# Supplementary material for: Genomic determinants for initiation and length of natural antisense transcripts in Entamoeba histolytica
Source: Sci Rep. 2020 Nov 19;10:20190. doi: 10.1038/s41598-020-77010-4 (PMC7677554; doi:10.1038/s41598-020-77010-4)
Supplement: Supplementary file 2 — Supplementary Table 1. [file 41598_2020_77010_MOESM2_ESM.xlsx]

## Sheet: Sheet1
Mornico et al., 2020. Genomic determinants for initiation and length of natural antisense transcripts in Entamoeba histolytica
Table S1. Datasets description
Dataset	Experiment	Condition	File name	Accession
1A	Virulence	NorCultr	E006_1111_dataGenPolyAEpctr_HM1NorCultr_1.fastq.gz	ERR1518942
1A	Virulence	NorCultr	E006_1111_dataGenPolyAEpctr_HM1NorCultr_2.fastq.gz	ERR1518943
1A	Virulence	NorCultr	E006_1211_dataGenPolyAEpctr_HM1NorCultr_3.fastq.gz	ERR1518944
1B	Virulence	AttCultr	E006_1111_dataGenPolyAEpctr_HM1AttCultr_3.fastq.gz	ERR1518939
1B	Virulence	AttCultr	E006_1211_dataGenPolyAEpctr_HM1AttCultr_4.fastq.gz	ERR1518940
1B	Virulence	AttCultr	E006_1211_dataGenPolyAEpctr_HM1AttCultr_5.fastq.gz	ERR1518941
1C	Virulence	VirCultr	E006_1111_dataGenPolyAEpctr_HM1VirCultr_1.fastq.gz	ERR1518948
1C	Virulence	VirCultr	E006_1111_dataGenPolyAEpctr_HM1VirCultr_2.fastq.gz	ERR1518949
1C	Virulence	VirCultr	E006_1111_dataGenPolyAEpctr_HM1VirCultr_3.fastq.gz	ERR1518950
1D	Virulence	VirColon	E006_1111_dataGenPolyAEpctr_HM1VirColon_1.fastq.gz	ERR1518945
1D	Virulence	VirColon	E006_1111_dataGenPolyAEpctr_HM1VirColon_2.fastq.gz	ERR1518946
1D	Virulence	VirColon	E006_1111_dataGenPolyAEpctr_HM1VirColon_3.fastq.gz	ERR1518947
2A	TSS analysis	TEX+	TEX_plus.1_9.trim.fastq.gz	SRR11434471
2B	TSS analysis	csRNA	csRNA.1_9.trim.fastq.gz	SRR11434470
2C	TSS analysis	Control	TAPTEX_minus.1_9.trim.fastq.gz	SRR11434469
3A	HeatShock	Control T0h	E014_1208_heatShock_HM1_T0H_polyA_1.fastq.gz	SRR11434475
3A	HeatShock	Control T0h	E014_1211_heatShock_HM1_T0H_polyA_2.fastq.gz	SRR11434475
3A	HeatShock	Control T0h	E014_1305_heatShock_HM1_T0H_polyA_1_reseq.fastq.gz	SRR11434475
3B	HeatShock	T2h	E014_1208_heatShock_HM1_T2H_polyA_1.fastq.gz	SRR11434474
3B	HeatShock	T2h	E014_1211_heatShock_HM1_T2H_polyA_2.fastq.gz	SRR11434474
3C	HeatShock	T4h	E014_1208_heatShock_HM1_T4H_polyA_1.fastq.gz	SRR11434473
3C	HeatShock	T4h	E014_1211_heatShock_HM1_T4H_polyA_2.fastq.gz	SRR11434473
3C	HeatShock	T4h	E014_1211_heatShock_HM1_T4H_polyA_3.fastq.gz	SRR11434473
3D	HeatShock	T8h	E014_1211_heatShock_HM1_T8H_polyA_1.fastq.gz	SRR11434472
3D	HeatShock	T8h	E014_1211_heatShock_HM1_T8H_polyA_2.fastq.gz	SRR11434472
