# Supplementary material for: Genomic determinants for initiation and length of natural antisense transcripts in Entamoeba histolytica
Source: Sci Rep. 2020 Nov 19;10:20190. doi: 10.1038/s41598-020-77010-4 (PMC7677554; doi:10.1038/s41598-020-77010-4)
Supplement: Supplementary file 3 — Supplementary Table 2. [file 41598_2020_77010_MOESM3_ESM.xlsx]

## Sheet: Feuille 1
Mornico et al., 2020. Genomic determinants for initiation and length of natural antisense transcripts in Entamoeba histolytica
Table S2. Genes associated with NAT contigs
Gene	Product	NAT contigs number	NAT contig length
EHI_000010	hypothetical protein	1	184
EHI_000250	hypothetical protein	4	133,173,150,258
EHI_000260	RNA recognition motif domain containing protein	3	140,360,361
EHI_000440	UDP-glucose pyrophosphorylase%2C putative	1	114
EHI_000480	dual specificity protein phosphatase%2C putative	3	196,115,138
EHI_000510	60S ribosomal protein L4%2C putative	1	1280
EHI_000550	myb-like DNA-binding domain containing protein	1	146
EHI_000590	40S ribosomal protein S6%2C putative	2	442.231
EHI_000600	hypothetical protein	2	104.177
EHI_000610	nucleotide binding protein 2%2C putative	2	307.174
EHI_000630	hypothetical protein	1	167
EHI_000650	hypothetical protein	1	250
EHI_000660	hypothetical protein	1	104
EHI_000670	hypothetical protein	1	153
EHI_000720	MTA/SAH nucleosidase%2C putative	1	274
EHI_000730	pyrophosphate-dependent phosphofructokinase	6	219,209,177,105,248,395
EHI_000760	leucine rich repeat protein%2C BspA family	1	113
EHI_000790	hypothetical protein	1	201
EHI_001050	sec 13 protein%2C putative	3	168,138,126
EHI_001070	LIM zinc finger domain containing protein	2	140.133
EHI_001130	hypothetical protein	1	163
EHI_001150	plasma membrane calcium-transporting ATPase 1%2C putative	2	164.227
EHI_001400	RAD23 protein%2C putative	2	260.51
EHI_001410	hypothetical protein%2C conserved	2	323.269
EHI_001420	peroxiredoxin	1	562
EHI_001780	hypothetical protein	1	164
EHI_001790	hypothetical protein	2	139.254
EHI_001800	hypothetical protein	1	466
EHI_001810	hypothetical protein	2	125.231
EHI_001820	hypothetical protein	1	104
EHI_001830	hypothetical protein	2	155.116
EHI_001840	hypothetical protein%2C conserved	1	315
EHI_001860	hypothetical protein	1	110
EHI_001870	Rab family GTPase	1	139
EHI_002110	hypothetical protein	1	194
EHI_002130	phenylalanyl-tRNA synthetase beta subunit%2C putative	1	203
EHI_002210	hypothetical protein	3	169,109,170
EHI_002780	hypothetical protein	2	282.256
EHI_002990	vacuolar protein sorting-associated protein 35 %2C putative	1	136
EHI_003250	hypothetical protein	1	331
EHI_003260	hypothetical protein	2	176.205
EHI_003900	protein kinase domain containing protein	1	275
EHI_003940	ribosomal protein S4%2C putative	2	220.646
EHI_004190	AAA family ATPase%2C putative	4	254,150,183,317
EHI_004200	40S ribosomal protein S27%2C putative	1	206
EHI_004230	guanine nucleotide regulatory protein%2C putative	1	352
EHI_004370	hypothetical protein	2	338.13
EHI_004390	protein kinase domain containing protein	1	103
EHI_004490	thioredoxin%2C putative	1	338
EHI_004600	hydroxylamine reductase%2C putative	1	136
EHI_004780	protein kinase%2C putative	2	212.298
EHI_004790	protein kinase%2C putative	4	151,125,137,104
EHI_004810	hypothetical protein%2C conserved	1	155
EHI_004860	Ras family GTPase	1	145
EHI_004880	hypothetical protein	2	339.165
EHI_004940	hypothetical protein	1	207
EHI_004960	bystin%2C putative	1	145
EHI_004970	hypothetical protein	1	214
EHI_004980	hypothetical protein%2C conserved domain containing	2	188.118
EHI_004990	ankyrin%2C putative	6	302,109,220,103,150,117
EHI_005010	Rab family GTPase	2	140.113
EHI_005020	F-actin capping protein beta subunit%2C putative	3	175,135,102
EHI_005060	Fe-hydrogenase%2C putative	7	174,183,110,104,140,169,102
EHI_005070	acetyltransferase%2C GNAT family	2	173.496
EHI_005080	hypothetical protein	1	356
EHI_005100	eukaryotic translation initiation factor 2 alpha subunit%2C putative	1	302
EHI_005120	hypothetical protein	1	330
EHI_005130	transporter%2C major facilitator family	1	194
EHI_005150	hypothetical protein%2C conserved	2	170.185
EHI_005460	Rab family GTPase	2	170.139
EHI_005890	60S ribosomal protein L3%2C putative	1	567
EHI_005950	tubulin alpha-1 chain	1	105
EHI_005960	hypothetical protein	1	118
EHI_005970	hypothetical protein%2C conserved	1	242
EHI_006020	hypothetical protein	2	361.315
EHI_006030	deoxyhypusine synthase%2C putative	2	247.347
EHI_006040	hypothetical protein	1	324
EHI_006050	serine/threonine-protein phosphatase%2C putative	1	362
EHI_006070	hypothetical protein	1	614
EHI_006090	hypothetical protein	1	251
EHI_006110	hypothetical protein	1	362
EHI_006140	Rho guanine nucleotide exchange factor%2C putative	1	104
EHI_006170	eukaryotic translation initiation factor 6%2C putative	3	226,296,119
EHI_006180	hypothetical protein	1	280
EHI_006670	hypothetical protein	1	318
EHI_006680	phosphopantetheine adenylyltransferase%2C putative	1	298
EHI_006710	hypothetical protein%2C conserved	1	123
EHI_006740	hypothetical protein	1	126
EHI_006760	hypothetical protein%2C conserved	1	120
EHI_006810	14-3-3 protein 3	3	257,151,144
EHI_006830	hypothetical protein	1	181
EHI_006840	hypothetical protein	1	152
EHI_006860	60S ribosomal protein L5%2C putative	3	245,425,111
EHI_006890	hypothetical protein%2C conserved	1	130
EHI_006930	hypothetical protein	1	106
EHI_006940	hypothetical protein%2C conserved	2	103.139
EHI_006960	hypothetical protein	1	305
EHI_006980	Gal/GalNAc lectin subunit Igl1	7	125,136,282,182,128,123,111
EHI_007000	hypothetical protein	2	116.281
EHI_007030	hypothetical protein%2C conserved	3	141,123,110
EHI_007290	hypothetical protein	1	261
EHI_007330	beta-N-acetylhexosaminidase%2C beta subunit	3	118,185,102
EHI_007350	hypothetical protein%2C conserved	1	573
EHI_007480	villin%2C putative	1	111
EHI_007490	hypothetical protein	1	221
EHI_007640	hypothetical protein%2C conserved	1	103
EHI_007770	hypothetical protein	1	634
EHI_008080	hypothetical protein	1	314
EHI_008090	hypothetical protein%2C conserved domain containing	2	101.14
EHI_008100	ATP/GTP-binding protein%2C putative	1	104
EHI_008120	hypothetical protein	1	472
EHI_008190	RNA recognition motif domain containing protein	2	144.118
EHI_008210	ribosomal protein S4%2C putative	2	626.122
EHI_008220	protein kinase domain containing protein	2	118.231
EHI_008230	heat shock transcription factor%2C putative	1	163
EHI_008360	ankyrin repeat protein%2C putative	2	109.22
EHI_008370	hypothetical protein	1	355
EHI_008380	aminopeptidase%2C putative	4	128,121,138,105
EHI_008420	hypothetical protein	1	146
EHI_008450	hypothetical protein	3	256,150,261
EHI_008610	hypothetical protein%2C conserved	3	148,105,147
EHI_008620	ribosomal protein L17%2C putative	2	288.278
EHI_008630	hypothetical protein	1	211
EHI_008660	heat shock transcription factor%2C putative	2	103.191
EHI_008680	ubiquitin carboxyl-terminal hydrolase domain containing protein	2	147.108
EHI_008720	hypothetical protein	1	178
EHI_008740	hypothetical protein	1	573
EHI_008760	hypothetical protein	1	144
EHI_008770	zinc finger protein%2C putative	1	674
EHI_008800	ser/thr protein phosphatase family protein	1	114
EHI_009240	tyrosyl-tRNA synthetase%2C putative	1	350
EHI_009260	hypothetical protein%2C conserved	1	198
EHI_009370	fatty acid elongase%2C putative	1	108
EHI_009380	hypothetical protein	1	156
EHI_009400	hypothetical protein	1	202
EHI_009405	cyclin-dependent kinase regulatory subunit%2C putative	1	130
EHI_009410	hypothetical protein%2C conserved	1	106
EHI_009470	RNA recognition motif domain containing protein	1	141
EHI_009510	TBC domain containing protein	2	148.212
EHI_009520	alpha-1%2C2-mannosidase%2C putative	1	200
EHI_009530	pyruvate phosphate dikinase	4	314,152,179,206
EHI_009540	hypothetical protein%2C conserved	1	154
EHI_009620	hypothetical protein	2	122.35
EHI_009680	ribosomal protein S18%2C putative	1	491
EHI_009810	ribosomal protein S17%2C putative	1	180
EHI_009820	myb-like DNA-binding domain containing protein	2	111.105
EHI_009830	hypothetical protein	1	287
EHI_009840	hypothetical protein%2C conserved domain containing	1	143
EHI_009870	hypothetical protein%2C conserved	1	256
EHI_009900	hypothetical protein	2	111.145
EHI_009980	hypothetical protein	1	207
EHI_009990	hypothetical protein	1	343
EHI_010020	calmodulin%2C putative	1	317
EHI_010040	hypothetical protein	1	251
EHI_010070	Xaa-Pro dipeptidase%2C putative	1	135
EHI_010140	DNA primase small subunit%2C putative	1	161
EHI_010290	serine/threonine-protein phosphatase%2C putative	1	191
EHI_010350	hypothetical protein	2	102.14
EHI_010530	tubulin alpha chain%2C putative	1	335
EHI_010550	protein with DENN and LIM domains	2	136.16
EHI_010560	acyl-CoA synthetase%2C putative	3	128,196,260
EHI_010570	hypothetical protein	3	212,158,106
EHI_010620	hypothetical protein	1	244
EHI_010640	AAA family ATPase%2C putative	1	172
EHI_010650	60S ribosomal protein L7%2C putative	2	131.527
EHI_010720	Ras GTPase-activating protein%2C putative	1	219
EHI_010730	vacuolar sorting protein 26%2C putative	1	179
EHI_010740	hypothetical protein	1	116
EHI_010850	cysteine proteinase%2C putative	1	292
EHI_011210	elongation factor 1-alpha 1	2	246.103
EHI_011380	transporter%2C auxin efflux carrier (AEC) family	1	218
EHI_011390	Rho guanine nucleotide exchange factor%2C putative	3	417,211,420
EHI_011410	transketolase%2C putative	1	229
EHI_011550	hypothetical protein	1	150
EHI_011780	alpha-adaptin%2C putative	2	104.122
EHI_011820	hypothetical protein	2	153.163
EHI_011870	proteasome subunit beta type 5 precursor%2C putative	1	196
EHI_011890	peptidase%2C C54 family	1	350
EHI_011920	protein kinase%2C putative	2	188.116
EHI_011940	dolichyl-diphosphooligosaccharide--protein glycosyltransferase subunit STT3A%2C putative	1	252
EHI_011950	serine/threonine-protein phosphatase 2A catalytic subunit alpha isoform%2C putative	3	335,157,230
EHI_011970	high-affinity potassium uptake transporter%2C putative	2	143.187
EHI_012020	hypothetical protein	1	119
EHI_012040	poly(A) polymerase%2C putative	1	228
EHI_012060	hypothetical protein	2	125.19
EHI_012080	hypothetical protein	1	170
EHI_012100	Sec1 family protein	1	218
EHI_012110	hypothetical protein	1	173
EHI_012160	ser/thr protein phosphatase family protein	2	181.224
EHI_012230	xylulose kinase%2C putative	3	120,122,333
EHI_012240	Rho family GTPase	1	120
EHI_012270	Gal/GalNAc lectin heavy subunit	4	117,223,202,130
EHI_012290	ubiquitin carboxyl-terminal hydrolase domain containing protein	3	140,114,228
EHI_012390	peptidyl-prolyl cis-trans isomerase%2C putative	1	115
EHI_012420	myb-like DNA-binding domain containing protein	1	221
EHI_012490	ARF GTPase activating protein%2C putative	2	123.168
EHI_012510	hypothetical protein	2	171.125
EHI_012530	hypothetical protein	1	101
EHI_012570	toxin resistance protein%2C putative	1	193
EHI_012590	hypothetical protein	3	185,185,172
EHI_012600	metallo-beta-lactamase family protein	2	134.286
EHI_012720	purine nucleoside phosphorylase%2C putative	1	108
EHI_012940	hypothetical protein	3	102,102,184
EHI_012980	dihydropyrimidine dehydrogenase%2C putative	1	143
EHI_013010	hypothetical protein	2	123.169
EHI_013030	hypothetical protein%2C conserved	2	209.257
EHI_013040	adaptor protein (AP) family protein	1	212
EHI_013050	RhoGAP domain containing protein	1	470
EHI_013080	hypothetical protein	1	185
EHI_013110	hypothetical protein	2	141.107
EHI_013160	hypothetical protein	2	119.235
EHI_013170	protein kinase domain containing protein	2	180.192
EHI_013180	dynamin-1-like protein%2C putative	1	340
EHI_013200	hypothetical protein	1	132
EHI_013210	hypothetical protein	1	216
EHI_013220	eukaryotic translation initiation factor 4E%2C putative	2	300.111
EHI_013240	hypothetical protein	1	101
EHI_013260	Rho family GTPase	2	122.153
EHI_013870	dimethyladenosine transferase%2C putative	1	156
EHI_013890	40S ribosomal protein S6%2C putative	3	122,260,441
EHI_013895	4F5 family protein	1	207
EHI_014010	myosin-2 heavy chain%2C putative	1	127
EHI_014110	60S ribosomal protein L35a%2C putative	1	328
EHI_014120	RNA recognition motif domain containing protein	1	157
EHI_014160	hypothetical protein	2	263.118
EHI_014180	hypothetical protein	1	127
EHI_014190	RhoGAP domain containing protein	3	146,159,551
EHI_014280	hypothetical protein	1	147
EHI_014310	calcium-gated potassium channel protein%2C putative	1	149
EHI_014320	adenosine deaminase%2C putative	1	199
EHI_014340	hypothetical protein	2	114.188
EHI_014400	hypothetical protein	4	141,131,242,114
EHI_015120	leucine rich repeat protein%2C BspA family	2	308.256
EHI_015250	lysozyme%2C putative	1	174
EHI_015260	Rab GTPase activating protein%2C putative	1	187
EHI_015320	60S ribosomal protein L37	1	231
EHI_015360	hypothetical protein%2C conserved	1	101
EHI_015380	immuno-dominant variable surface antigen	6	169,143,118,139,137,132
EHI_015440	Rho family GTPase	1	151
EHI_015450	hypothetical protein	1	162
EHI_015980	hypothetical protein	1	376
EHI_016120	EF-hand calcium-binding domain containing protein	3	754,116,305
EHI_016130	hypothetical protein	3	357,131,109
EHI_016360	hypothetical protein	2	252.127
EHI_016430	myotubularin%2C putative	1	126
EHI_016450	hypothetical protein	2	183.123
EHI_016480	Plasma membrane calcium-transporting ATPase%2C putative	1	114
EHI_017020	hypothetical protein	2	247.256
EHI_017560	hypothetical protein	2	705.321
EHI_017620	nitroreductase family protein	1	240
EHI_017630	hypothetical protein	1	119
EHI_017670	hypothetical protein	2	110.144
EHI_017700	ribosomal protein L13%2C putative	1	582
EHI_017720	zinc finger protein%2C putative	1	109
EHI_017750	hypothetical protein	1	227
EHI_017760	tyrosine kinase%2C putative	1	143
EHI_018490	hypothetical protein	1	113
EHI_018590	hypothetical protein%2C conserved	2	134.206
EHI_018610	hypothetical protein	1	150
EHI_019060	DNA mismatch repair protein mutS%2C putative	1	264
EHI_019100	hypothetical protein	1	167
EHI_019170	translation initiation factor eIF-2B beta subunit%2C putative	1	292
EHI_019290	hypothetical protein	1	165
EHI_019640	caldesmon%2C putative	1	191
EHI_020080	hypothetical protein	3	185,118,289
EHI_020110	hypothetical protein	1	132
EHI_020210	Ras guanine nucleotide exchange factor%2C putative	1	702
EHI_020280	40S ribosomal protein S2%2C putative	2	161.539
EHI_020330	hypothetical protein	1	213
EHI_020340	peptidyl-prolyl cis-trans isomerase%2C putative	2	118.197
EHI_020350	hypothetical protein	1	133
EHI_020370	ribosomal protein L27a%2C putative	2	115.284
EHI_020610	transcription initiation factor TFIID family protein	1	505
EHI_021190	hypothetical protein	4	205,137,137,223
EHI_021230	Rho guanine nucleotide exchange factor%2C putative	1	102
EHI_021250	hypothetical protein	1	104
EHI_021360	hypothetical protein%2C conserved	1	221
EHI_021390	hypothetical protein	2	168.128
EHI_021410	hypothetical protein	1	212
EHI_021440	DEAD/DEAH box helicase%2C putative	1	147
EHI_021450	40S ribosomal protein S28%2C putative	1	180
EHI_021510	hypothetical protein%2C conserved	1	126
EHI_021560	thioredoxin%2C putative	1	129
EHI_022010	hypothetical protein	2	193.101
EHI_022130	hypothetical protein%2C conserved	5	172,452,214,226,174
EHI_022140	hypothetical protein	1	164
EHI_022610	endonuclease/exonuclease/phosphatase family protein	1	169
EHI_022890	hypothetical protein	1	231
EHI_022940	DNA-directed RNA polymerase subunit%2C putative	1	102
EHI_022950	DnaJ family protein	1	207
EHI_022960	LIM zinc finger domain containing protein	7	177,194,288,160,125,126,119
EHI_022970	hypothetical protein	1	124
EHI_023050	protein kinase domain containing protein	4	105,104,114,334
EHI_023070	hypothetical protein%2C conserved	1	117
EHI_023080	WD domain containing protein	2	508.201
EHI_023110	NADP-dependent alcohol dehydrogenase	2	590.311
EHI_023140	protein phosphatase domain-containing protein	1	447
EHI_023200	hypothetical protein	1	109
EHI_023220	hypothetical protein	1	245
EHI_023230	histone H4	1	362
EHI_023240	dihydrouridine synthase (Dus) family protein	1	153
EHI_023260	nicotinate phosphoribosyltransferase%2C putative	1	126
EHI_023270	Ras guanine nucleotide exchange factor%2C putative	1	114
EHI_023290	hypothetical protein	1	143
EHI_023300	TPR repeat protein	3	101,114,174
EHI_023340	leucine-rich repeat containing protein	5	229,111,122,134,284
EHI_023360	alpha-amylase family protein	1	103
EHI_023370	hypothetical protein	1	278
EHI_023390	hypothetical protein	1	188
EHI_023410	hypothetical protein%2C conserved	1	129
EHI_023460	hypothetical protein	1	143
EHI_023600	adaptor protein (AP) family protein	1	407
EHI_023610	protein kinase%2C putative	1	154
EHI_023840	60S ribosomal protein L38%2C putative	1	110
EHI_023850	hypothetical protein	2	127.111
EHI_023860	protein kinase domain containing protein	1	199
EHI_023900	hypothetical protein%2C conserved	1	163
EHI_024240	aldehyde-alcohol dehydrogenase 2%2C putative	1	306
EHI_024350	hypothetical protein	1	123
EHI_024390	hypothetical protein	1	198
EHI_024430	phospholipase B%2C putative	1	273
EHI_024530	hypothetical protein	1	143
EHI_024620	hypothetical protein	1	106
EHI_024630	glycoprotein endopeptidase%2C putative	2	277.198
EHI_024640	leucine-rich repeat containing protein	3	346,119,379
EHI_024650	formin homology 2 family protein	1	147
EHI_024670	hypothetical protein%2C conserved	1	431
EHI_024680	Rab family GTPase	2	164.131
EHI_025100	hypothetical protein%2C conserved	1	108
EHI_025220	hypothetical protein	1	228
EHI_025240	hypothetical protein	1	189
EHI_025290	hypothetical protein	1	209
EHI_025300	serine/threonine protein kinase%2C putative	1	121
EHI_025350	importin alpha%2C putative	1	217
EHI_025360	14-3-3 protein 1	1	104
EHI_025370	hypothetical protein%2C conserved	2	107.34
EHI_025380	hypothetical membrane-spanning protein	4	168,103,302,188
EHI_025440	RNA recognition motif domain containing protein	1	121
EHI_025450	LIM zinc finger domain containing protein	3	131,223,124
EHI_025460	hypothetical protein	4	148,453,114,103
EHI_025470	hypothetical protein	2	129.402
EHI_025490	hypothetical protein	1	153
EHI_025820	transport protein particle%2C Bet3 subunit%2C putative	1	118
EHI_025830	60S ribosomal protein L7%2C putative	3	200,128,189
EHI_025890	hypothetical protein	1	108
EHI_026340	thioredoxin%2C putative	1	313
EHI_026350	Rho guanine nucleotide exchange factor%2C putative	1	138
EHI_026370	ENTH domain protein%2C putative	1	101
EHI_026400	hypothetical protein	2	164.255
EHI_026410	40S ribosomal protein S20%2C putative	1	171
EHI_026430	hypothetical protein	2	469.465
EHI_026440	RNA recognition motif domain containing protein	1	129
EHI_026470	hypothetical protein	1	213
EHI_027380	hypothetical protein	1	123
EHI_027490	hypothetical protein	1	537
EHI_027530	hypothetical protein	2	103.495
EHI_027540	hypothetical protein	1	216
EHI_027600	4-methyl-5(B-hydroxyethyl)-thiazol monophosphate biosynthesis enzyme%2C putative	2	235.25
EHI_027610	hypothetical protein	1	226
EHI_027630	hypothetical membrane-spanning protein	2	129.117
EHI_027640	cell cycle-associated GTPase%2C putative	2	180.194
EHI_027680	leucine rich repeat protein%2C BspA family	1	171
EHI_027710	calcium-transporting P-type ATPase%2C putative	1	261
EHI_027750	hypothetical protein	1	159
EHI_027760	DEAD/DEAH box helicase%2C putative	1	204
EHI_027780	signal peptide peptidase family protein	1	137
EHI_027910	hypothetical protein%2C conserved	1	389
EHI_028020	leucine rich repeat protein	1	232
EHI_028910	ARF GTPase activating protein%2C putative	1	347
EHI_028960	hypothetical protein	1	308
EHI_028990	hypothetical protein	1	173
EHI_029040	exportin T%2C putative	1	137
EHI_029050	long-chain-fatty-acid--CoA ligase%2C putative	1	461
EHI_029370	Vacuolar ATP synthase proteolipid subunit%2C putative	2	195.282
EHI_029520	hypothetical protein	1	156
EHI_029530	60S ribosomal protein L7a%2C putative	1	421
EHI_029540	dolychil-diphosphooligosaccharide-- protein glycosyltransferase subunit%2C putative	3	205,405,477
EHI_029560	glucosamine--fructose-6-phosphate aminotransferase%2C putative	3	198,114,334
EHI_030080	hypothetical protein	2	166.298
EHI_030170	26S proteasome non-ATPase regulatory subunit%2C putative	1	173
EHI_030390	hypothetical protein	1	232
EHI_030400	protein kinase domain containing protein	2	208.387
EHI_030420	tyrosine kinase%2C putative	1	168
EHI_030430	RNA recognition motif domain containing protein	1	165
EHI_030730	hypothetical protein	1	1031
EHI_030740	Ras guanine nucleotide exchange factor%2C putative	1	1031
EHI_030750	hypothetical protein	1	143
EHI_030760	60S ribosomal protein L24%2C putative	1	420
EHI_030770	hypothetical protein%2C conserved	1	207
EHI_030790	hypothetical protein%2C conserved	1	165
EHI_030800	LIM zinc finger domain containing protein	1	240
EHI_030810	malate dehydrogenase%2Ccytoplasmic%2C putative	1	178
EHI_030830	Plasma membrane calcium-transporting ATPase%2C putative	2	151.266
EHI_030890	hypothetical protein	1	170
EHI_030900	Rap/Ran GTPase-activating protein%2C putative	1	238
EHI_031240	serine/threonine-protein phosphatase%2C putative	1	214
EHI_031250	signal peptidase%2C putative	1	104
EHI_031290	hypothetical protein	3	176,191,186
EHI_031360	lecithin:cholesterol acyltransferase domain-containing protein	1	226
EHI_031390	hypothetical protein	1	191
EHI_031400	ribosomal protein S18%2C putative	1	503
EHI_031630	hypothetical protein%2C conserved	1	139
EHI_031960	hypothetical protein%2C conserved domain containing	1	159
EHI_033250	polyadenylate-binding protein%2C putative	7	154,174,130,272,203,255,142
EHI_033710	cysteine proteinase 2	1	844
EHI_033910	hypothetical protein%2C conserved	1	133
EHI_035080	WD domain containing protein	1	107
EHI_035090	60S ribosomal protein L7a%2C putative	1	304
EHI_035120	hypothetical protein	2	130.102
EHI_035130	hypothetical protein	2	272.118
EHI_035140	Rab GTPase activating protein%2C putative	4	269,505,135,189
EHI_035150	TBC domain containing protein	1	143
EHI_035210	ser/thr protein phosphatase family protein	1	137
EHI_035220	hypothetical protein	1	195
EHI_035400	hypothetical protein	1	910
EHI_035430	hypothetical protein	1	258
EHI_035440	60S ribosomal protein L4%2C putative	1	624
EHI_035490	hypothetical protein	4	127,153,395,138
EHI_035590	WD domain containing protein	1	232
EHI_035600	ribosomal protein L18a%2C putative	1	215
EHI_035630	hypothetical protein	2	219.131
EHI_035670	hypothetical protein	1	130
EHI_035690	galactose-inhibitable lectin 35 kda subunit precursor	3	269,197,186
EHI_035750	lecithin:cholesterol acyltransferase domain-containing protein	2	157.236
EHI_035810	hypothetical protein	1	102
EHI_035930	leucine rich repeat and phosphatase domain containing protein	2	234.147
EHI_035970	PQ loop repeat protein	1	153
EHI_036530	40S ribosomal protein S27a%2C putative	1	369
EHI_036540	hypothetical protein	1	281
EHI_036570	hypothetical protein	2	144.506
EHI_036580	BRAC1 domain containing protein	1	260
EHI_036900	DEAD/DEAH box helicase%2C putative	3	104,144,142
EHI_037130	ribosomal protein S17%2C putative	1	272
EHI_037160	hypothetical protein	2	182.171
EHI_037170	hypothetical protein	1	235
EHI_037180	Ras family GTPase	1	155
EHI_037200	hypothetical protein	1	302
EHI_037820	hypothetical protein%2C conserved domain containing	1	209
EHI_038280	hypothetical protein	1	515
EHI_038580	ribosomal protein L11%2C putative	2	231.177
EHI_038620	40S ribosomal protein S16%2C putative	3	206,147,130
EHI_038800	actin binding protein%2C putative	1	179
EHI_038810	leucine rich repeat protein%2C BspA family	1	115
EHI_038840	Rab GTPase activating protein%2C putative	2	200.188
EHI_038860	40S ribosomal protein S28%2C putative	1	223
EHI_038890	hypothetical protein	1	136
EHI_038920	DNA topoisomerase III%2C putative	2	155.187
EHI_038960	hypothetical protein	1	228
EHI_039010	40S ribosomal protein S26%2C putative	1	455
EHI_039020	actobindin%2C putative	1	172
EHI_039050	hypothetical protein%2C conserved	2	143.179
EHI_039060	high mobility group (HMG) box domain containing protein	1	256
EHI_039200	hypothetical protein	2	216.153
EHI_039350	s phingosine-1-phosphate lyase 1%2C putative	1	197
EHI_039590	hypothetical protein%2C conserved	1	184
EHI_039610	cysteine proteinase%2C putative	1	164
EHI_039850	Rho guanine nucleotide exchange factor%2C putative	1	534
EHI_040280	eukaryotic translation initiation factor 4E%2C putative	1	101
EHI_040300	WD domain containing protein	2	171.108
EHI_040310	Rab family GTPase	3	146,102,138
EHI_040380	hypothetical protein%2C conserved	1	118
EHI_040420	hypothetical protein%2C conserved domain containing	2	202.176
EHI_040440	hypothetical protein	5	187,304,112,725,338
EHI_040450	Rab family GTPase	2	145.192
EHI_040460	cysteine protease inhibitor 2 (EhICP2)	1	293
EHI_040620	hypothetical protein	2	128.214
EHI_040650	hypothetical protein	3	215,105,101
EHI_040660	ribosomal protein L11%2C putative	1	569
EHI_040670	hypothetical protein	3	155,105,108
EHI_040680	hypothetical protein	1	169
EHI_040800	60S ribosomal protein L15%2C putative	1	653
EHI_040840	dephospho-CoA kinase%2C putative	1	135
EHI_041060	hypothetical protein	2	151.285
EHI_041465	AIG family protein	1	113
EHI_041940	hypothetical protein	1	160
EHI_041950	vacuolar protein sorting-associated protein 35 %2C putative	1	104
EHI_041960	haloacid dehalogenase-like hydrolase	1	139
EHI_042090	hypothetical protein%2C conserved	1	207
EHI_042140	aldehyde dehydrogenase 1%2C putative	1	104
EHI_042150	PH domain containing protein kinase%2C putative	3	114,158,104
EHI_042170	aminoacyl-histidine dipeptidase%2C putative	4	116,205,111,242
EHI_042220	hypothetical protein	1	228
EHI_042260	NADP-dependent alcohol dehydrogenase%2C putative	1	119
EHI_042370	galactose-specific adhesin 170kD subunit%2C putative	1	144
EHI_042720	60S ribosomal protein L35%2C putative	1	371
EHI_042890	leucine rich repeat protein	1	137
EHI_042900	thioredoxin%2C putative	1	248
EHI_042920	60S acidic riboomal protein P1%2C putative	1	257
EHI_042930	60S acidic ribosomal protein P1%2C putative	1	298
EHI_043740	ubiquitin carboxyl-terminal hydrolase domain containing protein	1	180
EHI_044190	protein kinase with WD repeats	1	258
EHI_044210	hydrolase%2C alpha/beta fold family domain containing protein	1	440
EHI_044220	hypothetical protein	1	166
EHI_044360	hypothetical protein	1	113
EHI_044520	hypothetical protein	1	111
EHI_044530	hypothetical protein	1	266
EHI_044550	Ribosomal protein S30%2C putative	1	204
EHI_044590	40S ribosomal protein S5	1	155
EHI_044640	protein kinase%2C putative	3	199,118,172
EHI_044690	RhoGAP domain containing protein	1	179
EHI_044720	hypothetical protein	1	197
EHI_044730	peptidyl-prolyl cis-trans isomerase%2C putative	1	116
EHI_044760	Rho guanine nucleotide exchange factor%2C putative	2	222.279
EHI_044770	60S ribosomal protein L32%2C putative	1	404
EHI_044780	hypothetical protein	1	262
EHI_044810	ribosomal protein L10%2C putative	1	593
EHI_044820	calmodulin%2C putative	1	217
EHI_044850	peptidyl-prolyl cis-trans isomerase%2C FKBP-type %2C putative	1	170
EHI_045000	actin-related protein 2/3 complex subunit 1A%2C putative	1	267
EHI_045050	AAA family ATPase%2C putative	1	492
EHI_045060	hypothetical protein%2C conserved	2	195.249
EHI_045110	hypothetical protein	1	138
EHI_045120	transitional endoplasmic reticulum ATPase%2C putative	2	241.198
EHI_045130	hypothetical protein	1	293
EHI_045140	hypothetical protein	1	182
EHI_045150	prenyl cysteine carboxyl methyltransferase%2C putative	1	377
EHI_045300	60S ribosomal protein L6%2C putative	1	608
EHI_045310	PH domain containing protein	1	181
EHI_045370	hypothetical protein	1	233
EHI_045410	metallo-beta-lactamase family protein	2	129.275
EHI_045420	hypothetical protein	1	168
EHI_045430	hypothetical protein	1	204
EHI_045560	hypothetical protein	3	447,129,266
EHI_045600	Ras family protein	1	105
EHI_045710	AP-2 complex protein%2C putative	1	127
EHI_046390	Rab family GTPase	2	326.282
EHI_046590	inositol polyphosphate-5-phosphatase%2C putative	1	316
EHI_046600	acyl-CoA hydrolase%2C putative	1	405
EHI_046610	hypothetical protein	1	346
EHI_046650	Gal/GalNAc lectin heavy subunit%2C putative	1	110
EHI_046670	exodeoxyribonuclease III%2C putative	2	234.124
EHI_046690	40S ribosomal protein S15%2C putative	2	193.256
EHI_047730	glucose-6-phosphate isomerase%2C putative	3	133,155,198
EHI_047740	RNA methyltransferase%2C putative	1	180
EHI_047750	Nucleotide-binding protein %2C putative	2	153.193
EHI_047760	ATP-binding cassette protein%2C putative	2	116.106
EHI_047800	hypothetical protein	1	169
EHI_047810	hypothetical protein	3	103,110,105
EHI_048140	hypothetical protein	1	122
EHI_048180	hypothetical protein	1	154
EHI_048190	hypothetical protein	1	537
EHI_048210	splicing factor%2C arginine/serine-rich%2C putative	1	105
EHI_048240	hypothetical protein	1	410
EHI_048310	protein transport protein Sec24%2C putative	1	151
EHI_048540	hypothetical protein	1	136
EHI_048560	hypothetical protein	2	111.418
EHI_048590	calcineurin catalytic subunit A%2C putative	3	155,140,181
EHI_048610	ankyrin repeat protein	1	154
EHI_048620	hypothetical protein	2	243.272
EHI_048660	leucine rich repeat protein%2C BspA family	2	228.19
EHI_048700	ubiquitin-conjugating enzyme family protein	2	173.229
EHI_048710	protein kinase domain containing protein	1	429
EHI_048720	GTP-binding protein%2C Ras family	1	136
EHI_048840	hypothetical protein%2C conserved domain containing	1	381
EHI_048980	transporter%2C auxin efflux carrier (AEC) family	2	275.168
EHI_049000	60S ribosomal protein L35a%2C putative	1	348
EHI_049030	ras-like protein 3 precursor%2C putative	1	187
EHI_049060	hypothetical protein	1	317
EHI_049290	hypothetical protein	1	199
EHI_049310	PH domain containing protein	1	974
EHI_049320	hypothetical protein	2	170.183
EHI_049330	proteasome subunit beta type 3%2C putative	1	184
EHI_049340	hypothetical protein	2	118.21
EHI_049350	hypothetical protein	3	229,101,346
EHI_049380	hypothetical protein%2C conserved	1	137
EHI_049400	chaperone proteinDNAJ%2C putative	1	123
EHI_049520	hypothetical protein	3	136,252,276
EHI_049540	ubiquitin carboxyl-terminal hydrolase domain containing protein	1	327
EHI_049550	hypothetical protein	1	327
EHI_049560	hypothetical protein	3	314,110,122
EHI_049570	RhoGAP domain containing protein	2	251.181
EHI_049580	hypothetical protein	1	148
EHI_049620	Fe-S cluster assembly protein NifU%2C putative	4	225,178,183,232
EHI_049630	hypothetical protein	2	397.407
EHI_049640	phospholipid-transporting P-type ATPase%2C putative	1	170
EHI_049650	hypothetical protein	1	168
EHI_049660	hypothetical protein%2C conserved	1	431
EHI_049670	hypothetical protein	1	281
EHI_049690	galactose-specific adhesin light subunit%2C putative	2	136.19
EHI_049720	hypothetical protein	3	355,481,177
EHI_049740	ubiquitin-conjugating enzyme family protein	1	284
EHI_049790	bromodomain-containing protein	1	340
EHI_049820	hypothetical protein%2C conserved	1	109
EHI_049840	TLD family protein	2	128.112
EHI_049860	hypothetical protein%2C conserved domain containing	2	115.121
EHI_049880	hypothetical protein	1	172
EHI_049900	cell division control protein 45 CDC45%2C putative	2	103.108
EHI_049910	threonine dehydratase%2C putative	1	228
EHI_049920	tubulin family protein	1	119
EHI_049960	hypothetical protein	1	148
EHI_050110	hypothetical protein	1	325
EHI_050270	UDP-N-acetylglucosamine transporter%2C putative	2	164.327
EHI_050280	40S ribosomal protein S3a%2C putative	3	103,393,155
EHI_050300	hydrolase TatD family protein	2	176.281
EHI_050400	hypothetical protein	1	160
EHI_050410	hypothetical protein	1	203
EHI_050440	hypothetical protein	1	162
EHI_050460	hypothetical protein	1	207
EHI_050470	hypothetical protein	1	161
EHI_050520	hypothetical protein	2	275.145
EHI_050550	guanine nucleotide-binding protein subunit beta 2-like 1%2C putative	4	333,182,117,216
EHI_050590	hypothetical protein%2C conserved	1	145
EHI_050610	phospholipase%2C patatin family protein	2	217.259
EHI_050660	hypothetical protein%2C conserved	1	184
EHI_050710	hypothetical protein	1	195
EHI_050730	hypothetical protein	1	219
EHI_050740	L-asparaginase%2C putative	2	178.155
EHI_050760	mutT/nudix family protein	1	154
EHI_050770	hypothetical protein	1	195
EHI_050780	U1snRNP-specific protein%2C putative	2	111.127
EHI_050810	WH2 motif domain contaning protein	2	184.136
EHI_050850	LIM zinc finger domain containing protein	1	477
EHI_050940	2%2C3-bisphosphoglycerate-independent phosphoglycerate mutase%2C putative	1	257
EHI_050950	hypothetical protein%2C conserved	1	148
EHI_050960	hypothetical protein	3	139,126,118
EHI_050970	CXXC-rich protein	1	148
EHI_050980	hypothetical protein	1	128
EHI_051060	pyruvate:ferredoxin oxidoreductase	5	313,109,128,133,477
EHI_051080	leucine rich repeat protein%2C BspA family	1	159
EHI_051430	Ras guanine nucleotide exchange factor%2C putative	2	105.151
EHI_051710	60S ribosomal protein L23%2C putative	1	418
EHI_051720	transporter%2C major facilitator family	1	329
EHI_051730	phosphoribulokinase/uridine kinase family protein	1	173
EHI_051740	hypothetical protein	1	103
EHI_051760	hypothetical protein	1	153
EHI_051790	hypothetical protein	1	224
EHI_051820	protein with RhoGEF and ArfGAP domains	3	106,138,134
EHI_051840	histone H3%2C putative	1	724
EHI_052160	WD domain containing protein	2	160.18
EHI_052180	hypothetical protein	2	105.464
EHI_052400	elongation factor 1-alpha 1	4	555,236,139,154
EHI_052780	TolA-like protein%2C putative	1	134
EHI_052800	serine/threonine protein kinase%2C putative	2	199.157
EHI_052850	hypothetical protein	1	130
EHI_052860	heat shock protein 70%2C putative	4	340,331,353,211
EHI_052870	ENTH domain protein%2C putative	2	240.299
EHI_053010	hypothetical protein%2C conserved	1	139
EHI_053040	protein kinase%2C putative	1	146
EHI_053050	ADP-ribosylation factor%2C putative	2	181.198
EHI_053100	hypothetical protein	1	496
EHI_053110	hypothetical protein	1	302
EHI_053120	hypothetical protein	1	132
EHI_053170	RNA-binding protein%2C putative	3	118,181,169
EHI_053440	13 kDa ribonucleoprotein-associated protein%2C putative	1	128
EHI_053830	La ribonucleoprotein%2C putative	1	140
EHI_054140	CCAAT-binding transcription factor%2C putative	2	161.132
EHI_054150	mutT/nudix family protein	2	133.372
EHI_054160	leucine rich repeat protein%2C BspA family	1	459
EHI_054180	GTP-binding protein%2C putative	1	233
EHI_054200	hypothetical protein	1	195
EHI_054230	proteasome regulatory subunit%2C putative	1	120
EHI_054240	DNA repair helicase%2C putative	3	349,249,265
EHI_054260	dolichol monophosphate mannose synthase%2C putative	2	181.255
EHI_054480	hypothetical protein	1	133
EHI_054500	hypothetical protein%2C conserved domain containing	1	131
EHI_054530	serine carboxypeptidase (S28) family protein	1	125
EHI_054740	ribosomal protein L17%2C putative	2	124.322
EHI_054800	hypothetical protein	1	105
EHI_055350	SH3 domain containing protein	1	134
EHI_055430	transcription factor S-II (TFIIS) domain protein	1	158
EHI_055640	zinc finger protein%2C putative	1	489
EHI_055660	peptidase%2C C54 family	2	188.453
EHI_055700	zinc finger protein%2C putative	4	139,105,118,125
EHI_055960	ubiquitin fusion degradation protein%2C putative	2	136.123
EHI_056100	Rab family GTPase	1	308
EHI_056380	enhancer binding protein 2 (EBP2)%2C putative	2	113.101
EHI_056390	V-type ATPase%2C D subunit%2C putative	1	141
EHI_056410	hypothetical protein	1	287
EHI_056420	protein phosphatase%2C putative	3	243,107,220
EHI_056450	Rho GTPase activating protein%2C putative	1	109
EHI_056460	hypothetical protein%2C conserved	1	433
EHI_056480	triosephosphate isomerase	2	104.459
EHI_056490	20 kDa antigen%2C putative	3	103,133,241
EHI_056500	START domain containing protein	2	103.13
EHI_056510	hypothetical protein	1	220
EHI_056640	hypothetical protein	1	218
EHI_056670	hypothetical protein	1	342
EHI_056680	hypothetical protein	1	342
EHI_056690	DNA-directed RNA polymerase II subunit%2C putative	1	109
EHI_056700	hypothetical protein	1	163
EHI_057660	poly(ADP-ribose) glycohydrolase%2C putative	1	372
EHI_057670	20 kDa antigen	3	185,235,103
EHI_057690	hypothetical protein	1	134
EHI_057700	hypothetical protein%2C conserved	3	171,482,106
EHI_057850	40S ribosomal protein S4%2C putative	1	212
EHI_058080	60S ribosomal protein L31%2C putative	2	241.143
EHI_058090	Ras family GTPase	2	271.104
EHI_058100	hypothetical protein	1	148
EHI_058120	hypothetical protein	1	148
EHI_058330	galactose-inhibitable lectin%2C putative	3	144,192,280
EHI_058500	peptidase%2C C54 family	5	150,104,223,128,135
EHI_058510	hypothetical protein	1	261
EHI_058540	zinc finger domain containing protein	1	318
EHI_058790	hypothetical protein	1	202
EHI_058920	hypothetical protein	1	130
EHI_059660	hypothetical protein	1	235
EHI_059680	hypothetical protein	1	177
EHI_059830	hypothetical protein	6	164,112,114,229,183,285
EHI_059840	V-type ATPase%2C C subunit%2C putative	1	495
EHI_059870	hypothetical protein	2	261.159
EHI_060380	grainin%2C putative	2	156.13
EHI_060390	hypothetical protein	2	323.319
EHI_060400	LSM domain containing protein	1	164
EHI_060420	Rab GTPase activating protein%2C putative	1	120
EHI_060440	hypothetical protein	2	110.795
EHI_060740	EF-hand calcium-binding domain containing protein	4	280,131,120,101
EHI_060860	D-3-phosphoglycerate dehydrogenase%2C putative	1	345
EHI_061240	hypothetical protein%2C conserved	1	106
EHI_061980	peroxiredoxin	1	737
EHI_062660	hypothetical protein	1	342
EHI_062670	hypothetical protein	2	113.195
EHI_062680	hypothetical protein	2	107.133
EHI_062690	hypothetical protein	1	136
EHI_062700	glutaminyl-tRNA synthetase%2C putative	1	271
EHI_062740	hypothetical protein	1	102
EHI_062750	leucine rich repeat protein%2C BspA family	1	184
EHI_062760	programmed cell death protein 2%2C putative	1	126
EHI_062780	protein kinase domain containing protein	1	257
EHI_062970	hypothetical protein	1	186
EHI_063040	hypothetical protein	1	586
EHI_063550	myb-like DNA-binding domain containing protein	1	221
EHI_064000	hypothetical protein	2	104.367
EHI_064310	hypothetical protein	1	157
EHI_064440	hypothetical protein	1	123
EHI_064490	tyrosine kinase%2C putative	1	209
EHI_064510	hypothetical protein	1	191
EHI_064570	40S ribosomal protein S15%2C putative	2	252.186
EHI_064630	hypothetical protein	2	126.131
EHI_064640	hypothetical protein	2	109.184
EHI_064680	alpha-soluble NSF attachment protein%2C putative	1	159
EHI_064690	hypothetical protein	1	172
EHI_064700	autophagy protein apg7%2C putative	1	1098
EHI_064710	60S ribosomal protein L4%2C putative	2	684.619
EHI_065270	40S ribosomal protein S3a%2C putative	1	103
EHI_065310	Skp1 family protein	1	165
EHI_065320	heat shock protein 70%2C putative	1	183
EHI_065330	Gal/GalNAc lectin subunit Igl2	10	132,433,532,206,114,155,126,201,169,184
EHI_065340	hypothetical protein	2	152.112
EHI_065500	tyrosin kinase%2C putative	1	113
EHI_065620	hypothetical protein	3	101,129,114
EHI_065630	hypothetical protein	2	222.423
EHI_065650	hypothetical protein	1	236
EHI_065660	protein kinase domain containing protein	3	146,122,105
EHI_065690	phospholipase%2C patatin family protein	1	198
EHI_065700	hypothetical protein	1	114
EHI_065710	hypothetical protein	1	137
EHI_065720	hypothetical protein%2C conserved	1	150
EHI_065740	60S ribosomal protein L30%2C putative	2	199.197
EHI_065750	Mob1/phocein family protein	2	347.103
EHI_065770	heat shock protein 70%2C putative	4	180,139,354,140
EHI_065780	hypothetical protein	1	218
EHI_065790	Rab family GTPase	1	266
EHI_065800	Aha1 domain protein%2C putative	1	144
EHI_065830	Density-regulated protein%2C putative	2	183.233
EHI_065840	hypothetical protein	1	181
EHI_065860	hypothetical protein	2	228.182
EHI_066760	hypothetical protein	1	443
EHI_067200	hypothetical protein	3	368,124,186
EHI_067260	hypothetical protein	2	368.165
EHI_067510	Ulp1 protease family%2C C-terminal catalytic domain containing protein	2	110.205
EHI_067520	60S ribosomal protein L6%2C putative	1	524
EHI_067530	40S ribosomal protein S7%2C putative	2	203.421
EHI_067550	hypothetical protein	1	116
EHI_067580	zinc finger protein%2C putative	1	126
EHI_067850	Rab family GTPase	1	449
EHI_067860	malate dehydrogenase%2C putative	1	146
EHI_068100	hypothetical protein%2C conserved	1	243
EHI_068130	hypothetical protein	2	101.101
EHI_068170	radical SAM domain protein	3	217,132,163
EHI_068180	hypothetical protein%2C conserved	2	119.143
EHI_068200	60S ribosomal protein L31%2C putative	2	105.349
EHI_068210	HAD hydrolase%2C family IA%2C variant 3	3	147,102,180
EHI_068220	hypothetical protein	2	327.105
EHI_068230	Rab family GTPase	3	106,107,179
EHI_068250	adenosylhomocysteinase%2C putative	5	399,345,339,150,151
EHI_068260	hypothetical protein	1	202
EHI_068270	Rho guanine nucleotide exchange factor%2C putative	2	303.262
EHI_068280	hypothetical protein	2	188.179
EHI_068310	RhoGAP domain containing protein	1	116
EHI_068320	glycerophosphoryl diester phosphodiesterase%2C putative	1	152
EHI_068330	hypothetical protein%2C conserved	3	120,242,121
EHI_068340	hypothetical protein	1	126
EHI_068400	major facilitator superfamily transporter%2C putative	2	133.179
EHI_068420	hypothetical protein	2	232.575
EHI_068440	hypothetical protein	4	262,295,105,138
EHI_068480	hypothetical protein	2	168.102
EHI_068500	hypothetical protein	3	251,322,136
EHI_068530	hypothetical protein	1	379
EHI_068650	hypothetical protein	1	121
EHI_068660	60S ribosomal protein L5%2C putative	3	206,154,294
EHI_068720	protein kinase domain containing protein	1	427
EHI_068740	hypothetical protein	1	252
EHI_069060	LIM zinc finger domain containing protein	1	329
EHI_069070	hypothetical protein	1	497
EHI_069080	hypothetical protein	1	236
EHI_069110	60S ribosomal protein L21%2C putative	2	359.152
EHI_069130	hypothetical protein	1	101
EHI_069170	RhoGAP domain containing protein	2	339.223
EHI_069180	Rho GTPase activating protein%2C putative	3	305,132,118
EHI_069190	leucine rich repeat protein%2C BspA family	1	351
EHI_069210	AAA family ATPase%2C putative	3	106,178,103
EHI_069290	protein kinase domain containing protein	1	216
EHI_069310	serine palmitoyltransferase%2C putative	1	101
EHI_069350	hypothetical protein	2	106.358
EHI_069380	phospholipase B%2C putative	2	184.292
EHI_069390	cysteine-rich surface protein%2C putative	3	378,127,143
EHI_069440	ARF GTPase activating protein%2C putative	1	410
EHI_069450	hypothetical protein	1	275
EHI_069550	splicing factor3B subunit 2%2C putative	1	169
EHI_069560	hypothetical protein	2	280.12
EHI_069580	hypothetical protein%2C conserved	1	190
EHI_069590	hypothetical protein	1	425
EHI_069600	hypothetical protein	1	387
EHI_069620	hypothetical protein	1	118
EHI_069630	CDP-diacylglycerol--inositol3-phosphatidyltransferase%2C putative	2	280.348
EHI_069980	DNA replication licensing factor	1	121
EHI_070680	hypothetical protein	4	546,277,142,126
EHI_070690	hypothetical protein	1	318
EHI_070720	L-myo-inositol-1-phosphate synthase	1	130
EHI_070730	Rho family GTPase	2	127.123
EHI_070790	hypothetical protein	6	124,101,133,209,139,147
EHI_071320	protein kinase%2C putative	1	202
EHI_071590	protein disulfide isomerase%2C putative	4	400,215,135,197
EHI_072070	leucine rich repeat protein%2C BspA family	1	612
EHI_072090	hypothetical protein	2	180.21
EHI_072110	RasGEF domain containing protein	1	186
EHI_073060	hypothetical protein%2C conserved	1	193
EHI_073180	zinc finger domain containing protein	1	221
EHI_073330	phospholipase%2C patatin family protein	3	121,101,111
EHI_073370	lipid phosphate phosphatase%2C putative	1	155
EHI_073380	carbonic anhydrase%2C putative	1	273
EHI_073390	Fe-hydrogenase%2C putative	3	203,317,313
EHI_073410	hypothetical protein	2	193.129
EHI_073420	Dopey domain protein%2C putative	1	440
EHI_073460	glycyl-tRNA synthetase%2C putative	2	160.281
EHI_073550	Sec7 domain containing protein	2	326.152
EHI_073580	leucine-rich repeat containing protein	1	305
EHI_073590	hypothetical protein%2C conserved domain containing	1	171
EHI_073600	40S ribosomal protein S15a%2C putative	2	123.131
EHI_073630	serine-threonine-isoleucine rich protein%2C putative	4	167,115,216,103
EHI_073640	DNA-directed DNA polymerase%2C putative	4	113,223,170,344
EHI_073990	hypothetical protein	4	164,144,296,199
EHI_074020	vacuolar proton ATPase subunit%2C putative	2	239.185
EHI_074070	hypothetical protein	1	154
EHI_074110	oxysterol-binding protein%2C putative	1	122
EHI_074140	hypothetical protein	1	150
EHI_074180	cysteine proteinase 1%2C putative	2	561.223
EHI_074730	hypothetical protein%2C conserved	2	125.154
EHI_074800	ribosomal protein S25%2C putative	1	211
EHI_075180	hypothetical protein	1	148
EHI_075200	hypothetical protein	1	187
EHI_075540	protein kinase%2C putative	1	182
EHI_075960	leucine rich repeat protein%2C BspA family	1	156
EHI_075970	hypothetical protein	1	363
EHI_075990	hypothetical protein	1	276
EHI_076000	hypothetical protein	1	193
EHI_076020	hypothetical protein	3	199,146,179
EHI_076790	hypothetical protein	1	122
EHI_076830	CBF/NF-Y transcription factor domain protein	1	658
EHI_076840	LSM domain containing protein	1	188
EHI_076870	3-oxo-5-alpha-steroid 4-dehydrogenase domain-containing protein	2	113.217
EHI_077500	galactose-specific adhesin 170kD subunit	2	171.211
EHI_078180	hypothetical protein	1	187
EHI_078210	PCI domain containing protein	1	219
EHI_078230	phenylalanyl-tRNA synthetase alpha subunit%2C putative	1	273
EHI_078250	vacuolar sorting protein 26%2C putative	1	212
EHI_078300	ribosomal protein S24%2C putative	2	224.178
EHI_078310	hypothetical protein%2C conserved	2	190.225
EHI_078410	hypothetical protein	1	148
EHI_078570	leucine rich repeat protein%2C BspA family	1	131
EHI_078710	probable proteasome subunit beta type 2%2C putative	1	226
EHI_078740	Rho guanine nucleotide exchange factor%2C putative	1	539
EHI_079190	ribosomal protein L18%2C putative	2	220.24
EHI_079300	long-chain-fatty-acid--CoA ligase%2C putative	1	127
EHI_079880	RNA recognition motif domain containing protein	1	137
EHI_079910	Rap/Ran GTPase-activating protein%2C putative	1	134
EHI_079920	RNA recognition motif domain containing protein	1	164
EHI_079950	hypothetical protein	3	285,116,105
EHI_079970	leucine rich repeat protein%2C BspA family	1	479
EHI_079980	hypothetical protein	1	137
EHI_079990	hypothetical protein	1	102
EHI_080220	Niemann-Pick C1 protein%2C putative	2	157.101
EHI_080250	hypothetical protein	2	127.163
EHI_080260	hypothetical protein	2	369.181
EHI_080270	5'-3' exonuclease domain containing protein	1	475
EHI_080720	aminoalcoholphosphotransferase%2C putative	1	324
EHI_080730	hemolysin-3%2C putative	1	171
EHI_081280	Rho guanine nucleotide exchange factor%2C putative	1	111
EHI_081300	hypothetical protein	1	156
EHI_081320	40S ribosomal protein S23%2C putative	1	457
EHI_081330	Rab family GTPase	4	229,129,123,193
EHI_081370	vesicle-associated membrane protein%2C putative	1	133
EHI_081380	hypothetical protein	1	438
EHI_081630	hypothetical protein	2	272.188
EHI_081690	hypothetical protein	2	261.221
EHI_081770	hypothetical protein%2C conserved	1	142
EHI_081790	protein kinase domain containing protein	1	143
EHI_081930	ATPase%2C AAA family protein	2	169.145
EHI_082070	Rab family GTPase	1	388
EHI_082080	WD repeat protein	1	152
EHI_082490	hypothetical protein	1	212
EHI_082530	acetyl-coA carboxylase%2C putative	2	151.329
EHI_082540	hypothetical protein	1	202
EHI_083110	hypothetical protein	1	129
EHI_083120	Nonsense-mediated mRNA decay protein 3%2C putative	1	119
EHI_083250	alpha-NAC protein%2C putative	2	295.106
EHI_083430	Adapter-related protein complex 3 (AP-3) subunit%2C putative	2	155.12
EHI_083460	endonuclease III%2C putative	3	181,113,117
EHI_083590	coronin%2C putative	1	104
EHI_083600	hypothetical protein	1	119
EHI_083620	hypothetical protein	1	201
EHI_083650	hypothetical protein	1	188
EHI_084660	hypothetical protein%2C conserved	1	112
EHI_084670	aminotransferase%2C putative	1	126
EHI_084710	hypothetical protein	1	129
EHI_084970	nucleosome assembly protein%2C putative	1	115
EHI_084980	hypothetical protein	1	330
EHI_085010	hypothetical protein	1	280
EHI_085020	hypothetical protein	2	384.107
EHI_085370	hypothetical protein	2	141.285
EHI_086040	protein phosphatase%2C putative	1	144
EHI_086070	hypothetical protein	1	144
EHI_086090	hypothetical protein	3	187,111,102
EHI_086110	high mobility group (HMG) box domain containing protein	2	123.242
EHI_086120	ribosomal protein S18%2C putative	3	117,178,178
EHI_086130	hypothetical protein	1	197
EHI_086140	Ras guanine nucleotide exchange factor%2C putative	1	178
EHI_086150	hypothetical protein	2	148.181
EHI_086220	hypothetical protein	4	125,188,175,122
EHI_086230	hypothetical protein	1	131
EHI_086370	hydrolase%2C alpha/beta fold family domain containing protein	2	153.628
EHI_086510	hypothetical protein%2C conserved	1	159
EHI_087000	hypothetical protein	2	110.157
EHI_087210	hypothetical protein	1	269
EHI_087370	protein kinase domain containing protein	1	182
EHI_087550	hypothetical protein%2C conserved	5	298,137,312,126,530
EHI_087570	endoribonuclease L-PSP%2C putative	1	141
EHI_087580	hypothetical protein	3	154,621,122
EHI_087600	protein kinase%2C putative	1	142
EHI_087720	hypothetical protein	2	199.15
EHI_087740	hypothetical protein	2	123.219
EHI_087760	hypothetical protein	2	144.202
EHI_087880	pro protein convertase subtilisin/kexinType 5 precursor%2C putative	1	107
EHI_087890	leucine-rich repeat containing protein	1	204
EHI_087900	protein phosphatase family protein	3	109,131,728
EHI_088020	alcohol dehydrogenase%2C putative	3	106,111,132
EHI_088030	hypothetical protein%2C conserved	6	539,242,138,500,168,179
EHI_088060	hypothetical protein	1	347
EHI_088220	coatomer beta subunit%2C putative	2	171.158
EHI_088230	DNA-directed RNA polymerases I%2C II%2C and III 23 kDa%2C putative	1	255
EHI_088330	RNA pseudouridylate synthase%2C putative	1	381
EHI_088450	inositol polyphosphate 5-phosphatase%2C putative	1	189
EHI_090020	ribosomal protein L18a%2C putative	1	531
EHI_090410	hypothetical protein	1	167
EHI_091060	ATPase%2C AAA family protein	2	123.13
EHI_091100	TPR repeat protein	3	124,115,187
EHI_091250	ARP2/3 complex 34 kda subunit%2C putative	1	386
EHI_091490	hypothetical protein	2	101.409
EHI_091530	BAR/SH3 domain containing protein	1	266
EHI_091540	hypothetical protein%2C conserved	2	118.107
EHI_091550	hypothetical protein	1	154
EHI_091950	hypothetical protein	1	163
EHI_092070	WD domain containing protein	1	180
EHI_092080	hypothetical protein%2C conserved	4	156,186,148,174
EHI_092110	hypothetical protein	1	180
EHI_092120	60S ribosomal protein L44%2C putative	1	278
EHI_092130	hypothetical protein	2	162.153
EHI_092160	Myb family DNA-binding protein%2C SHAQKYF family	1	313
EHI_092170	hypothetical protein	1	266
EHI_092200	hypothetical protein	3	209,142,143
EHI_092370	macrophage migration inhibitory factor-like protein	1	222
EHI_092430	60S ribosomal protein L32%2C putative	1	406
EHI_092470	60S ribosomal protein L40%2C putative	1	110
EHI_092550	hypothetical protein	1	103
EHI_092590	hypothetical protein	2	155.124
EHI_092600	vacuolar ATP synthase subunit C%2C putative	1	189
EHI_092620	hypothetical protein%2C conserved	3	179,223,179
EHI_092650	Rho GTPase activating protein%2C putative	1	521
EHI_092670	hypothetical membrane-spanning protein	1	138
EHI_092680	hypothetical protein%2C conserved	2	231.135
EHI_093360	5'-3' exonuclease domain containing protein	2	903.44
EHI_093570	hypothetical protein%2C conserved	1	207
EHI_093580	60S ribosomal protein L6%2C putative	1	598
EHI_093740	hypothetical protein	3	154,172,208
EHI_093770	bromodomain-containing protein	1	112
EHI_093810	histone H3%2C putative	1	197
EHI_093820	hypothetical protein	2	227.189
EHI_093900	DEAD/DEAH box helicase%2C putative	3	291,236,315
EHI_093970	hypothetical protein	2	209.106
EHI_094090	aldose 1-epimerase	1	232
EHI_094100	galactokinase%2C putative	1	114
EHI_094120	ARP2/3 complex 41 kDa subunit%2C putative	3	295,167,348
EHI_094790	hypothetical protein	2	110.113
EHI_095050	hypothetical protein%2C conserved	2	198.116
EHI_095060	leucine rich repeat protein%2C BspA family	1	106
EHI_095150	mitochondrial carrier protein%2C putative	1	887
EHI_095170	hypothetical protein	3	195,397,1298
EHI_095180	hypothetical protein	3	101,214,227
EHI_095480	hypothetical protein	1	167
EHI_095820	ATP-binding cassette protein%2C putative	1	133
EHI_095830	hypothetical protein	2	108.106
EHI_095890	DNA-directed RNA polymerase I largest subunit%2C putative	1	185
EHI_095930	hypothetical protein	1	133
EHI_096160	hypothetical protein	1	221
EHI_096180	Ras family protein	1	147
EHI_096200	thioredoxin%2C putative	1	149
EHI_096240	hypothetical protein	1	185
EHI_096260	hypothetical protein	1	114
EHI_096270	hypothetical protein	1	245
EHI_096310	hypothetical protein	2	501.134
EHI_096320	hypothetical protein	1	156
EHI_096340	hypothetical protein	4	102,531,115,199
EHI_096350	hypothetical protein	4	132,132,146,108
EHI_096360	hypothetical protein	4	127,149,119,129
EHI_096370	hypothetical protein	1	245
EHI_096380	translation initiation factor eIF-2B alpha subunit%2C putative	2	110.117
EHI_096390	DEAD/DEAH box helicase%2C putative	4	152,123,113,110
EHI_096400	F-box domain containing membrane protein%2C putative	1	393
EHI_096420	LIM zinc finger domain containing protein	1	281
EHI_096450	hypothetical protein	1	155
EHI_096460	F-box domain containing membrane protein%2C putative	3	258,150,516
EHI_096510	MADS box transcription factor%2C putative	1	359
EHI_096550	hypothetical protein%2C conserved	3	102,179,234
EHI_096570	lysozyme%2C putative	1	635
EHI_096580	hypothetical protein	2	105.306
EHI_096600	WD domain containing protein	3	275,270,221
EHI_096610	hypothetical protein	1	116
EHI_096650	histone H3%2C putative	1	531
EHI_096720	hypothetical protein	1	280
EHI_096750	alanine aminotransferase%2C putative	1	125
EHI_096790	hypothetical protein%2C conserved	1	232
EHI_096830	glycogen phosphorylase%2C putative	1	154
EHI_096850	60S ribosomal protein L19%2C putative	2	379.169
EHI_097180	hypothetical protein	1	107
EHI_097470	HEAT repeat domain containing protein	1	205
EHI_097610	acyl-CoA:1-acylglycerol-3-phosphate acyltransferase%2C putative	1	136
EHI_097750	hypothetical protein%2C conserved	1	381
EHI_097880	hypothetical protein	2	161.303
EHI_097920	hypothetical protein	1	179
EHI_097960	hypothetical protein	1	169
EHI_098040	zinc finger domain containing protein	1	1228
EHI_098200	beta-amylase%2C putative	2	108.336
EHI_098210	lysine and glutamic acid-rich protein 1 (KERP1)	1	248
EHI_098230	hypothetical protein%2C conserved	1	353
EHI_098240	protein kinase%2C putative	2	106.101
EHI_098270	RhoGAP domain containing protein	1	403
EHI_098280	14-3-3 protein 2	4	217,108,135,106
EHI_098290	hexokinase 1	1	178
EHI_098380	Orn/Arg/Lys decarboxylase%2C putative	1	272
EHI_098440	hypothetical protein%2C conserved	1	220
EHI_098470	ribosomal protein L18%2C putative	1	523
EHI_098500	tRNA (cytosine-5-)-methyltransferase%2C putative	1	208
EHI_098510	hypothetical protein	3	145,134,104
EHI_098570	fructose-1%2C6-bisphosphate aldolase%2C putative	1	371
EHI_098580	hypothetical protein	2	216.3
EHI_098730	ribosomal RNA methyltransferase%2C putative	2	126.119
EHI_098770	hypothetical protein	2	113.157
EHI_098780	ribosomal protein L10%2C putative	1	576
EHI_098800	hypothetical protein%2C conserved	1	505
EHI_098810	ribosome biogenesis regulatory protein%2C putative	1	103
EHI_098840	ribosomal protein S4%2C putative	3	712,443,212
EHI_099190	WD repeat protein	1	227
EHI_099200	START domain containing protein	1	475
EHI_099210	hypothetical protein%2C conserved	2	104.147
EHI_099230	hypothetical protein%2C conserved	2	435.171
EHI_099300	hypothetical protein%2C conserved	2	103.148
EHI_099320	hypothetical protein	3	176,110,173
EHI_099350	hypothetical protein	2	104.19
EHI_099700	NAD(FAD)-dependent dehydrogenase%2C putative	4	127,194,331,395
EHI_099730	ribosomal protein L13%2C putative	1	519
EHI_099780	hypothetical protein	1	145
EHI_099790	60S ribosomal protein L38%2C putative	1	278
EHI_099800	lipase%2C putative	3	116,152,363
EHI_099810	exocyst complex component sec10%2C putative	1	109
EHI_099820	leucine rich repeat and phosphatase domain containing protein	1	135
EHI_099840	hypothetical protein	1	127
EHI_099850	replication factor C familiy protein	2	207.141
EHI_099880	hypothetical protein	2	135.179
EHI_100090	Rab family GTPase	1	138
EHI_100110	ubiquitin-conjugating enzyme family protein	2	107.255
EHI_100290	Rap/Ran GTPase-activating protein%2C putative	2	176.169
EHI_100300	hypothetical protein	1	131
EHI_100310	inositol 1%2C3%2C4-trisphosphate 5/6-kinase	1	286
EHI_100320	multidrug resistance protein%2C putative	2	166.143
EHI_100390	hypothetical protein	2	206.107
EHI_100440	hypothetical protein%2C conserved	4	109,251,214,160
EHI_100480	MIR domain protein	1	124
EHI_101230	P-glyco protein 6%2C putative	1	109
EHI_101240	hypothetical protein%2C conserved	2	500.229
EHI_101260	Ras family GTPase	2	163.272
EHI_102170	elongation factor 1-alpha 1	4	196,246,272,499
EHI_102270	heat shock protein 90%2C putative	1	388
EHI_103290	protein kinase%2C putative	4	182,244,185,116
EHI_103300	translation initiation factor eIF-1A%2C putative	1	101
EHI_103310	60S ribosomal protein L7a%2C putative	1	383
EHI_103380	hypothetical protein	1	145
EHI_103400	hypothetical protein	5	465,232,794,698,1085
EHI_103410	WD domain containing protein	3	333,223,499
EHI_103420	hypothetical protein%2C conserved	1	246
EHI_103430	cortexillin II%2C putative	1	192
EHI_103450	actin binding protein%2C putative	1	197
EHI_103470	hypothetical protein	1	270
EHI_103510	ubiquitin domain protein%2C putative	1	121
EHI_103540	transporter%2C major facilitator family	1	106
EHI_103550	clathrin adaptor complex%2C small chain%2C putative	1	105
EHI_103600	DNA replication licensing factor MCM3	1	164
EHI_103610	protein kinase%2C putative	1	215
EHI_103670	hypothetical protein	2	132.134
EHI_103720	hypothetical protein%2C conserved domain containing	1	138
EHI_103730	threonyl-tRNA synthetase%2C putative	1	185
EHI_103800	protein tyrosine phosphatase%2C putative	1	234
EHI_103810	protein kinase%2C putative	2	154.17
EHI_103830	tRNA (cytosine-5-)-methyltransferase%2C putative	2	266.302
EHI_104380	hypothetical protein	1	659
EHI_104400	lipase%2C putative	1	182
EHI_104460	nonsense-mediated mRNA decay protein%2C putative	1	109
EHI_104520	hypothetical protein	1	729
EHI_104550	hypothetical protein	1	146
EHI_104570	ubiquitin ligase%2C putative	3	199,761,180
EHI_104590	apyrase%2C putative	2	185.167
EHI_104600	13 kDa ribonucleoprotein-associated protein%2C putative	1	150
EHI_104620	protein kinase domain containing protein	1	146
EHI_104630	filamin 2%2C putative	1	165
EHI_104660	60S acidic ribosomal protein P1%2C putative	1	281
EHI_104680	hypothetical protein	1	104
EHI_104700	hypothetical protein	1	264
EHI_104730	hypothetical protein	1	136
EHI_104740	hypothetical protein	2	135.257
EHI_104890	hypothetical protein%2C conserved	1	131
EHI_105070	hypothetical protein	1	158
EHI_105180	40S ribosomal protein S26%2C putative	1	419
EHI_105190	hypothetical protein	2	107.201
EHI_105210	hypothetical protein%2C conserved	4	103,147,163,149
EHI_105220	hypothetical protein%2C conserved	5	209,229,101,113,282
EHI_105320	hypothetical protein	1	215
EHI_105360	hypothetical protein	2	114.193
EHI_105830	protein kinase%2C putative	4	122,145,198,195
EHI_106080	hypothetical protein%2C conserved domain containing	1	292
EHI_106100	UV excision repair protein RAD23%2C putative	1	125
EHI_106130	hypothetical protein%2C conserved domain containing	3	172,153,108
EHI_106250	hypothetical protein	2	456.122
EHI_106320	hypothetical protein	1	148
EHI_106690	aspartyl aminopeptidase%2C putative	1	155
EHI_107020	hypothetical protein	1	170
EHI_107050	hypothetical protein	1	130
EHI_107120	RNA recognition motif domain containing protein	1	209
EHI_107130	hypothetical protein	3	143,126,187
EHI_107180	hypothetical protein	2	206.207
EHI_107210	NADP-dependent alcohol dehydrogenase%2C putative	2	136.126
EHI_107250	small GTPase Rab11B	1	183
EHI_107280	vacuolar proton ATPase subunit%2C putative	1	358
EHI_107290	actin%2C putative	3	348,339,635
EHI_107780	WD domain containing protein	2	378.153
EHI_107790	hypothetical protein	1	233
EHI_108500	40S ribosomal protein S23%2C putative	1	456
EHI_108660	hypothetical protein	2	238.225
EHI_108710	hypothetical protein	3	113,101,147
EHI_108750	Rap/Ran GTPase activating protein%2C putative	1	203
EHI_109680	START domain containing protein	1	145
EHI_109830	leucine-rich repeat containing protein	1	129
EHI_109850	hypothetical protein	1	344
EHI_109860	chromatin-specific transcription elongation factor%2C putative	2	132.134
EHI_109870	hypothetical protein	3	127,149,114
EHI_109920	hypothetical protein	4	194,212,417,414
EHI_109990	hypothetical protein	2	130.356
EHI_110000	hypothetical protein	1	424
EHI_110120	phosphoglucomutase%2C putative	4	179,259,441,107
EHI_110180	myosin heavy chain	1	102
EHI_110230	hypothetical protein	3	162,121,433
EHI_110280	LIM zinc finger domain containing protein	2	496.134
EHI_110290	hypothetical protein	1	252
EHI_110300	GTP-binding protein EhRabX36%2C putative	1	250
EHI_110340	60S ribosomal protein L19%2C putative	2	270.304
EHI_110400	guanine nucleotide-binding protein subunit beta 2-like 1%2C putative	3	333,182,308
EHI_110420	tryptophanyl-tRNA synthetase%2C putative	1	453
EHI_110430	hypothetical protein	1	130
EHI_110450	nucleosome assembly protein%2C putative	2	163.119
EHI_110500	beta-N-acetylhexosaminidase%2C putative	1	121
EHI_110510	hypothetical protein%2C conserved	2	190.12
EHI_110520	glutamate synthase beta subunit%2C putative	2	259.266
EHI_110570	protein tyrosine phosphatase%2C putative	2	104.278
EHI_110590	leucine rich repeat protein%2C BspA family	3	400,184,237
EHI_110670	hypothetical protein	1	142
EHI_110680	tryptophanyl-tRNA synthetase%2C putative	1	181
EHI_110690	hypothetical protein%2C conserved	1	210
EHI_110720	PCTP-like protein%2C putative	2	311.251
EHI_110740	hypothetical protein	1	124
EHI_110810	unconventional myosin IB	1	427
EHI_110980	Rho guanine nucleotide exchange factor%2C putative	1	409
EHI_111000	fatty acid elongase%2C putative	6	103,127,113,186,382,165
EHI_111020	WD domain containing protein	1	192
EHI_111050	actin-like protein%2C putative	3	217,237,134
EHI_111070	hypothetical protein	1	251
EHI_111230	protein kinase domain containing protein	1	271
EHI_111570	60S ribosomal protein L26%2C putative	2	244.268
EHI_111590	hypothetical protein	2	125.124
EHI_111600	hypothetical protein	1	227
EHI_111610	tryptophanase%2C putative	2	163.222
EHI_111760	40S ribosomal protein S12%2C putative	1	388
EHI_111850	transporter%2C auxin efflux carrier (AEC) family	1	466
EHI_111980	40S ribosomal protein S15%2C putative	3	109,128,184
EHI_112030	leucine rich repeat protein%2C BspA family	1	226
EHI_112050	transcription initiation factor TFIID family protein	1	425
EHI_112060	DNA mismatch repair protein mutS%2C putative	3	114,114,177
EHI_112490	serine-rich 25 kDa antigen protein%2C putative	1	323
EHI_112800	Mov34/MPN/PAD-1 family protein	2	204.12
EHI_112830	hypothetical protein	1	238
EHI_112850	hypothetical protein	1	200
EHI_112870	fatty acid elongase%2C putative	3	490,134,125
EHI_113550	hypothetical protein	1	352
EHI_113580	hypothetical protein	1	215
EHI_113590	hypothetical protein	2	170.28
EHI_113890	serine-rich protein C30B4.01c precursor%2C putative	2	185.373
EHI_113900	prefoldin subunit 2%2C putative	1	122
EHI_113980	hypothetical protein	1	433
EHI_114140	hypothetical protein	1	172
EHI_114320	phospholipase B%2C putative	1	128
EHI_114330	hypothetical protein	2	123.216
EHI_114340	acetylornithine deacetylase%2C putative	2	130.174
EHI_114350	hypothetical protein%2C conserved	1	176
EHI_114380	hypothetical protein	2	170.124
EHI_114420	tyrosine kinase%2C putative	1	216
EHI_114770	hypothetical protein	1	285
EHI_114790	SNF7 family protein	1	282
EHI_115280	hypothetical protein	2	247.106
EHI_115300	centromere/microtubule binding protein cbf5%2C putative	1	282
EHI_115360	hypothetical protein	1	316
EHI_115370	RNA 3'-terminal phosphate cyclase%2C putative	2	145.425
EHI_115710	calmodulin-dependent calcineurin A subunit%2Cgamma isoform%2C putative	4	102,104,214,191
EHI_116360	serine-rich protein	1	250
EHI_116470	hypothetical protein%2C conserved domain containing	2	221.331
EHI_117470	calmodulin%2C putative	1	117
EHI_117570	serine/threonine protein phosphatase%2C putative	1	386
EHI_117600	hypothetical protein	3	230,332,285
EHI_117670	hypothetical protein	1	137
EHI_117820	hypothetical protein%2C conserved	1	266
EHI_117850	hypothetical protein	2	151.283
EHI_117880	hypothetical protein	1	211
EHI_117890	Rab family GTPase	1	185
EHI_117920	pleckstrin homology (PH) domain containing protein	1	105
EHI_117940	splicing factor 3a subunit 2%2C putative	1	134
EHI_118040	molybdenum cofactor synthesis protein3%2C putative	1	772
EHI_118070	hypothetical protein	2	200.172
EHI_118080	protein kinase%2C putative	3	161,131,161
EHI_118100	F-box/WD domain containing protein	1	102
EHI_118190	hypothetical protein	1	487
EHI_118260	formin homology 2 family protein	1	111
EHI_118270	amoebapore C	1	264
EHI_118480	adaptor protein (AP) family protein	1	102
EHI_118640	CBF/NF-Y transcription factor domain protein	1	267
EHI_118670	Skp1 family protein	1	148
EHI_118690	F-box/WD domain containing protein	2	125.133
EHI_118710	hypothetical protein	1	133
EHI_118720	WD domain containing protein	2	135.248
EHI_118750	hypothetical protein	1	297
EHI_118760	hypothetical protein	1	101
EHI_118780	WD domain containing protein	1	266
EHI_118800	hypothetical protein%2C conserved	1	228
EHI_118830	hypothetical protein	1	152
EHI_118840	fibrillarin%2C putative	2	117.196
EHI_118860	methyltransferase%2C putative	2	188.227
EHI_118890	hypothetical protein	1	141
EHI_118910	guanylate kinase%2C putative	1	282
EHI_119300	Ras family protein	1	387
EHI_119330	serine protease inhibitor%2C putative	1	105
EHI_119470	leucine rich repeat protein%2C BspA family	3	209,257,197
EHI_119500	hypothetical protein	3	104,105,163
EHI_119540	eukaryotic translation elongation factor 1 gamma%2C putative	2	103.198
EHI_119560	hypothetical protein%2C conserved	1	129
EHI_119570	hypothetical protein	1	238
EHI_119590	60S ribosomal protein L40%2C putative	1	196
EHI_119620	DEAD/DEAH box helicase%2C putative	4	108,122,277,278
EHI_119910	lipid phosphate phosphatase%2C putative	2	118.152
EHI_119920	DEAD/DEAH box helicase%2C putative	2	161.132
EHI_119930	protein kinase domain containing protein	2	209.234
EHI_120280	NAD-dependent deacetylase 1%2C putative	1	422
EHI_120300	hypothetical protein	2	861.166
EHI_120360	grainin%2C putative	1	159
EHI_120470	hypothetical protein	1	176
EHI_120600	hypothetical protein	1	249
EHI_120870	hypothetical protein	1	159
EHI_120880	hypothetical protein	1	188
EHI_120890	AMP deaminase%2C putative	1	101
EHI_120900	calcium-binding protein 1 (EhCBP1)	1	109
EHI_121490	WD repeat protein	1	249
EHI_121760	DNA-directed RNA polymerase II large subunit%2C putative	2	119.411
EHI_121780	enhancer binding protein-1	1	152
EHI_121800	deoxyribose-phosphate aldolase%2C putative	2	150.169
EHI_121820	hypothetical protein%2C conserved domain containing	2	183.111
EHI_121850	TBC/Rab GTPase activating domain containing protein	1	164
EHI_121880	protein kinase domain containing protein	2	121.16
EHI_121890	hypothetical protein	2	155.188
EHI_122310	peroxiredoxin	1	683
EHI_122710	hypothetical protein%2C conserved	1	205
EHI_122880	hypothetical protein	2	353.178
EHI_122890	hypothetical protein	1	101
EHI_123240	acetyltransferase%2C GNAT family	1	110
EHI_123280	hypothetical protein	1	147
EHI_123390	peroxiredoxin	1	479
EHI_123720	protein kinase%2C putative	3	154,120,133
EHI_124300	ribosomal protein L11%2C putative	1	547
EHI_124310	hypothetical protein	1	173
EHI_124360	hypothetical protein	1	151
EHI_124370	RNA pseudouridylate synthase%2C putative	2	170.277
EHI_124380	hypothetical protein	1	151
EHI_124390	hypothetical protein%2C conserved	1	110
EHI_124450	lipid phosphate phosphatase%2C putative	1	230
EHI_124460	AP-1 complex subunit mu-2%2C putative	1	181
EHI_124470	leucine-rich repeat containing protein	3	117,268,102
EHI_124480	ubiquitin-conjugating enzyme family protein	2	186.104
EHI_124490	hypothetical protein	1	131
EHI_124500	tyrosine kinase%2C putative	1	118
EHI_124510	hypothetical protein	2	135.293
EHI_124530	HEAT repeat domain containing protein	1	110
EHI_124540	hypothetical protein	2	180.209
EHI_124610	Ras family GTPase	3	146,277,402
EHI_124620	hypothetical protein	2	259.141
EHI_124850	40S ribosomal protein S11%2C putative	2	137.336
EHI_124860	protein kinase%2C putative	1	127
EHI_124870	HEAT repeat domain containing protein	2	215.266
EHI_124880	inorganic pyrophosphatase%2C putative	1	162
EHI_125150	hypothetical protein	1	125
EHI_125170	DEAD/DEAH box helicase%2C putative	1	240
EHI_125300	diaphanous protein%2C putative	2	122.123
EHI_125310	hypothetical protein	1	159
EHI_125320	topoisomerase%2C putative	1	737
EHI_125330	hypothetical protein	1	157
EHI_125340	hypothetical protein	1	413
EHI_125600	hypothetical protein	1	252
EHI_125650	PIWI%2C putative	1	151
EHI_125660	acid sphingomyelinase-like phosphodiesterase%2C putative	1	350
EHI_125720	hypothetical protein	1	144
EHI_125740	oxidoreductase%2C putative	2	491.535
EHI_125780	40S ribosomal protein S9	1	276
EHI_125790	endonuclease/exonuclease/phosphatase domain containing protein	1	127
EHI_125840	peptidyl-prolyl cis-trans isomerase%2C putative	1	182
EHI_125870	hypothetical protein	1	266
EHI_125880	metallo-beta-lactamase domain-containing protein	1	399
EHI_125900	hypothetical protein	2	644.141
EHI_125920	ubiquitin fusion degradation protein 1 homolog%2C putative	2	240.187
EHI_125930	protein kinase%2C putative	1	196
EHI_125950	alcohol dehydrogenase%2C putative	4	262,196,196,315
EHI_125970	hypothetical protein	1	752
EHI_125990	hypothetical protein	3	122,136,166
EHI_126010	ribosome biogenesis protein%2C putative	1	227
EHI_126090	pyridoxal kinase%2C putative	1	181
EHI_126130	hypothetical protein	1	179
EHI_126140	60S ribosomal protein L9%2C putative	2	432.209
EHI_126190	actin%2C putative	2	389.785
EHI_126210	histone H2A%2C putative	1	334
EHI_126230	hypothetical protein	1	133
EHI_126250	ribosomal protein S29%2C putative	1	208
EHI_126280	hypothetical protein%2C conserved	2	148.563
EHI_126870	40S ribosomal protein S21%2C putative	2	201.166
EHI_126880	methionine aminopeptidase%2C putative	3	437,243,144
EHI_126890	hypothetical protein	3	101,297,166
EHI_126900	hypothetical protein	1	195
EHI_126920	asparaginyl-tRNA synthetase%2C putative	2	102.115
EHI_126930	serine/threonine protein phosphatase type 5%2C putative	3	187,252,108
EHI_126940	hypothetical protein	2	303.217
EHI_126990	hypothetical protein	1	291
EHI_127030	hypothetical protein	4	103,101,152,146
EHI_127040	Ras guanine nucleotide exchange factor%2C putative	1	102
EHI_127050	hypothetical protein	1	230
EHI_127060	DNA primase large subunit%2C putative	1	210
EHI_127100	leucine rich repeat protein%2C BspA family	3	362,668,110
EHI_127140	hypothetical protein	4	118,218,137,156
EHI_127160	ribonuclease%2C putative	1	284
EHI_127170	elongation factor-2 kinase%2C putative	4	368,302,150,210
EHI_127180	vacuolar sorting protein 26%2C putative	3	203,101,157
EHI_127200	60S ribosomal protein L2/L8%2C putative	1	763
EHI_127230	zinc finger domain containing protein	2	204.122
EHI_127250	hypothetical protein%2C conserved domain containing	1	313
EHI_127310	hypothetical protein	1	243
EHI_127330	ribosomal protein L17%2C putative	2	263.258
EHI_127360	anti-silencing protein%2C putative	1	373
EHI_127390	hypothetical protein	2	114.173
EHI_127410	protein kinase domain containing protein	3	197,289,239
EHI_127430	hypothetical protein	1	143
EHI_127450	vacuolar sorting protein 9 (VPS9) domain containing protein	1	145
EHI_127830	long-chain-fatty-acid--CoA ligase%2C putative	1	206
EHI_128070	protein kinase%2C putative	3	188,201,164
EHI_128140	hypothetical protein%2C conserved	3	360,109,103
EHI_128450	proliferating cell nuclear antigen%2C putative	2	160.129
EHI_129320	diacylglycerol kinase%2C putative	3	131,116,102
EHI_129330	Rab family GTPase	1	102
EHI_129340	hypothetical protein	1	119
EHI_129360	RhoGAP domain containing protein	1	184
EHI_129370	hypothetical protein	1	569
EHI_129510	amino acid transporter%2C putative	3	149,106,154
EHI_129750	Rho family GTPase	1	196
EHI_129780	hypothetical protein	1	125
EHI_129810	alpha-amylase family protein	1	239
EHI_129840	Ras guanine nucleotide exchange factor%2C putative	1	351
EHI_129850	hypothetical protein	3	120,337,407
EHI_129910	hypothetical protein	2	102.184
EHI_130650	zinc finger domain containing protein	3	136,191,130
EHI_130700	enolase%2C putative	2	496.71
EHI_130720	hypothetical protein	1	152
EHI_130900	hypothetical protein	1	168
EHI_130920	hypothetical protein%2C conserved	2	128.348
EHI_130930	purine nucleoside phosphorylase%2C putative	2	386.379
EHI_130940	hypothetical protein	1	253
EHI_130960	purine nucleoside phosphorylase%2C putative	2	397.4
EHI_130970	hypothetical protein	2	210.177
EHI_130990	nuclear movement protein%2C putative	2	186.246
EHI_131000	hypothetical protein%2C conserved	1	145
EHI_131030	hypothetical protein	1	199
EHI_131100	hypothetical protein	2	102.302
EHI_131150	DNA-directed RNA polymerase II subunit%2C putative	1	208
EHI_131160	hypothetical protein	1	131
EHI_131170	Rab family GTPase	1	248
EHI_131200	hypothetical protein	1	167
EHI_131210	hypothetical protein	1	415
EHI_131260	Ras guanine nucleotide exchange factor%2C putative	2	236.191
EHI_131480	hypothetical protein%2C conserved	1	808
EHI_131490	leucine rich repeat protein%2C BspA family	1	536
EHI_131500	hypothetical protein	1	128
EHI_131510	hypothetical protein	2	351.125
EHI_131530	hypothetical protein	4	121,132,380,108
EHI_131540	Rho guanine nucleotide exchange factor%2C putative	1	156
EHI_131550	Importin alpha subunit%2C putative	2	304.103
EHI_131660	protein kinase domain containing protein	2	286.191
EHI_131870	hypothetical protein	1	127
EHI_131890	hypothetical protein	1	107
EHI_131930	Rho GTPase activating protein%2C putative	1	133
EHI_131940	ribosomal protein L18a%2C putative	1	306
EHI_131970	competence protein ComEC%2C putative	2	272.262
EHI_131980	DnaJ domain containing protein	3	195,480,258
EHI_132030	long-chain-fatty-acid--CoA ligase%2C putative	1	208
EHI_132380	hypothetical protein	1	182
EHI_132400	5'-3' exonuclease domain containing protein	1	137
EHI_132880	eukaryotic translation initiation factor 2 gamma subunit%2C putative	1	153
EHI_133530	hypothetical protein%2C conserved	2	106.111
EHI_133540	hypothetical protein	2	122.183
EHI_133900	galactose-inhibitable lectin 170 kDa subunit%2C putative	1	117
EHI_133950	heat shock protein 70%2C putative	2	227.46
EHI_133990	hypothetical protein	1	102
EHI_134000	regulator of nonsense transcripts%2C putative	1	188
EHI_134630	DnaJ domain containing protein	1	349
EHI_134640	acetyltransferase%2C putative	2	284.254
EHI_134650	hypothetical protein	1	132
EHI_134720	ankyrin repeat protein%2C putative	1	195
EHI_134750	protein tyrosine kinase domain-containing protein	2	198.162
EHI_134760	rodhanase-like domain containing protein	1	193
EHI_134780	hypothetical protein%2C conserved	2	321.608
EHI_134830	NAD synthetase%2C putative	2	244.497
EHI_134850	hypothetical protein	1	235
EHI_134960	Skp1 family protein	1	326
EHI_135000	hypothetical protein	1	182
EHI_135010	hypothetical protein	1	130
EHI_135050	hypothetical protein	2	302.164
EHI_135060	ribosomal protein S17%2C putative	1	202
EHI_135070	RNA recognition motif domain containing protein	1	432
EHI_135080	histone H3%2C putative	2	177.214
EHI_135090	hypothetical protein	1	225
EHI_135120	hypothetical protein%2C conserved domain containing	1	331
EHI_135130	hypothetical protein	2	264.555
EHI_135140	hypothetical protein%2C conserved	1	272
EHI_135190	protein kinase%2C putative	1	127
EHI_135460	hypothetical protein	2	190.108
EHI_135710	hypothetical protein	1	1266
EHI_135720	Sphingomyelin phosphodiesterase%2C putative	1	137
EHI_135740	acyl-CoA synthetase%2C putative	1	307
EHI_135780	hypothetical protein	1	165
EHI_135800	hypothetical protein	1	304
EHI_135810	hypothetical protein	2	211.211
EHI_136150	adenylyl cyclase-associated protein%2C putative	3	150,104,180
EHI_136160	calreticulin%2C putative	4	204,360,107,137
EHI_136170	cleavage and polyadenylation specificity factor 73 kDa subunit%2C putative	2	157.39
EHI_136190	Ser/Thr protein phosphatase%2C putative	4	131,103,171,106
EHI_136210	soluble NSF attachment protein gamma isoform%2C putative	1	217
EHI_136380	cysteine desulfurase%2C putative	2	199.116
EHI_136460	hypothetical protein	1	132
EHI_136480	hypothetical protein	3	150,274,193
EHI_136960	poly(ADP-ribose) polymerase%2C putative	1	371
EHI_136980	lipid phosphate phosphatase%2C putative	2	117.138
EHI_137000	heat shock transcription factor%2C putative	2	213.558
EHI_137080	hypothetical protein	1	160
EHI_137090	TFIID subunit%2C putative	1	520
EHI_137100	hypothetical protein	2	138.123
EHI_137270	hypothetical protein	1	372
EHI_137690	Rap/Ran GTPase-activating protein%2C putative	2	176.457
EHI_137700	Ras family GTPase	1	128
EHI_137740	hypothetical protein	2	239.138
EHI_137790	hypothetical protein	4	195,173,125,208
EHI_137800	hypothetical protein	1	107
EHI_137810	protein kinase domain containing protein	3	220,188,190
EHI_137830	hypothetical protein	2	151.127
EHI_137840	hypothetical protein	2	123.103
EHI_137870	40S ribosomal protein S5	1	171
EHI_137940	hypothetical protein	1	468
EHI_137980	protein kinase%2C putative	2	102.133
EHI_137990	hypothetical protein	1	102
EHI_138000	hypothetical protein	1	238
EHI_138030	tagatose-6-phosphate kinase%2C putative	1	453
EHI_138040	hypothetical protein%2C conserved	1	149
EHI_138060	hypothetical protein%2C conserved domain containing	1	286
EHI_138080	hypothetical protein	1	204
EHI_138340	major facilitator superfamily protein	1	409
EHI_138380	glycogen phosphorylase%2C putative	1	182
EHI_138440	hypothetical protein	3	445,163,624
EHI_138450	hypothetical protein	1	107
EHI_138470	hypothetical protein	1	243
EHI_138500	Rap/Ran GTPase-activating protein%2C putative	1	148
EHI_138510	hypothetical protein	1	234
EHI_138540	PH domain containing protein kinase%2C putative	1	106
EHI_138770	60S acidic ribosomal protein P2%2C putative	3	291,203,214
EHI_138780	hypothetical protein	3	203,214,329
EHI_138940	hypothetical protein	2	130.114
EHI_138950	hypothetical protein	1	306
EHI_138970	hypothetical protein	1	223
EHI_139010	hypothetical protein	1	154
EHI_139020	hypothetical protein	1	417
EHI_139030	syntaxin%2C putative	1	127
EHI_139050	hypothetical protein	1	134
EHI_139060	hypothetical protein	1	103
EHI_139370	high mobility group (HMG) box domain containing protein	1	114
EHI_139390	leucine rich repeat protein%2C BspA family	2	112.105
EHI_139410	RNA-directed RNA polymerase%2C putative	4	168,214,120,136
EHI_139460	nucleosome assembly protein%2C putative	2	229.172
EHI_139470	hypothetical protein	1	197
EHI_139960	Rap/Ran GTPase activating protein%2C putative	2	158.116
EHI_140010	hypothetical protein	1	499
EHI_140120	actin%2C putative	2	316.785
EHI_140130	phospholipid-transporting P-type ATPase%2C putative	1	228
EHI_140140	gtpase activating protein%2C putative	5	217,103,152,103,196
EHI_140170	40S ribosomal protein S20%2C putative	1	355
EHI_140250	hypothetical protein	1	235
EHI_140260	copine%2C putative	1	182
EHI_140290	hypothetical protein	2	714.477
EHI_140310	hypothetical protein%2C conserved	3	192,190,201
EHI_140350	G protein alpha subunit%2C putative	3	358,142,138
EHI_140370	60S ribosomal protein L31%2C putative	2	113.349
EHI_140510	hypothetical protein	3	223,129,227
EHI_140540	40S ribosomal protein S7%2C putative	2	369.101
EHI_140550	60S ribosomal protein L6%2C putative	1	633
EHI_140560	Ras GTPase-activating protein%2C putative	1	130
EHI_140610	hypothetical protein	1	115
EHI_140680	hypothetical protein	4	101,149,282,102
EHI_140700	hypothetical protein	1	109
EHI_140740	hypothetical protein	2	155.122
EHI_140750	WD domain containing protein	1	155
EHI_141040	ATPase%2C AAA family protein	1	235
EHI_141360	acetyltransferase%2C GNAT family	2	102.175
EHI_141370	nucleolar protein 10%2C putative	1	164
EHI_141380	leucine-rich repeat containing protein	2	174.165
EHI_141410	DNA polymerase epsilon subunit B domain-containing protein	2	186.15
EHI_141790	hypothetical protein	1	193
EHI_141810	hypothetical protein	1	165
EHI_141820	protein kinase%2C putative	2	104.315
EHI_141830	RNA modification enzymes%2C MiaB-family	3	137,164,103
EHI_141850	hypothetical protein	2	237.133
EHI_141860	phosphoinositide phosphatase%2C putative	2	103.156
EHI_141870	protein kinase domain containing protein	1	116
EHI_141880	Rho guanine nucleotide exchange factor%2C putative	1	186
EHI_141920	hypothetical protein	4	103,102,408,113
EHI_141930	protein kinase%2C putative	2	109.121
EHI_141940	hypothetical protein	1	442
EHI_142090	RNA polymerase subunit Rpb5%2C putative	1	122
EHI_142100	hypothetical protein	2	145.172
EHI_142130	hypothetical protein%2C conserved domain containing	1	116
EHI_142140	transcriptional adaptor ADA2%2C putative	1	116
EHI_142170	chloride channel protein 2%2C putative	3	125,418,281
EHI_142210	hypothetical protein	2	172.188
EHI_142250	methionine gamma-lyase	1	202
EHI_142730	actin%2C putative	1	1006
EHI_142900	hypothetical protein	2	117.163
EHI_142950	hypothetical protein	1	145
EHI_143070	hypothetical protein	2	760.15
EHI_143090	hypothetical protein%2C conserved	1	1269
EHI_143110	acetyltransferase%2C putative	1	591
EHI_143430	60S ribosomal protein L39%2C putative	1	156
EHI_143440	calmodulin%2C putative	1	264
EHI_143550	hypothetical protein%2C conserved	2	205.137
EHI_143590	hypothetical protein	1	302
EHI_143620	hypothetical protein%2C conserved	2	149.245
EHI_143650	Rab family GTPase	1	189
EHI_143660	hypothetical protein	3	164,293,167
EHI_144600	Rho family GTPase	1	115
EHI_144750	hypothetical protein	2	344.155
EHI_145840	peroxiredoxin	1	723
EHI_146110	hypothetical protein	1	1021
EHI_146190	hypothetical protein	1	126
EHI_146210	hypothetical protein	2	309.288
EHI_146340	40S ribosomal protein S3%2C putative	1	701
EHI_146350	calcineurin catalytic subunit A%2C putative	1	105
EHI_146360	hypothetical protein	1	123
EHI_146370	60S ribosomal protein L27%2C putative	1	448
EHI_146380	oxidoreductase%2C short chain dehydrogenase/reductase family	2	120.315
EHI_146390	hypothetical protein	1	263
EHI_146500	Rho GTPase activating protein%2C putative	1	341
EHI_146530	60S ribosomal protein L7%2C putative	3	151,102,336
EHI_146560	ribosomal protein S24%2C putative	1	427
EHI_146570	40S ribosomal protein S19%2C putative	1	425
EHI_146950	histidine acid phosphatase family protein	1	160
EHI_146960	hypothetical protein	1	129
EHI_146970	hypothetical protein	1	170
EHI_146980	hypothetical protein%2C conserved domain containing	1	147
EHI_147010	long-chain-fatty-acid--CoA ligase%2C putative	1	140
EHI_147020	ser/thr protein phosphatase family protein	4	205,225,120,172
EHI_147500	serine/threonine-protein phosphatase ppe1%2C putative	1	119
EHI_147510	citrate transporter%2C putative	1	335
EHI_147520	hypothetical protein	1	118
EHI_147570	Rho GDP exchange inhibitor%2C putative	2	128.261
EHI_147690	hypothetical protein	1	174
EHI_147710	Ribosomal protein S30%2C putative	1	133
EHI_147720	serine/threonine-protein phosphatase%2C putative	1	482
EHI_147880	pumilio family RNA-binding protein	2	149.219
EHI_148020	hypothetical protein%2C conserved	1	149
EHI_148040	proteasome subunit beta type 7-B precursor%2C putative	1	207
EHI_148050	hypothetical protein%2C conserved	1	595
EHI_148060	hypothetical protein%2C conserved	3	116,196,195
EHI_148110	hypothetical protein	1	134
EHI_148130	beta-N-acetylhexosaminidase%2C alpha subunit	2	134.121
EHI_148150	hypothetical protein	1	197
EHI_148170	protein phosphatase regulatory subunit%2C putative	1	168
EHI_148190	Ran family GTPase	1	357
EHI_148230	60S ribosomal protein L37a%2C putative	1	280
EHI_148240	hypothetical protein	1	191
EHI_148250	hypothetical protein	2	159.428
EHI_148270	GTP-binding protein%2C putative	1	293
EHI_148320	40S ribosomal protein S3%2C putative	1	767
EHI_148360	hypothetical protein	1	221
EHI_148370	hypothetical protein%2C conserved domain containing	2	129.43
EHI_148380	C2 domain containing protein	1	105
EHI_148400	hypothetical protein	1	140
EHI_148420	hypothetical protein	1	275
EHI_148460	leucine rich repeat protein%2C BspA family	2	270.202
EHI_148470	asparagine synthetase A%2C putative	1	213
EHI_148480	WD domain containing protein	1	160
EHI_148540	hypothetical protein%2C conserved	1	196
EHI_148560	4-alpha-glucanotransferase%2C putative	3	132,106,108
EHI_148630	SEC-24 protein%2C putative	3	216,151,191
EHI_148650	leucine rich repeat and phosphatase domain containing protein	1	112
EHI_148680	hypothetical protein%2C conserved	4	386,247,278,246
EHI_148690	hypothetical protein	1	237
EHI_148700	phosphatidylinositol 4-kinase%2C putative	1	431
EHI_148760	N2%2CN2-dimethylguanosine tRNA methyltransferase%2C putative	1	281
EHI_148790	Gal/GalNAc lectin light subunit	2	589.116
EHI_148820	ribosomal protein S24%2C putative	2	233.11
EHI_148840	RhoGAP domain containing protein	1	114
EHI_148850	60S acidic ribosomal protein P0%2C putative	1	225
EHI_148860	Rab GTPase activating protein%2C putative	1	471
EHI_148890	calmodulin%2C putative	1	150
EHI_148900	protein kinase%2C putative	1	285
EHI_148910	interaptin%2C putative	1	102
EHI_149000	40S ribosomal protein S27	1	241
EHI_149030	hypothetical protein	1	143
EHI_149230	hypothetical protein	1	251
EHI_149730	hypothetical protein%2C conserved	1	105
EHI_150130	hypothetical protein	4	114,211,157,340
EHI_150140	hypothetical protein	1	441
EHI_150380	hypothetical protein	2	106.121
EHI_150390	aspartate ammonia-lyase%2C putative	1	178
EHI_150410	hypothetical protein	1	105
EHI_150470	60S ribosomal protein L2/L8%2C putative	1	805
EHI_150480	hypothetical protein	2	151.102
EHI_150490	aldehyde-alcohol dehydrogenase 2%2C putative	1	168
EHI_150530	ATP-binding cassette sub-family E member 1%2C putative	1	169
EHI_150770	heat shock protein 70%2C putative	2	106.175
EHI_151180	calcineurin catalytic subunit A%2C putative	2	110.125
EHI_151200	hypothetical protein%2C conserved	1	450
EHI_151260	DnaJ family protein	1	140
EHI_151270	Rap/Ran GTPase activating protein%2C putative	1	122
EHI_151280	hypothetical protein	2	133.136
EHI_151290	longevity-assurance family protein	4	274,102,107,176
EHI_151300	Sir2 family transcriptional regulator%2C putative	4	842,168,113,190
EHI_151370	WD domain containing protein	1	128
EHI_151380	hypothetical protein%2C conserved	1	812
EHI_151390	hypothetical protein	2	208.393
EHI_151420	hypothetical protein	1	190
EHI_151560	hypothetical protein	1	172
EHI_151580	hypothetical protein	1	142
EHI_151590	hypothetical protein	1	101
EHI_151600	helicase%2C putative	1	255
EHI_151640	HEAT repeat domain containing protein	1	126
EHI_151730	protein kinase%2C putative	3	134,310,102
EHI_151740	hypothetical protein	1	583
EHI_151790	F-box/WD domain containing protein	3	135,174,147
EHI_151800	ganglioside gm2 activator protein%2C putative	3	115,225,181
EHI_151810	translation initiation factor eIF-5A%2C putative	2	210.236
EHI_151940	amino acid transporter%2C putative	1	400
EHI_151990	RNA-binding protein%2C putative	1	365
EHI_152010	histone acetyltransferase%2C putative	1	130
EHI_152080	40S ribosomal protein S9	1	149
EHI_152110	ubiquitin carboxyl-terminal hydrolase domain containing protein	1	301
EHI_152170	chitinase Jessie 3%2C putative	1	304
EHI_152190	hypothetical protein	1	497
EHI_152230	40S ribosomal protein S27%2C putative	1	274
EHI_152260	hypothetical protein	3	136,113,113
EHI_152280	serine palmitoyltransferase%2C putative	1	201
EHI_152320	hypothetical protein	2	146.467
EHI_152330	Arginase%2C putative	1	259
EHI_152360	hypothetical protein	1	166
EHI_152370	hypothetical protein	1	114
EHI_152430	cell division protein kinase 2%2C putative	2	157.139
EHI_152440	hypothetical protein	3	314,271,166
EHI_152510	hypothetical protein	2	193.149
EHI_152560	hypothetical protein	2	240.421
EHI_152570	60S ribosomal protein L26%2C putative	3	261,107,291
EHI_152610	40S ribosomal protein S9	1	149
EHI_152630	hypothetical protein	1	139
EHI_152650	type A flavoprotein%2C putative	1	493
EHI_152670	malate dehydrogenase%2C putative	1	214
EHI_152680	EH-domain containing protein%2C putative	4	160,212,136,136
EHI_152690	Rap/Ran GTPase-activating protein%2C putative	1	239
EHI_152700	hypothetical protein	1	149
EHI_152740	hypothetical protein	2	170.331
EHI_152750	eukaryotic peptide chain release factor subunit 1%2C putative	2	186.138
EHI_152760	metal cation transporter%2C zinc (Zn2 )-iron (Fe2 ) permease (ZIP) family	2	300.182
EHI_152800	hypothetical protein	2	207.106
EHI_152830	ATP-binding cassette sub-family G1%2C putative	1	267
EHI_152850	histidine acid phosphatase family protein	2	117.153
EHI_152860	hypothetical protein	2	219.18
EHI_152880	alpha-amylase family protein	1	142
EHI_152910	TBC domain containing protein	1	174
EHI_152920	hypothetical protein	1	740
EHI_152960	hypothetical protein	2	229.14
EHI_152970	hypothetical protein	2	276.111
EHI_152990	actin-binding protein%2C cofilin/tropomyosin family	1	334
EHI_153050	hypothetical protein	2	392.152
EHI_153060	acyl-CoA synthetase%2C putative	1	142
EHI_153080	60S ribosomal protein L24%2C putative	2	530.111
EHI_153090	hypothetical protein	2	141.155
EHI_153130	hypothetical protein	1	166
EHI_153150	RhoGAP domain containing protein	2	171.142
EHI_153180	hypothetical protein	4	105,117,168,109
EHI_153200	hypothetical protein%2C conserved	1	163
EHI_153240	adaptor protein (AP) family protein	3	303,223,399
EHI_153260	hypothetical protein%2C conserved	1	125
EHI_153280	hypothetical protein%2C conserved	1	268
EHI_153310	protein kinase domain containing protein	1	249
EHI_153330	40S ribosomal protein S12%2C putative	1	281
EHI_153410	nitroreductase family protein	2	371.114
EHI_153430	serine acetyltransferase 1	2	125.408
EHI_153440	diacylglycerol kinase%2C putative	1	316
EHI_153450	transporter%2C major facilitator family	1	318
EHI_153470	hydrolase TatD family protein	1	191
EHI_153480	translation initiation factor 2 beta subunit%2C putative	1	171
EHI_153650	protein tyrosine phosphatase%2C putative	1	233
EHI_153670	U1 small nuclear ribonucleoprotein subunit%2C putative	2	189.211
EHI_153690	Rab family GTPase	2	145.102
EHI_153730	hypothetical protein	1	111
EHI_153790	hypothetical protein	2	199.16
EHI_154210	hypothetical protein	1	146
EHI_154220	hypothetical protein	1	159
EHI_154230	zinc finger protein 622%2C putative	1	185
EHI_154280	hypothetical protein%2C conserved	1	204
EHI_154450	hypothetical protein	1	185
EHI_155170	DNA mismatch repair protein PMS1%2C putative	1	253
EHI_155180	hypothetical protein	1	112
EHI_155190	ankyrin repeat protein%2C putative	1	107
EHI_155240	casein kinase%2C putative	2	450.336
EHI_155260	hypothetical protein	2	184.139
EHI_155270	hypothetical protein	1	220
EHI_155340	hypothetical protein	1	162
EHI_155380	hypothetical protein	1	126
EHI_155410	40S ribosomal protein S11%2C putative	1	520
EHI_155420	prefoldin subunit 6%2C putative	1	332
EHI_155440	thioredoxin reductase%2C putative	2	311.406
EHI_155480	hypothetical protein	2	118.118
EHI_155500	hypothetical protein	2	163.153
EHI_155510	hypothetical protein	2	134.144
EHI_155520	glutamine synthetase%2C putative	1	172
EHI_155540	hypothetical protein%2C conserved	1	158
EHI_155550	hypothetical protein	1	171
EHI_155570	glutamyl-tRNA synthetase%2C putative	1	151
EHI_155630	hypothetical protein	4	162,129,155,105
EHI_155650	hypothetical protein	1	133
EHI_155660	Elongation factor 2%2C putative	5	104,839,180,183,152
EHI_155670	hypothetical protein	1	205
EHI_155680	hypothetical protein	2	195.101
EHI_155700	hypothetical protein%2C conserved	3	243,167,165
EHI_155710	Rap/Ran GTPase-activating protein%2C putative	1	179
EHI_155750	hypothetical protein	1	209
EHI_155780	dephospho-CoA kinase%2C putative	1	208
EHI_156200	RNAseL inhibitor-like protein%2C putative	2	290.197
EHI_156210	Ras GTPase-activating protein%2C putative	2	115.145
EHI_156230	transporter%2C major facilitator family	2	136.127
EHI_156240	competence protein ComEC%2C putative	2	247.154
EHI_156290	BRAC1 domain containing protein	1	125
EHI_156300	hypothetical protein	1	158
EHI_156310	ribonuclease%2C putative	1	113
EHI_156320	long-chain-fatty-acid--CoA ligase%2C putative	1	168
EHI_156330	hypothetical protein	2	167.152
EHI_156350	TLD domain containing protein	4	176,166,101,177
EHI_156370	hypothetical protein	1	127
EHI_156400	hypothetical protein	1	122
EHI_156420	hypothetical protein	1	152
EHI_156690	60S ribosomal protein L37	1	302
EHI_157120	kinase%2C PfkB family	2	533.403
EHI_157130	hypothetical protein	1	140
EHI_157140	protein phosphatase domain-containing protein	2	200.199
EHI_158050	Hsc70-interacting protein%2C putative	1	115
EHI_158060	RNA-binding protein%2C putative	1	248
EHI_158070	hypothetical protein	2	108.141
EHI_158080	protein kinase%2C putative	1	271
EHI_158090	RhoGAP domain containing protein	1	234
EHI_158150	LIM zinc finger domain containing protein	1	334
EHI_158190	hypothetical protein	1	117
EHI_158210	hypothetical protein	1	545
EHI_158220	hypothetical protein	2	180.127
EHI_158230	hypothetical protein	1	132
EHI_158240	fatty acid elongase%2C putative	3	261,323,158
EHI_158310	hypothetical protein%2C conserved	2	165.224
EHI_158550	40S ribosomal protein S26%2C putative	2	201.102
EHI_158570	actobindin%2C putative	1	213
EHI_158590	protein kinase%2C putative	2	123.205
EHI_158630	leucine rich repeat / protein phosphatase 2C domain containing protein	2	331.137
EHI_159150	actin%2C putative	1	1157
EHI_159160	iron-containing superoxide dismutase	1	583
EHI_159480	pore-forming peptide ameobapore A precursor%2C putative	1	350
EHI_159490	hypothetical protein	1	186
EHI_159500	Rho guanine nucleotide exchange factor%2C putative	1	219
EHI_159580	protein kinase%2C putative	2	196.227
EHI_159600	cysteine protease inhibitor 1 (EhICP1)	1	108
EHI_159690	eukaryotic translation initiation factor 4E%2C putative	1	190
EHI_159710	alanine aminotransferase%2C putative	1	438
EHI_159810	hypothetical protein	1	544
EHI_159830	hypothetical protein	1	235
EHI_159860	type A flavoprotein%2C putative	3	311,160,122
EHI_159870	galactose-inhibitable lectin small subunit%2C putative	1	136
EHI_159880	inositol polyphosphate 5-phosphatase%2C putative	1	168
EHI_159890	Ran-binding protein%2C putative	1	1076
EHI_160680	hypothetical protein	2	143.112
EHI_160710	ribonuclease%2C putative	2	186.122
EHI_160860	inositol polyphosphate 5-phosphatase%2C putative	2	415.107
EHI_160880	hypothetical protein	1	1412
EHI_160940	aldehyde-alcohol dehydrogenase 2%2C putative	1	160
EHI_160960	RNA recognition motif domain containing protein	1	125
EHI_160980	hypothetical protein	1	961
EHI_160990	40S ribosomal protein S16%2C putative	1	508
EHI_161000	ser/thr protein phosphatase family protein	2	211.155
EHI_161010	anaerobic glycerol-3-phosphate dehydrogenase subunit A%2C putative	1	235
EHI_161040	hypothetical protein	2	153.254
EHI_161070	hypothetical protein	2	232.174
EHI_161180	60S ribosomal protein L21%2C putative	1	377
EHI_161190	myotubularin%2C putative	2	170.287
EHI_161640	hypothetical protein	2	141.111
EHI_161870	hypothetical protein	3	109,154,174
EHI_161880	hypothetical protein	1	216
EHI_161970	leucyl-tRNA synthetase%2C putative	2	161.552
EHI_161980	hypothetical protein	2	168.203
EHI_162200	protein phosphatase%2C putative	1	134
EHI_162560	hypothetical protein	1	192
EHI_162570	ornithine cyclodeaminase%2C putative	3	126,130,246
EHI_163480	90 kDa heat shock protein%2C putative	2	188.145
EHI_163530	hypothetical protein	2	119.123
EHI_163540	estradiol 17-beta-dehydrogenase%2C putative	2	113.112
EHI_163550	hypothetical protein	1	260
EHI_163560	hypothetical protein	1	156
EHI_163570	hypothetical protein	3	431,162,104
EHI_163580	actin%2C putative	2	145.112
EHI_163590	hypothetical protein	3	131,161,139
EHI_163670	ribosomal protein L18a%2C putative	1	536
EHI_163690	hypothetical protein	2	330.157
EHI_163740	WD repeat protein	2	222.126
EHI_163750	actin%2C putative	1	385
EHI_164070	hypothetical protein	1	121
EHI_164360	hypothetical protein	1	133
EHI_164370	putative GTPase	1	165
EHI_164390	zinc finger domain containing protein	1	147
EHI_164400	ubiquitin-conjugating enzyme family protein	2	161.148
EHI_164500	Sec61 alpha subunit%2C putative	2	148.305
EHI_164510	elongation factor 2	1	245
EHI_164770	hypothetical protein	1	117
EHI_164790	RhoGAP domain containing protein	3	101,102,167
EHI_164820	hypothetical protein	2	136.16
EHI_164870	60S ribosomal protein L34	1	466
EHI_164880	Rab family GTPase	2	138.116
EHI_164910	serine/threonine protein kinase%2C putative	1	107
EHI_164920	calponin homology domain protein%2C putative	1	195
EHI_165070	estradiol 17-beta-dehydrogenase%2C putative	1	106
EHI_165170	leucine rich repeat and phosphatase domain containing protein	1	147
EHI_165190	hypothetical protein	1	168
EHI_165200	hypothetical protein	1	118
EHI_165220	hypothetical protein	3	103,246,246
EHI_165260	hypothetical protein	1	121
EHI_165270	L-myo-inositol-1-phosphate synthase%2C putative	1	230
EHI_165280	hypothetical protein	3	236,358,129
EHI_165310	hypothetical protein	1	107
EHI_165320	lipid phosphate phosphatase%2C putative	2	140.204
EHI_165350	malate dehydrogenase%2C putative	2	259.115
EHI_165770	hypothetical protein	1	105
EHI_165800	phosphoglycerate mutase family protein%2C putative	3	232,123,303
EHI_166020	TBC domain containing protein	3	168,134,233
EHI_166030	hypothetical protein%2C conserved	2	198.224
EHI_166360	hypothetical protein	3	188,322,153
EHI_166390	hypothetical protein	1	182
EHI_166400	competence protein ComEC%2C putative	1	529
EHI_166420	cyclin%2C putative	1	117
EHI_166470	protein kinase domain containing protein	1	151
EHI_166480	hypothetical protein	1	140
EHI_166490	alcohol dehydrogenase%2C putative	2	133.13
EHI_166810	elongation factor 2	1	450
EHI_166870	GTP binding protein%2C putative	1	244
EHI_166890	ABC transporter%2C putative	1	196
EHI_166900	nuclear transport receptor%2C putative	1	127
EHI_166920	hypothetical protein	1	147
EHI_166990	hypothetical protein	2	132.123
EHI_167020	hypothetical protein	1	121
EHI_167050	60S ribosomal protein L34	3	159,157,123
EHI_167070	tRNA nucleotidyltransferase%2C putative	2	103.281
EHI_167090	hypothetical protein	2	331.264
EHI_167100	hypothetical protein	1	275
EHI_167170	Ras guanine nucleotide exchange factor%2C putative	2	157.478
EHI_167290	leucine rich repeat / protein phosphatase 2C domain containing protein	1	155
EHI_167300	grainin 1	2	282.233
EHI_167310	grainin 2	1	281
EHI_167320	glyceraldehyde-3-phosphate dehydrogenase%2C putative	2	797.154
EHI_167460	hypothetical protein%2C conserved	2	261.125
EHI_167470	hypothetical protein	1	188
EHI_167510	calcineurin catalytic subunit A%2C putative	1	129
EHI_167630	hypothetical protein	1	423
EHI_167660	hypothetical protein	2	192.144
EHI_167680	hypothetical protein	1	146
EHI_167710	hypothetical protein%2C conserved	1	269
EHI_168060	protein kinase%2C putative	1	130
EHI_168210	protein kinase domain containing protein	2	252.168
EHI_168220	CBF/NF-Y transcription factor family protein	1	323
EHI_168240	cysteine proteinase%2C putative	2	435.282
EHI_168250	hypothetical protein	1	176
EHI_168340	actin-binding protein%2C cofilin/tropomyosin family	1	451
EHI_169070	hypothetical protein	2	111.225
EHI_169080	hypothetical protein	1	220
EHI_169100	ribosomal protein L27a%2C putative	1	467
EHI_169280	Rab family GTPase	2	168.114
EHI_169290	Bax inhibitor%2C putative	2	284.101
EHI_169320	phosphatidylinositol3-kinaseTor2%2C putative	1	109
EHI_169340	competence protein ComEC%2C putative	2	126.102
EHI_169350	nonpathogenic pore-forming peptide precursor%2C putative	1	152
EHI_169360	60S ribosomal protein L7a%2C putative	1	397
EHI_169580	nucleoside transporter%2C putative	1	142
EHI_169590	scavenger mRNA decapping enzyme%2C putative	1	227
EHI_169630	DEAD/DEAH box helicase%2C putative	1	105
EHI_169640	hypothetical protein	2	176.17
EHI_169670	hypothetical protein	1	139
EHI_169840	hypothetical protein%2C conserved	1	297
EHI_169900	hypothetical protein	3	317,439,439
EHI_169930	unknown protein%2C putative	1	114
EHI_169940	hypothetical protein	1	103
EHI_169970	hypothetical protein	3	150,153,113
EHI_170000	hypothetical protein	1	289
EHI_170010	acetate kinase%2C putative	2	307.198
EHI_170030	F-box/WD domain containing protein	2	265.125
EHI_170040	longin-type vesicle-associated membrane protein%2C putative	2	132.236
EHI_170110	hypothetical protein	1	135
EHI_170170	hypothetical protein	1	118
EHI_170190	hypothetical protein	1	139
EHI_170310	TBC1 domain family member 5%2C putative	1	232
EHI_170340	60S ribosomal protein L40%2C putative	2	126.101
EHI_170350	hypothetical protein%2C conserved	2	486.101
EHI_170360	hypothetical protein	2	197.109
EHI_170390	Rab family GTPase	1	293
EHI_170420	thioredoxin%2C putative	1	260
EHI_170470	ER lumen protein retaining receptor	2	248.138
EHI_170480	chitin sythase%2C putative	3	163,202,145
EHI_171280	guanine nucleotide-binding protein subunit beta 2-like 1%2C putative	3	561,112,146
EHI_171300	60S ribosomal protein L44%2C putative	2	159.135
EHI_172160	hypothetical protein	1	624
EHI_172170	hypothetical protein	1	318
EHI_172500	hypothetical protein	1	183
EHI_172960	ARP2/3 complex 21 kDa subunit%2C putative	1	159
EHI_173400	hypothetical protein%2C conserved	1	124
EHI_173430	hypothetical protein	1	233
EHI_173440	hypothetical protein	3	360,301,270
EHI_173450	hypothetical protein	1	103
EHI_173470	EF-hand calcium-binding domain containing protein	1	173
EHI_173480	hypothetical protein	1	107
EHI_173600	hypothetical protein	1	141
EHI_173950	transporter%2C major facilitator family	2	177.131
EHI_174100	ankyrin repeat protein	1	101
EHI_174130	Skp1 family protein	1	206
EHI_174140	hypothetical protein	1	191
EHI_174170	hypothetical protein	1	208
EHI_174200	hypothetical protein	1	203
EHI_174220	hypothetical protein	2	491.102
EHI_174910	ARP2/3 complex 21 kDa subunit%2C putative	1	159
EHI_175010	hypothetical protein	1	216
EHI_175020	peptidase%2C putative	4	127,105,108,241
EHI_175040	hypothetical protein	1	161
EHI_175050	aspartyl-tRNA synthetase%2C putative	2	108.107
EHI_175090	ribosome biogenesis protein%2C putative	2	102.103
EHI_175420	hypothetical protein	1	358
EHI_175430	protein kinase domain containing protein	1	101
EHI_175440	non-transporter ABC protein%2C putative	2	258.197
EHI_175450	P-glycoprotein-5	3	212,270,296
EHI_175470	hypothetical protein	3	117,102,117
EHI_175700	hypothetical protein	1	226
EHI_176140	profilin%2C putative	2	341.144
EHI_176150	ribose 5-phosphate isomerase%2C putative	1	226
EHI_176170	serine/threonine protein phosphatase PP1-2%2C putative	1	146
EHI_176180	sodium/proton antiporter%2C putative	1	104
EHI_176590	AIG1 family protein%2C putative	2	178.127
EHI_176700	AIG1 family protein%2C putative	1	167
EHI_176820	N-acetylmuraminidase%2C putative	2	106.163
[truncated: 338 more rows]
