# Supplementary material for: Genomic determinants for initiation and length of natural antisense transcripts in Entamoeba histolytica
Source: Sci Rep. 2020 Nov 19;10:20190. doi: 10.1038/s41598-020-77010-4 (PMC7677554; doi:10.1038/s41598-020-77010-4)
Supplement: Supplementary file 4 — Supplementary Table 3. [file 41598_2020_77010_MOESM4_ESM.xlsx]

## Sheet: Feuille 1
Mornico et al., 2020. Genomic determinants for initiation and length of natural antisense transcripts in Entamoeba histolytica
Table S3. Genes presenting DNA sequence overlap
Gene ID	Transcript ID(s)	Name	Type	Sequence_id	Start	End	Is Reversed
EHI_000250	EHI_000250A	EHI_000250	UTR	DS571186	2846	2850	0
EHI_000250	EHI_000250A	EHI_000250	CDS	DS571186	2851	2935	0
EHI_000250	EHI_000250A	EHI_000250	Intron	DS571186	2936	2985	0
EHI_000250	EHI_000250A	EHI_000250	CDS	DS571186	2986	3551	0
EHI_000250	EHI_000250A	EHI_000250	UTR	DS571186	3552	4387	0
EHI_000260	EHI_000260A	EHI_000260	CDS	DS571186	4644	5289	1
EHI_000260	EHI_000260A	EHI_000260	Intron	DS571186	4474	4643	1
EHI_000260	EHI_000260A	EHI_000260	CDS	DS571186	3632	4473	1
EHI_008600	EHI_008600A	EHI_008600	CDS	DS571199	31271	33082	0
EHI_008610	EHI_008610A	EHI_008610	CDS	DS571199	33150	34259	1
EHI_008610	EHI_008610A	EHI_008610	UTR	DS571199	33049	33149	1
EHI_010020	EHI_010020A	EHI_010020	CDS	DS571200	45821	46225	0
EHI_010020	EHI_010020A	EHI_010020	UTR	DS571200	46226	46443	0
EHI_010030	EHI_010030A	EHI_010030	CDS	DS571200	46455	46612	1
EHI_010030	EHI_010030A	EHI_010030	Intron	DS571200	46405	46454	1
EHI_010030	EHI_010030A	EHI_010030	CDS	DS571200	46287	46404	1
EHI_010620	EHI_010620A	EHI_010620	CDS	DS571182	57576	58427	0
EHI_010620	EHI_010620A	EHI_010620	UTR	DS571182	58428	58578	0
EHI_010630	EHI_010630A	EHI_010630	CDS	DS571182	60383	60447	1
EHI_010630	EHI_010630A	EHI_010630	Intron	DS571182	60318	60382	1
EHI_010630	EHI_010630A	EHI_010630	CDS	DS571182	60152	60317	1
EHI_010630	EHI_010630A	EHI_010630	Intron	DS571182	60099	60151	1
EHI_010630	EHI_010630A	EHI_010630	CDS	DS571182	58563	60098	1
EHI_020070	EHI_020070A	EHI_020070	CDS	DS571493	3578	3648	0
EHI_020070	EHI_020070A	EHI_020070	Intron	DS571493	3649	3697	0
EHI_020070	EHI_020070A	EHI_020070	CDS	DS571493	3698	4517	0
EHI_020080	EHI_020080A	EHI_020080	CDS	DS571493	4565	5377	1
EHI_020080	EHI_020080A	EHI_020080	UTR	DS571493	4507	4564	1
EHI_023600	EHI_023600A	EHI_023600	CDS	DS571330	8538	10712	0
EHI_023600	EHI_023600A	EHI_023600	UTR	DS571330	10713	10989	0
EHI_023610	EHI_023610A	EHI_023610	CDS	DS571330	13665	13907	1
EHI_023610	EHI_023610A	EHI_023610	Intron	DS571330	13618	13664	1
EHI_023610	EHI_023610A	EHI_023610	CDS	DS571330	10977	13617	1
EHI_023610	EHI_023610A	EHI_023610	Intron	DS571330	10924	10976	1
EHI_023610	EHI_023610A	EHI_023610	CDS	DS571330	10796	10923	1
EHI_030710	EHI_030710A	EHI_030710	UTR	DS571208	4584	4592	0
EHI_030710	EHI_030710A	EHI_030710	CDS	DS571208	4593	5096	0
EHI_030710	EHI_030710A	EHI_030710	UTR	DS571208	5097	5360	0
EHI_030720	EHI_030720A	EHI_030720	CDS	DS571208	5454	6537	1
EHI_030720	EHI_030720A	EHI_030720	Intron	DS571208	5402	5453	1
EHI_030720	EHI_030720A	EHI_030720	CDS	DS571208	5151	5401	1
EHI_042930	EHI_042930A	EHI_042930	UTR	DS571292	16858	16862	0
EHI_042930	EHI_042930A	EHI_042930	CDS	DS571292	16863	17198	0
EHI_042930	EHI_042930A	EHI_042930	UTR	DS571292	17199	17222	0
EHI_042930	EHI_042930A	EHI_042930	Intron	DS571292	17223	17280	0
EHI_042930	EHI_042930A	EHI_042930	UTR	DS571292	17281	17476	0
EHI_042940	EHI_042940A	EHI_042940	CDS	DS571292	17887	18273	1
EHI_042940	EHI_042940A	EHI_042940	Intron	DS571292	17836	17886	1
EHI_042940	EHI_042940A	EHI_042940	CDS	DS571292	17592	17835	1
EHI_042940	EHI_042940A	EHI_042940	Intron	DS571292	17447	17591	1
EHI_042940	EHI_042940A	EHI_042940	CDS	DS571292	17277	17446	1
EHI_060390	EHI_060390A	EHI_060390	CDS	DS571301	22961	23161	0
EHI_060390	EHI_060390A	EHI_060390	Intron	DS571301	23162	23205	0
EHI_060390	EHI_060390A	EHI_060390	CDS	DS571301	23206	24645	0
EHI_060390	EHI_060390A	EHI_060390	UTR	DS571301	24646	25096	0
EHI_060390	EHI_060390A	EHI_060390	Intron	DS571301	25097	25179	0
EHI_060390	EHI_060390A	EHI_060390	UTR	DS571301	25180	25453	0
EHI_060400	EHI_060400A	EHI_060400	UTR	DS571301	25433	25443	1
EHI_060400	EHI_060400A	EHI_060400	CDS	DS571301	25178	25432	1
EHI_060400	EHI_060400A	EHI_060400	Intron	DS571301	25114	25177	1
EHI_060400	EHI_060400A	EHI_060400	CDS	DS571301	25038	25113	1
EHI_060400	EHI_060400A	EHI_060400	Intron	DS571301	24986	25037	1
EHI_060400	EHI_060400A	EHI_060400	CDS	DS571301	24699	24985	1
EHI_060400	EHI_060400A	EHI_060400	UTR	DS571301	24679	24698	1
EHI_061000	EHI_061000A	EHI_061000	CDS	DS571413	12328	12387	0
EHI_061000	EHI_061000A	EHI_061000	Intron	DS571413	12388	12443	0
EHI_061000	EHI_061000A	EHI_061000	CDS	DS571413	12444	12929	0
EHI_061010	EHI_061010A	EHI_061010	CDS	DS571413	12926	14953	1
EHI_070450	EHI_070450A	EHI_070450	CDS	DS571284	7960	8137	1
EHI_070450	EHI_070450A	EHI_070450	Intron	DS571284	7674	7959	1
EHI_070450	EHI_070450A	EHI_070450	CDS	DS571284	7171	7673	1
EHI_070560	EHI_070560A	EHI_070560	CDS	DS571284	8091	8957	0
EHI_074580	EHI_074580A	EHI_074580	CDS	DS571395	19288	19608	0
EHI_074590	EHI_074590A	EHI_074590	CDS	DS571395	19477	20352	1
EHI_086500	EHI_086500A	EHI_086500	CDS	DS571381	6939	8282	0
EHI_086510	EHI_086510A	EHI_086510	UTR	DS571381	9075	9084	1
EHI_086510	EHI_086510A	EHI_086510	CDS	DS571381	8361	9074	1
EHI_086510	EHI_086510A	EHI_086510	UTR	DS571381	8280	8360	1
EHI_088480	EHI_088480A	EHI_088480	CDS	DS571439	14722	15261	0
EHI_088490	EHI_088490A	EHI_088490	CDS	DS571439	15349	16239	1
EHI_088490	EHI_088490A	EHI_088490	UTR	DS571439	15261	15348	1
EHI_099320	EHI_099320A	EHI_099320	CDS	DS571296	27541	28986	0
EHI_099320	EHI_099320A	EHI_099320	UTR	DS571296	28987	30207	0
EHI_099330	EHI_099330A	EHI_099330	CDS	DS571296	29420	29926	1
EHI_103400	EHI_103400A	EHI_103400	CDS	DS571158	38366	38713	0
EHI_103400	EHI_103400A	EHI_103400	Intron	DS571158	38714	38759	0
EHI_103400	EHI_103400A	EHI_103400	CDS	DS571158	38760	39152	0
EHI_103400	EHI_103400A	EHI_103400	UTR	DS571158	39153	40854	0
EHI_103410	EHI_103410A	EHI_103410	CDS	DS571158	39382	42378	1
EHI_105320	EHI_105320A	EHI_105320	CDS	DS571204	49781	51817	0
EHI_105330	EHI_105330A	EHI_105330	CDS	DS571204	51880	53253	1
EHI_105330	EHI_105330A	EHI_105330	UTR	DS571204	51813	51879	1
EHI_114390	EHI_114390A	EHI_114390	CDS	DS571368	16533	17477	0
EHI_114390	EHI_114390A	EHI_114390	UTR	DS571368	17478	17770	0
EHI_114400	EHI_114400A	EHI_114400	CDS	DS571368	17589	18197	1
EHI_118040	EHI_118040A	EHI_118040	CDS	DS571183	38654	39346	0
EHI_118040	EHI_118040A	EHI_118040	Intron	DS571183	39347	39407	0
EHI_118040	EHI_118040A	EHI_118040	CDS	DS571183	39408	39467	0
EHI_118040	EHI_118040A	EHI_118040	UTR	DS571183	39468	39528	0
EHI_118050	EHI_118050A	EHI_118050	CDS	DS571183	39464	42064	1
EHI_124610	EHI_124610A	EHI_124610	UTR	DS571188	76112	76136	0
EHI_124610	EHI_124610A	EHI_124610	CDS	DS571188	76137	76748	0
EHI_124610	EHI_124610A	EHI_124610	UTR	DS571188	76749	77560	0
EHI_124620	EHI_124620A	EHI_124620	CDS	DS571188	76919	81646	1
EHI_127350	EHI_127350A	EHI_127350	CDS	DS571166	89703	90113	0
EHI_127360	EHI_127360A	EHI_127360	CDS	DS571166	90134	90838	1
EHI_127360	EHI_127360A	EHI_127360	UTR	DS571166	89916	90133	1
EHI_127670	EHI_127670A	EHI_127670	CDS	DS571518	3647	3982	0
EHI_127670	EHI_127670A	EHI_127670	UTR	DS571518	3983	4563	0
EHI_127680	EHI_127680A	EHI_127680	CDS	DS571518	5054	5191	1
EHI_127680	EHI_127680A	EHI_127680	Intron	DS571518	4964	5053	1
EHI_127680	EHI_127680A	EHI_127680	CDS	DS571518	4517	4963	1
EHI_135710	EHI_135710A	EHI_135710	CDS	DS571390	3279	4826	0
EHI_135710	EHI_135710A	EHI_135710	UTR	DS571390	4827	5343	0
EHI_135720	EHI_135720A	EHI_135720	CDS	DS571390	6031	6159	1
EHI_135720	EHI_135720A	EHI_135720	Intron	DS571390	5979	6030	1
EHI_135720	EHI_135720A	EHI_135720	CDS	DS571390	4854	5978	1
EHI_136610	EHI_136610A	EHI_136610	CDS	DS571536	2629	4336	0
EHI_136610	EHI_136610A	EHI_136610	Intron	DS571536	4337	4660	0
EHI_136610	EHI_136610A	EHI_136610	CDS	DS571536	4661	4836	0
EHI_136720	EHI_136720A	EHI_136720	CDS	DS571536	5100	5115	1
EHI_136720	EHI_136720A	EHI_136720	Intron	DS571536	5051	5099	1
EHI_136720	EHI_136720A	EHI_136720	CDS	DS571536	4621	5050	1
EHI_136720	EHI_136720A	EHI_136720	Intron	DS571536	4577	4620	1
EHI_136720	EHI_136720A	EHI_136720	CDS	DS571536	4564	4576	1
EHI_137240	EHI_137240A	EHI_137240	CDS	DS571287	37065	37290	0
EHI_137240	EHI_137240A	EHI_137240	Intron	DS571287	37291	37380	0
EHI_137240	EHI_137240A	EHI_137240	CDS	DS571287	37381	37973	0
EHI_137250	EHI_137250A	EHI_137250	CDS	DS571287	38132	39943	1
EHI_137250	EHI_137250A	EHI_137250	Intron	DS571287	37945	38131	1
EHI_137250	EHI_137250A	EHI_137250	CDS	DS571287	37870	37944	1
EHI_138440	EHI_138440A	EHI_138440	CDS	DS571241	33797	34975	0
EHI_138440	EHI_138440A	EHI_138440	UTR	DS571241	34976	35679	0
EHI_138450	EHI_138450A	EHI_138450	CDS	DS571241	35369	35932	1
EHI_143090	EHI_143090A	EHI_143090	CDS	DS571484	6596	8668	0
EHI_143090	EHI_143090A	EHI_143090	UTR	DS571484	8669	9586	0
EHI_143100	EHI_143100A	EHI_143100	CDS	DS571484	8726	11017	1
EHI_163680	EHI_163680A	EHI_163680	CDS	DS571246	31400	31720	0
EHI_163690	EHI_163690A	EHI_163690	UTR	DS571246	32272	32631	1
EHI_163690	EHI_163690A	EHI_163690	CDS	DS571246	31843	32271	1
EHI_163690	EHI_163690A	EHI_163690	UTR	DS571246	31434	31842	1
EHI_178560	EHI_178560A	EHI_178560	CDS	DS571154	37024	37704	0
EHI_178560	EHI_178560A	EHI_178560	UTR	DS571154	37705	37760	0
EHI_178570	EHI_178570A	EHI_178570	CDS	DS571154	37738	39348	1
EHI_179990	EHI_179990A	EHI_179990	CDS	DS571291	32289	32711	0
EHI_180000	EHI_180000A	EHI_180000	UTR	DS571291	33338	33388	1
EHI_180000	EHI_180000A	EHI_180000	CDS	DS571291	32735	33337	1
EHI_180000	EHI_180000A	EHI_180000	UTR	DS571291	32576	32734	1
EHI_182800	EHI_182800A	EHI_182800	CDS	DS571156	51919	52113	0
EHI_182800	EHI_182800A	EHI_182800	UTR	DS571156	52114	52138	0
EHI_182810	EHI_182810A	EHI_182810	CDS	DS571156	52120	55146	1
EHI_186830	EHI_186830A	EHI_186830	UTR	DS571159	48036	48173	0
EHI_186830	EHI_186830A	EHI_186830	CDS	DS571159	48174	48494	0
EHI_186830	EHI_186830A	EHI_186830	UTR	DS571159	48495	49091	0
EHI_186840	EHI_186840A	EHI_186840	CDS	DS571159	48660	49100	1
EHI_197840	EHI_197840A	EHI_197840	UTR	DS571365	13934	13937	0
EHI_197840	EHI_197840A	EHI_197840	CDS	DS571365	13938	14525	0
EHI_197840	EHI_197840A	EHI_197840	UTR	DS571365	14526	14678	0
EHI_197850	EHI_197850A	EHI_197850	CDS	DS571365	14668	16980	1
