# Supplementary material for: Genomic determinants for initiation and length of natural antisense transcripts in Entamoeba histolytica
Source: Sci Rep. 2020 Nov 19;10:20190. doi: 10.1038/s41598-020-77010-4 (PMC7677554; doi:10.1038/s41598-020-77010-4)
Supplement: Supplementary file 5 — Supplementary Table 4. [file 41598_2020_77010_MOESM5_ESM.xlsx]

## Sheet: Feuille 1
Mornico et al., 2020. Genomic determinants for initiation and length of natural antisense transcripts in Entamoeba histolytica
Table S4. List of TSS identified in Entamoeba histolytica
ID	Contig	Strand	Peak position	Annotation	pTSS
TSS_1	DS571145	-	2703	(oTSS)	FALSE
TSS_2	DS571145	-	4172	(gTSS: EHI_151170)	TRUE
TSS_3	DS571145	+	4245	(gTSS: EHI_151180)	FALSE
TSS_4	DS571145	+	4255	(gTSS: EHI_151180)	TRUE
TSS_5	DS571145	+	4273	(iTSS: EHI_151180)	FALSE
TSS_6	DS571145	+	4326	(iTSS: EHI_151180)	FALSE
TSS_7	DS571145	+	4399	(iTSS: EHI_151180)	FALSE
TSS_8	DS571145	+	4586	(iTSS: EHI_151180)	FALSE
TSS_9	DS571145	+	4729	(iTSS: EHI_151180)	FALSE
TSS_10	DS571145	+	4954	(iTSS: EHI_151180)	FALSE
TSS_11	DS571145	+	5191	(iTSS: EHI_151180)	FALSE
TSS_12	DS571145	+	5207	(iTSS: EHI_151180)	FALSE
TSS_13	DS571145	+	5457	(iTSS: EHI_151180)	FALSE
TSS_14	DS571145	+	5548	(iTSS: EHI_151180)	FALSE
TSS_15	DS571145	+	5599	(iTSS: EHI_151180)	FALSE
TSS_16	DS571145	+	5647	(iTSS: EHI_151180)	FALSE
TSS_17	DS571145	+	5726	(iTSS: EHI_151180)	FALSE
TSS_18	DS571145	-	5895	(asTSS: EHI_151180)	FALSE
TSS_19	DS571145	-	5918	(asTSS: EHI_151180)	TRUE
TSS_20	DS571145	-	6272	(iTSS: EHI_151190)	FALSE
TSS_21	DS571145	-	6318	(iTSS: EHI_151190)	FALSE
TSS_22	DS571145	-	6509	(iTSS: EHI_151190)	FALSE
TSS_23	DS571145	-	6619	(iTSS: EHI_151190)	FALSE
TSS_24	DS571145	-	6982	(iTSS: EHI_151190)	FALSE
TSS_25	DS571145	-	7145	(iTSS: EHI_151190)	FALSE
TSS_26	DS571145	+	7317	(oTSS)	FALSE
TSS_27	DS571145	+	7332	(oTSS)	FALSE
TSS_28	DS571145	-	7515	(gTSS: EHI_151190)	TRUE
TSS_29	DS571145	+	7631	(gTSS: EHI_151200)	TRUE
TSS_30	DS571145	-	8081	(oTSS)	FALSE
TSS_31	DS571145	+	8086	(iTSS: EHI_151200)	FALSE
TSS_32	DS571145	-	8122	(oTSS)	FALSE
TSS_33	DS571145	+	8295	(iTSS: EHI_151200)	FALSE
TSS_34	DS571145	-	8578	(oTSS)	FALSE
TSS_35	DS571145	-	8891	(asTSS: EHI_151200)	TRUE
TSS_36	DS571145	-	9269	(iTSS: EHI_151210)	FALSE
TSS_37	DS571145	-	9361	(iTSS: EHI_151210)	FALSE
TSS_38	DS571145	+	9438	(oTSS)	FALSE
TSS_39	DS571145	-	9758	(iTSS: EHI_151210)	FALSE
TSS_40	DS571145	-	9819	(iTSS: EHI_151210)	FALSE
TSS_41	DS571145	-	9859	(iTSS: EHI_151210)	FALSE
TSS_42	DS571145	-	9997	(iTSS: EHI_151210)	FALSE
TSS_43	DS571145	-	10102	(iTSS: EHI_151210)	FALSE
TSS_44	DS571145	-	10206	(gTSS: EHI_151210)	FALSE
TSS_45	DS571145	-	10239	(gTSS: EHI_151210)	TRUE
TSS_46	DS571145	+	10278	(gTSS: EHI_151220)	FALSE
TSS_47	DS571145	+	10309	(gTSS: EHI_151220)	FALSE
TSS_48	DS571145	+	10320	(gTSS: EHI_151220)	TRUE
TSS_49	DS571145	+	10398	(iTSS: EHI_151220)	FALSE
TSS_50	DS571145	+	10410	(iTSS: EHI_151220)	FALSE
TSS_51	DS571145	+	10469	(iTSS: EHI_151220)	FALSE
TSS_52	DS571145	+	10625	(iTSS: EHI_151220)	FALSE
TSS_53	DS571145	+	10629	(iTSS: EHI_151220)	FALSE
TSS_54	DS571145	+	10644	(iTSS: EHI_151220)	FALSE
TSS_55	DS571145	+	10947	(iTSS: EHI_151220)	FALSE
TSS_56	DS571145	+	11043	(iTSS: EHI_151220)	FALSE
TSS_57	DS571145	+	11547	(iTSS: EHI_151220)	FALSE
TSS_58	DS571145	+	11638	(iTSS: EHI_151220)	FALSE
TSS_59	DS571145	+	11758	(iTSS: EHI_151220)	FALSE
TSS_60	DS571145	-	12078	(oTSS)	FALSE
TSS_61	DS571145	+	12200	(iTSS: EHI_151220)	FALSE
TSS_62	DS571145	+	12454	(iTSS: EHI_151220)	FALSE
TSS_63	DS571145	-	12566	(asTSS: EHI_151220)	TRUE
TSS_64	DS571145	-	14229	(iTSS: EHI_151230)	FALSE
TSS_65	DS571145	-	15356	(iTSS: EHI_151240)	FALSE
TSS_66	DS571145	-	15971	(iTSS: EHI_151240)	FALSE
TSS_67	DS571145	-	16115	(iTSS: EHI_151240)	FALSE
TSS_68	DS571145	-	16236	(gTSS: EHI_151240)	TRUE
TSS_69	DS571145	-	16380	(iTSS: EHI_151250)	FALSE
TSS_70	DS571145	-	16589	(iTSS: EHI_151250)	FALSE
TSS_71	DS571145	-	16741	(iTSS: EHI_151250)	FALSE
TSS_72	DS571145	-	16779	(iTSS: EHI_151250)	FALSE
TSS_73	DS571145	-	16921	(iTSS: EHI_151250)	FALSE
TSS_74	DS571145	-	17038	(iTSS: EHI_151250)	FALSE
TSS_75	DS571145	-	17181	(iTSS: EHI_151250)	FALSE
TSS_76	DS571145	-	17193	(iTSS: EHI_151250)	FALSE
TSS_77	DS571145	-	17250	(iTSS: EHI_151250)	FALSE
TSS_78	DS571145	-	17368	(iTSS: EHI_151250)	FALSE
TSS_79	DS571145	-	17406	(iTSS: EHI_151250)	FALSE
TSS_80	DS571145	-	17423	(iTSS: EHI_151250)	FALSE
TSS_81	DS571145	-	17575	(iTSS: EHI_151250)	FALSE
TSS_82	DS571145	-	17601	(iTSS: EHI_151250)	FALSE
TSS_83	DS571145	-	17621	(iTSS: EHI_151250)	FALSE
TSS_84	DS571145	-	17743	(iTSS: EHI_151250)	FALSE
TSS_85	DS571145	-	17982	(iTSS: EHI_151250)	FALSE
TSS_86	DS571145	-	18071	(iTSS: EHI_151250)	FALSE
TSS_87	DS571145	-	18115	(iTSS: EHI_151250)	FALSE
TSS_88	DS571145	-	18134	(iTSS: EHI_151250)	FALSE
TSS_89	DS571145	-	18151	(iTSS: EHI_151250)	FALSE
TSS_90	DS571145	-	18170	(iTSS: EHI_151250)	FALSE
TSS_91	DS571145	-	18184	(iTSS: EHI_151250)	FALSE
TSS_92	DS571145	-	18252	(iTSS: EHI_151250)	FALSE
TSS_93	DS571145	-	18360	(iTSS: EHI_151250)	FALSE
TSS_94	DS571145	-	18397	(iTSS: EHI_151250)	FALSE
TSS_95	DS571145	-	18424	(iTSS: EHI_151250)	FALSE
TSS_96	DS571145	-	18443	(iTSS: EHI_151250)	FALSE
TSS_97	DS571145	-	18491	(iTSS: EHI_151250)	FALSE
TSS_98	DS571145	-	18506	(iTSS: EHI_151250)	FALSE
TSS_99	DS571145	-	18535	(iTSS: EHI_151250)	FALSE
TSS_100	DS571145	-	18695	(iTSS: EHI_151250)	FALSE
TSS_101	DS571145	-	18748	(iTSS: EHI_151250)	FALSE
TSS_102	DS571145	-	18787	(iTSS: EHI_151250)	FALSE
TSS_103	DS571145	-	18810	(iTSS: EHI_151250)	FALSE
TSS_104	DS571145	-	18849	(iTSS: EHI_151250)	FALSE
TSS_105	DS571145	-	18879	(iTSS: EHI_151250)	FALSE
TSS_106	DS571145	-	18915	(iTSS: EHI_151250)	FALSE
TSS_107	DS571145	-	18923	(iTSS: EHI_151250)	FALSE
TSS_108	DS571145	-	18983	(iTSS: EHI_151250)	FALSE
TSS_109	DS571145	-	19003	(iTSS: EHI_151250)	FALSE
TSS_110	DS571145	-	19030	(iTSS: EHI_151250)	FALSE
TSS_111	DS571145	-	19033	(iTSS: EHI_151250)	FALSE
TSS_112	DS571145	-	19126	(iTSS: EHI_151250)	FALSE
TSS_113	DS571145	-	19182	(iTSS: EHI_151250)	FALSE
TSS_114	DS571145	-	19210	(iTSS: EHI_151250)	FALSE
TSS_115	DS571145	-	19233	(iTSS: EHI_151250)	FALSE
TSS_116	DS571145	-	19252	(iTSS: EHI_151250)	FALSE
TSS_117	DS571145	-	19349	(iTSS: EHI_151250)	FALSE
TSS_118	DS571145	-	19372	(iTSS: EHI_151250)	FALSE
TSS_119	DS571145	-	19385	(iTSS: EHI_151250)	FALSE
TSS_120	DS571145	-	19416	(iTSS: EHI_151250)	FALSE
TSS_121	DS571145	-	19473	(iTSS: EHI_151250)	FALSE
TSS_122	DS571145	-	19487	(iTSS: EHI_151250)	FALSE
TSS_123	DS571145	-	19508	(iTSS: EHI_151250)	FALSE
TSS_124	DS571145	-	19532	(iTSS: EHI_151250)	FALSE
TSS_125	DS571145	-	19544	(iTSS: EHI_151250)	FALSE
TSS_126	DS571145	-	19590	(iTSS: EHI_151250)	FALSE
TSS_127	DS571145	-	19620	(iTSS: EHI_151250)	FALSE
TSS_128	DS571145	-	19631	(iTSS: EHI_151250)	FALSE
TSS_129	DS571145	-	19727	(iTSS: EHI_151250)	FALSE
TSS_130	DS571145	-	19746	(iTSS: EHI_151250)	FALSE
TSS_131	DS571145	-	19859	(iTSS: EHI_151250)	FALSE
TSS_132	DS571145	-	19914	(iTSS: EHI_151250)	FALSE
TSS_133	DS571145	-	19922	(iTSS: EHI_151250)	FALSE
TSS_134	DS571145	-	20363	(iTSS: EHI_151250)	FALSE
TSS_135	DS571145	-	20383	(iTSS: EHI_151250)	FALSE
TSS_136	DS571145	-	20625	(iTSS: EHI_151250)	FALSE
TSS_137	DS571145	-	20729	(iTSS: EHI_151250)	FALSE
TSS_138	DS571145	-	20760	(iTSS: EHI_151250)	FALSE
TSS_139	DS571145	-	20773	(iTSS: EHI_151250)	FALSE
TSS_140	DS571145	-	20815	(iTSS: EHI_151250)	FALSE
TSS_141	DS571145	-	20963	(iTSS: EHI_151250)	FALSE
TSS_142	DS571145	-	20980	(iTSS: EHI_151250)	FALSE
TSS_143	DS571145	-	21138	(iTSS: EHI_151250)	FALSE
TSS_144	DS571145	-	21145	(iTSS: EHI_151250)	FALSE
TSS_145	DS571145	-	21165	(iTSS: EHI_151250)	FALSE
TSS_146	DS571145	-	21245	(iTSS: EHI_151250)	FALSE
TSS_147	DS571145	-	21263	(iTSS: EHI_151250)	FALSE
TSS_148	DS571145	-	21268	(iTSS: EHI_151250)	FALSE
TSS_149	DS571145	-	21441	(iTSS: EHI_151250)	FALSE
TSS_150	DS571145	-	21481	(iTSS: EHI_151250)	FALSE
TSS_151	DS571145	-	21714	(iTSS: EHI_151250)	FALSE
TSS_152	DS571145	-	21759	(iTSS: EHI_151250)	FALSE
TSS_153	DS571145	-	21925	(iTSS: EHI_151250)	FALSE
TSS_154	DS571145	-	22303	(iTSS: EHI_151250)	FALSE
TSS_155	DS571145	-	22347	(iTSS: EHI_151250)	FALSE
TSS_156	DS571145	-	22517	(iTSS: EHI_151250)	FALSE
TSS_157	DS571145	-	22578	(iTSS: EHI_151250)	FALSE
TSS_158	DS571145	-	22591	(iTSS: EHI_151250)	FALSE
TSS_159	DS571145	-	22593	(iTSS: EHI_151250)	FALSE
TSS_160	DS571145	-	22611	(iTSS: EHI_151250)	FALSE
TSS_161	DS571145	-	22711	(iTSS: EHI_151250)	FALSE
TSS_162	DS571145	-	22769	(iTSS: EHI_151250)	FALSE
TSS_163	DS571145	-	22939	(iTSS: EHI_151250)	FALSE
TSS_164	DS571145	-	22964	(iTSS: EHI_151250)	FALSE
TSS_165	DS571145	-	22985	(iTSS: EHI_151250)	FALSE
TSS_166	DS571145	-	23010	(iTSS: EHI_151250)	FALSE
TSS_167	DS571145	-	23038	(iTSS: EHI_151250)	FALSE
TSS_168	DS571145	-	23119	(iTSS: EHI_151250)	FALSE
TSS_169	DS571145	-	23147	(iTSS: EHI_151250)	FALSE
TSS_170	DS571145	-	23170	(iTSS: EHI_151250)	FALSE
TSS_171	DS571145	-	23188	(iTSS: EHI_151250)	FALSE
TSS_172	DS571145	-	23331	(iTSS: EHI_151250)	FALSE
TSS_173	DS571145	-	23388	(iTSS: EHI_151250)	FALSE
TSS_174	DS571145	-	23405	(iTSS: EHI_151250)	FALSE
TSS_175	DS571145	+	23422	(oTSS)	FALSE
TSS_176	DS571145	-	23437	(iTSS: EHI_151250)	FALSE
TSS_177	DS571145	-	24053	(gTSS: EHI_151250)	TRUE
TSS_178	DS571145	+	24188	(oTSS)	FALSE
TSS_179	DS571145	+	24227	(gTSS: EHI_151260)	FALSE
TSS_180	DS571145	+	24229	(gTSS: EHI_151260)	FALSE
TSS_181	DS571145	+	24264	(gTSS: EHI_151260)	FALSE
TSS_182	DS571145	+	24280	(gTSS: EHI_151260)	FALSE
TSS_183	DS571145	+	24295	(gTSS: EHI_151260)	FALSE
TSS_184	DS571145	+	24305	(gTSS: EHI_151260)	TRUE
TSS_185	DS571145	-	25023	(oTSS)	FALSE
TSS_186	DS571145	-	25430	(asTSS: EHI_151260)	TRUE
TSS_187	DS571145	+	26235	(oTSS)	FALSE
TSS_188	DS571145	+	26298	(oTSS)	FALSE
TSS_189	DS571145	+	26305	(oTSS)	FALSE
TSS_190	DS571145	+	26866	(gTSS: EHI_151270)	TRUE
TSS_191	DS571145	+	26957	(iTSS: EHI_151270)	FALSE
TSS_192	DS571145	+	27224	(iTSS: EHI_151270)	FALSE
TSS_193	DS571145	+	27423	(iTSS: EHI_151270)	FALSE
TSS_194	DS571145	+	27602	(iTSS: EHI_151270)	FALSE
TSS_195	DS571145	+	27625	(iTSS: EHI_151270)	FALSE
TSS_196	DS571145	+	27795	(iTSS: EHI_151270)	FALSE
TSS_197	DS571145	+	27858	(iTSS: EHI_151270)	FALSE
TSS_198	DS571145	+	28082	(iTSS: EHI_151270)	FALSE
TSS_199	DS571145	+	28152	(iTSS: EHI_151270)	FALSE
TSS_200	DS571145	+	28227	(iTSS: EHI_151270)	FALSE
TSS_201	DS571145	-	28249	(oTSS)	FALSE
TSS_202	DS571145	+	28315	(iTSS: EHI_151270)	FALSE
TSS_203	DS571145	+	28575	(iTSS: EHI_151270)	FALSE
TSS_204	DS571145	+	28673	(iTSS: EHI_151270)	FALSE
TSS_205	DS571145	+	28831	(iTSS: EHI_151270)	FALSE
TSS_206	DS571145	+	29173	(iTSS: EHI_151270)	FALSE
TSS_207	DS571145	+	29210	(iTSS: EHI_151270)	FALSE
TSS_208	DS571145	-	29300	(asTSS: EHI_151270)	TRUE
TSS_209	DS571145	+	29359	(gTSS: EHI_151280)	TRUE
TSS_210	DS571145	+	29921	(iTSS: EHI_151280)	FALSE
TSS_211	DS571145	+	30203	(iTSS: EHI_151280)	FALSE
TSS_212	DS571145	+	30586	(iTSS: EHI_151280)	FALSE
TSS_213	DS571145	-	31017	(oTSS)	FALSE
TSS_214	DS571145	-	31167	(asTSS: EHI_151280)	TRUE
TSS_215	DS571145	-	31179	(asTSS: EHI_151280)	FALSE
TSS_216	DS571145	-	31290	(oTSS)	FALSE
TSS_217	DS571145	+	31500	(gTSS: EHI_151290)	FALSE
TSS_218	DS571145	+	31564	(gTSS: EHI_151290)	TRUE
TSS_219	DS571145	+	31751	(iTSS: EHI_151290)	FALSE
TSS_220	DS571145	+	31962	(iTSS: EHI_151290)	FALSE
TSS_221	DS571145	-	32174	(oTSS)	FALSE
TSS_222	DS571145	+	32430	(iTSS: EHI_151290)	FALSE
TSS_223	DS571145	-	32488	(asTSS: EHI_151290)	TRUE
TSS_224	DS571145	+	32716	(oTSS)	FALSE
TSS_225	DS571145	+	32895	(oTSS)	FALSE
TSS_226	DS571145	+	32917	(asTSS: EHI_151300)	TRUE
TSS_227	DS571145	-	33096	(iTSS: EHI_151300)	FALSE
TSS_228	DS571145	-	33161	(iTSS: EHI_151300)	FALSE
TSS_229	DS571145	+	33176	(oTSS)	FALSE
TSS_230	DS571145	+	33325	(oTSS)	FALSE
TSS_231	DS571145	-	33356	(iTSS: EHI_151300)	FALSE
TSS_232	DS571145	+	33359	(oTSS)	FALSE
TSS_233	DS571145	-	33593	(iTSS: EHI_151300)	FALSE
TSS_234	DS571145	-	33616	(iTSS: EHI_151300)	FALSE
TSS_235	DS571145	+	33730	(oTSS)	FALSE
TSS_236	DS571145	+	33943	(oTSS)	FALSE
TSS_237	DS571145	-	34023	(iTSS: EHI_151300)	FALSE
TSS_238	DS571145	-	34201	(gTSS: EHI_151300)	FALSE
TSS_239	DS571145	-	34205	(gTSS: EHI_151300)	TRUE
TSS_240	DS571145	+	34343	(oTSS)	FALSE
TSS_241	DS571145	+	34474	(gTSS: EHI_151310)	TRUE
TSS_242	DS571145	+	34658	(iTSS: EHI_151310)	FALSE
TSS_243	DS571145	-	34897	(iTSS: EHI_151320)	FALSE
TSS_244	DS571145	-	35315	(iTSS: EHI_151320)	FALSE
TSS_245	DS571145	-	35340	(iTSS: EHI_151320)	FALSE
TSS_246	DS571145	-	35890	(iTSS: EHI_151320), (gTSS: EHI_151320)	FALSE
TSS_247	DS571145	-	35903	(gTSS: EHI_151320)	TRUE
TSS_248	DS571145	-	36104	(iTSS: EHI_151330)	FALSE
TSS_249	DS571145	+	36153	(oTSS)	FALSE
TSS_250	DS571145	+	36209	(oTSS)	FALSE
TSS_251	DS571145	+	36525	(oTSS)	FALSE
TSS_252	DS571145	-	36800	(iTSS: EHI_151330)	FALSE
TSS_253	DS571145	-	36816	(iTSS: EHI_151330)	FALSE
TSS_254	DS571145	-	37141	(iTSS: EHI_151330)	FALSE
TSS_255	DS571145	-	37196	(iTSS: EHI_151330)	FALSE
TSS_256	DS571145	-	37668	(iTSS: EHI_151330)	FALSE
TSS_257	DS571145	+	37809	(oTSS)	FALSE
TSS_258	DS571145	-	38109	(iTSS: EHI_151330)	FALSE
TSS_259	DS571145	-	38533	(iTSS: EHI_151330)	FALSE
TSS_260	DS571145	-	38866	(iTSS: EHI_151330)	FALSE
TSS_261	DS571145	-	38920	(iTSS: EHI_151330)	FALSE
TSS_262	DS571145	-	39314	(gTSS: EHI_151330)	FALSE
TSS_263	DS571145	-	39315	(gTSS: EHI_151330)	TRUE
TSS_264	DS571145	-	39445	(oTSS)	FALSE
TSS_265	DS571145	-	39466	(oTSS)	FALSE
TSS_266	DS571145	-	40279	(oTSS)	FALSE
TSS_267	DS571145	-	40456	(oTSS)	FALSE
TSS_268	DS571145	+	40617	(oTSS)	FALSE
TSS_269	DS571145	-	40642	(oTSS)	FALSE
TSS_270	DS571145	-	41135	(oTSS)	FALSE
TSS_271	DS571145	+	41347	(oTSS)	FALSE
TSS_272	DS571145	+	41762	(oTSS)	FALSE
TSS_273	DS571145	+	41861	(gTSS: EHI_151340)	TRUE
TSS_274	DS571145	+	41873	(gTSS: EHI_151340)	FALSE
TSS_275	DS571145	+	42046	(iTSS: EHI_151340)	FALSE
TSS_276	DS571145	+	42132	(iTSS: EHI_151340)	FALSE
TSS_277	DS571145	+	42152	(iTSS: EHI_151340)	FALSE
TSS_278	DS571145	+	42163	(iTSS: EHI_151340)	FALSE
TSS_279	DS571145	+	42960	(iTSS: EHI_151340)	FALSE
TSS_280	DS571145	+	43004	(iTSS: EHI_151340)	FALSE
TSS_281	DS571145	+	43484	(iTSS: EHI_151340)	FALSE
TSS_282	DS571145	+	43551	(iTSS: EHI_151340)	FALSE
TSS_283	DS571145	+	43854	(iTSS: EHI_151340)	FALSE
TSS_284	DS571145	+	44148	(gTSS: EHI_151350)	TRUE
TSS_285	DS571145	+	44530	(gTSS: EHI_151360)	TRUE
TSS_286	DS571145	-	45322	(asTSS: EHI_151360)	FALSE
TSS_287	DS571145	-	45326	(asTSS: EHI_151360)	TRUE
TSS_288	DS571145	-	45740	(iTSS: EHI_151370)	FALSE
TSS_289	DS571145	+	45799	(oTSS)	FALSE
TSS_290	DS571145	-	45830	(iTSS: EHI_151370)	FALSE
TSS_291	DS571145	+	45960	(oTSS)	FALSE
TSS_292	DS571145	+	45963	(oTSS)	FALSE
TSS_293	DS571145	+	46008	(oTSS)	FALSE
TSS_294	DS571145	-	46048	(iTSS: EHI_151370)	FALSE
TSS_295	DS571145	+	46057	(oTSS)	FALSE
TSS_296	DS571145	-	46088	(iTSS: EHI_151370)	FALSE
TSS_297	DS571145	-	46519	(iTSS: EHI_151370)	FALSE
TSS_298	DS571145	-	46861	(iTSS: EHI_151370)	FALSE
TSS_299	DS571145	-	47026	(iTSS: EHI_151370)	FALSE
TSS_300	DS571145	-	47103	(iTSS: EHI_151370)	FALSE
TSS_301	DS571145	-	47433	(iTSS: EHI_151370)	FALSE
TSS_302	DS571145	-	47514	(iTSS: EHI_151370)	FALSE
TSS_303	DS571145	-	47649	(iTSS: EHI_151370)	FALSE
TSS_304	DS571145	+	47781	(oTSS)	FALSE
TSS_305	DS571145	+	47925	(oTSS)	FALSE
TSS_306	DS571145	+	47961	(oTSS)	FALSE
TSS_307	DS571145	-	48073	(gTSS: EHI_151370)	TRUE
TSS_308	DS571145	-	48087	(gTSS: EHI_151370)	FALSE
TSS_309	DS571145	+	48186	(oTSS)	FALSE
TSS_310	DS571145	+	48187	(oTSS)	FALSE
TSS_311	DS571145	-	48550	(oTSS)	FALSE
TSS_312	DS571145	+	48734	(asTSS: EHI_151380)	TRUE
TSS_313	DS571145	+	48775	(asTSS: EHI_151380)	FALSE
TSS_314	DS571145	+	48831	(oTSS)	FALSE
TSS_315	DS571145	+	48930	(oTSS)	FALSE
TSS_316	DS571145	-	49220	(iTSS: EHI_151380)	FALSE
TSS_317	DS571145	-	49518	(gTSS: EHI_151380)	TRUE
TSS_318	DS571145	+	49521	(oTSS)	FALSE
TSS_319	DS571145	-	49556	(gTSS: EHI_151380)	FALSE
TSS_320	DS571145	-	49565	(gTSS: EHI_151380)	FALSE
TSS_321	DS571145	+	49621	(oTSS)	FALSE
TSS_322	DS571145	-	49693	(oTSS)	FALSE
TSS_323	DS571145	+	49747	(asTSS: EHI_151390)	TRUE
TSS_324	DS571145	+	49940	(oTSS)	FALSE
TSS_325	DS571145	+	50343	(oTSS)	FALSE
TSS_326	DS571145	-	50454	(iTSS: EHI_151390)	FALSE
TSS_327	DS571145	-	50502	(iTSS: EHI_151390)	FALSE
TSS_328	DS571145	-	50521	(gTSS: EHI_151390)	FALSE
TSS_329	DS571145	-	50524	(gTSS: EHI_151390)	TRUE
TSS_330	DS571145	-	50588	(gTSS: EHI_151390)	FALSE
TSS_331	DS571145	+	50823	(oTSS)	FALSE
TSS_332	DS571145	-	52724	(iTSS: EHI_151400)	FALSE
TSS_333	DS571145	-	52953	(iTSS: EHI_151400)	FALSE
TSS_334	DS571145	-	52959	(iTSS: EHI_151400)	FALSE
TSS_335	DS571145	-	53026	(iTSS: EHI_151400)	FALSE
TSS_336	DS571145	-	53422	(gTSS: EHI_151400)	TRUE
TSS_337	DS571145	+	55160	(oTSS)	FALSE
TSS_338	DS571145	+	55286	(oTSS)	FALSE
TSS_339	DS571145	+	55296	(oTSS)	FALSE
TSS_340	DS571145	-	55664	(oTSS)	FALSE
TSS_341	DS571145	-	56699	(oTSS)	FALSE
TSS_342	DS571145	-	56866	(oTSS)	FALSE
TSS_343	DS571145	-	57009	(oTSS)	FALSE
TSS_344	DS571145	-	57645	(oTSS)	FALSE
TSS_345	DS571145	-	57660	(oTSS)	FALSE
TSS_346	DS571145	-	57693	(oTSS)	FALSE
TSS_347	DS571145	-	58458	(oTSS)	FALSE
TSS_348	DS571145	-	58476	(oTSS)	FALSE
TSS_349	DS571145	-	58635	(oTSS)	FALSE
TSS_350	DS571145	-	58895	(oTSS)	FALSE
TSS_351	DS571145	-	59536	(oTSS)	FALSE
TSS_352	DS571145	-	59717	(oTSS)	FALSE
TSS_353	DS571145	-	60009	(iTSS: EHI_151420)	FALSE
TSS_354	DS571145	-	60168	(iTSS: EHI_151420)	FALSE
TSS_355	DS571145	-	60473	(iTSS: EHI_151420)	FALSE
TSS_356	DS571145	-	60484	(iTSS: EHI_151420)	FALSE
TSS_357	DS571145	-	60967	(iTSS: EHI_151420)	FALSE
TSS_358	DS571145	+	60976	(oTSS)	FALSE
TSS_359	DS571145	-	61061	(iTSS: EHI_151420)	FALSE
TSS_360	DS571145	-	61236	(iTSS: EHI_151420)	FALSE
TSS_361	DS571145	-	61356	(iTSS: EHI_151420)	FALSE
TSS_362	DS571145	-	61530	(iTSS: EHI_151420)	FALSE
TSS_363	DS571145	-	61558	(iTSS: EHI_151420)	FALSE
TSS_364	DS571145	-	61838	(iTSS: EHI_151420)	FALSE
TSS_365	DS571145	+	61974	(oTSS)	FALSE
TSS_366	DS571145	-	62992	(iTSS: EHI_151430)	FALSE
TSS_367	DS571145	-	63081	(iTSS: EHI_151430)	FALSE
TSS_368	DS571145	-	63411	(iTSS: EHI_151430)	FALSE
TSS_369	DS571145	-	63505	(iTSS: EHI_151430)	FALSE
TSS_370	DS571145	-	63597	(iTSS: EHI_151430)	FALSE
TSS_371	DS571145	-	63780	(iTSS: EHI_151430)	FALSE
TSS_372	DS571145	-	63950	(gTSS: EHI_151430)	TRUE
TSS_373	DS571145	-	64757	(iTSS: EHI_151440)	FALSE
TSS_374	DS571145	-	65091	(gTSS: EHI_151440)	TRUE
TSS_375	DS571145	+	65320	(asTSS: EHI_151450)	FALSE
TSS_376	DS571145	+	65335	(asTSS: EHI_151450)	TRUE
TSS_377	DS571145	-	66073	(iTSS: EHI_151450)	FALSE
TSS_378	DS571145	+	66269	(oTSS)	FALSE
TSS_379	DS571145	-	66305	(iTSS: EHI_151450)	FALSE
TSS_380	DS571145	+	66769	(oTSS)	FALSE
TSS_381	DS571145	-	68152	(oTSS)	FALSE
TSS_382	DS571145	-	68463	(oTSS)	FALSE
TSS_383	DS571145	-	68465	(oTSS)	FALSE
TSS_384	DS571145	+	68746	(gTSS: EHI_151460)	TRUE
TSS_385	DS571145	+	68892	(iTSS: EHI_151460)	FALSE
TSS_386	DS571145	+	69180	(iTSS: EHI_151460)	FALSE
TSS_387	DS571145	+	69424	(iTSS: EHI_151460)	FALSE
TSS_388	DS571145	-	70283	(iTSS: EHI_151470)	FALSE
TSS_389	DS571145	+	70467	(oTSS)	FALSE
TSS_390	DS571145	-	70613	(iTSS: EHI_151470)	FALSE
TSS_391	DS571145	-	70738	(iTSS: EHI_151470)	FALSE
TSS_392	DS571145	-	72156	(gTSS: EHI_151470)	TRUE
TSS_393	DS571145	+	72227	(gTSS: EHI_151480)	TRUE
TSS_394	DS571145	-	73249	(oTSS)	FALSE
TSS_395	DS571145	+	73288	(gTSS: EHI_151490)	TRUE
TSS_396	DS571145	+	73501	(iTSS: EHI_151490)	FALSE
TSS_397	DS571145	+	73585	(iTSS: EHI_151490)	FALSE
TSS_398	DS571145	-	73802	(asTSS: EHI_151490)	TRUE
TSS_399	DS571145	+	73884	(gTSS: EHI_151500)	TRUE
TSS_400	DS571145	+	74238	(iTSS: EHI_151500)	FALSE
TSS_401	DS571145	+	74321	(iTSS: EHI_151500)	FALSE
TSS_402	DS571145	+	74360	(iTSS: EHI_151500)	FALSE
TSS_403	DS571145	+	74387	(iTSS: EHI_151500)	FALSE
TSS_404	DS571145	+	74509	(iTSS: EHI_151500)	FALSE
TSS_405	DS571145	+	74619	(iTSS: EHI_151500)	FALSE
TSS_406	DS571145	+	74658	(iTSS: EHI_151500)	FALSE
TSS_407	DS571145	+	74704	(iTSS: EHI_151500)	FALSE
TSS_408	DS571145	+	75052	(iTSS: EHI_151500)	FALSE
TSS_409	DS571145	+	75245	(iTSS: EHI_151500)	FALSE
TSS_410	DS571145	+	75288	(iTSS: EHI_151500)	FALSE
TSS_411	DS571145	+	75470	(iTSS: EHI_151500)	FALSE
TSS_412	DS571145	+	75516	(iTSS: EHI_151500)	FALSE
TSS_413	DS571145	+	75653	(iTSS: EHI_151500)	FALSE
TSS_414	DS571145	+	75696	(iTSS: EHI_151500)	FALSE
TSS_415	DS571145	+	75743	(iTSS: EHI_151500)	FALSE
TSS_416	DS571145	+	75891	(iTSS: EHI_151500)	FALSE
TSS_417	DS571145	+	76030	(iTSS: EHI_151500)	FALSE
TSS_418	DS571145	+	76069	(iTSS: EHI_151500)	FALSE
TSS_419	DS571145	+	76171	(iTSS: EHI_151500)	FALSE
TSS_420	DS571145	-	76267	(oTSS)	FALSE
TSS_421	DS571145	+	76371	(iTSS: EHI_151500)	FALSE
TSS_422	DS571145	+	76450	(iTSS: EHI_151500)	FALSE
TSS_423	DS571145	+	76473	(iTSS: EHI_151500)	FALSE
TSS_424	DS571145	+	76572	(iTSS: EHI_151500)	FALSE
TSS_425	DS571145	+	76928	(gTSS: EHI_151510)	FALSE
TSS_426	DS571145	+	76941	(gTSS: EHI_151510)	TRUE
TSS_427	DS571145	+	77002	(iTSS: EHI_151510)	FALSE
TSS_428	DS571145	+	77410	(iTSS: EHI_151510)	FALSE
TSS_429	DS571145	+	77482	(iTSS: EHI_151510)	FALSE
TSS_430	DS571145	+	77507	(iTSS: EHI_151510)	FALSE
TSS_431	DS571145	+	77795	(iTSS: EHI_151510)	FALSE
TSS_432	DS571145	-	77891	(asTSS: EHI_151510)	TRUE
TSS_433	DS571145	+	78021	(gTSS: EHI_151520)	TRUE
TSS_434	DS571145	+	78037	(iTSS: EHI_151520)	FALSE
TSS_435	DS571145	+	78098	(iTSS: EHI_151520)	FALSE
TSS_436	DS571145	-	78497	(oTSS)	FALSE
TSS_437	DS571145	+	78683	(iTSS: EHI_151520)	FALSE
TSS_438	DS571145	+	78852	(iTSS: EHI_151520)	FALSE
TSS_439	DS571145	+	78870	(iTSS: EHI_151520)	FALSE
TSS_440	DS571145	+	79142	(iTSS: EHI_151520)	FALSE
TSS_441	DS571145	+	79250	(iTSS: EHI_151520)	FALSE
TSS_442	DS571145	+	79661	(iTSS: EHI_151520)	FALSE
TSS_443	DS571145	+	79682	(iTSS: EHI_151520)	FALSE
TSS_444	DS571145	+	79712	(iTSS: EHI_151520)	FALSE
TSS_445	DS571145	+	79829	(iTSS: EHI_151520)	FALSE
TSS_446	DS571145	-	79955	(oTSS)	FALSE
TSS_447	DS571145	+	80022	(iTSS: EHI_151520)	FALSE
TSS_448	DS571145	+	80033	(iTSS: EHI_151520)	FALSE
TSS_449	DS571145	+	80106	(iTSS: EHI_151520)	FALSE
TSS_450	DS571145	+	80138	(iTSS: EHI_151520)	FALSE
TSS_451	DS571145	+	80434	(iTSS: EHI_151520)	FALSE
TSS_452	DS571145	+	80468	(iTSS: EHI_151520)	FALSE
TSS_453	DS571145	+	80509	(iTSS: EHI_151520)	FALSE
TSS_454	DS571145	+	80546	(iTSS: EHI_151520)	FALSE
TSS_455	DS571145	+	80808	(iTSS: EHI_151520)	FALSE
TSS_456	DS571145	+	80890	(iTSS: EHI_151520)	FALSE
TSS_457	DS571145	+	80963	(iTSS: EHI_151520)	FALSE
TSS_458	DS571145	-	81074	(oTSS)	FALSE
TSS_459	DS571145	+	81077	(iTSS: EHI_151520)	FALSE
TSS_460	DS571145	+	81143	(iTSS: EHI_151520)	FALSE
TSS_461	DS571145	+	81200	(iTSS: EHI_151520)	FALSE
TSS_462	DS571145	+	81352	(iTSS: EHI_151520)	FALSE
TSS_463	DS571145	+	81992	(gTSS: EHI_151530)	TRUE
TSS_464	DS571145	+	82632	(iTSS: EHI_151530)	FALSE
TSS_465	DS571145	+	82785	(iTSS: EHI_151530)	FALSE
TSS_466	DS571145	+	82983	(iTSS: EHI_151530)	FALSE
TSS_467	DS571145	+	83063	(iTSS: EHI_151530)	FALSE
TSS_468	DS571145	+	83179	(iTSS: EHI_151530)	FALSE
TSS_469	DS571145	+	83912	(iTSS: EHI_151530)	FALSE
TSS_470	DS571145	+	84381	(iTSS: EHI_151530)	FALSE
TSS_471	DS571145	+	84433	(iTSS: EHI_151530)	FALSE
TSS_472	DS571145	+	85093	(iTSS: EHI_151540)	FALSE
TSS_473	DS571145	+	85463	(iTSS: EHI_151540)	FALSE
TSS_474	DS571145	+	85480	(iTSS: EHI_151540)	FALSE
TSS_475	DS571145	+	85849	(oTSS)	FALSE
TSS_476	DS571145	+	86502	(oTSS)	FALSE
TSS_477	DS571145	-	86744	(oTSS)	FALSE
TSS_478	DS571145	+	86861	(gTSS: EHI_151550)	FALSE
TSS_479	DS571145	+	86866	(gTSS: EHI_151550)	TRUE
TSS_480	DS571145	+	87331	(gTSS: EHI_151560)	TRUE
TSS_481	DS571145	+	87651	(iTSS: EHI_151560)	FALSE
TSS_482	DS571145	+	87981	(iTSS: EHI_151560)	FALSE
TSS_483	DS571145	+	88011	(iTSS: EHI_151560)	FALSE
TSS_484	DS571145	+	88020	(iTSS: EHI_151560)	FALSE
TSS_485	DS571145	+	88124	(iTSS: EHI_151560)	FALSE
TSS_486	DS571145	+	88176	(iTSS: EHI_151560)	FALSE
TSS_487	DS571145	+	88197	(iTSS: EHI_151560)	FALSE
TSS_488	DS571145	+	88294	(iTSS: EHI_151560)	FALSE
TSS_489	DS571145	+	88492	(iTSS: EHI_151560)	FALSE
TSS_490	DS571145	+	88534	(iTSS: EHI_151560)	FALSE
TSS_491	DS571145	+	88647	(iTSS: EHI_151560)	FALSE
TSS_492	DS571145	+	88821	(iTSS: EHI_151560)	FALSE
TSS_493	DS571145	+	88886	(iTSS: EHI_151560)	FALSE
TSS_494	DS571145	-	88941	(oTSS)	FALSE
TSS_495	DS571145	+	89188	(iTSS: EHI_151560)	FALSE
TSS_496	DS571145	-	89230	(oTSS)	FALSE
TSS_497	DS571145	+	89387	(iTSS: EHI_151560)	FALSE
TSS_498	DS571145	+	89544	(iTSS: EHI_151560)	FALSE
TSS_499	DS571145	-	89576	(asTSS: EHI_151560)	TRUE
TSS_500	DS571145	+	89643	(gTSS: EHI_151570)	TRUE
TSS_501	DS571145	+	89696	(iTSS: EHI_151570)	FALSE
TSS_502	DS571145	+	89703	(iTSS: EHI_151570)	FALSE
TSS_503	DS571145	+	89765	(iTSS: EHI_151570)	FALSE
TSS_504	DS571145	+	89936	(iTSS: EHI_151570)	FALSE
TSS_505	DS571145	+	89952	(iTSS: EHI_151570)	FALSE
TSS_506	DS571145	-	90291	(oTSS)	FALSE
TSS_507	DS571145	+	90455	(iTSS: EHI_151570)	FALSE
TSS_508	DS571145	+	90489	(iTSS: EHI_151570)	FALSE
TSS_509	DS571145	+	90545	(iTSS: EHI_151570)	FALSE
TSS_510	DS571145	+	91076	(iTSS: EHI_151570)	FALSE
TSS_511	DS571145	+	91088	(iTSS: EHI_151570)	FALSE
TSS_512	DS571145	+	91189	(asTSS: EHI_151580)	TRUE
TSS_513	DS571145	-	91554	(iTSS: EHI_151580)	FALSE
TSS_514	DS571145	+	91711	(oTSS)	FALSE
TSS_515	DS571145	-	91829	(iTSS: EHI_151580)	FALSE
TSS_516	DS571145	-	91907	(iTSS: EHI_151580)	FALSE
TSS_517	DS571145	+	92470	(oTSS)	FALSE
TSS_518	DS571145	-	92497	(gTSS: EHI_151580)	TRUE
TSS_519	DS571145	+	92573	(oTSS)	FALSE
TSS_520	DS571145	+	92704	(gTSS: EHI_151590)	TRUE
TSS_521	DS571145	+	93564	(iTSS: EHI_151590)	FALSE
TSS_522	DS571145	-	93596	(asTSS: EHI_151590)	TRUE
TSS_523	DS571145	+	93677	(asTSS: EHI_151600)	FALSE
TSS_524	DS571145	+	93691	(asTSS: EHI_151600)	TRUE
TSS_525	DS571145	-	93862	(iTSS: EHI_151600)	FALSE
TSS_526	DS571145	+	93937	(oTSS)	FALSE
TSS_527	DS571145	-	94968	(gTSS: EHI_151600)	FALSE
TSS_528	DS571145	-	94977	(gTSS: EHI_151600)	TRUE
TSS_529	DS571145	+	96142	(asTSS: EHI_151610)	TRUE
TSS_530	DS571145	-	96507	(iTSS: EHI_151610)	FALSE
TSS_531	DS571145	-	96702	(iTSS: EHI_151610)	FALSE
TSS_532	DS571145	+	96708	(oTSS)	FALSE
TSS_533	DS571145	-	96767	(gTSS: EHI_151610)	TRUE
TSS_534	DS571145	+	96822	(oTSS)	FALSE
TSS_535	DS571145	-	97668	(oTSS)	FALSE
TSS_536	DS571145	+	98493	(gTSS: EHI_151620)	TRUE
TSS_537	DS571145	-	98930	(oTSS)	FALSE
TSS_538	DS571145	+	98984	(iTSS: EHI_151620)	FALSE
TSS_539	DS571145	+	98998	(iTSS: EHI_151620)	FALSE
TSS_540	DS571145	+	99027	(iTSS: EHI_151620)	FALSE
TSS_541	DS571145	+	101421	(oTSS)	FALSE
TSS_542	DS571145	+	102060	(oTSS)	FALSE
TSS_543	DS571145	-	102191	(oTSS)	FALSE
TSS_544	DS571145	-	103708	(oTSS)	FALSE
TSS_545	DS571145	+	107452	(oTSS)	FALSE
TSS_546	DS571145	+	107453	(oTSS)	FALSE
TSS_547	DS571145	+	107464	(gTSS: EHI_151630)	FALSE
TSS_548	DS571145	+	107547	(gTSS: EHI_151630)	TRUE
TSS_549	DS571145	+	107552	(gTSS: EHI_151630)	FALSE
TSS_550	DS571145	+	108111	(gTSS: EHI_151640)	FALSE
TSS_551	DS571145	+	108120	(gTSS: EHI_151640)	TRUE
TSS_552	DS571145	+	108230	(iTSS: EHI_151640)	FALSE
TSS_553	DS571145	+	108292	(iTSS: EHI_151640)	FALSE
TSS_554	DS571145	+	108408	(iTSS: EHI_151640)	FALSE
TSS_555	DS571145	+	108516	(iTSS: EHI_151640)	FALSE
TSS_556	DS571145	+	108581	(iTSS: EHI_151640)	FALSE
TSS_557	DS571145	+	108783	(iTSS: EHI_151640)	FALSE
TSS_558	DS571145	+	108815	(iTSS: EHI_151640)	FALSE
TSS_559	DS571145	+	108902	(iTSS: EHI_151640)	FALSE
TSS_560	DS571145	+	108923	(iTSS: EHI_151640)	FALSE
TSS_561	DS571145	+	108965	(iTSS: EHI_151640)	FALSE
TSS_562	DS571145	+	109087	(iTSS: EHI_151640)	FALSE
TSS_563	DS571145	+	109125	(iTSS: EHI_151640)	FALSE
TSS_564	DS571145	+	109234	(iTSS: EHI_151640)	FALSE
TSS_565	DS571145	+	109311	(iTSS: EHI_151640)	FALSE
TSS_566	DS571145	+	109473	(iTSS: EHI_151640)	FALSE
TSS_567	DS571145	+	109502	(iTSS: EHI_151640)	FALSE
TSS_568	DS571145	+	109573	(iTSS: EHI_151640)	FALSE
TSS_569	DS571145	+	109587	(iTSS: EHI_151640)	FALSE
TSS_570	DS571145	+	109726	(iTSS: EHI_151640)	FALSE
TSS_571	DS571145	+	109750	(iTSS: EHI_151640)	FALSE
TSS_572	DS571145	+	109782	(iTSS: EHI_151640)	FALSE
TSS_573	DS571145	+	110002	(iTSS: EHI_151640)	FALSE
TSS_574	DS571145	+	110097	(iTSS: EHI_151640)	FALSE
TSS_575	DS571145	+	110270	(iTSS: EHI_151640)	FALSE
TSS_576	DS571145	+	110293	(iTSS: EHI_151640)	FALSE
TSS_577	DS571145	+	110615	(iTSS: EHI_151640)	FALSE
TSS_578	DS571145	+	110752	(iTSS: EHI_151640)	FALSE
TSS_579	DS571145	+	110770	(iTSS: EHI_151640)	FALSE
TSS_580	DS571145	+	110826	(iTSS: EHI_151640)	FALSE
TSS_581	DS571145	+	110846	(iTSS: EHI_151640)	FALSE
TSS_582	DS571145	+	110941	(iTSS: EHI_151640)	FALSE
TSS_583	DS571145	-	111081	(oTSS)	FALSE
TSS_584	DS571145	-	111373	(asTSS: EHI_151640)	TRUE
TSS_585	DS571145	+	111458	(gTSS: EHI_151650)	TRUE
TSS_586	DS571145	+	111631	(iTSS: EHI_151650)	FALSE
TSS_587	DS571145	+	111713	(iTSS: EHI_151650)	FALSE
TSS_588	DS571145	-	111932	(oTSS)	FALSE
TSS_589	DS571145	+	112339	(iTSS: EHI_151650)	FALSE
TSS_590	DS571145	-	112497	(asTSS: EHI_151650)	FALSE
TSS_591	DS571145	-	112645	(asTSS: EHI_151650), (iTSS: EHI_151660)	TRUE
TSS_592	DS571145	-	112767	(iTSS: EHI_151660)	FALSE
TSS_593	DS571145	-	112970	(iTSS: EHI_151660)	FALSE
TSS_594	DS571145	-	113252	(gTSS: EHI_151660)	TRUE
TSS_595	DS571145	+	114261	(iTSS: EHI_151670)	FALSE
TSS_596	DS571145	+	114264	(iTSS: EHI_151670)	FALSE
TSS_597	DS571145	+	116261	(iTSS: EHI_151670)	FALSE
TSS_598	DS571145	-	117183	(oTSS)	FALSE
TSS_599	DS571145	+	117263	(iTSS: EHI_151670)	FALSE
TSS_600	DS571145	+	117460	(iTSS: EHI_151670)	FALSE
TSS_601	DS571145	-	117694	(oTSS)	FALSE
TSS_602	DS571145	-	117698	(oTSS)	FALSE
TSS_603	DS571145	+	118376	(iTSS: EHI_151670)	FALSE
TSS_604	DS571145	+	118891	(iTSS: EHI_151670)	FALSE
TSS_605	DS571145	-	119559	(oTSS)	FALSE
TSS_606	DS571145	-	119972	(iTSS: EHI_151680)	FALSE
TSS_607	DS571145	-	119998	(iTSS: EHI_151680)	FALSE
TSS_608	DS571145	+	120043	(oTSS)	FALSE
TSS_609	DS571145	+	120053	(oTSS)	FALSE
TSS_610	DS571145	-	120189	(iTSS: EHI_151680)	FALSE
TSS_611	DS571145	-	120657	(iTSS: EHI_151680)	FALSE
TSS_612	DS571145	-	120774	(iTSS: EHI_151680)	FALSE
TSS_613	DS571145	-	120903	(iTSS: EHI_151680)	FALSE
TSS_614	DS571145	-	120976	(iTSS: EHI_151680)	FALSE
TSS_615	DS571145	-	121085	(iTSS: EHI_151680)	FALSE
TSS_616	DS571145	-	121315	(iTSS: EHI_151680)	FALSE
TSS_617	DS571145	-	121371	(iTSS: EHI_151680)	FALSE
TSS_618	DS571145	-	121498	(iTSS: EHI_151680)	FALSE
TSS_619	DS571145	-	121571	(iTSS: EHI_151680)	FALSE
TSS_620	DS571145	-	121609	(iTSS: EHI_151680)	FALSE
TSS_621	DS571145	-	121662	(iTSS: EHI_151680)	FALSE
TSS_622	DS571145	-	121753	(iTSS: EHI_151680)	FALSE
TSS_623	DS571145	-	122042	(gTSS: EHI_151680)	FALSE
TSS_624	DS571145	-	122056	(gTSS: EHI_151680)	TRUE
TSS_625	DS571145	-	122058	(gTSS: EHI_151680)	FALSE
TSS_626	DS571145	+	122485	(gTSS: EHI_151690)	TRUE
TSS_627	DS571145	-	122505	(oTSS)	FALSE
TSS_628	DS571145	+	122581	(iTSS: EHI_151690)	FALSE
TSS_629	DS571145	+	122690	(iTSS: EHI_151690)	FALSE
TSS_630	DS571145	+	122825	(iTSS: EHI_151690)	FALSE
TSS_631	DS571145	-	123175	(oTSS)	FALSE
TSS_632	DS571145	+	123340	(iTSS: EHI_151690)	FALSE
TSS_633	DS571145	-	123950	(oTSS)	FALSE
TSS_634	DS571145	+	124036	(iTSS: EHI_151700)	FALSE
TSS_635	DS571145	-	124395	(oTSS)	FALSE
TSS_636	DS571145	+	125181	(iTSS: EHI_151700)	FALSE
TSS_637	DS571145	+	126054	(iTSS: EHI_151700)	FALSE
TSS_638	DS571145	+	126534	(iTSS: EHI_151700)	FALSE
TSS_639	DS571145	+	126592	(iTSS: EHI_151700)	FALSE
TSS_640	DS571145	+	126843	(oTSS)	FALSE
TSS_641	DS571145	-	127146	(iTSS: EHI_151710)	FALSE
TSS_642	DS571145	-	127411	(iTSS: EHI_151710)	FALSE
TSS_643	DS571145	-	128040	(iTSS: EHI_151710)	FALSE
TSS_644	DS571145	-	128411	(iTSS: EHI_151710)	FALSE
TSS_645	DS571145	-	128515	(iTSS: EHI_151710)	FALSE
TSS_646	DS571145	-	128761	(gTSS: EHI_151710)	TRUE
TSS_647	DS571145	-	128770	(gTSS: EHI_151710)	FALSE
TSS_648	DS571145	-	129352	(iTSS: EHI_151720)	FALSE
TSS_649	DS571145	-	129735	(iTSS: EHI_151720)	FALSE
TSS_650	DS571145	-	130012	(iTSS: EHI_151720)	FALSE
TSS_651	DS571145	-	130094	(iTSS: EHI_151720)	FALSE
TSS_652	DS571145	-	130221	(iTSS: EHI_151720)	FALSE
TSS_653	DS571145	-	130330	(gTSS: EHI_151720)	TRUE
TSS_654	DS571145	-	130724	(iTSS: EHI_151730)	FALSE
TSS_655	DS571145	+	130777	(oTSS)	FALSE
TSS_656	DS571145	+	130812	(oTSS)	FALSE
TSS_657	DS571145	+	130854	(oTSS)	FALSE
TSS_658	DS571145	-	131102	(iTSS: EHI_151730)	FALSE
TSS_659	DS571145	+	131390	(oTSS)	FALSE
TSS_660	DS571145	-	131515	(iTSS: EHI_151730)	FALSE
TSS_661	DS571145	-	131554	(iTSS: EHI_151730)	FALSE
TSS_662	DS571145	-	131562	(iTSS: EHI_151730)	FALSE
TSS_663	DS571145	-	131619	(iTSS: EHI_151730)	FALSE
TSS_664	DS571145	+	131717	(oTSS)	FALSE
TSS_665	DS571145	-	131817	(iTSS: EHI_151730)	FALSE
TSS_666	DS571145	-	131826	(iTSS: EHI_151730)	FALSE
TSS_667	DS571145	-	131889	(gTSS: EHI_151730)	TRUE
TSS_668	DS571145	-	132149	(oTSS)	FALSE
TSS_669	DS571145	+	132741	(iTSS: EHI_151740)	FALSE
TSS_670	DS571145	-	133413	(oTSS)	FALSE
TSS_671	DS571145	-	133612	(oTSS)	FALSE
TSS_672	DS571145	+	133750	(iTSS: EHI_151740)	FALSE
TSS_673	DS571145	-	134290	(oTSS)	FALSE
TSS_674	DS571145	-	134340	(oTSS)	FALSE
TSS_675	DS571145	-	134428	(oTSS)	FALSE
TSS_676	DS571145	+	134532	(iTSS: EHI_151740)	FALSE
TSS_677	DS571145	-	134578	(oTSS)	FALSE
TSS_678	DS571145	-	134697	(oTSS)	FALSE
TSS_679	DS571145	-	135396	(iTSS: EHI_151750)	FALSE
TSS_680	DS571145	-	135726	(gTSS: EHI_151750)	TRUE
TSS_681	DS571145	-	135732	(gTSS: EHI_151750)	FALSE
TSS_682	DS571145	-	136334	(iTSS: EHI_151760)	FALSE
TSS_683	DS571145	-	136342	(iTSS: EHI_151760)	FALSE
TSS_684	DS571145	-	136496	(iTSS: EHI_151760)	FALSE
TSS_685	DS571145	-	137260	(iTSS: EHI_151760)	FALSE
TSS_686	DS571145	+	137480	(oTSS)	FALSE
TSS_687	DS571145	-	137546	(iTSS: EHI_151760)	FALSE
TSS_688	DS571145	-	137552	(iTSS: EHI_151760)	FALSE
TSS_689	DS571145	+	138153	(iTSS: EHI_151770)	FALSE
TSS_690	DS571145	+	139681	(iTSS: EHI_151770)	FALSE
TSS_691	DS571145	+	139815	(iTSS: EHI_151770)	FALSE
TSS_692	DS571145	+	140454	(iTSS: EHI_151770)	FALSE
TSS_693	DS571145	+	140568	(iTSS: EHI_151770)	FALSE
TSS_694	DS571145	+	141309	(iTSS: EHI_151770)	FALSE
TSS_695	DS571145	+	142785	(oTSS)	FALSE
TSS_696	DS571145	-	143680	(iTSS: EHI_151780)	FALSE
TSS_697	DS571145	-	144786	(gTSS: EHI_151780)	TRUE
TSS_698	DS571145	+	147126	(oTSS)	FALSE
TSS_699	DS571145	+	147127	(oTSS)	FALSE
TSS_700	DS571145	+	147140	(oTSS)	FALSE
TSS_701	DS571145	+	147161	(oTSS)	FALSE
TSS_702	DS571145	+	147574	(iTSS: EHI_151790)	FALSE
TSS_703	DS571145	-	147628	(oTSS)	FALSE
TSS_704	DS571145	+	147688	(iTSS: EHI_151790)	FALSE
TSS_705	DS571145	+	147828	(iTSS: EHI_151790)	FALSE
TSS_706	DS571145	-	148358	(oTSS)	FALSE
TSS_707	DS571145	-	148525	(oTSS)	FALSE
TSS_708	DS571145	-	148529	(oTSS)	FALSE
TSS_709	DS571145	-	148664	(oTSS)	FALSE
TSS_710	DS571145	-	148713	(oTSS)	FALSE
TSS_711	DS571145	-	149026	(oTSS)	FALSE
TSS_712	DS571145	+	149195	(iTSS: EHI_151790)	FALSE
TSS_713	DS571145	+	149283	(iTSS: EHI_151790)	FALSE
TSS_714	DS571145	-	149319	(oTSS)	FALSE
TSS_715	DS571145	-	149618	(asTSS: EHI_151790)	TRUE
TSS_716	DS571145	+	149770	(oTSS)	FALSE
TSS_717	DS571145	+	150160	(asTSS: EHI_151800)	TRUE
TSS_718	DS571145	+	150317	(oTSS)	FALSE
TSS_719	DS571145	-	150667	(gTSS: EHI_151800)	TRUE
TSS_720	DS571145	-	150671	(gTSS: EHI_151800)	FALSE
TSS_721	DS571145	+	150918	(oTSS)	FALSE
TSS_722	DS571145	+	150968	(oTSS)	FALSE
TSS_723	DS571145	+	150995	(oTSS)	FALSE
TSS_724	DS571145	-	151064	(oTSS)	FALSE
TSS_725	DS571145	-	151163	(oTSS)	FALSE
TSS_726	DS571145	+	151566	(gTSS: EHI_151810)	TRUE
TSS_727	DS571145	+	151570	(gTSS: EHI_151810)	FALSE
TSS_728	DS571145	+	152251	(oTSS)	FALSE
TSS_729	DS571145	+	152273	(oTSS)	FALSE
TSS_730	DS571145	+	154671	(gTSS: EHI_151820)	TRUE
TSS_731	DS571145	+	154785	(iTSS: EHI_151820)	FALSE
TSS_732	DS571145	+	155204	(iTSS: EHI_151820)	FALSE
TSS_733	DS571145	-	155232	(asTSS: EHI_151820)	TRUE
TSS_734	DS571145	+	155369	(gTSS: EHI_151830)	FALSE
TSS_735	DS571145	+	155383	(gTSS: EHI_151830)	TRUE
TSS_736	DS571145	+	155386	(gTSS: EHI_151830)	FALSE
TSS_737	DS571145	+	155883	(iTSS: EHI_151830)	FALSE
TSS_738	DS571145	+	155936	(iTSS: EHI_151830)	FALSE
TSS_739	DS571145	+	155957	(iTSS: EHI_151830)	FALSE
TSS_740	DS571145	+	156218	(iTSS: EHI_151830)	FALSE
TSS_741	DS571145	+	156452	(iTSS: EHI_151830)	FALSE
TSS_742	DS571145	+	156464	(iTSS: EHI_151830)	FALSE
TSS_743	DS571145	+	156584	(iTSS: EHI_151830)	FALSE
TSS_744	DS571145	+	156615	(iTSS: EHI_151830)	FALSE
TSS_745	DS571145	+	157087	(iTSS: EHI_151830)	FALSE
TSS_746	DS571145	+	157154	(iTSS: EHI_151830)	FALSE
TSS_747	DS571145	+	157403	(iTSS: EHI_151830)	FALSE
TSS_748	DS571145	+	157453	(iTSS: EHI_151830)	FALSE
TSS_749	DS571145	+	157544	(iTSS: EHI_151830)	FALSE
TSS_750	DS571145	+	157684	(iTSS: EHI_151830)	FALSE
TSS_751	DS571145	+	157707	(iTSS: EHI_151830)	FALSE
TSS_752	DS571145	+	157743	(iTSS: EHI_151830)	FALSE
TSS_753	DS571145	+	157777	(iTSS: EHI_151830)	FALSE
TSS_754	DS571145	+	157806	(iTSS: EHI_151830)	FALSE
TSS_755	DS571145	+	158008	(iTSS: EHI_151830)	FALSE
TSS_756	DS571145	+	158019	(iTSS: EHI_151830)	FALSE
TSS_757	DS571145	+	158153	(iTSS: EHI_151830)	FALSE
TSS_758	DS571145	+	158250	(iTSS: EHI_151830)	FALSE
TSS_759	DS571145	+	158339	(iTSS: EHI_151830)	FALSE
TSS_760	DS571145	+	158608	(iTSS: EHI_151830)	FALSE
TSS_761	DS571145	+	158629	(iTSS: EHI_151830)	FALSE
TSS_762	DS571145	+	158648	(iTSS: EHI_151830)	FALSE
TSS_763	DS571145	+	158701	(iTSS: EHI_151830)	FALSE
TSS_764	DS571145	+	158718	(iTSS: EHI_151830)	FALSE
TSS_765	DS571145	+	158889	(iTSS: EHI_151830)	FALSE
TSS_766	DS571145	+	159258	(iTSS: EHI_151830)	FALSE
TSS_767	DS571145	+	159482	(iTSS: EHI_151830)	FALSE
TSS_768	DS571145	+	159506	(iTSS: EHI_151830)	FALSE
TSS_769	DS571145	+	159538	(iTSS: EHI_151830)	FALSE
TSS_770	DS571145	+	159828	(iTSS: EHI_151830)	FALSE
TSS_771	DS571145	+	159909	(iTSS: EHI_151830)	FALSE
TSS_772	DS571145	+	159993	(iTSS: EHI_151830)	FALSE
TSS_773	DS571145	-	160495	(iTSS: EHI_151840)	FALSE
TSS_774	DS571145	-	160532	(iTSS: EHI_151840)	FALSE
TSS_775	DS571145	-	160556	(iTSS: EHI_151840)	FALSE
TSS_776	DS571145	-	160824	(iTSS: EHI_151840)	FALSE
TSS_777	DS571145	-	161466	(iTSS: EHI_151840)	FALSE
TSS_778	DS571145	-	161690	(iTSS: EHI_151840)	FALSE
TSS_779	DS571145	-	161709	(iTSS: EHI_151840)	FALSE
TSS_780	DS571145	-	162060	(iTSS: EHI_151840)	FALSE
TSS_781	DS571145	-	162070	(gTSS: EHI_151840)	TRUE
TSS_782	DS571145	-	162927	(iTSS: EHI_151850)	FALSE
TSS_783	DS571145	-	163151	(iTSS: EHI_151850)	FALSE
TSS_784	DS571145	-	163425	(iTSS: EHI_151850)	FALSE
TSS_785	DS571145	-	163903	(gTSS: EHI_151850)	TRUE
TSS_786	DS571145	-	164012	(iTSS: EHI_151860)	FALSE
TSS_787	DS571145	-	164418	(iTSS: EHI_151860)	FALSE
TSS_788	DS571145	-	164477	(iTSS: EHI_151860)	FALSE
TSS_789	DS571145	-	164507	(iTSS: EHI_151860)	FALSE
TSS_790	DS571145	-	164627	(iTSS: EHI_151860)	FALSE
TSS_791	DS571145	-	164701	(gTSS: EHI_151860)	TRUE
TSS_792	DS571145	-	165190	(iTSS: EHI_151870)	FALSE
TSS_793	DS571145	-	167083	(iTSS: EHI_151880)	FALSE
TSS_794	DS571145	-	167424	(iTSS: EHI_151880)	FALSE
TSS_795	DS571145	-	167870	(gTSS: EHI_151880)	TRUE
TSS_796	DS571145	+	167982	(gTSS: EHI_151890)	TRUE
TSS_797	DS571145	+	168155	(iTSS: EHI_151890)	FALSE
TSS_798	DS571145	+	168400	(iTSS: EHI_151890)	FALSE
TSS_799	DS571145	-	168519	(asTSS: EHI_151890), (iTSS: EHI_151900)	TRUE
TSS_800	DS571145	+	168634	(oTSS)	FALSE
TSS_801	DS571145	-	168727	(iTSS: EHI_151900)	FALSE
TSS_802	DS571145	+	169176	(oTSS)	FALSE
TSS_803	DS571145	+	170143	(oTSS)	FALSE
TSS_804	DS571145	-	171994	(iTSS: EHI_151910)	FALSE
TSS_805	DS571145	-	172768	(iTSS: EHI_151910)	FALSE
TSS_806	DS571145	-	172893	(iTSS: EHI_151910)	FALSE
TSS_807	DS571145	-	172911	(iTSS: EHI_151910)	FALSE
TSS_808	DS571145	-	173199	(gTSS: EHI_151910)	TRUE
TSS_809	DS571145	+	174403	(gTSS: EHI_151920)	FALSE
TSS_810	DS571145	+	174416	(gTSS: EHI_151920)	TRUE
TSS_811	DS571145	+	174524	(iTSS: EHI_151920)	FALSE
TSS_812	DS571145	+	174705	(iTSS: EHI_151920)	FALSE
TSS_813	DS571145	+	174842	(iTSS: EHI_151920)	FALSE
TSS_814	DS571145	+	175803	(gTSS: EHI_151930)	FALSE
TSS_815	DS571145	+	175852	(gTSS: EHI_151930)	TRUE
TSS_816	DS571145	+	175867	(gTSS: EHI_151930)	FALSE
TSS_817	DS571145	-	176323	(oTSS)	FALSE
TSS_818	DS571145	+	176567	(iTSS: EHI_151930)	FALSE
TSS_819	DS571145	+	176691	(iTSS: EHI_151930)	FALSE
TSS_820	DS571145	-	176775	(asTSS: EHI_151930)	TRUE
TSS_821	DS571145	-	179242	(oTSS)	FALSE
TSS_822	DS571145	+	179416	(iTSS: EHI_151940)	FALSE
TSS_823	DS571145	+	179578	(iTSS: EHI_151940)	FALSE
TSS_824	DS571145	-	179776	(asTSS: EHI_151940)	TRUE
TSS_825	DS571145	-	179913	(oTSS)	FALSE
TSS_826	DS571145	-	179916	(oTSS)	FALSE
TSS_827	DS571145	+	180007	(gTSS: EHI_151950)	FALSE
TSS_828	DS571145	+	180028	(gTSS: EHI_151950)	TRUE
TSS_829	DS571145	+	180069	(iTSS: EHI_151950)	FALSE
TSS_830	DS571145	+	180437	(iTSS: EHI_151950)	FALSE
TSS_831	DS571145	+	181212	(asTSS: EHI_151960)	TRUE
TSS_832	DS571145	-	181309	(iTSS: EHI_151960)	FALSE
TSS_833	DS571145	-	181422	(iTSS: EHI_151960)	FALSE
TSS_834	DS571145	-	181569	(iTSS: EHI_151960)	FALSE
TSS_835	DS571145	-	181615	(iTSS: EHI_151960)	FALSE
TSS_836	DS571145	-	182645	(oTSS)	FALSE
TSS_837	DS571145	+	182980	(gTSS: EHI_151970)	TRUE
TSS_838	DS571145	+	183173	(iTSS: EHI_151970)	FALSE
TSS_839	DS571145	+	184117	(oTSS)	FALSE
TSS_840	DS571145	+	185282	(gTSS: EHI_151980)	TRUE
TSS_841	DS571145	+	185309	(iTSS: EHI_151980)	FALSE
TSS_842	DS571145	+	185643	(iTSS: EHI_151980)	FALSE
TSS_843	DS571145	+	185866	(iTSS: EHI_151980)	FALSE
TSS_844	DS571145	-	186039	(asTSS: EHI_151980)	TRUE
TSS_845	DS571145	+	186210	(gTSS: EHI_151990)	FALSE
TSS_846	DS571145	+	186214	(gTSS: EHI_151990)	FALSE
TSS_847	DS571145	+	186270	(gTSS: EHI_151990)	TRUE
TSS_848	DS571145	+	186294	(iTSS: EHI_151990)	FALSE
TSS_849	DS571145	+	186302	(iTSS: EHI_151990)	FALSE
TSS_850	DS571145	+	186396	(iTSS: EHI_151990)	FALSE
TSS_851	DS571145	+	186484	(iTSS: EHI_151990)	FALSE
TSS_852	DS571145	+	186548	(iTSS: EHI_151990)	FALSE
TSS_853	DS571145	+	186571	(iTSS: EHI_151990)	FALSE
TSS_854	DS571145	+	186601	(iTSS: EHI_151990)	FALSE
TSS_855	DS571145	+	186734	(iTSS: EHI_151990)	FALSE
TSS_856	DS571145	+	186777	(iTSS: EHI_151990)	FALSE
TSS_857	DS571145	+	186825	(iTSS: EHI_151990)	FALSE
TSS_858	DS571145	+	186889	(iTSS: EHI_151990)	FALSE
TSS_859	DS571145	+	186903	(iTSS: EHI_151990)	FALSE
TSS_860	DS571145	-	186984	(oTSS)	FALSE
TSS_861	DS571145	-	187146	(asTSS: EHI_151990)	TRUE
TSS_862	DS571145	+	187361	(asTSS: EHI_152000)	TRUE
TSS_863	DS571145	+	187367	(asTSS: EHI_152000)	FALSE
TSS_864	DS571145	+	187375	(asTSS: EHI_152000)	FALSE
TSS_865	DS571145	+	187390	(oTSS)	FALSE
TSS_866	DS571145	+	187425	(oTSS)	FALSE
TSS_867	DS571145	-	187487	(iTSS: EHI_152000)	FALSE
TSS_868	DS571145	-	187577	(iTSS: EHI_152000)	FALSE
TSS_869	DS571145	-	187907	(iTSS: EHI_152000)	FALSE
TSS_870	DS571145	-	187979	(iTSS: EHI_152000)	FALSE
TSS_871	DS571145	-	188453	(iTSS: EHI_152000)	FALSE
TSS_872	DS571145	-	188487	(iTSS: EHI_152000)	FALSE
TSS_873	DS571145	-	188556	(iTSS: EHI_152000)	FALSE
TSS_874	DS571145	-	188724	(iTSS: EHI_152000)	FALSE
TSS_875	DS571145	-	188740	(iTSS: EHI_152000)	FALSE
TSS_876	DS571145	-	188751	(gTSS: EHI_152000)	TRUE
TSS_877	DS571145	+	188916	(oTSS)	FALSE
TSS_878	DS571145	+	188920	(oTSS)	FALSE
TSS_879	DS571145	+	188959	(oTSS)	FALSE
TSS_880	DS571145	+	188971	(oTSS)	FALSE
TSS_881	DS571145	+	189011	(oTSS)	FALSE
TSS_882	DS571145	+	189220	(gTSS: EHI_152010)	TRUE
TSS_883	DS571145	+	189239	(iTSS: EHI_152010)	FALSE
TSS_884	DS571145	+	189358	(iTSS: EHI_152010)	FALSE
TSS_885	DS571145	+	189415	(iTSS: EHI_152010)	FALSE
TSS_886	DS571145	+	189594	(iTSS: EHI_152010)	FALSE
TSS_887	DS571145	+	189882	(iTSS: EHI_152010)	FALSE
TSS_888	DS571145	-	190057	(oTSS)	FALSE
TSS_889	DS571145	+	190087	(iTSS: EHI_152010)	FALSE
TSS_890	DS571145	+	190228	(iTSS: EHI_152010)	FALSE
TSS_891	DS571145	-	190348	(oTSS)	FALSE
TSS_892	DS571145	+	191572	(iTSS: EHI_152020)	FALSE
TSS_893	DS571145	+	192006	(iTSS: EHI_152020)	FALSE
TSS_894	DS571145	-	192204	(oTSS)	FALSE
TSS_895	DS571145	+	192797	(iTSS: EHI_152020)	FALSE
TSS_896	DS571145	+	193077	(iTSS: EHI_152020)	FALSE
TSS_897	DS571145	+	194209	(gTSS: EHI_152030)	TRUE
TSS_898	DS571145	+	194297	(gTSS: EHI_152030)	FALSE
TSS_899	DS571145	-	194689	(oTSS)	FALSE
TSS_900	DS571145	-	194822	(asTSS: EHI_152030)	TRUE
TSS_901	DS571145	+	195404	(oTSS)	FALSE
TSS_902	DS571145	-	195670	(iTSS: EHI_152040)	FALSE
TSS_903	DS571145	-	195688	(iTSS: EHI_152040)	FALSE
TSS_904	DS571145	-	195764	(iTSS: EHI_152040)	FALSE
TSS_905	DS571145	-	195790	(iTSS: EHI_152040)	FALSE
TSS_906	DS571145	-	195803	(iTSS: EHI_152040)	FALSE
TSS_907	DS571145	+	196032	(oTSS)	FALSE
TSS_908	DS571145	-	196114	(iTSS: EHI_152040)	FALSE
TSS_909	DS571145	+	196410	(oTSS)	FALSE
TSS_910	DS571145	+	197385	(asTSS: EHI_152050)	TRUE
TSS_911	DS571145	-	197530	(iTSS: EHI_152050)	FALSE
TSS_912	DS571145	-	198150	(iTSS: EHI_152050)	FALSE
TSS_913	DS571145	-	198240	(iTSS: EHI_152050)	FALSE
TSS_914	DS571145	-	198273	(iTSS: EHI_152050)	FALSE
TSS_915	DS571145	-	198369	(iTSS: EHI_152050)	FALSE
TSS_916	DS571145	-	198402	(iTSS: EHI_152050)	FALSE
TSS_917	DS571145	-	198493	(iTSS: EHI_152050)	FALSE
TSS_918	DS571145	+	198616	(oTSS)	FALSE
TSS_919	DS571145	-	198653	(oTSS)	FALSE
TSS_920	DS571145	+	198906	(gTSS: EHI_152060)	TRUE
TSS_921	DS571145	+	199108	(iTSS: EHI_152060)	FALSE
TSS_922	DS571145	+	199121	(iTSS: EHI_152060)	FALSE
TSS_923	DS571145	-	199230	(oTSS)	FALSE
TSS_924	DS571145	+	200203	(iTSS: EHI_152060)	FALSE
TSS_925	DS571145	-	200787	(oTSS)	FALSE
TSS_926	DS571145	+	201651	(oTSS)	FALSE
TSS_927	DS571145	-	202311	(oTSS)	FALSE
TSS_928	DS571145	+	202563	(oTSS)	FALSE
TSS_929	DS571145	-	203203	(oTSS)	FALSE
TSS_930	DS571145	-	204561	(iTSS: EHI_152070)	FALSE
TSS_931	DS571145	-	204596	(iTSS: EHI_152070)	FALSE
TSS_932	DS571145	-	204731	(iTSS: EHI_152070)	FALSE
TSS_933	DS571145	-	204748	(iTSS: EHI_152070)	FALSE
TSS_934	DS571145	-	204905	(iTSS: EHI_152070)	FALSE
TSS_935	DS571145	-	205341	(iTSS: EHI_152070)	FALSE
TSS_936	DS571145	-	205485	(iTSS: EHI_152070)	FALSE
TSS_937	DS571145	-	205500	(iTSS: EHI_152070)	FALSE
TSS_938	DS571145	-	205518	(iTSS: EHI_152070)	FALSE
TSS_939	DS571145	-	205841	(gTSS: EHI_152070)	TRUE
TSS_940	DS571145	-	206459	(iTSS: EHI_152080)	FALSE
TSS_941	DS571145	-	206588	(gTSS: EHI_152080)	TRUE
TSS_942	DS571145	-	206630	(gTSS: EHI_152080)	FALSE
TSS_943	DS571145	+	206908	(oTSS)	FALSE
TSS_944	DS571145	-	206908	(iTSS: EHI_152090)	FALSE
TSS_945	DS571145	+	206912	(oTSS)	FALSE
TSS_946	DS571145	-	206951	(iTSS: EHI_152090)	FALSE
TSS_947	DS571145	-	207103	(iTSS: EHI_152090)	FALSE
TSS_948	DS571145	-	207293	(iTSS: EHI_152090)	FALSE
TSS_949	DS571145	-	207298	(iTSS: EHI_152090)	FALSE
TSS_950	DS571145	-	208725	(iTSS: EHI_152090)	FALSE
TSS_951	DS571145	-	208770	(iTSS: EHI_152090)	FALSE
TSS_952	DS571145	-	208852	(iTSS: EHI_152090)	FALSE
TSS_953	DS571145	-	208890	(iTSS: EHI_152090)	FALSE
TSS_954	DS571145	-	208931	(iTSS: EHI_152090)	FALSE
TSS_955	DS571145	-	209039	(gTSS: EHI_152090)	TRUE
TSS_956	DS571145	-	209553	(iTSS: EHI_152100)	FALSE
TSS_957	DS571145	-	209802	(gTSS: EHI_152100)	TRUE
TSS_958	DS571145	-	209982	(oTSS)	FALSE
TSS_959	DS571145	+	210278	(oTSS)	FALSE
TSS_960	DS571145	+	210431	(oTSS)	FALSE
TSS_961	DS571145	-	210493	(oTSS)	FALSE
TSS_962	DS571145	+	210869	(oTSS)	FALSE
TSS_963	DS571145	-	211363	(oTSS)	FALSE
TSS_964	DS571145	+	211547	(oTSS)	FALSE
TSS_965	DS571145	-	211609	(oTSS)	FALSE
TSS_966	DS571145	-	211899	(oTSS)	FALSE
TSS_967	DS571145	-	212458	(iTSS: EHI_152110)	FALSE
TSS_968	DS571145	+	212772	(oTSS)	FALSE
TSS_969	DS571145	-	212831	(iTSS: EHI_152110)	FALSE
TSS_970	DS571145	-	212880	(iTSS: EHI_152110)	FALSE
TSS_971	DS571145	+	213393	(oTSS)	FALSE
TSS_972	DS571145	-	213560	(iTSS: EHI_152110)	FALSE
TSS_973	DS571145	-	213576	(iTSS: EHI_152110)	FALSE
TSS_974	DS571145	-	213633	(gTSS: EHI_152110)	TRUE
TSS_975	DS571145	+	213730	(gTSS: EHI_152120)	TRUE
TSS_976	DS571145	+	213733	(gTSS: EHI_152120)	FALSE
TSS_977	DS571145	+	213831	(iTSS: EHI_152120)	FALSE
TSS_978	DS571145	+	213951	(iTSS: EHI_152120)	FALSE
TSS_979	DS571145	+	214835	(oTSS)	FALSE
TSS_980	DS571145	-	214994	(oTSS)	FALSE
TSS_981	DS571145	-	215006	(oTSS)	FALSE
TSS_982	DS571145	-	215048	(oTSS)	FALSE
TSS_983	DS571145	-	215244	(oTSS)	FALSE
TSS_984	DS571145	+	215289	(oTSS)	FALSE
TSS_985	DS571145	+	215296	(oTSS)	FALSE
TSS_986	DS571145	+	215308	(oTSS)	FALSE
TSS_987	DS571145	+	215527	(oTSS)	FALSE
TSS_988	DS571145	+	215531	(oTSS)	FALSE
TSS_989	DS571145	+	216856	(gTSS: EHI_152130)	FALSE
TSS_990	DS571145	+	216879	(gTSS: EHI_152130)	TRUE
TSS_991	DS571145	+	217419	(iTSS: EHI_152130)	FALSE
TSS_992	DS571145	+	218186	(gTSS: EHI_152140)	TRUE
TSS_993	DS571145	+	218903	(iTSS: EHI_152140)	FALSE
TSS_994	DS571145	-	220331	(asTSS: EHI_152140)	TRUE
TSS_995	DS571145	-	220920	(gTSS: EHI_152150)	TRUE
TSS_996	DS571145	+	221034	(asTSS: EHI_152160)	TRUE
TSS_997	DS571145	-	221347	(iTSS: EHI_152160)	FALSE
TSS_998	DS571145	-	221406	(iTSS: EHI_152160)	FALSE
TSS_999	DS571145	-	221407	(iTSS: EHI_152160)	FALSE
TSS_1000	DS571145	-	221463	(iTSS: EHI_152160)	FALSE
TSS_1001	DS571145	-	221474	(gTSS: EHI_152160)	FALSE
TSS_1002	DS571145	-	221498	(gTSS: EHI_152160)	TRUE
TSS_1003	DS571145	+	221531	(gTSS: EHI_152170)	TRUE
TSS_1004	DS571145	+	221532	(gTSS: EHI_152170)	FALSE
TSS_1005	DS571145	-	221629	(oTSS)	FALSE
TSS_1006	DS571145	-	221666	(oTSS)	FALSE
TSS_1007	DS571145	-	221717	(oTSS)	FALSE
TSS_1008	DS571145	-	221792	(oTSS)	FALSE
TSS_1009	DS571145	-	221812	(oTSS)	FALSE
TSS_1010	DS571145	-	221855	(oTSS)	FALSE
TSS_1011	DS571145	-	221959	(oTSS)	FALSE
TSS_1012	DS571145	-	221999	(oTSS)	FALSE
TSS_1013	DS571145	+	222059	(iTSS: EHI_152170)	FALSE
TSS_1014	DS571145	+	222094	(iTSS: EHI_152170)	FALSE
TSS_1015	DS571145	-	222121	(oTSS)	FALSE
TSS_1016	DS571145	+	222194	(iTSS: EHI_152170)	FALSE
TSS_1017	DS571145	-	222302	(oTSS)	FALSE
TSS_1018	DS571145	-	222399	(oTSS)	FALSE
TSS_1019	DS571145	+	222715	(iTSS: EHI_152170)	FALSE
TSS_1020	DS571145	-	223170	(oTSS)	FALSE
TSS_1021	DS571145	-	223430	(asTSS: EHI_152170)	FALSE
TSS_1022	DS571145	-	223451	(asTSS: EHI_152170)	TRUE
TSS_1023	DS571145	-	223453	(asTSS: EHI_152170)	FALSE
TSS_1024	DS571145	-	223465	(asTSS: EHI_152170)	FALSE
TSS_1025	DS571145	-	223480	(asTSS: EHI_152170)	FALSE
TSS_1026	DS571145	-	223628	(iTSS: EHI_152180)	FALSE
TSS_1027	DS571145	-	223838	(iTSS: EHI_152180)	FALSE
TSS_1028	DS571145	-	223894	(iTSS: EHI_152180)	FALSE
TSS_1029	DS571145	+	224101	(oTSS)	FALSE
TSS_1030	DS571145	-	224161	(iTSS: EHI_152180)	FALSE
TSS_1031	DS571145	-	224361	(iTSS: EHI_152180)	FALSE
TSS_1032	DS571145	-	224513	(gTSS: EHI_152180)	TRUE
TSS_1033	DS571145	+	224565	(asTSS: EHI_152190)	TRUE
TSS_1034	DS571145	+	224575	(asTSS: EHI_152190)	FALSE
TSS_1035	DS571145	+	224584	(asTSS: EHI_152190)	FALSE
TSS_1036	DS571145	-	224661	(iTSS: EHI_152190)	FALSE
TSS_1037	DS571145	-	224749	(iTSS: EHI_152190)	FALSE
TSS_1038	DS571145	+	224775	(oTSS)	FALSE
TSS_1039	DS571145	-	224914	(iTSS: EHI_152190)	FALSE
TSS_1040	DS571145	-	225002	(iTSS: EHI_152190)	FALSE
TSS_1041	DS571145	-	225281	(iTSS: EHI_152190)	FALSE
TSS_1042	DS571145	-	225494	(iTSS: EHI_152190)	FALSE
TSS_1043	DS571145	-	225525	(iTSS: EHI_152190)	FALSE
TSS_1044	DS571145	-	225615	(iTSS: EHI_152190)	FALSE
TSS_1045	DS571145	-	225699	(iTSS: EHI_152190)	FALSE
TSS_1046	DS571145	-	225872	(iTSS: EHI_152190)	FALSE
TSS_1047	DS571145	-	225889	(gTSS: EHI_152190)	TRUE
TSS_1048	DS571145	+	226215	(gTSS: EHI_152200)	TRUE
TSS_1049	DS571145	+	226695	(iTSS: EHI_152200)	FALSE
TSS_1050	DS571145	+	227234	(iTSS: EHI_152200)	FALSE
TSS_1051	DS571145	+	227368	(iTSS: EHI_152200)	FALSE
TSS_1052	DS571145	+	227665	(iTSS: EHI_152200)	FALSE
TSS_1053	DS571145	+	227979	(gTSS: EHI_152210)	TRUE
TSS_1054	DS571145	+	228688	(iTSS: EHI_152210)	FALSE
TSS_1055	DS571145	+	228944	(iTSS: EHI_152210)	FALSE
TSS_1056	DS571145	+	229022	(iTSS: EHI_152210)	FALSE
TSS_1057	DS571145	+	229031	(iTSS: EHI_152210)	FALSE
TSS_1058	DS571145	-	229377	(oTSS)	FALSE
TSS_1059	DS571145	-	229504	(asTSS: EHI_152210)	TRUE
TSS_1060	DS571145	+	229624	(gTSS: EHI_152220)	FALSE
TSS_1061	DS571145	+	229645	(gTSS: EHI_152220)	TRUE
TSS_1062	DS571145	+	229665	(gTSS: EHI_152220)	FALSE
TSS_1063	DS571145	+	229683	(iTSS: EHI_152220)	FALSE
TSS_1064	DS571145	+	230006	(iTSS: EHI_152220)	FALSE
TSS_1065	DS571145	+	230219	(iTSS: EHI_152220)	FALSE
TSS_1066	DS571145	+	230624	(iTSS: EHI_152220)	FALSE
TSS_1067	DS571145	+	231288	(asTSS: EHI_152230)	TRUE
TSS_1068	DS571145	+	231393	(oTSS)	FALSE
TSS_1069	DS571145	+	231505	(oTSS)	FALSE
TSS_1070	DS571145	-	231560	(iTSS: EHI_152230)	FALSE
TSS_1071	DS571145	+	231606	(oTSS)	FALSE
TSS_1072	DS571145	-	231622	(iTSS: EHI_152230)	FALSE
TSS_1073	DS571145	-	231629	(gTSS: EHI_152230)	FALSE
TSS_1074	DS571145	-	231665	(gTSS: EHI_152230)	TRUE
TSS_1075	DS571145	+	231903	(oTSS)	FALSE
TSS_1076	DS571145	+	231916	(gTSS: EHI_152240)	FALSE
TSS_1077	DS571145	+	231983	(gTSS: EHI_152240)	FALSE
TSS_1078	DS571145	+	231990	(gTSS: EHI_152240)	FALSE
TSS_1079	DS571145	+	232007	(gTSS: EHI_152240)	TRUE
TSS_1080	DS571145	+	232016	(iTSS: EHI_152240)	FALSE
TSS_1081	DS571145	+	232050	(iTSS: EHI_152240)	FALSE
TSS_1082	DS571145	+	232095	(iTSS: EHI_152240)	FALSE
TSS_1083	DS571145	+	232130	(iTSS: EHI_152240)	FALSE
TSS_1084	DS571145	+	232154	(iTSS: EHI_152240)	FALSE
TSS_1085	DS571145	+	232257	(iTSS: EHI_152240)	FALSE
TSS_1086	DS571145	+	232780	(iTSS: EHI_152240)	FALSE
TSS_1087	DS571145	-	233181	(iTSS: EHI_152250)	FALSE
TSS_1088	DS571145	+	233585	(oTSS)	FALSE
TSS_1089	DS571145	-	233598	(iTSS: EHI_152260)	FALSE
TSS_1090	DS571145	+	233658	(oTSS)	FALSE
TSS_1091	DS571145	-	233994	(iTSS: EHI_152260)	FALSE
TSS_1092	DS571145	-	234010	(iTSS: EHI_152260)	FALSE
TSS_1093	DS571145	-	234083	(gTSS: EHI_152260)	TRUE
TSS_1094	DS571145	-	234097	(gTSS: EHI_152260)	FALSE
TSS_1095	DS571145	+	234120	(asTSS: EHI_152270)	TRUE
TSS_1096	DS571145	-	234871	(iTSS: EHI_152270)	FALSE
TSS_1097	DS571145	-	235055	(gTSS: EHI_152270)	TRUE
TSS_1098	DS571145	+	235690	(oTSS)	FALSE
TSS_1099	DS571145	+	235701	(oTSS)	FALSE
TSS_1100	DS571145	+	235708	(oTSS)	FALSE
TSS_1101	DS571145	+	235724	(oTSS)	FALSE
TSS_1102	DS571145	+	236327	(oTSS)	FALSE
TSS_1103	DS571145	+	236328	(oTSS)	FALSE
TSS_1104	DS571145	+	236818	(oTSS)	FALSE
TSS_1105	DS571145	+	236841	(oTSS)	FALSE
TSS_1106	DS571145	+	236853	(oTSS)	FALSE
TSS_1107	DS571145	+	236880	(gTSS: EHI_152280)	FALSE
TSS_1108	DS571145	+	236932	(gTSS: EHI_152280)	TRUE
TSS_1109	DS571145	+	236935	(gTSS: EHI_152280)	FALSE
TSS_1110	DS571145	+	236993	(iTSS: EHI_152280)	FALSE
TSS_1111	DS571145	+	237024	(iTSS: EHI_152280)	FALSE
TSS_1112	DS571145	-	237072	(oTSS)	FALSE
TSS_1113	DS571145	+	237188	(iTSS: EHI_152280)	FALSE
TSS_1114	DS571145	+	237315	(iTSS: EHI_152280)	FALSE
TSS_1115	DS571145	+	237331	(iTSS: EHI_152280)	FALSE
TSS_1116	DS571145	+	237378	(iTSS: EHI_152280)	FALSE
TSS_1117	DS571145	+	237435	(iTSS: EHI_152280)	FALSE
TSS_1118	DS571145	+	237532	(iTSS: EHI_152280)	FALSE
TSS_1119	DS571145	+	237742	(iTSS: EHI_152280)	FALSE
TSS_1120	DS571145	+	237811	(iTSS: EHI_152280)	FALSE
TSS_1121	DS571145	+	238019	(iTSS: EHI_152280)	FALSE
TSS_1122	DS571145	+	238105	(iTSS: EHI_152280)	FALSE
TSS_1123	DS571145	+	238613	(iTSS: EHI_152280)	FALSE
TSS_1124	DS571145	+	238707	(iTSS: EHI_152280)	FALSE
TSS_1125	DS571145	+	238800	(iTSS: EHI_152280)	FALSE
TSS_1126	DS571145	+	238853	(iTSS: EHI_152280)	FALSE
TSS_1127	DS571145	+	238962	(iTSS: EHI_152280)	FALSE
TSS_1128	DS571145	+	239081	(iTSS: EHI_152280)	FALSE
TSS_1129	DS571145	+	239291	(iTSS: EHI_152280)	FALSE
TSS_1130	DS571145	+	239369	(iTSS: EHI_152280)	FALSE
TSS_1131	DS571145	+	239514	(iTSS: EHI_152280)	FALSE
TSS_1132	DS571145	+	239708	(asTSS: EHI_152290)	TRUE
TSS_1133	DS571145	+	239794	(oTSS)	FALSE
TSS_1134	DS571145	-	239805	(iTSS: EHI_152290)	FALSE
TSS_1135	DS571145	-	240038	(gTSS: EHI_152290)	TRUE
TSS_1136	DS571145	-	240044	(gTSS: EHI_152290)	FALSE
TSS_1137	DS571145	-	240054	(gTSS: EHI_152290)	FALSE
TSS_1138	DS571145	-	240592	(oTSS)	FALSE
TSS_1139	DS571145	-	241546	(iTSS: EHI_152300)	FALSE
TSS_1140	DS571145	-	242465	(oTSS)	FALSE
TSS_1141	DS571145	+	242572	(gTSS: EHI_152310)	FALSE
TSS_1142	DS571145	+	242657	(gTSS: EHI_152310)	TRUE
TSS_1143	DS571145	+	242695	(iTSS: EHI_152310)	FALSE
TSS_1144	DS571145	+	242715	(iTSS: EHI_152310)	FALSE
TSS_1145	DS571145	+	242846	(iTSS: EHI_152310)	FALSE
TSS_1146	DS571145	+	242849	(iTSS: EHI_152310)	FALSE
TSS_1147	DS571145	+	242929	(iTSS: EHI_152310)	FALSE
TSS_1148	DS571145	+	243031	(iTSS: EHI_152310)	FALSE
TSS_1149	DS571145	+	243422	(iTSS: EHI_152310)	FALSE
TSS_1150	DS571145	-	243492	(asTSS: EHI_152310)	FALSE
TSS_1151	DS571145	-	243519	(asTSS: EHI_152310)	FALSE
TSS_1152	DS571145	-	243612	(asTSS: EHI_152310)	TRUE
TSS_1153	DS571145	-	243669	(oTSS)	FALSE
TSS_1154	DS571145	+	243698	(gTSS: EHI_152320)	FALSE
TSS_1155	DS571145	+	243720	(gTSS: EHI_152320)	TRUE
TSS_1156	DS571145	+	243862	(iTSS: EHI_152320)	FALSE
TSS_1157	DS571145	+	244238	(iTSS: EHI_152320)	FALSE
TSS_1158	DS571145	+	244476	(iTSS: EHI_152320)	FALSE
TSS_1159	DS571145	-	244662	(oTSS)	FALSE
TSS_1160	DS571145	+	244707	(iTSS: EHI_152320)	FALSE
TSS_1161	DS571145	-	244780	(oTSS)	FALSE
TSS_1162	DS571145	-	244806	(oTSS)	FALSE
TSS_1163	DS571145	-	244807	(oTSS)	FALSE
TSS_1164	DS571145	-	244932	(oTSS)	FALSE
TSS_1165	DS571145	+	244959	(iTSS: EHI_152320)	FALSE
TSS_1166	DS571145	-	245006	(asTSS: EHI_152320)	TRUE
TSS_1167	DS571145	-	245039	(asTSS: EHI_152320)	FALSE
TSS_1168	DS571145	-	245043	(asTSS: EHI_152320)	FALSE
TSS_1169	DS571145	+	245326	(oTSS)	FALSE
TSS_1170	DS571145	+	245446	(gTSS: EHI_152330)	FALSE
TSS_1171	DS571145	+	245455	(gTSS: EHI_152330)	FALSE
TSS_1172	DS571145	+	245513	(gTSS: EHI_152330)	TRUE
TSS_1173	DS571145	+	246230	(iTSS: EHI_152330)	FALSE
TSS_1174	DS571145	-	246459	(asTSS: EHI_152330)	TRUE
TSS_1175	DS571145	-	247223	(oTSS)	FALSE
TSS_1176	DS571145	-	247392	(oTSS)	FALSE
TSS_1177	DS571145	+	247471	(oTSS)	FALSE
TSS_1178	DS571145	+	247501	(gTSS: EHI_152340)	TRUE
TSS_1179	DS571145	+	247533	(gTSS: EHI_152340)	FALSE
TSS_1180	DS571145	+	247562	(gTSS: EHI_152340)	FALSE
TSS_1181	DS571145	+	247573	(gTSS: EHI_152340)	FALSE
TSS_1182	DS571145	+	248435	(iTSS: EHI_152340)	FALSE
TSS_1183	DS571145	+	248509	(iTSS: EHI_152340)	FALSE
TSS_1184	DS571145	+	248532	(iTSS: EHI_152340)	FALSE
TSS_1185	DS571145	-	248752	(asTSS: EHI_152340)	TRUE
TSS_1186	DS571145	+	249109	(gTSS: EHI_152350)	TRUE
TSS_1187	DS571145	+	249199	(iTSS: EHI_152350)	FALSE
TSS_1188	DS571145	-	249586	(oTSS)	FALSE
TSS_1189	DS571145	-	249612	(oTSS)	FALSE
TSS_1190	DS571145	-	249706	(oTSS)	FALSE
TSS_1191	DS571145	-	249724	(oTSS)	FALSE
TSS_1192	DS571145	-	249728	(oTSS)	FALSE
TSS_1193	DS571145	-	249779	(asTSS: EHI_152350)	FALSE
TSS_1194	DS571145	-	249843	(asTSS: EHI_152350)	FALSE
TSS_1195	DS571145	-	249858	(asTSS: EHI_152350)	TRUE
TSS_1196	DS571145	+	249935	(asTSS: EHI_152360)	FALSE
TSS_1197	DS571145	+	249944	(asTSS: EHI_152360)	TRUE
TSS_1198	DS571145	-	250504	(iTSS: EHI_152360)	FALSE
TSS_1199	DS571145	-	250517	(iTSS: EHI_152360), (gTSS: EHI_152360)	FALSE
TSS_1200	DS571145	-	250520	(gTSS: EHI_152360)	TRUE
TSS_1201	DS571145	-	250554	(gTSS: EHI_152360)	FALSE
TSS_1202	DS571145	+	250666	(asTSS: EHI_152370)	FALSE
TSS_1203	DS571145	+	250670	(asTSS: EHI_152370)	TRUE
TSS_1204	DS571145	+	250710	(asTSS: EHI_152370)	FALSE
TSS_1205	DS571145	+	250732	(asTSS: EHI_152370)	FALSE
TSS_1206	DS571145	-	250838	(iTSS: EHI_152370)	FALSE
TSS_1207	DS571145	-	251006	(iTSS: EHI_152370)	FALSE
TSS_1208	DS571145	-	251096	(iTSS: EHI_152370)	FALSE
TSS_1209	DS571145	-	251422	(iTSS: EHI_152370)	FALSE
TSS_1210	DS571145	-	251823	(iTSS: EHI_152370)	FALSE
TSS_1211	DS571145	+	251888	(oTSS)	FALSE
TSS_1212	DS571145	-	251897	(iTSS: EHI_152370)	FALSE
TSS_1213	DS571145	-	252016	(iTSS: EHI_152370)	FALSE
TSS_1214	DS571145	-	252020	(gTSS: EHI_152370)	TRUE
TSS_1215	DS571145	+	252109	(gTSS: EHI_152380)	TRUE
TSS_1216	DS571145	+	252129	(iTSS: EHI_152380)	FALSE
TSS_1217	DS571145	-	252552	(asTSS: EHI_152380)	TRUE
TSS_1218	DS571145	+	252638	(oTSS)	FALSE
TSS_1219	DS571145	-	252663	(asTSS: EHI_152380)	FALSE
TSS_1220	DS571145	+	252686	(oTSS)	FALSE
TSS_1221	DS571145	-	252880	(oTSS)	FALSE
TSS_1222	DS571145	-	252885	(oTSS)	FALSE
TSS_1223	DS571145	+	255277	(gTSS: EHI_152390)	FALSE
TSS_1224	DS571145	+	255280	(gTSS: EHI_152390)	TRUE
TSS_1225	DS571145	+	255505	(iTSS: EHI_152390)	FALSE
TSS_1226	DS571145	+	255574	(iTSS: EHI_152390)	FALSE
TSS_1227	DS571145	+	255593	(iTSS: EHI_152390)	FALSE
TSS_1228	DS571145	+	255892	(iTSS: EHI_152390)	FALSE
TSS_1229	DS571145	+	255966	(iTSS: EHI_152390)	FALSE
TSS_1230	DS571145	+	256414	(iTSS: EHI_152390)	FALSE
TSS_1231	DS571145	+	256818	(iTSS: EHI_152390)	FALSE
TSS_1232	DS571145	+	256868	(iTSS: EHI_152390)	FALSE
TSS_1233	DS571145	-	257117	(iTSS: EHI_152400)	FALSE
TSS_1234	DS571145	-	257242	(iTSS: EHI_152400)	FALSE
TSS_1235	DS571145	-	257271	(iTSS: EHI_152400)	FALSE
TSS_1236	DS571145	-	257303	(iTSS: EHI_152400)	FALSE
TSS_1237	DS571145	-	257584	(iTSS: EHI_152400)	FALSE
TSS_1238	DS571145	-	257592	(gTSS: EHI_152400)	TRUE
TSS_1239	DS571145	+	257654	(oTSS)	FALSE
TSS_1240	DS571145	-	257881	(oTSS)	FALSE
TSS_1241	DS571145	+	258258	(oTSS)	FALSE
TSS_1242	DS571145	-	258406	(iTSS: EHI_152410)	FALSE
TSS_1243	DS571145	-	258500	(gTSS: EHI_152410)	TRUE
TSS_1244	DS571145	-	258515	(gTSS: EHI_152410)	FALSE
TSS_1245	DS571145	+	258597	(oTSS)	FALSE
TSS_1246	DS571145	-	258674	(oTSS)	FALSE
TSS_1247	DS571145	+	259342	(gTSS: EHI_152420)	FALSE
TSS_1248	DS571145	+	259362	(gTSS: EHI_152420)	TRUE
TSS_1249	DS571145	+	259553	(iTSS: EHI_152420)	FALSE
TSS_1250	DS571145	+	259699	(iTSS: EHI_152420)	FALSE
TSS_1251	DS571145	+	259802	(iTSS: EHI_152420)	FALSE
TSS_1252	DS571145	+	259980	(iTSS: EHI_152420)	FALSE
TSS_1253	DS571145	+	260019	(iTSS: EHI_152420)	FALSE
TSS_1254	DS571145	+	260201	(iTSS: EHI_152420)	FALSE
TSS_1255	DS571145	+	260255	(iTSS: EHI_152420)	FALSE
TSS_1256	DS571145	+	260267	(iTSS: EHI_152420)	FALSE
TSS_1257	DS571145	+	260479	(iTSS: EHI_152420)	FALSE
TSS_1258	DS571145	+	260542	(iTSS: EHI_152420)	FALSE
TSS_1259	DS571145	+	261207	(iTSS: EHI_152420)	FALSE
TSS_1260	DS571145	+	261454	(iTSS: EHI_152420)	FALSE
TSS_1261	DS571145	+	261605	(iTSS: EHI_152420)	FALSE
TSS_1262	DS571145	+	261634	(iTSS: EHI_152420)	FALSE
TSS_1263	DS571145	+	261818	(iTSS: EHI_152420)	FALSE
TSS_1264	DS571145	+	262798	(iTSS: EHI_152420)	FALSE
TSS_1265	DS571145	+	262820	(iTSS: EHI_152420)	FALSE
TSS_1266	DS571145	+	262974	(iTSS: EHI_152420)	FALSE
TSS_1267	DS571145	+	263018	(iTSS: EHI_152420)	FALSE
TSS_1268	DS571145	+	263503	(iTSS: EHI_152420)	FALSE
TSS_1269	DS571145	+	264238	(iTSS: EHI_152420)	FALSE
TSS_1270	DS571145	+	264343	(iTSS: EHI_152420)	FALSE
TSS_1271	DS571145	+	264609	(iTSS: EHI_152420)	FALSE
TSS_1272	DS571145	-	264638	(asTSS: EHI_152420)	TRUE
TSS_1273	DS571145	-	265124	(iTSS: EHI_152430)	FALSE
TSS_1274	DS571145	-	265236	(iTSS: EHI_152430)	FALSE
TSS_1275	DS571145	-	265656	(iTSS: EHI_152430)	FALSE
TSS_1276	DS571145	-	265657	(iTSS: EHI_152430)	FALSE
TSS_1277	DS571145	-	265678	(iTSS: EHI_152430)	FALSE
TSS_1278	DS571145	-	265702	(gTSS: EHI_152430)	TRUE
TSS_1279	DS571145	-	265718	(gTSS: EHI_152430)	FALSE
TSS_1280	DS571145	-	265739	(gTSS: EHI_152430)	FALSE
TSS_1281	DS571145	-	265744	(gTSS: EHI_152430)	FALSE
TSS_1282	DS571145	-	265765	(gTSS: EHI_152430)	FALSE
TSS_1283	DS571145	-	265786	(gTSS: EHI_152430)	FALSE
TSS_1284	DS571145	-	266764	(iTSS: EHI_152440)	FALSE
TSS_1285	DS571145	-	266993	(iTSS: EHI_152440)	FALSE
TSS_1286	DS571145	-	267006	(iTSS: EHI_152440)	FALSE
TSS_1287	DS571145	+	268085	(oTSS)	FALSE
TSS_1288	DS571145	+	268698	(oTSS)	FALSE
TSS_1289	DS571145	+	268755	(oTSS)	FALSE
TSS_1290	DS571145	+	268768	(oTSS)	FALSE
TSS_1291	DS571145	-	268826	(iTSS: EHI_152440)	FALSE
TSS_1292	DS571145	+	269622	(oTSS)	FALSE
TSS_1293	DS571145	+	269674	(oTSS)	FALSE
TSS_1294	DS571145	-	269695	(iTSS: EHI_152440)	FALSE
TSS_1295	DS571145	+	270942	(asTSS: EHI_152450)	TRUE
TSS_1296	DS571145	-	271206	(iTSS: EHI_152450)	FALSE
TSS_1297	DS571145	-	271671	(gTSS: EHI_152450)	TRUE
TSS_1298	DS571145	-	271786	(oTSS)	FALSE
TSS_1299	DS571145	-	272717	(iTSS: EHI_152460)	FALSE
TSS_1300	DS571145	-	273134	(iTSS: EHI_152460)	FALSE
TSS_1301	DS571145	-	273286	(iTSS: EHI_152460)	FALSE
TSS_1302	DS571145	-	273410	(iTSS: EHI_152460)	FALSE
TSS_1303	DS571145	-	273428	(iTSS: EHI_152460)	FALSE
TSS_1304	DS571145	-	273531	(iTSS: EHI_152460)	FALSE
TSS_1305	DS571145	-	273552	(gTSS: EHI_152460)	TRUE
TSS_1306	DS571145	-	274245	(iTSS: EHI_152470)	FALSE
TSS_1307	DS571145	-	274792	(iTSS: EHI_152470)	FALSE
TSS_1308	DS571145	-	274975	(iTSS: EHI_152470)	FALSE
TSS_1309	DS571145	-	275094	(gTSS: EHI_152470)	TRUE
TSS_1310	DS571145	-	277145	(iTSS: EHI_152490)	FALSE
TSS_1311	DS571145	+	277250	(oTSS)	FALSE
TSS_1312	DS571145	+	277253	(oTSS)	FALSE
TSS_1313	DS571145	-	277425	(iTSS: EHI_152490)	FALSE
TSS_1314	DS571145	-	277463	(iTSS: EHI_152490)	FALSE
TSS_1315	DS571145	-	277476	(iTSS: EHI_152490)	FALSE
TSS_1316	DS571145	-	277661	(iTSS: EHI_152490)	FALSE
TSS_1317	DS571145	-	278206	(gTSS: EHI_152490)	TRUE
TSS_1318	DS571145	+	278621	(oTSS)	FALSE
TSS_1319	DS571145	-	278821	(iTSS: EHI_152500)	FALSE
TSS_1320	DS571145	-	278861	(gTSS: EHI_152500)	TRUE
TSS_1321	DS571145	+	279147	(gTSS: EHI_152510)	TRUE
TSS_1322	DS571145	-	279697	(oTSS)	FALSE
TSS_1323	DS571145	-	279708	(oTSS)	FALSE
TSS_1324	DS571145	-	279737	(oTSS)	FALSE
TSS_1325	DS571145	-	279981	(asTSS: EHI_152510)	TRUE
TSS_1326	DS571145	-	280025	(asTSS: EHI_152510)	FALSE
TSS_1327	DS571145	+	280204	(gTSS: EHI_152520)	FALSE
TSS_1328	DS571145	+	280245	(gTSS: EHI_152520)	FALSE
TSS_1329	DS571145	+	280281	(gTSS: EHI_152520)	TRUE
TSS_1330	DS571145	+	280579	(iTSS: EHI_152520)	FALSE
TSS_1331	DS571145	+	280967	(asTSS: EHI_152530)	TRUE
TSS_1332	DS571145	-	281003	(iTSS: EHI_152530)	FALSE
TSS_1333	DS571145	-	281012	(iTSS: EHI_152530)	FALSE
TSS_1334	DS571145	+	281207	(oTSS)	FALSE
TSS_1335	DS571145	-	281431	(iTSS: EHI_152530)	FALSE
TSS_1336	DS571145	-	281848	(iTSS: EHI_152530)	FALSE
TSS_1337	DS571145	-	281858	(iTSS: EHI_152530)	FALSE
TSS_1338	DS571145	-	282009	(iTSS: EHI_152530)	FALSE
TSS_1339	DS571145	-	282113	(iTSS: EHI_152530)	FALSE
TSS_1340	DS571145	-	282173	(iTSS: EHI_152530)	FALSE
TSS_1341	DS571145	-	282409	(gTSS: EHI_152530)	TRUE
TSS_1342	DS571145	-	282418	(gTSS: EHI_152530)	FALSE
TSS_1343	DS571145	-	282438	(gTSS: EHI_152530)	FALSE
TSS_1344	DS571145	+	282540	(oTSS)	FALSE
TSS_1345	DS571145	+	282718	(gTSS: EHI_152540)	TRUE
TSS_1346	DS571145	+	282729	(gTSS: EHI_152540)	FALSE
TSS_1347	DS571145	+	283422	(iTSS: EHI_152540)	FALSE
TSS_1348	DS571145	+	283648	(iTSS: EHI_152540)	FALSE
TSS_1349	DS571145	-	283649	(oTSS)	FALSE
TSS_1350	DS571145	+	284040	(gTSS: EHI_152550)	FALSE
TSS_1351	DS571145	+	284046	(gTSS: EHI_152550)	TRUE
TSS_1352	DS571145	-	284140	(oTSS)	FALSE
TSS_1353	DS571145	+	284304	(iTSS: EHI_152550)	FALSE
TSS_1354	DS571145	+	284472	(gTSS: EHI_152560)	TRUE
TSS_1355	DS571145	+	284518	(gTSS: EHI_152560)	FALSE
TSS_1356	DS571145	-	285161	(asTSS: EHI_152560)	TRUE
TSS_1357	DS571145	+	285317	(gTSS: EHI_152570)	FALSE
TSS_1358	DS571145	+	285330	(gTSS: EHI_152570)	FALSE
TSS_1359	DS571145	+	285353	(gTSS: EHI_152570)	FALSE
TSS_1360	DS571145	+	285359	(gTSS: EHI_152570)	TRUE
TSS_1361	DS571145	-	285983	(asTSS: EHI_152570)	TRUE
TSS_1362	DS571145	-	286220	(iTSS: EHI_152580)	FALSE
TSS_1363	DS571145	-	286475	(iTSS: EHI_152580)	FALSE
TSS_1364	DS571145	-	286647	(iTSS: EHI_152580)	FALSE
TSS_1365	DS571145	-	286810	(iTSS: EHI_152580)	FALSE
TSS_1366	DS571145	-	286847	(iTSS: EHI_152580)	FALSE
TSS_1367	DS571145	-	287556	(iTSS: EHI_152580)	FALSE
TSS_1368	DS571145	+	288033	(oTSS)	FALSE
TSS_1369	DS571145	-	288062	(iTSS: EHI_152580)	FALSE
TSS_1370	DS571145	-	288159	(gTSS: EHI_152580)	TRUE
TSS_1371	DS571145	-	288243	(gTSS: EHI_152580)	FALSE
TSS_1372	DS571145	-	290711	(oTSS)	FALSE
TSS_1373	DS571145	-	291198	(oTSS)	FALSE
TSS_1374	DS571145	+	291860	(gTSS: EHI_152600)	FALSE
TSS_1375	DS571145	+	291883	(gTSS: EHI_152600)	TRUE
TSS_1376	DS571145	+	291904	(gTSS: EHI_152600)	FALSE
TSS_1377	DS571145	-	292232	(asTSS: EHI_152600)	TRUE
TSS_1378	DS571145	-	292259	(asTSS: EHI_152600)	FALSE
TSS_1379	DS571145	-	292364	(asTSS: EHI_152600)	FALSE
TSS_1380	DS571145	+	292525	(asTSS: EHI_152610)	TRUE
TSS_1381	DS571145	-	292998	(iTSS: EHI_152610)	FALSE
TSS_1382	DS571145	-	293127	(gTSS: EHI_152610)	TRUE
TSS_1383	DS571145	-	293150	(gTSS: EHI_152610)	FALSE
TSS_1384	DS571145	+	293624	(asTSS: EHI_152620)	TRUE
TSS_1385	DS571145	+	293829	(oTSS)	FALSE
TSS_1386	DS571145	+	293982	(oTSS)	FALSE
TSS_1387	DS571145	-	294350	(gTSS: EHI_152620)	TRUE
TSS_1388	DS571145	-	297263	(oTSS)	FALSE
TSS_1389	DS571145	+	297853	(gTSS: EHI_152630)	TRUE
TSS_1390	DS571145	+	297972	(iTSS: EHI_152630)	FALSE
TSS_1391	DS571145	+	298043	(iTSS: EHI_152630)	FALSE
TSS_1392	DS571145	+	298678	(iTSS: EHI_152630)	FALSE
TSS_1393	DS571145	+	299183	(iTSS: EHI_152630)	FALSE
TSS_1394	DS571145	+	299454	(iTSS: EHI_152630)	FALSE
TSS_1395	DS571145	-	299840	(iTSS: EHI_152640)	FALSE
TSS_1396	DS571145	+	299850	(oTSS)	FALSE
TSS_1397	DS571145	-	300204	(iTSS: EHI_152640)	FALSE
TSS_1398	DS571145	+	300539	(oTSS)	FALSE
TSS_1399	DS571145	+	300621	(oTSS)	FALSE
TSS_1400	DS571145	-	300684	(oTSS)	FALSE
TSS_1401	DS571145	-	301204	(oTSS)	FALSE
TSS_1402	DS571145	-	301205	(oTSS)	FALSE
TSS_1403	DS571145	+	301322	(asTSS: EHI_152650)	TRUE
TSS_1404	DS571145	-	301376	(iTSS: EHI_152650)	FALSE
TSS_1405	DS571145	+	301387	(asTSS: EHI_152650)	FALSE
TSS_1406	DS571145	+	301635	(oTSS)	FALSE
TSS_1407	DS571145	-	302240	(iTSS: EHI_152650)	FALSE
TSS_1408	DS571145	-	302562	(gTSS: EHI_152650)	TRUE
TSS_1409	DS571145	-	302564	(gTSS: EHI_152650)	FALSE
TSS_1410	DS571145	-	302589	(gTSS: EHI_152650)	FALSE
TSS_1411	DS571145	-	302610	(gTSS: EHI_152650)	FALSE
TSS_1412	DS571145	-	302624	(gTSS: EHI_152650)	FALSE
TSS_1413	DS571145	-	302718	(oTSS)	FALSE
TSS_1414	DS571145	-	303307	(oTSS)	FALSE
TSS_1415	DS571145	+	303398	(asTSS: EHI_152660)	TRUE
TSS_1416	DS571145	+	303538	(oTSS)	FALSE
TSS_1417	DS571145	+	303677	(oTSS)	FALSE
TSS_1418	DS571145	-	303994	(gTSS: EHI_152660)	TRUE
TSS_1419	DS571145	-	303999	(gTSS: EHI_152660)	FALSE
TSS_1420	DS571145	-	304029	(gTSS: EHI_152660)	FALSE
TSS_1421	DS571145	+	304469	(oTSS)	FALSE
TSS_1422	DS571145	-	304505	(iTSS: EHI_152670)	FALSE
TSS_1423	DS571145	-	304905	(iTSS: EHI_152670)	FALSE
TSS_1424	DS571145	-	304960	(iTSS: EHI_152670)	FALSE
TSS_1425	DS571145	-	304978	(iTSS: EHI_152670)	FALSE
TSS_1426	DS571145	-	305309	(gTSS: EHI_152670)	TRUE
TSS_1427	DS571145	+	305907	(oTSS)	FALSE
TSS_1428	DS571145	+	306003	(oTSS)	FALSE
TSS_1429	DS571145	+	306198	(gTSS: EHI_152680)	FALSE
TSS_1430	DS571145	+	306205	(gTSS: EHI_152680)	TRUE
TSS_1431	DS571145	+	306435	(iTSS: EHI_152680)	FALSE
TSS_1432	DS571145	+	307041	(iTSS: EHI_152680)	FALSE
TSS_1433	DS571145	+	307052	(iTSS: EHI_152680)	FALSE
TSS_1434	DS571145	-	307521	(oTSS)	FALSE
TSS_1435	DS571145	-	307751	(asTSS: EHI_152680)	FALSE
TSS_1436	DS571145	-	307772	(asTSS: EHI_152680)	FALSE
TSS_1437	DS571145	-	307776	(asTSS: EHI_152680)	TRUE
TSS_1438	DS571145	+	308078	(asTSS: EHI_152690)	TRUE
TSS_1439	DS571145	+	308081	(asTSS: EHI_152690)	FALSE
TSS_1440	DS571145	+	308105	(asTSS: EHI_152690)	FALSE
TSS_1441	DS571145	+	308227	(oTSS)	FALSE
TSS_1442	DS571145	-	308371	(iTSS: EHI_152690)	FALSE
TSS_1443	DS571145	-	308672	(iTSS: EHI_152690)	FALSE
TSS_1444	DS571145	-	308781	(iTSS: EHI_152690)	FALSE
TSS_1445	DS571145	-	308891	(iTSS: EHI_152690)	FALSE
TSS_1446	DS571145	-	308895	(iTSS: EHI_152690)	FALSE
TSS_1447	DS571145	-	308933	(iTSS: EHI_152690)	FALSE
TSS_1448	DS571145	-	309169	(iTSS: EHI_152690)	FALSE
TSS_1449	DS571145	-	309433	(iTSS: EHI_152690)	FALSE
TSS_1450	DS571145	-	309448	(iTSS: EHI_152690)	FALSE
TSS_1451	DS571145	-	309606	(iTSS: EHI_152690)	FALSE
TSS_1452	DS571145	-	309847	(iTSS: EHI_152690)	FALSE
TSS_1453	DS571145	-	309848	(iTSS: EHI_152690)	FALSE
TSS_1454	DS571145	-	309868	(iTSS: EHI_152690)	FALSE
TSS_1455	DS571145	-	310103	(iTSS: EHI_152690)	FALSE
TSS_1456	DS571145	-	310123	(iTSS: EHI_152690)	FALSE
TSS_1457	DS571145	-	310160	(iTSS: EHI_152690)	FALSE
TSS_1458	DS571145	-	310405	(iTSS: EHI_152690)	FALSE
TSS_1459	DS571145	-	310559	(iTSS: EHI_152690)	FALSE
TSS_1460	DS571145	-	310618	(iTSS: EHI_152690)	FALSE
TSS_1461	DS571145	-	311409	(iTSS: EHI_152690)	FALSE
TSS_1462	DS571145	-	311601	(iTSS: EHI_152690)	FALSE
TSS_1463	DS571145	-	311914	(iTSS: EHI_152690), (gTSS: EHI_152690)	TRUE
TSS_1464	DS571145	+	312258	(asTSS: EHI_152700)	FALSE
TSS_1465	DS571145	+	312290	(asTSS: EHI_152700)	TRUE
TSS_1466	DS571145	-	312564	(gTSS: EHI_152700)	TRUE
TSS_1467	DS571145	-	312812	(oTSS)	FALSE
TSS_1468	DS571145	-	312916	(oTSS)	FALSE
TSS_1469	DS571145	+	313149	(oTSS)	FALSE
TSS_1470	DS571145	+	313195	(oTSS)	FALSE
TSS_1471	DS571145	-	313761	(oTSS)	FALSE
TSS_1472	DS571145	-	314025	(asTSS: EHI_152710)	TRUE
TSS_1473	DS571145	-	314302	(iTSS: EHI_152720)	FALSE
TSS_1474	DS571145	-	314822	(iTSS: EHI_152720)	FALSE
TSS_1475	DS571145	-	315041	(iTSS: EHI_152720)	FALSE
TSS_1476	DS571145	-	315356	(iTSS: EHI_152720)	FALSE
TSS_1477	DS571145	-	315560	(iTSS: EHI_152720)	FALSE
TSS_1478	DS571145	-	315744	(iTSS: EHI_152720)	FALSE
TSS_1479	DS571145	-	315747	(iTSS: EHI_152720)	FALSE
TSS_1480	DS571145	+	315971	(gTSS: EHI_152730)	FALSE
TSS_1481	DS571145	+	315972	(gTSS: EHI_152730)	FALSE
TSS_1482	DS571145	+	315986	(gTSS: EHI_152730)	TRUE
TSS_1483	DS571145	+	316018	(iTSS: EHI_152730)	FALSE
TSS_1484	DS571145	+	316041	(iTSS: EHI_152730)	FALSE
TSS_1485	DS571145	+	316067	(iTSS: EHI_152730)	FALSE
TSS_1486	DS571145	-	316132	(oTSS)	FALSE
TSS_1487	DS571145	+	316199	(iTSS: EHI_152730)	FALSE
TSS_1488	DS571145	+	316487	(iTSS: EHI_152730)	FALSE
TSS_1489	DS571145	+	316586	(iTSS: EHI_152730)	FALSE
TSS_1490	DS571145	+	316754	(iTSS: EHI_152730)	FALSE
TSS_1491	DS571145	+	316914	(iTSS: EHI_152730)	FALSE
TSS_1492	DS571145	+	317090	(iTSS: EHI_152730)	FALSE
TSS_1493	DS571145	-	317137	(oTSS)	FALSE
TSS_1494	DS571145	+	317602	(asTSS: EHI_152740)	FALSE
TSS_1495	DS571145	+	317639	(asTSS: EHI_152740)	FALSE
TSS_1496	DS571145	+	317642	(asTSS: EHI_152740)	TRUE
TSS_1497	DS571145	+	317656	(asTSS: EHI_152740)	FALSE
TSS_1498	DS571145	+	318050	(oTSS)	FALSE
TSS_1499	DS571145	+	318073	(oTSS)	FALSE
TSS_1500	DS571145	+	318077	(oTSS)	FALSE
TSS_1501	DS571145	+	318101	(oTSS)	FALSE
TSS_1502	DS571145	-	318267	(iTSS: EHI_152740)	FALSE
TSS_1503	DS571145	+	318307	(oTSS)	FALSE
TSS_1504	DS571145	-	318509	(oTSS)	FALSE
TSS_1505	DS571145	-	318608	(oTSS)	FALSE
TSS_1506	DS571145	+	318746	(oTSS)	FALSE
TSS_1507	DS571145	+	318760	(oTSS)	FALSE
TSS_1508	DS571145	+	318778	(oTSS)	FALSE
TSS_1509	DS571145	+	318902	(oTSS)	FALSE
TSS_1510	DS571145	+	319018	(oTSS)	FALSE
TSS_1511	DS571145	+	319186	(gTSS: EHI_152750)	TRUE
TSS_1512	DS571145	+	319448	(iTSS: EHI_152750)	FALSE
TSS_1513	DS571145	+	319473	(iTSS: EHI_152750)	FALSE
TSS_1514	DS571145	-	319529	(oTSS)	FALSE
TSS_1515	DS571145	+	319720	(iTSS: EHI_152750)	FALSE
TSS_1516	DS571145	-	320287	(oTSS)	FALSE
TSS_1517	DS571145	-	320297	(oTSS)	FALSE
TSS_1518	DS571145	-	320308	(oTSS)	FALSE
TSS_1519	DS571145	+	320338	(iTSS: EHI_152750)	FALSE
TSS_1520	DS571145	+	320354	(iTSS: EHI_152750)	FALSE
TSS_1521	DS571145	-	320413	(oTSS)	FALSE
TSS_1522	DS571145	-	320661	(asTSS: EHI_152750)	FALSE
TSS_1523	DS571145	-	320665	(asTSS: EHI_152750)	FALSE
TSS_1524	DS571145	-	320680	(asTSS: EHI_152750)	TRUE
TSS_1525	DS571145	+	320882	(oTSS)	FALSE
TSS_1526	DS571145	+	320898	(gTSS: EHI_152760)	FALSE
TSS_1527	DS571145	+	320947	(gTSS: EHI_152760)	FALSE
TSS_1528	DS571145	+	320962	(gTSS: EHI_152760)	FALSE
TSS_1529	DS571145	+	320974	(gTSS: EHI_152760)	TRUE
TSS_1530	DS571145	-	320978	(oTSS)	FALSE
TSS_1531	DS571145	+	321319	(iTSS: EHI_152760)	FALSE
TSS_1532	DS571145	-	321491	(oTSS)	FALSE
TSS_1533	DS571145	-	321510	(oTSS)	FALSE
TSS_1534	DS571145	+	321566	(iTSS: EHI_152760)	FALSE
TSS_1535	DS571145	-	321621	(oTSS)	FALSE
TSS_1536	DS571145	-	321630	(oTSS)	FALSE
TSS_1537	DS571145	-	321917	(asTSS: EHI_152760)	TRUE
TSS_1538	DS571145	+	322072	(oTSS)	FALSE
TSS_1539	DS571145	+	322082	(oTSS)	FALSE
TSS_1540	DS571145	+	322097	(oTSS)	FALSE
TSS_1541	DS571145	+	322138	(oTSS)	FALSE
TSS_1542	DS571145	+	322350	(oTSS)	FALSE
TSS_1543	DS571145	+	322397	(oTSS)	FALSE
TSS_1544	DS571145	+	323019	(oTSS)	FALSE
TSS_1545	DS571145	+	323642	(oTSS)	FALSE
TSS_1546	DS571145	+	323656	(oTSS)	FALSE
TSS_1547	DS571145	-	324092	(iTSS: EHI_152770)	FALSE
TSS_1548	DS571145	-	324124	(iTSS: EHI_152770)	FALSE
TSS_1549	DS571145	-	324158	(iTSS: EHI_152770)	FALSE
TSS_1550	DS571145	+	324394	(oTSS)	FALSE
TSS_1551	DS571145	-	324796	(iTSS: EHI_152770)	FALSE
TSS_1552	DS571145	-	324867	(gTSS: EHI_152770)	TRUE
TSS_1553	DS571145	+	325488	(oTSS)	FALSE
TSS_1554	DS571145	+	325559	(gTSS: EHI_152780)	FALSE
TSS_1555	DS571145	+	325591	(gTSS: EHI_152780)	TRUE
TSS_1556	DS571145	+	326108	(iTSS: EHI_152780)	FALSE
TSS_1557	DS571145	-	326263	(asTSS: EHI_152780)	TRUE
TSS_1558	DS571145	-	326270	(asTSS: EHI_152780)	FALSE
TSS_1559	DS571145	+	326412	(gTSS: EHI_152790)	TRUE
TSS_1560	DS571145	+	326520	(iTSS: EHI_152790)	FALSE
TSS_1561	DS571145	+	326677	(iTSS: EHI_152790)	FALSE
TSS_1562	DS571145	+	326908	(iTSS: EHI_152790)	FALSE
TSS_1563	DS571145	+	326936	(iTSS: EHI_152790)	FALSE
TSS_1564	DS571145	+	327827	(iTSS: EHI_152790), (asTSS: EHI_152800)	TRUE
TSS_1565	DS571145	+	327872	(asTSS: EHI_152800)	FALSE
TSS_1566	DS571145	+	327887	(asTSS: EHI_152800)	FALSE
TSS_1567	DS571145	-	328202	(gTSS: EHI_152800)	TRUE
TSS_1568	DS571145	+	328338	(oTSS)	FALSE
TSS_1569	DS571145	+	328343	(oTSS)	FALSE
TSS_1570	DS571145	+	328938	(iTSS: EHI_152810)	FALSE
TSS_1571	DS571145	+	329727	(gTSS: EHI_152820)	TRUE
TSS_1572	DS571145	+	329738	(gTSS: EHI_152820)	FALSE
TSS_1573	DS571145	-	330234	(oTSS)	FALSE
TSS_1574	DS571145	-	330474	(oTSS)	FALSE
TSS_1575	DS571145	-	330526	(oTSS)	FALSE
TSS_1576	DS571145	+	331420	(iTSS: EHI_152830)	FALSE
TSS_1577	DS571145	+	331475	(oTSS)	FALSE
TSS_1578	DS571145	+	331589	(oTSS)	FALSE
TSS_1579	DS571145	-	331870	(oTSS)	FALSE
TSS_1580	DS571145	-	332000	(oTSS)	FALSE
TSS_1581	DS571145	-	332014	(oTSS)	FALSE
TSS_1582	DS571145	+	332313	(oTSS)	FALSE
TSS_1583	DS571145	-	332377	(oTSS)	FALSE
TSS_1584	DS571145	-	332409	(oTSS)	FALSE
TSS_1585	DS571145	-	332477	(oTSS)	FALSE
TSS_1586	DS571145	-	332694	(oTSS)	FALSE
TSS_1587	DS571145	+	333244	(oTSS)	FALSE
TSS_1588	DS571145	-	333556	(iTSS: EHI_152840)	FALSE
TSS_1589	DS571145	-	334101	(gTSS: EHI_152840)	TRUE
TSS_1590	DS571145	-	334117	(gTSS: EHI_152840)	FALSE
TSS_1591	DS571145	+	334178	(asTSS: EHI_152850)	TRUE
TSS_1592	DS571145	+	334479	(oTSS)	FALSE
TSS_1593	DS571145	-	334802	(iTSS: EHI_152850)	FALSE
TSS_1594	DS571145	-	335061	(iTSS: EHI_152850)	FALSE
TSS_1595	DS571145	-	335395	(oTSS)	FALSE
TSS_1596	DS571145	+	335407	(gTSS: EHI_152860)	TRUE
TSS_1597	DS571145	+	335586	(iTSS: EHI_152860)	FALSE
TSS_1598	DS571145	-	335605	(oTSS)	FALSE
TSS_1599	DS571145	-	335795	(oTSS)	FALSE
TSS_1600	DS571145	-	335809	(oTSS)	FALSE
TSS_1601	DS571145	-	335820	(oTSS)	FALSE
TSS_1602	DS571145	-	335823	(oTSS)	FALSE
TSS_1603	DS571145	+	335917	(iTSS: EHI_152860)	FALSE
TSS_1604	DS571145	+	336009	(iTSS: EHI_152860)	FALSE
TSS_1605	DS571145	+	336166	(iTSS: EHI_152860)	FALSE
TSS_1606	DS571145	+	336272	(iTSS: EHI_152860)	FALSE
TSS_1607	DS571145	+	336292	(iTSS: EHI_152860)	FALSE
TSS_1608	DS571145	+	336646	(iTSS: EHI_152860)	FALSE
TSS_1609	DS571145	+	336827	(iTSS: EHI_152860)	FALSE
TSS_1610	DS571145	+	336972	(iTSS: EHI_152860)	FALSE
TSS_1611	DS571145	+	336987	(iTSS: EHI_152860)	FALSE
TSS_1612	DS571145	-	337110	(oTSS)	FALSE
TSS_1613	DS571145	+	337166	(iTSS: EHI_152860)	FALSE
TSS_1614	DS571145	-	337344	(oTSS)	FALSE
TSS_1615	DS571145	+	337536	(iTSS: EHI_152860)	FALSE
TSS_1616	DS571145	-	337600	(oTSS)	FALSE
TSS_1617	DS571145	+	337602	(iTSS: EHI_152860)	FALSE
TSS_1618	DS571145	+	337621	(iTSS: EHI_152860)	FALSE
TSS_1619	DS571145	+	337952	(gTSS: EHI_152870)	FALSE
TSS_1620	DS571145	+	337973	(gTSS: EHI_152870)	TRUE
TSS_1621	DS571145	+	338008	(iTSS: EHI_152870)	FALSE
TSS_1622	DS571145	+	338128	(iTSS: EHI_152870)	FALSE
TSS_1623	DS571145	+	338185	(iTSS: EHI_152870)	FALSE
TSS_1624	DS571145	+	338257	(iTSS: EHI_152870)	FALSE
TSS_1625	DS571145	+	338344	(iTSS: EHI_152870)	FALSE
TSS_1626	DS571145	+	338541	(iTSS: EHI_152870)	FALSE
TSS_1627	DS571145	-	338634	(oTSS)	FALSE
TSS_1628	DS571145	-	338646	(oTSS)	FALSE
TSS_1629	DS571145	+	338648	(iTSS: EHI_152870)	FALSE
TSS_1630	DS571145	+	338826	(iTSS: EHI_152870)	FALSE
TSS_1631	DS571145	+	338957	(oTSS)	FALSE
TSS_1632	DS571145	-	339519	(iTSS: EHI_152880)	FALSE
TSS_1633	DS571145	-	339535	(iTSS: EHI_152880)	FALSE
TSS_1634	DS571145	-	339599	(iTSS: EHI_152880)	FALSE
TSS_1635	DS571145	-	339637	(iTSS: EHI_152880)	FALSE
TSS_1636	DS571145	-	339669	(iTSS: EHI_152880)	FALSE
TSS_1637	DS571145	-	339945	(iTSS: EHI_152880)	FALSE
TSS_1638	DS571145	-	339974	(iTSS: EHI_152880)	FALSE
TSS_1639	DS571145	-	340244	(iTSS: EHI_152880)	FALSE
TSS_1640	DS571145	-	340393	(iTSS: EHI_152880)	FALSE
TSS_1641	DS571145	-	340542	(iTSS: EHI_152880)	FALSE
TSS_1642	DS571145	-	340566	(iTSS: EHI_152880)	FALSE
TSS_1643	DS571145	-	340774	(iTSS: EHI_152880)	FALSE
TSS_1644	DS571145	-	340834	(iTSS: EHI_152880)	FALSE
TSS_1645	DS571145	-	341097	(iTSS: EHI_152880)	FALSE
TSS_1646	DS571145	-	341132	(iTSS: EHI_152880)	FALSE
TSS_1647	DS571145	-	341283	(iTSS: EHI_152880)	FALSE
TSS_1648	DS571145	-	341300	(gTSS: EHI_152880)	TRUE
TSS_1649	DS571145	-	341770	(iTSS: EHI_152890)	FALSE
TSS_1650	DS571145	-	342109	(iTSS: EHI_152890)	FALSE
TSS_1651	DS571145	-	342532	(iTSS: EHI_152890)	FALSE
TSS_1652	DS571145	-	342644	(iTSS: EHI_152890)	FALSE
TSS_1653	DS571145	-	342736	(gTSS: EHI_152890)	TRUE
TSS_1654	DS571145	+	342926	(oTSS)	FALSE
TSS_1655	DS571145	-	343076	(iTSS: EHI_152900)	FALSE
TSS_1656	DS571145	-	343116	(iTSS: EHI_152900)	FALSE
TSS_1657	DS571145	-	343547	(gTSS: EHI_152900)	TRUE
TSS_1658	DS571145	-	343632	(gTSS: EHI_152900)	FALSE
TSS_1659	DS571145	+	343794	(oTSS)	FALSE
TSS_1660	DS571145	+	343870	(gTSS: EHI_152910)	TRUE
TSS_1661	DS571145	+	343906	(iTSS: EHI_152910)	FALSE
TSS_1662	DS571145	+	343966	(iTSS: EHI_152910)	FALSE
TSS_1663	DS571145	-	344108	(oTSS)	FALSE
TSS_1664	DS571145	+	344506	(iTSS: EHI_152910)	FALSE
TSS_1665	DS571145	+	344526	(iTSS: EHI_152910)	FALSE
TSS_1666	DS571145	+	344892	(iTSS: EHI_152910)	FALSE
TSS_1667	DS571145	-	345180	(asTSS: EHI_152910)	TRUE
TSS_1668	DS571145	-	345204	(asTSS: EHI_152910)	FALSE
TSS_1669	DS571145	-	345272	(asTSS: EHI_152910)	FALSE
TSS_1670	DS571145	-	345284	(asTSS: EHI_152910)	FALSE
TSS_1671	DS571145	-	345333	(asTSS: EHI_152910)	FALSE
TSS_1672	DS571145	+	345894	(asTSS: EHI_152920)	FALSE
TSS_1673	DS571145	+	345924	(asTSS: EHI_152920)	FALSE
TSS_1674	DS571145	+	345933	(asTSS: EHI_152920)	FALSE
TSS_1675	DS571145	+	345951	(asTSS: EHI_152920)	TRUE
TSS_1676	DS571145	-	345965	(oTSS)	FALSE
TSS_1677	DS571145	+	345969	(asTSS: EHI_152920)	FALSE
TSS_1678	DS571145	+	346029	(asTSS: EHI_152920)	FALSE
TSS_1679	DS571145	+	346128	(oTSS)	FALSE
TSS_1680	DS571145	+	346171	(oTSS)	FALSE
TSS_1681	DS571145	+	346930	(oTSS)	FALSE
TSS_1682	DS571145	-	347045	(iTSS: EHI_152920)	FALSE
TSS_1683	DS571145	-	347343	(oTSS)	FALSE
TSS_1684	DS571145	+	347454	(oTSS)	FALSE
TSS_1685	DS571145	+	347574	(oTSS)	FALSE
TSS_1686	DS571145	+	347737	(asTSS: EHI_152930)	TRUE
TSS_1687	DS571145	+	347751	(asTSS: EHI_152930)	FALSE
TSS_1688	DS571145	-	347759	(iTSS: EHI_152930)	FALSE
TSS_1689	DS571145	-	348249	(iTSS: EHI_152930)	FALSE
TSS_1690	DS571145	+	348580	(oTSS)	FALSE
TSS_1691	DS571145	-	348840	(iTSS: EHI_152930)	FALSE
TSS_1692	DS571145	-	348907	(iTSS: EHI_152930)	FALSE
TSS_1693	DS571145	-	348934	(gTSS: EHI_152930)	TRUE
TSS_1694	DS571145	+	349364	(oTSS)	FALSE
TSS_1695	DS571145	-	350243	(oTSS)	FALSE
TSS_1696	DS571145	-	350357	(iTSS: EHI_152940)	FALSE
TSS_1697	DS571145	-	350399	(iTSS: EHI_152940)	FALSE
TSS_1698	DS571145	-	350627	(iTSS: EHI_152940)	FALSE
TSS_1699	DS571145	-	350641	(iTSS: EHI_152940)	FALSE
TSS_1700	DS571145	-	350789	(iTSS: EHI_152940)	FALSE
TSS_1701	DS571145	-	350923	(iTSS: EHI_152940)	FALSE
TSS_1702	DS571145	-	350967	(iTSS: EHI_152940)	FALSE
TSS_1703	DS571145	+	350970	(oTSS)	FALSE
TSS_1704	DS571145	-	351031	(iTSS: EHI_152940)	FALSE
TSS_1705	DS571145	-	351054	(iTSS: EHI_152940)	FALSE
TSS_1706	DS571145	-	351119	(iTSS: EHI_152940)	FALSE
TSS_1707	DS571145	-	351316	(iTSS: EHI_152940)	FALSE
TSS_1708	DS571145	-	351343	(iTSS: EHI_152940)	FALSE
TSS_1709	DS571145	-	351401	(iTSS: EHI_152940)	FALSE
TSS_1710	DS571145	+	351448	(oTSS)	FALSE
TSS_1711	DS571145	-	351465	(iTSS: EHI_152940)	FALSE
TSS_1712	DS571145	-	351476	(iTSS: EHI_152940)	FALSE
TSS_1713	DS571145	-	351507	(iTSS: EHI_152940)	FALSE
TSS_1714	DS571145	-	351545	(iTSS: EHI_152940)	FALSE
TSS_1715	DS571145	-	351552	(iTSS: EHI_152940)	FALSE
TSS_1716	DS571145	-	351610	(iTSS: EHI_152940)	FALSE
TSS_1717	DS571145	-	351626	(iTSS: EHI_152940)	FALSE
TSS_1718	DS571145	-	351729	(iTSS: EHI_152940)	FALSE
TSS_1719	DS571145	+	351772	(oTSS)	FALSE
TSS_1720	DS571145	+	351823	(oTSS)	FALSE
TSS_1721	DS571145	-	351867	(iTSS: EHI_152940)	FALSE
TSS_1722	DS571145	-	351889	(iTSS: EHI_152940)	FALSE
TSS_1723	DS571145	-	351926	(iTSS: EHI_152940)	FALSE
TSS_1724	DS571145	-	352005	(iTSS: EHI_152940)	FALSE
TSS_1725	DS571145	-	352068	(iTSS: EHI_152940)	FALSE
TSS_1726	DS571145	-	352100	(iTSS: EHI_152940)	FALSE
TSS_1727	DS571145	-	352114	(iTSS: EHI_152940)	FALSE
TSS_1728	DS571145	-	352128	(iTSS: EHI_152940)	FALSE
TSS_1729	DS571145	-	352499	(iTSS: EHI_152940)	FALSE
TSS_1730	DS571145	-	352515	(iTSS: EHI_152940)	FALSE
TSS_1731	DS571145	-	352662	(iTSS: EHI_152940)	FALSE
TSS_1732	DS571145	-	352663	(iTSS: EHI_152940)	FALSE
TSS_1733	DS571145	-	352689	(iTSS: EHI_152940)	FALSE
TSS_1734	DS571145	-	352703	(iTSS: EHI_152940)	FALSE
TSS_1735	DS571145	-	352727	(iTSS: EHI_152940)	FALSE
TSS_1736	DS571145	-	353146	(iTSS: EHI_152940)	FALSE
TSS_1737	DS571145	-	353200	(iTSS: EHI_152940)	FALSE
TSS_1738	DS571145	-	353274	(iTSS: EHI_152940)	FALSE
TSS_1739	DS571145	-	353494	(iTSS: EHI_152940)	FALSE
TSS_1740	DS571145	-	353520	(iTSS: EHI_152940)	FALSE
TSS_1741	DS571145	-	353550	(iTSS: EHI_152940)	FALSE
TSS_1742	DS571145	-	353580	(gTSS: EHI_152940)	TRUE
TSS_1743	DS571145	+	354472	(iTSS: EHI_152950)	FALSE
TSS_1744	DS571145	-	354492	(oTSS)	FALSE
TSS_1745	DS571145	-	354519	(oTSS)	FALSE
TSS_1746	DS571145	-	354571	(oTSS)	FALSE
TSS_1747	DS571145	-	354587	(oTSS)	FALSE
TSS_1748	DS571145	-	354591	(oTSS)	FALSE
TSS_1749	DS571145	-	354704	(asTSS: EHI_152950)	FALSE
TSS_1750	DS571145	-	354830	(asTSS: EHI_152950)	TRUE
TSS_1751	DS571145	+	355162	(oTSS)	FALSE
TSS_1752	DS571145	+	355190	(oTSS)	FALSE
TSS_1753	DS571145	-	355382	(oTSS)	FALSE
TSS_1754	DS571145	-	355389	(oTSS)	FALSE
TSS_1755	DS571145	+	355509	(gTSS: EHI_152960)	TRUE
TSS_1756	DS571145	+	355568	(iTSS: EHI_152960)	FALSE
TSS_1757	DS571145	+	355591	(iTSS: EHI_152960)	FALSE
TSS_1758	DS571145	+	355971	(iTSS: EHI_152960)	FALSE
TSS_1759	DS571145	+	356449	(iTSS: EHI_152960)	FALSE
TSS_1760	DS571145	+	356632	(iTSS: EHI_152960)	FALSE
TSS_1761	DS571145	+	356673	(iTSS: EHI_152960)	FALSE
TSS_1762	DS571145	+	356801	(iTSS: EHI_152960)	FALSE
TSS_1763	DS571145	+	356828	(iTSS: EHI_152960)	FALSE
TSS_1764	DS571145	+	356994	(iTSS: EHI_152960)	FALSE
TSS_1765	DS571145	+	357099	(iTSS: EHI_152960)	FALSE
TSS_1766	DS571145	+	357248	(iTSS: EHI_152960)	FALSE
TSS_1767	DS571145	+	357391	(iTSS: EHI_152960)	FALSE
TSS_1768	DS571145	+	357745	(iTSS: EHI_152960)	FALSE
TSS_1769	DS571145	+	358009	(iTSS: EHI_152960)	FALSE
TSS_1770	DS571145	+	358045	(iTSS: EHI_152960)	FALSE
TSS_1771	DS571145	+	358058	(iTSS: EHI_152960)	FALSE
TSS_1772	DS571145	+	358264	(iTSS: EHI_152960)	FALSE
TSS_1773	DS571145	+	358329	(iTSS: EHI_152960)	FALSE
TSS_1774	DS571145	+	358577	(iTSS: EHI_152960)	FALSE
TSS_1775	DS571145	+	359080	(iTSS: EHI_152960)	FALSE
TSS_1776	DS571145	+	359140	(iTSS: EHI_152960)	FALSE
TSS_1777	DS571145	+	359175	(iTSS: EHI_152960)	FALSE
TSS_1778	DS571145	+	359220	(iTSS: EHI_152960)	FALSE
TSS_1779	DS571145	+	359252	(iTSS: EHI_152960)	FALSE
TSS_1780	DS571145	+	359259	(iTSS: EHI_152960)	FALSE
TSS_1781	DS571145	+	359277	(iTSS: EHI_152960)	FALSE
TSS_1782	DS571145	+	359297	(iTSS: EHI_152960)	FALSE
TSS_1783	DS571145	+	359358	(iTSS: EHI_152960)	FALSE
TSS_1784	DS571145	+	359585	(iTSS: EHI_152960)	FALSE
TSS_1785	DS571145	+	359649	(iTSS: EHI_152960)	FALSE
TSS_1786	DS571145	+	359826	(asTSS: EHI_152970)	TRUE
TSS_1787	DS571145	+	360028	(oTSS)	FALSE
TSS_1788	DS571145	+	360147	(oTSS)	FALSE
TSS_1789	DS571145	+	360295	(oTSS)	FALSE
TSS_1790	DS571145	-	360522	(iTSS: EHI_152970)	FALSE
TSS_1791	DS571145	-	360538	(iTSS: EHI_152970)	FALSE
TSS_1792	DS571145	-	360564	(gTSS: EHI_152970)	TRUE
TSS_1793	DS571145	+	360787	(oTSS)	FALSE
TSS_1794	DS571145	-	361524	(iTSS: EHI_152980), (gTSS: EHI_152980)	FALSE
TSS_1795	DS571145	-	361528	(gTSS: EHI_152980)	FALSE
TSS_1796	DS571145	-	361538	(gTSS: EHI_152980)	FALSE
TSS_1797	DS571145	-	361574	(gTSS: EHI_152980)	TRUE
TSS_1798	DS571145	-	361599	(gTSS: EHI_152980)	FALSE
TSS_1799	DS571145	+	361669	(asTSS: EHI_152990)	TRUE
TSS_1800	DS571145	+	361684	(asTSS: EHI_152990)	FALSE
TSS_1801	DS571145	+	362020	(oTSS)	FALSE
TSS_1802	DS571145	-	362068	(gTSS: EHI_152990)	TRUE
TSS_1803	DS571145	-	362076	(gTSS: EHI_152990)	FALSE
TSS_1804	DS571145	-	362103	(gTSS: EHI_152990)	FALSE
TSS_1805	DS571145	-	362285	(iTSS: EHI_153000)	FALSE
TSS_1806	DS571145	+	362451	(oTSS)	FALSE
TSS_1807	DS571145	-	362507	(iTSS: EHI_153000)	FALSE
TSS_1808	DS571145	-	362533	(iTSS: EHI_153000)	FALSE
TSS_1809	DS571145	-	362552	(iTSS: EHI_153000)	FALSE
TSS_1810	DS571145	+	362625	(oTSS)	FALSE
TSS_1811	DS571145	-	363020	(iTSS: EHI_153000)	FALSE
TSS_1812	DS571145	-	363210	(iTSS: EHI_153000)	FALSE
TSS_1813	DS571145	-	363214	(iTSS: EHI_153000)	FALSE
TSS_1814	DS571145	-	363447	(iTSS: EHI_153000)	FALSE
TSS_1815	DS571145	-	363560	(gTSS: EHI_153000)	TRUE
TSS_1816	DS571145	+	363661	(asTSS: EHI_153010)	TRUE
TSS_1817	DS571145	-	363765	(iTSS: EHI_153010)	FALSE
TSS_1818	DS571145	-	363965	(iTSS: EHI_153010)	FALSE
TSS_1819	DS571145	-	364415	(iTSS: EHI_153010)	FALSE
TSS_1820	DS571145	-	364431	(iTSS: EHI_153010)	FALSE
TSS_1821	DS571145	-	364480	(gTSS: EHI_153010)	FALSE
TSS_1822	DS571145	-	364496	(gTSS: EHI_153010)	TRUE
TSS_1823	DS571145	+	364559	(oTSS)	FALSE
TSS_1824	DS571145	-	364788	(oTSS)	FALSE
TSS_1825	DS571145	-	364871	(oTSS)	FALSE
TSS_1826	DS571145	-	364898	(oTSS)	FALSE
TSS_1827	DS571145	-	364907	(oTSS)	FALSE
TSS_1828	DS571145	+	365007	(oTSS)	FALSE
TSS_1829	DS571145	+	365035	(oTSS)	FALSE
TSS_1830	DS571145	+	365054	(oTSS)	FALSE
TSS_1831	DS571145	+	365086	(oTSS)	FALSE
TSS_1832	DS571145	+	365100	(oTSS)	FALSE
TSS_1833	DS571145	+	365286	(oTSS)	FALSE
TSS_1834	DS571145	+	365351	(oTSS)	FALSE
TSS_1835	DS571145	+	365953	(gTSS: EHI_153020)	FALSE
TSS_1836	DS571145	+	365957	(gTSS: EHI_153020)	TRUE
TSS_1837	DS571145	-	365981	(oTSS)	FALSE
TSS_1838	DS571145	+	366111	(iTSS: EHI_153020)	FALSE
TSS_1839	DS571145	-	366458	(asTSS: EHI_153020)	FALSE
TSS_1840	DS571145	+	366525	(iTSS: EHI_153020)	FALSE
TSS_1841	DS571145	-	366603	(asTSS: EHI_153020)	TRUE
TSS_1842	DS571145	-	366729	(oTSS)	FALSE
TSS_1843	DS571145	+	367201	(asTSS: EHI_153030)	TRUE
TSS_1844	DS571145	-	368418	(iTSS: EHI_153030)	FALSE
TSS_1845	DS571145	-	368677	(iTSS: EHI_153030)	FALSE
TSS_1846	DS571145	-	368947	(iTSS: EHI_153030)	FALSE
TSS_1847	DS571145	-	369227	(gTSS: EHI_153030)	FALSE
TSS_1848	DS571145	-	369238	(gTSS: EHI_153030)	FALSE
TSS_1849	DS571145	-	369240	(gTSS: EHI_153030)	TRUE
TSS_1850	DS571145	+	369904	(iTSS: EHI_153040)	FALSE
TSS_1851	DS571145	-	370163	(asTSS: EHI_153040)	TRUE
TSS_1852	DS571145	+	370365	(oTSS)	FALSE
TSS_1853	DS571145	+	370368	(oTSS)	FALSE
TSS_1854	DS571145	+	370403	(oTSS)	FALSE
TSS_1855	DS571145	-	370434	(oTSS)	FALSE
TSS_1856	DS571145	-	370718	(oTSS)	FALSE
TSS_1857	DS571145	-	370755	(oTSS)	FALSE
TSS_1858	DS571145	-	370774	(oTSS)	FALSE
TSS_1859	DS571145	-	370843	(oTSS)	FALSE
TSS_1860	DS571145	-	371314	(oTSS)	FALSE
TSS_1861	DS571145	+	371389	(oTSS)	FALSE
TSS_1862	DS571145	+	373214	(oTSS)	FALSE
TSS_1863	DS571145	-	374450	(oTSS)	FALSE
TSS_1864	DS571145	-	375432	(oTSS)	FALSE
TSS_1865	DS571145	-	376380	(oTSS)	FALSE
TSS_1866	DS571145	+	376462	(iTSS: EHI_153050)	FALSE
TSS_1867	DS571145	+	376537	(iTSS: EHI_153050)	FALSE
TSS_1868	DS571145	+	376559	(iTSS: EHI_153050)	FALSE
TSS_1869	DS571145	-	378055	(asTSS: EHI_153050)	FALSE
TSS_1870	DS571145	-	378099	(asTSS: EHI_153050)	TRUE
TSS_1871	DS571145	-	378115	(asTSS: EHI_153050)	FALSE
TSS_1872	DS571145	-	378121	(asTSS: EHI_153050)	FALSE
TSS_1873	DS571145	+	378291	(gTSS: EHI_153060)	TRUE
TSS_1874	DS571145	+	378308	(iTSS: EHI_153060)	FALSE
TSS_1875	DS571145	+	378356	(iTSS: EHI_153060)	FALSE
TSS_1876	DS571145	+	378373	(iTSS: EHI_153060)	FALSE
TSS_1877	DS571145	-	378457	(oTSS)	FALSE
TSS_1878	DS571145	-	378496	(oTSS)	FALSE
TSS_1879	DS571145	+	378595	(iTSS: EHI_153060)	FALSE
TSS_1880	DS571145	+	378611	(iTSS: EHI_153060)	FALSE
TSS_1881	DS571145	-	378708	(oTSS)	FALSE
TSS_1882	DS571145	-	378744	(oTSS)	FALSE
TSS_1883	DS571145	-	378933	(oTSS)	FALSE
TSS_1884	DS571145	+	378966	(iTSS: EHI_153060)	FALSE
TSS_1885	DS571145	-	379011	(oTSS)	FALSE
TSS_1886	DS571145	-	379072	(oTSS)	FALSE
TSS_1887	DS571145	-	379100	(oTSS)	FALSE
TSS_1888	DS571145	+	379110	(iTSS: EHI_153060)	FALSE
TSS_1889	DS571145	-	379247	(oTSS)	FALSE
TSS_1890	DS571145	-	379556	(oTSS)	FALSE
TSS_1891	DS571145	-	379706	(oTSS)	FALSE
TSS_1892	DS571145	-	379854	(oTSS)	FALSE
TSS_1893	DS571145	+	379864	(iTSS: EHI_153060)	FALSE
TSS_1894	DS571145	-	379897	(oTSS)	FALSE
TSS_1895	DS571145	-	379973	(oTSS)	FALSE
TSS_1896	DS571145	-	380149	(asTSS: EHI_153060)	TRUE
TSS_1897	DS571145	+	380233	(iTSS: EHI_153060)	FALSE
TSS_1898	DS571145	+	380712	(oTSS)	FALSE
TSS_1899	DS571145	+	381610	(gTSS: EHI_153070)	FALSE
TSS_1900	DS571145	+	381629	(gTSS: EHI_153070)	TRUE
TSS_1901	DS571145	-	382686	(oTSS)	FALSE
TSS_1902	DS571145	-	382713	(oTSS)	FALSE
TSS_1903	DS571145	-	382764	(oTSS)	FALSE
TSS_1904	DS571145	+	382905	(gTSS: EHI_153080)	FALSE
TSS_1905	DS571145	+	382922	(gTSS: EHI_153080)	TRUE
TSS_1906	DS571145	+	382934	(gTSS: EHI_153080)	FALSE
TSS_1907	DS571145	-	383417	(asTSS: EHI_153080)	FALSE
TSS_1908	DS571145	-	383565	(asTSS: EHI_153080)	TRUE
TSS_1909	DS571145	+	383649	(gTSS: EHI_153090)	FALSE
TSS_1910	DS571145	+	383656	(gTSS: EHI_153090)	TRUE
TSS_1911	DS571145	-	383679	(oTSS)	FALSE
TSS_1912	DS571145	-	383914	(oTSS)	FALSE
TSS_1913	DS571145	-	383961	(oTSS)	FALSE
TSS_1914	DS571145	-	383997	(oTSS)	FALSE
TSS_1915	DS571145	-	384282	(asTSS: EHI_153090)	FALSE
TSS_1916	DS571145	-	384341	(asTSS: EHI_153090)	TRUE
TSS_1917	DS571145	-	384344	(asTSS: EHI_153090)	FALSE
TSS_1918	DS571145	+	384474	(oTSS)	FALSE
TSS_1919	DS571145	+	384526	(oTSS)	FALSE
TSS_1920	DS571145	+	384758	(oTSS)	FALSE
TSS_1921	DS571145	+	385158	(oTSS)	FALSE
TSS_1922	DS571145	+	385469	(iTSS: EHI_153100)	FALSE
TSS_1923	DS571145	+	385661	(iTSS: EHI_153100)	FALSE
TSS_1924	DS571145	+	386408	(iTSS: EHI_153100)	FALSE
TSS_1925	DS571145	+	386590	(iTSS: EHI_153100)	FALSE
TSS_1926	DS571145	+	386614	(iTSS: EHI_153100)	FALSE
TSS_1927	DS571145	-	386682	(asTSS: EHI_153100)	TRUE
TSS_1928	DS571145	-	387802	(iTSS: EHI_153110), (gTSS: EHI_153110)	TRUE
TSS_1929	DS571145	-	387808	(gTSS: EHI_153110)	FALSE
TSS_1930	DS571145	-	387822	(gTSS: EHI_153110)	FALSE
TSS_1931	DS571145	+	388244	(oTSS)	FALSE
TSS_1932	DS571145	+	388341	(oTSS)	FALSE
TSS_1933	DS571145	-	388597	(oTSS)	FALSE
TSS_1934	DS571145	+	388895	(gTSS: EHI_153120)	FALSE
TSS_1935	DS571145	+	388915	(gTSS: EHI_153120)	FALSE
TSS_1936	DS571145	+	388925	(gTSS: EHI_153120)	TRUE
TSS_1937	DS571145	+	389288	(iTSS: EHI_153120)	FALSE
TSS_1938	DS571145	+	389801	(iTSS: EHI_153120)	FALSE
TSS_1939	DS571145	+	389952	(iTSS: EHI_153120)	FALSE
TSS_1940	DS571145	+	390147	(iTSS: EHI_153120)	FALSE
TSS_1941	DS571145	+	390311	(iTSS: EHI_153120)	FALSE
TSS_1942	DS571145	+	390484	(iTSS: EHI_153120)	FALSE
TSS_1943	DS571145	+	390569	(iTSS: EHI_153120)	FALSE
TSS_1944	DS571145	+	390891	(gTSS: EHI_153130)	TRUE
TSS_1945	DS571145	+	390908	(gTSS: EHI_153130)	FALSE
TSS_1946	DS571145	+	391232	(iTSS: EHI_153130)	FALSE
TSS_1947	DS571145	+	391494	(iTSS: EHI_153130)	FALSE
TSS_1948	DS571145	+	391616	(iTSS: EHI_153130)	FALSE
TSS_1949	DS571145	+	391960	(iTSS: EHI_153130)	FALSE
TSS_1950	DS571145	+	392086	(iTSS: EHI_153130)	FALSE
TSS_1951	DS571145	+	392326	(iTSS: EHI_153130)	FALSE
TSS_1952	DS571145	+	392387	(iTSS: EHI_153130)	FALSE
TSS_1953	DS571145	+	392450	(iTSS: EHI_153130)	FALSE
TSS_1954	DS571145	+	392577	(iTSS: EHI_153130)	FALSE
TSS_1955	DS571145	+	393748	(iTSS: EHI_153130)	FALSE
TSS_1956	DS571145	+	393779	(iTSS: EHI_153130)	FALSE
TSS_1957	DS571145	+	393827	(iTSS: EHI_153130)	FALSE
TSS_1958	DS571145	+	394230	(iTSS: EHI_153130)	FALSE
TSS_1959	DS571145	+	394238	(iTSS: EHI_153130)	FALSE
TSS_1960	DS571145	+	394254	(iTSS: EHI_153130)	FALSE
TSS_1961	DS571145	+	394748	(iTSS: EHI_153130)	FALSE
TSS_1962	DS571145	+	395095	(iTSS: EHI_153130)	FALSE
TSS_1963	DS571145	+	395110	(iTSS: EHI_153130)	FALSE
TSS_1964	DS571145	+	395221	(iTSS: EHI_153130)	FALSE
TSS_1965	DS571145	+	395407	(iTSS: EHI_153130)	FALSE
TSS_1966	DS571145	+	395509	(iTSS: EHI_153130)	FALSE
TSS_1967	DS571145	+	395553	(iTSS: EHI_153130)	FALSE
TSS_1968	DS571145	+	395709	(iTSS: EHI_153130)	FALSE
TSS_1969	DS571145	+	396146	(gTSS: EHI_153140)	FALSE
TSS_1970	DS571145	+	396150	(gTSS: EHI_153140)	TRUE
TSS_1971	DS571145	+	397316	(asTSS: EHI_153150)	TRUE
TSS_1972	DS571145	+	397384	(oTSS)	FALSE
TSS_1973	DS571145	+	397443	(oTSS)	FALSE
TSS_1974	DS571145	+	397626	(oTSS)	FALSE
TSS_1975	DS571145	-	397682	(iTSS: EHI_153150)	FALSE
TSS_1976	DS571145	-	397711	(iTSS: EHI_153150)	FALSE
TSS_1977	DS571145	+	397756	(oTSS)	FALSE
TSS_1978	DS571145	-	397780	(iTSS: EHI_153150)	FALSE
TSS_1979	DS571145	+	398011	(oTSS)	FALSE
TSS_1980	DS571145	-	398100	(iTSS: EHI_153150)	FALSE
TSS_1981	DS571145	+	398119	(oTSS)	FALSE
TSS_1982	DS571145	+	398243	(oTSS)	FALSE
TSS_1983	DS571145	+	398247	(oTSS)	FALSE
TSS_1984	DS571145	+	398264	(oTSS)	FALSE
TSS_1985	DS571145	-	398333	(iTSS: EHI_153150)	FALSE
TSS_1986	DS571145	-	398547	(iTSS: EHI_153150)	FALSE
TSS_1987	DS571145	-	398594	(iTSS: EHI_153150)	FALSE
TSS_1988	DS571145	-	398706	(iTSS: EHI_153150)	FALSE
TSS_1989	DS571145	-	398740	(iTSS: EHI_153150)	FALSE
TSS_1990	DS571145	-	398911	(gTSS: EHI_153150)	TRUE
TSS_1991	DS571145	-	398930	(gTSS: EHI_153150)	FALSE
TSS_1992	DS571145	-	398952	(gTSS: EHI_153150)	FALSE
TSS_1993	DS571145	-	398979	(gTSS: EHI_153150)	FALSE
TSS_1994	DS571145	+	399213	(gTSS: EHI_153160)	TRUE
TSS_1995	DS571145	+	399241	(iTSS: EHI_153160)	FALSE
TSS_1996	DS571145	-	399393	(oTSS)	FALSE
TSS_1997	DS571145	+	399407	(iTSS: EHI_153160)	FALSE
[truncated: 93,329 more rows]
