# Supplementary material for: Genomic determinants for initiation and length of natural antisense transcripts in Entamoeba histolytica
Source: Sci Rep. 2020 Nov 19;10:20190. doi: 10.1038/s41598-020-77010-4 (PMC7677554; doi:10.1038/s41598-020-77010-4)
Supplement: Supplementary file 6 — Supplementary Table 5. [file 41598_2020_77010_MOESM6_ESM.xlsx]

## Sheet: Feuille 1
Mornico et al., 2020. Genomic determinants for initiation and length of natural antisense transcripts in Entamoeba histolytica
Table S5. List of PAS identified in Entamoeba histolytica
PAS_id	Contig	Strand	Position	Annotation
PAS_1	DS571145	+	5988	(polyA: EHI_151180)
PAS_2	DS571145	+	8986	(polyA: EHI_151200)
PAS_3	DS571145	+	12624	(polyA: EHI_151220)
PAS_5	DS571145	+	29289	(polyA: EHI_151270)
PAS_6	DS571145	+	31183	(polyA: EHI_151280)
PAS_9	DS571145	+	32588	(polyA: EHI_151290)
PAS_10	DS571145	+	33506	(NATpolyA: EHI_151300)
PAS_12	DS571145	+	34780	(polyA: EHI_151310)
PAS_13	DS571145	+	36625	(NATpolyA: EHI_151330)
PAS_14	DS571145	+	44482	(polyA: EHI_151350)
PAS_15	DS571145	+	45334	(polyA: EHI_151360)
PAS_16	DS571145	+	46179	(NATpolyA: EHI_151370)
PAS_18	DS571145	+	60072	(NATpolyA: EHI_151420)
PAS_19	DS571145	+	60292	(NATpolyA: EHI_151420)
PAS_20	DS571145	+	69998	(polyA: EHI_151460)
PAS_21	DS571145	+	73830	(polyA: EHI_151490)
PAS_22	DS571145	+	76725	(polyA: EHI_151500)
PAS_23	DS571145	+	77838	(polyA: EHI_151510)
PAS_24	DS571145	+	84526	(polyA: EHI_151530)
PAS_25	DS571145	+	85589	(polyA: EHI_151540)
PAS_26	DS571145	+	87207	(polyA: EHI_151550)
PAS_28	DS571145	+	99142	(polyA: EHI_151620)
PAS_29	DS571145	+	107912	(polyA: EHI_151630)
PAS_30	DS571145	+	111375	(polyA: EHI_151640)
PAS_31	DS571145	+	112582	(polyA: EHI_151650)
PAS_32	DS571145	+	119193	(polyA: EHI_151670)
PAS_33	DS571145	+	135119	(NATpolyA: EHI_151750)
PAS_34	DS571145	+	136323	(NATpolyA: EHI_151760)
PAS_36	DS571145	+	152073	(polyA: EHI_151810)
PAS_38	DS571145	+	155260	(polyA: EHI_151820)
PAS_40	DS571145	+	175229	(polyA: EHI_151920)
PAS_41	DS571145	+	179914	(polyA: EHI_151940)
PAS_42	DS571145	+	181074	(polyA: EHI_151950)
PAS_43	DS571145	+	187209	(polyA: EHI_151990)
PAS_44	DS571145	+	187238	(polyA: EHI_151990)
PAS_45	DS571145	+	197908	(NATpolyA: EHI_152050)
PAS_46	DS571145	+	214527	(polyA: EHI_152120)
PAS_47	DS571145	+	225086	(NATpolyA: EHI_152190)
PAS_50	DS571145	+	231191	(polyA: EHI_152220)
PAS_51	DS571145	+	231351	(polyA: EHI_152220), (NATpolyA: EHI_152230)
PAS_52	DS571145	+	231418	(NATpolyA: EHI_152230)
PAS_53	DS571145	+	231493	(NATpolyA: EHI_152230)
PAS_54	DS571145	+	231509	(NATpolyA: EHI_152230)
PAS_57	DS571145	+	239929	(NATpolyA: EHI_152290)
PAS_60	DS571145	+	246471	(polyA: EHI_152330)
PAS_61	DS571145	+	248747	(polyA: EHI_152340)
PAS_62	DS571145	+	249881	(polyA: EHI_152350)
PAS_63	DS571145	+	264674	(polyA: EHI_152420)
PAS_64	DS571145	+	279994	(polyA: EHI_152510)
PAS_65	DS571145	+	280874	(polyA: EHI_152520)
PAS_66	DS571145	+	283976	(polyA: EHI_152540)
PAS_67	DS571145	+	284001	(polyA: EHI_152540)
PAS_68	DS571145	+	284472	(polyA: EHI_152550)
PAS_74	DS571145	+	286034	(polyA: EHI_152570)
PAS_75	DS571145	+	286057	(polyA: EHI_152570)
PAS_76	DS571145	+	292315	(polyA: EHI_152600)
PAS_79	DS571145	+	303607	(NATpolyA: EHI_152660)
PAS_80	DS571145	+	307763	(polyA: EHI_152680)
PAS_81	DS571145	+	307795	(polyA: EHI_152680)
PAS_82	DS571145	+	314106	(polyA: EHI_152710)
PAS_83	DS571145	+	317860	(NATpolyA: EHI_152740)
PAS_84	DS571145	+	320675	(polyA: EHI_152750)
PAS_85	DS571145	+	321976	(polyA: EHI_152760)
PAS_87	DS571145	+	326276	(polyA: EHI_152780)
PAS_88	DS571145	+	326290	(polyA: EHI_152780)
PAS_89	DS571145	+	327851	(polyA: EHI_152790)
PAS_90	DS571145	+	338854	(polyA: EHI_152870)
PAS_91	DS571145	+	339788	(NATpolyA: EHI_152880)
PAS_92	DS571145	+	342550	(NATpolyA: EHI_152890)
PAS_94	DS571145	+	345288	(polyA: EHI_152910)
PAS_95	DS571145	+	346155	(NATpolyA: EHI_152920)
PAS_96	DS571145	+	348004	(NATpolyA: EHI_152930)
PAS_99	DS571145	+	359759	(polyA: EHI_152960)
PAS_100	DS571145	+	361416	(NATpolyA: EHI_152980)
PAS_104	DS571145	+	370326	(polyA: EHI_153040)
PAS_105	DS571145	+	380256	(polyA: EHI_153060)
PAS_115	DS571145	+	381939	(polyA: EHI_153070)
PAS_116	DS571145	+	381959	(polyA: EHI_153070)
PAS_117	DS571145	+	383534	(polyA: EHI_153080)
PAS_118	DS571145	+	383564	(polyA: EHI_153080)
PAS_119	DS571145	+	384384	(polyA: EHI_153090)
PAS_120	DS571145	+	386726	(polyA: EHI_153100)
PAS_121	DS571145	+	405449	(polyA: EHI_153190)
PAS_122	DS571145	+	411610	(NATpolyA: EHI_153240)
PAS_123	DS571145	+	412177	(NATpolyA: EHI_153240)
PAS_124	DS571145	+	415034	(polyA: EHI_153250)
PAS_127	DS571145	+	422231	(polyA: EHI_153290)
PAS_130	DS571145	+	427099	(polyA: EHI_153320)
PAS_131	DS571145	+	427693	(polyA: EHI_153330)
PAS_132	DS571145	+	430524	(polyA: EHI_153350)
PAS_133	DS571145	+	431320	(polyA: EHI_153360)
PAS_135	DS571145	+	439062	(polyA: EHI_153390)
PAS_136	DS571145	+	444167	(polyA: EHI_153400), (NATpolyA: EHI_153410)
PAS_139	DS571145	+	452911	(polyA: EHI_153480)
PAS_140	DS571145	+	459194	(NATpolyA: EHI_153520)
PAS_141	DS571145	+	462081	(polyA: EHI_153530), (NATpolyA: EHI_153540)
PAS_142	DS571145	+	472922	(polyA: EHI_153590)
PAS_143	DS571145	+	476994	(polyA: EHI_153620)
PAS_145	DS571145	+	478416	(polyA: EHI_153630)
PAS_146	DS571145	+	481800	(polyA: EHI_153640)
PAS_147	DS571145	+	482372	(polyA: EHI_153650)
PAS_149	DS571145	+	488321	(polyA: EHI_153690)
PAS_150	DS571145	+	496370	(NATpolyA: EHI_153740)
PAS_152	DS571145	+	497685	(polyA: EHI_153750)
PAS_154	DS571145	+	518162	(polyA: EHI_153800)
PAS_155	DS571145	+	518217	(polyA: EHI_153800)
PAS_156	DS571145	+	523761	(polyA: EHI_153810)
PAS_157	DS571146	+	7520	(polyA: EHI_148030)
PAS_158	DS571146	+	8454	(polyA: EHI_148040)
PAS_159	DS571146	+	9956	(polyA: EHI_148050)
PAS_161	DS571146	+	24625	(polyA: EHI_148140)
PAS_162	DS571146	+	24858	(NATpolyA: EHI_148150)
PAS_163	DS571146	+	25975	(NATpolyA: EHI_148160)
PAS_164	DS571146	+	26652	(NATpolyA: EHI_148160)
PAS_166	DS571146	+	32146	(polyA: EHI_148190)
PAS_167	DS571146	+	33139	(NATpolyA: EHI_148200)
PAS_176	DS571146	+	38853	(polyA: EHI_148230)
PAS_180	DS571146	+	39610	(polyA: EHI_148240)
PAS_182	DS571146	+	53258	(polyA: EHI_148290)
PAS_183	DS571146	+	58118	(NATpolyA: EHI_148320)
PAS_184	DS571146	+	60409	(polyA: EHI_148330)
PAS_187	DS571146	+	82591	(polyA: EHI_148460)
PAS_189	DS571146	+	83955	(polyA: EHI_148470)
PAS_190	DS571146	+	93230	(polyA: EHI_148520)
PAS_191	DS571146	+	98158	(polyA: EHI_148540)
PAS_194	DS571146	+	110687	(polyA: EHI_148580)
PAS_195	DS571146	+	111788	(NATpolyA: EHI_148590)
PAS_196	DS571146	+	118621	(NATpolyA: EHI_148620)
PAS_197	DS571146	+	121515	(NATpolyA: EHI_148630)
PAS_198	DS571146	+	140501	(polyA: EHI_148720)
PAS_199	DS571146	+	144069	(polyA: EHI_148750)
PAS_200	DS571146	+	156801	(polyA: EHI_148780)
PAS_201	DS571146	+	158231	(NATpolyA: EHI_148790)
PAS_203	DS571146	+	171133	(polyA: EHI_148850)
PAS_204	DS571146	+	172631	(polyA: EHI_148860)
PAS_205	DS571146	+	176159	(polyA: EHI_148870)
PAS_206	DS571146	+	179219	(polyA: EHI_148890)
PAS_207	DS571146	+	197189	(polyA: EHI_148970)
PAS_213	DS571146	+	202668	(polyA: EHI_149000)
PAS_214	DS571146	+	203598	(polyA: EHI_149010)
PAS_215	DS571146	+	204615	(polyA: EHI_149020)
PAS_216	DS571146	+	205088	(NATpolyA: EHI_149030)
PAS_218	DS571147	+	10225	(polyA: EHI_044510)
PAS_219	DS571147	+	11619	(polyA: EHI_044520)
PAS_221	DS571147	+	15859	(polyA: EHI_044540)
PAS_222	DS571147	+	15881	(polyA: EHI_044540)
PAS_226	DS571147	+	17346	(polyA: EHI_044550)
PAS_228	DS571147	+	20798	(polyA: EHI_044590)
PAS_229	DS571147	+	20816	(polyA: EHI_044590)
PAS_230	DS571147	+	25338	(NATpolyA: EHI_044640)
PAS_231	DS571147	+	25783	(NATpolyA: EHI_044640)
PAS_232	DS571147	+	27044	(NATpolyA: EHI_044650)
PAS_235	DS571147	+	31675	(polyA: EHI_044680)
PAS_236	DS571147	+	33392	(NATpolyA: EHI_044700)
PAS_237	DS571147	+	42482	(polyA: EHI_044740)
PAS_238	DS571147	+	42556	(polyA: EHI_044740)
PAS_240	DS571147	+	48104	(polyA: EHI_044790)
PAS_241	DS571147	+	49898	(polyA: EHI_044800)
PAS_242	DS571147	+	51336	(polyA: EHI_044820)
PAS_246	DS571147	+	51664	(polyA: EHI_044830)
PAS_247	DS571147	+	51683	(polyA: EHI_044830)
PAS_248	DS571147	+	54841	(polyA: EHI_044840)
PAS_249	DS571147	+	56828	(polyA: EHI_044860)
PAS_250	DS571147	+	69216	(polyA: EHI_044940)
PAS_251	DS571147	+	74948	(polyA: EHI_044990)
PAS_253	DS571147	+	80053	(polyA: EHI_045000)
PAS_254	DS571147	+	83852	(polyA: EHI_045030)
PAS_255	DS571147	+	87079	(NATpolyA: EHI_045050)
PAS_256	DS571147	+	90522	(polyA: EHI_045070)
PAS_257	DS571147	+	90752	(NATpolyA: EHI_045080)
PAS_258	DS571147	+	90836	(NATpolyA: EHI_045080)
PAS_259	DS571147	+	95033	(NATpolyA: EHI_045110)
PAS_260	DS571147	+	108325	(polyA: EHI_045170)
PAS_261	DS571147	+	108899	(polyA: EHI_045180)
PAS_262	DS571147	+	110185	(polyA: EHI_045200)
PAS_265	DS571147	+	128151	(polyA: EHI_045300)
PAS_266	DS571147	+	128169	(polyA: EHI_045300)
PAS_267	DS571147	+	128456	(NATpolyA: EHI_045310)
PAS_268	DS571147	+	128657	(NATpolyA: EHI_045310)
PAS_269	DS571147	+	129254	(NATpolyA: EHI_045310)
PAS_271	DS571147	+	141120	(NATpolyA: EHI_045390)
PAS_272	DS571147	+	152962	(polyA: EHI_045440)
PAS_273	DS571147	+	158631	(NATpolyA: EHI_045490)
PAS_276	DS571147	+	174017	(polyA: EHI_045560)
PAS_277	DS571147	+	175325	(polyA: EHI_045570)
PAS_283	DS571148	+	27967	(polyA: EHI_011900)
PAS_285	DS571148	+	36261	(polyA: EHI_011940)
PAS_286	DS571148	+	37453	(polyA: EHI_011950)
PAS_287	DS571148	+	42313	(polyA: EHI_011970)
PAS_288	DS571148	+	48034	(polyA: EHI_012010)
PAS_289	DS571148	+	50609	(NATpolyA: EHI_012020)
PAS_290	DS571148	+	52920	(NATpolyA: EHI_012040)
PAS_291	DS571148	+	57492	(NATpolyA: EHI_012080)
PAS_293	DS571148	+	65698	(NATpolyA: EHI_012140)
PAS_295	DS571148	+	71161	(polyA: EHI_012170)
PAS_296	DS571148	+	71828	(NATpolyA: EHI_012180)
PAS_297	DS571148	+	81935	(polyA: EHI_012230)
PAS_299	DS571148	+	82879	(polyA: EHI_012240)
PAS_300	DS571148	+	84471	(polyA: EHI_012250)
PAS_302	DS571148	+	96156	(NATpolyA: EHI_012290)
PAS_303	DS571148	+	106442	(NATpolyA: EHI_012320)
PAS_305	DS571148	+	120921	(polyA: EHI_012340)
PAS_307	DS571148	+	125504	(polyA: EHI_012370)
PAS_308	DS571148	+	126502	(polyA: EHI_012380)
PAS_310	DS571148	+	147372	(NATpolyA: EHI_012480)
PAS_311	DS571148	+	148302	(NATpolyA: EHI_012490)
PAS_312	DS571148	+	150425	(NATpolyA: EHI_012500)
PAS_313	DS571148	+	150542	(NATpolyA: EHI_012500)
PAS_317	DS571148	+	175771	(NATpolyA: EHI_012580)
PAS_318	DS571148	+	183491	(polyA: EHI_012590)
PAS_319	DS571149	+	6281	(polyA: EHI_050120)
PAS_320	DS571149	+	8163	(polyA: EHI_050140)
PAS_321	DS571149	+	13857	(NATpolyA: EHI_050270)
PAS_322	DS571149	+	15571	(polyA: EHI_050280)
PAS_323	DS571149	+	15808	(NATpolyA: EHI_050290)
PAS_325	DS571149	+	24044	(polyA: EHI_050350)
PAS_326	DS571149	+	33158	(polyA: EHI_050390)
PAS_327	DS571149	+	33943	(polyA: EHI_050400)
PAS_328	DS571149	+	36445	(polyA: EHI_050410)
PAS_329	DS571149	+	41511	(polyA: EHI_050440)
PAS_331	DS571149	+	43634	(polyA: EHI_050460)
PAS_332	DS571149	+	44599	(polyA: EHI_050470)
PAS_334	DS571149	+	53277	(polyA: EHI_050500)
PAS_336	DS571149	+	55417	(polyA: EHI_050520)
PAS_338	DS571149	+	58200	(polyA: EHI_050530), (NATpolyA: EHI_050540)
PAS_339	DS571149	+	61755	(polyA: EHI_050550)
PAS_340	DS571149	+	62993	(polyA: EHI_050560)
PAS_341	DS571149	+	64288	(polyA: EHI_050570)
PAS_343	DS571149	+	71989	(polyA: EHI_050610)
PAS_344	DS571149	+	91282	(polyA: EHI_050660)
PAS_345	DS571149	+	93481	(polyA: EHI_050670)
PAS_346	DS571149	+	106641	(polyA: EHI_050750)
PAS_347	DS571149	+	108741	(NATpolyA: EHI_050770)
PAS_348	DS571149	+	117345	(polyA: EHI_050800)
PAS_349	DS571149	+	134042	(NATpolyA: EHI_050880)
PAS_350	DS571149	+	139068	(polyA: EHI_050900)
PAS_351	DS571149	+	146935	(NATpolyA: EHI_050940)
PAS_352	DS571149	+	146955	(NATpolyA: EHI_050940)
PAS_353	DS571149	+	150540	(polyA: EHI_050950)
PAS_354	DS571149	+	153323	(polyA: EHI_050960)
PAS_355	DS571149	+	158417	(polyA: EHI_050980)
PAS_356	DS571149	+	158431	(polyA: EHI_050980)
PAS_359	DS571149	+	168630	(polyA: EHI_051020)
PAS_364	DS571149	+	175474	(polyA: EHI_051060)
PAS_365	DS571150	+	5805	(polyA: EHI_067830)
PAS_366	DS571150	+	7405	(polyA: EHI_067850)
PAS_367	DS571150	+	20146	(polyA: EHI_067890)
PAS_368	DS571150	+	21187	(polyA: EHI_067900)
PAS_370	DS571150	+	46363	(polyA: EHI_068000)
PAS_372	DS571150	+	61931	(NATpolyA: EHI_068100)
PAS_374	DS571150	+	71213	(polyA: EHI_068150)
PAS_375	DS571150	+	78125	(polyA: EHI_068160)
PAS_376	DS571150	+	81641	(polyA: EHI_068190)
PAS_378	DS571150	+	82256	(polyA: EHI_068200)
PAS_381	DS571150	+	85842	(polyA: EHI_068240)
PAS_382	DS571150	+	88680	(NATpolyA: EHI_068270)
PAS_383	DS571150	+	97546	(polyA: EHI_068310)
PAS_384	DS571150	+	101265	(polyA: EHI_068330)
PAS_385	DS571150	+	106312	(polyA: EHI_068350)
PAS_387	DS571150	+	112281	(polyA: EHI_068390)
PAS_388	DS571150	+	116190	(polyA: EHI_068410)
PAS_389	DS571150	+	123520	(polyA: EHI_068440)
PAS_390	DS571150	+	129003	(polyA: EHI_068480)
PAS_392	DS571150	+	134193	(polyA: EHI_068510)
PAS_394	DS571150	+	149699	(polyA: EHI_068560)
PAS_395	DS571150	+	149976	(NATpolyA: EHI_068570)
PAS_396	DS571150	+	150800	(polyA: EHI_068580)
PAS_397	DS571150	+	155737	(NATpolyA: EHI_068620)
PAS_398	DS571150	+	159222	(polyA: EHI_068630)
PAS_402	DS571150	+	164198	(polyA: EHI_068660)
PAS_403	DS571150	+	165017	(polyA: EHI_068670)
PAS_404	DS571150	+	166401	(polyA: EHI_068690), (NATpolyA: EHI_068700)
PAS_405	DS571150	+	173847	(polyA: EHI_068720)
PAS_406	DS571150	+	178894	(polyA: EHI_068750)
PAS_407	DS571150	+	178931	(polyA: EHI_068750)
PAS_408	DS571151	+	2709	(polyA: EHI_110120)
PAS_413	DS571151	+	8220	(NATpolyA: EHI_110150)
PAS_416	DS571151	+	24256	(polyA: EHI_110180)
PAS_417	DS571151	+	25330	(polyA: EHI_110190)
PAS_418	DS571151	+	26152	(NATpolyA: EHI_110210)
PAS_419	DS571151	+	28440	(NATpolyA: EHI_110230)
PAS_420	DS571151	+	39925	(polyA: EHI_110280)
PAS_422	DS571151	+	43165	(polyA: EHI_110300)
PAS_423	DS571151	+	47673	(polyA: EHI_110330)
PAS_426	DS571151	+	48478	(polyA: EHI_110340)
PAS_427	DS571151	+	51917	(polyA: EHI_110360)
PAS_429	DS571151	+	55792	(polyA: EHI_110370)
PAS_430	DS571151	+	59888	(polyA: EHI_110400)
PAS_431	DS571151	+	60871	(polyA: EHI_110410), (NATpolyA: EHI_110420)
PAS_432	DS571151	+	64337	(NATpolyA: EHI_110430)
PAS_436	DS571151	+	74276	(polyA: EHI_110460)
PAS_437	DS571151	+	85333	(NATpolyA: EHI_110520)
PAS_439	DS571151	+	91081	(polyA: EHI_110530)
PAS_440	DS571151	+	108969	(polyA: EHI_110580)
PAS_442	DS571151	+	112466	(polyA: EHI_110600)
PAS_444	DS571151	+	115353	(polyA: EHI_110620)
PAS_446	DS571151	+	119608	(polyA: EHI_110640)
PAS_447	DS571151	+	127210	(NATpolyA: EHI_110670)
PAS_450	DS571151	+	143155	(polyA: EHI_110740)
PAS_452	DS571151	+	149976	(polyA: EHI_110780)
PAS_453	DS571151	+	151923	(NATpolyA: EHI_110790)
PAS_454	DS571151	+	163535	(NATpolyA: EHI_110840)
PAS_456	DS571152	+	4157	(NATpolyA: EHI_049300)
PAS_457	DS571152	+	7916	(polyA: EHI_049310)
PAS_458	DS571152	+	8798	(NATpolyA: EHI_049320)
PAS_460	DS571152	+	11738	(polyA: EHI_049330)
PAS_461	DS571152	+	11765	(polyA: EHI_049330)
PAS_462	DS571152	+	14404	(polyA: EHI_049350)
PAS_463	DS571152	+	14964	(polyA: EHI_049360)
PAS_466	DS571152	+	15352	(polyA: EHI_049370)
PAS_467	DS571152	+	18001	(polyA: EHI_049380)
PAS_468	DS571152	+	21490	(NATpolyA: EHI_049390)
PAS_469	DS571152	+	45411	(polyA: EHI_049480)
PAS_473	DS571152	+	53590	(polyA: EHI_049530)
PAS_474	DS571152	+	55429	(polyA: EHI_049550)
PAS_475	DS571152	+	57010	(polyA: EHI_049560)
PAS_478	DS571152	+	83125	(NATpolyA: EHI_049660)
PAS_479	DS571152	+	93004	(polyA: EHI_049680)
PAS_480	DS571152	+	101833	(NATpolyA: EHI_049710)
PAS_481	DS571152	+	104307	(NATpolyA: EHI_049720)
PAS_482	DS571152	+	105141	(NATpolyA: EHI_049730)
PAS_484	DS571152	+	117840	(polyA: EHI_049780)
PAS_485	DS571152	+	120389	(polyA: EHI_049790)
PAS_487	DS571152	+	129205	(polyA: EHI_049830)
PAS_489	DS571152	+	132334	(polyA: EHI_049860)
PAS_490	DS571152	+	134030	(polyA: EHI_049880)
PAS_492	DS571152	+	139638	(polyA: EHI_049910)
PAS_493	DS571152	+	141335	(polyA: EHI_049920)
PAS_494	DS571152	+	141354	(polyA: EHI_049920)
PAS_495	DS571152	+	145577	(NATpolyA: EHI_049950)
PAS_498	DS571152	+	153547	(polyA: EHI_049970)
PAS_500	DS571152	+	165134	(polyA: EHI_050000)
PAS_506	DS571153	+	24287	(polyA: EHI_022730)
PAS_508	DS571153	+	31546	(polyA: EHI_022900)
PAS_509	DS571153	+	37417	(polyA: EHI_022940)
PAS_510	DS571153	+	43803	(polyA: EHI_022970)
PAS_511	DS571153	+	45067	(polyA: EHI_022980)
PAS_513	DS571153	+	52581	(polyA: EHI_023000)
PAS_514	DS571153	+	55050	(polyA: EHI_023010)
PAS_515	DS571153	+	56601	(polyA: EHI_023020)
PAS_516	DS571153	+	59416	(NATpolyA: EHI_023050)
PAS_519	DS571153	+	67323	(NATpolyA: EHI_023090)
PAS_520	DS571153	+	67507	(NATpolyA: EHI_023090)
PAS_521	DS571153	+	77205	(polyA: EHI_023130)
PAS_522	DS571153	+	80445	(polyA: EHI_023140)
PAS_526	DS571153	+	93222	(polyA: EHI_023220)
PAS_528	DS571153	+	94621	(NATpolyA: EHI_023230)
PAS_529	DS571153	+	94732	(NATpolyA: EHI_023230)
PAS_530	DS571153	+	94922	(NATpolyA: EHI_023230)
PAS_533	DS571153	+	119073	(polyA: EHI_023340)
PAS_536	DS571153	+	123341	(NATpolyA: EHI_023370)
PAS_537	DS571153	+	123400	(NATpolyA: EHI_023370)
PAS_540	DS571153	+	133035	(NATpolyA: EHI_023410)
PAS_542	DS571153	+	144303	(polyA: EHI_023430)
PAS_544	DS571153	+	151450	(NATpolyA: EHI_023460)
PAS_546	DS571153	+	157569	(polyA: EHI_023480)
PAS_549	DS571153	+	162295	(polyA: EHI_023500)
PAS_551	DS571154	+	2260	(NATpolyA: EHI_178440)
PAS_552	DS571154	+	2328	(NATpolyA: EHI_178440)
PAS_553	DS571154	+	10752	(polyA: EHI_178450)
PAS_555	DS571154	+	11482	(polyA: EHI_178460)
PAS_558	DS571154	+	20562	(polyA: EHI_178470)
PAS_559	DS571154	+	23821	(polyA: EHI_178490)
PAS_560	DS571154	+	28737	(polyA: EHI_178510)
PAS_561	DS571154	+	28969	(NATpolyA: EHI_178520)
PAS_562	DS571154	+	37719	(polyA: EHI_178560)
PAS_563	DS571154	+	37761	(polyA: EHI_178560), (NATpolyA: EHI_178570)
PAS_565	DS571154	+	46024	(polyA: EHI_178580)
PAS_568	DS571154	+	58640	(NATpolyA: EHI_178650)
PAS_569	DS571154	+	68435	(polyA: EHI_178700), (NATpolyA: EHI_178710)
PAS_570	DS571154	+	76513	(polyA: EHI_178720)
PAS_573	DS571154	+	80956	(polyA: EHI_178750)
PAS_574	DS571154	+	82998	(NATpolyA: EHI_178770)
PAS_575	DS571154	+	83323	(NATpolyA: EHI_178770)
PAS_576	DS571154	+	96124	(polyA: EHI_178820)
PAS_577	DS571154	+	98014	(polyA: EHI_178830)
PAS_578	DS571154	+	103200	(polyA: EHI_178860)
PAS_580	DS571154	+	107409	(polyA: EHI_178890)
PAS_581	DS571154	+	111499	(polyA: EHI_178920)
PAS_582	DS571154	+	115468	(NATpolyA: EHI_178960)
PAS_583	DS571154	+	119811	(polyA: EHI_178970)
PAS_584	DS571154	+	121022	(NATpolyA: EHI_178980)
PAS_587	DS571154	+	126223	(polyA: EHI_179000)
PAS_588	DS571154	+	129227	(polyA: EHI_179020)
PAS_589	DS571154	+	133355	(polyA: EHI_179050)
PAS_590	DS571154	+	142836	(polyA: EHI_179080)
PAS_593	DS571155	+	5567	(polyA: EHI_091950)
PAS_594	DS571155	+	5949	(NATpolyA: EHI_091960)
PAS_597	DS571155	+	20636	(polyA: EHI_092110)
PAS_598	DS571155	+	20663	(polyA: EHI_092110)
PAS_599	DS571155	+	21172	(NATpolyA: EHI_092120)
PAS_600	DS571155	+	21739	(NATpolyA: EHI_092130)
PAS_601	DS571155	+	23038	(polyA: EHI_092140)
PAS_602	DS571155	+	26538	(polyA: EHI_092170)
PAS_603	DS571155	+	30003	(NATpolyA: EHI_092200)
PAS_605	DS571155	+	54568	(polyA: EHI_092280)
PAS_606	DS571155	+	80678	(polyA: EHI_092370)
PAS_607	DS571155	+	100064	(polyA: EHI_092390)
PAS_608	DS571155	+	104729	(NATpolyA: EHI_092430)
PAS_610	DS571155	+	107175	(polyA: EHI_092450)
PAS_614	DS571155	+	108578	(polyA: EHI_092470)
PAS_616	DS571155	+	110311	(polyA: EHI_092480)
PAS_618	DS571155	+	124586	(polyA: EHI_092540)
PAS_619	DS571155	+	125876	(polyA: EHI_092550)
PAS_620	DS571155	+	127210	(NATpolyA: EHI_092570)
PAS_622	DS571155	+	128509	(NATpolyA: EHI_092580)
PAS_625	DS571155	+	137803	(polyA: EHI_092640)
PAS_626	DS571155	+	140422	(NATpolyA: EHI_092660)
PAS_627	DS571155	+	146253	(polyA: EHI_092680)
PAS_628	DS571155	+	154060	(polyA: EHI_092730)
PAS_629	DS571156	+	6614	(polyA: EHI_182470)
PAS_631	DS571156	+	18366	(NATpolyA: EHI_182560)
PAS_632	DS571156	+	22042	(polyA: EHI_182580), (NATpolyA: EHI_182590)
PAS_633	DS571156	+	25502	(NATpolyA: EHI_182620)
PAS_634	DS571156	+	25571	(NATpolyA: EHI_182620)
PAS_636	DS571156	+	30429	(polyA: EHI_182660)
PAS_639	DS571156	+	31577	(polyA: EHI_182670)
PAS_641	DS571156	+	39640	(polyA: EHI_182720)
PAS_643	DS571156	+	40257	(polyA: EHI_182730)
PAS_644	DS571156	+	40510	(NATpolyA: EHI_182740)
PAS_645	DS571156	+	48956	(polyA: EHI_182770)
PAS_649	DS571156	+	52117	(polyA: EHI_182800)
PAS_650	DS571156	+	52137	(polyA: EHI_182800), (NATpolyA: EHI_182810)
PAS_651	DS571156	+	59298	(NATpolyA: EHI_182850)
PAS_653	DS571156	+	61090	(polyA: EHI_182860)
PAS_654	DS571156	+	64044	(polyA: EHI_182880)
PAS_655	DS571156	+	65699	(NATpolyA: EHI_182900)
PAS_656	DS571156	+	66367	(NATpolyA: EHI_182900)
PAS_657	DS571156	+	66611	(NATpolyA: EHI_182900)
PAS_659	DS571156	+	72217	(polyA: EHI_182930)
PAS_660	DS571156	+	82271	(NATpolyA: EHI_182960)
PAS_661	DS571156	+	84131	(polyA: EHI_182970)
PAS_662	DS571156	+	86067	(polyA: EHI_182990)
PAS_663	DS571156	+	92229	(NATpolyA: EHI_183030)
PAS_664	DS571156	+	93434	(polyA: EHI_183040), (NATpolyA: EHI_183050)
PAS_666	DS571156	+	99133	(polyA: EHI_183070)
PAS_667	DS571156	+	101656	(polyA: EHI_183090)
PAS_668	DS571156	+	102953	(polyA: EHI_183100)
PAS_669	DS571156	+	115032	(polyA: EHI_183150)
PAS_670	DS571156	+	116789	(polyA: EHI_183160)
PAS_673	DS571156	+	141379	(polyA: EHI_183220)
PAS_674	DS571156	+	143063	(polyA: EHI_183240)
PAS_676	DS571156	+	147310	(NATpolyA: EHI_183280)
PAS_678	DS571157	+	17844	(NATpolyA: EHI_196920)
PAS_679	DS571157	+	18509	(NATpolyA: EHI_196930)
PAS_680	DS571157	+	18558	(NATpolyA: EHI_196930)
PAS_681	DS571157	+	35004	(polyA: EHI_196980)
PAS_682	DS571157	+	40852	(polyA: EHI_197010)
PAS_683	DS571157	+	40873	(polyA: EHI_197010)
PAS_684	DS571157	+	41872	(NATpolyA: EHI_197030)
PAS_685	DS571157	+	41937	(NATpolyA: EHI_197030)
PAS_686	DS571157	+	42018	(NATpolyA: EHI_197030)
PAS_687	DS571157	+	42448	(NATpolyA: EHI_197040)
PAS_689	DS571157	+	48071	(polyA: EHI_197060)
PAS_690	DS571157	+	48921	(polyA: EHI_197070)
PAS_691	DS571157	+	54151	(polyA: EHI_197090)
PAS_692	DS571157	+	58666	(polyA: EHI_197120)
PAS_693	DS571157	+	58679	(polyA: EHI_197120)
PAS_694	DS571157	+	62284	(polyA: EHI_197140)
PAS_695	DS571157	+	65678	(polyA: EHI_197160)
PAS_696	DS571157	+	71619	(polyA: EHI_197170)
PAS_698	DS571157	+	86778	(polyA: EHI_197250)
PAS_702	DS571157	+	92980	(NATpolyA: EHI_197280)
PAS_703	DS571157	+	121947	(polyA: EHI_197380)
PAS_704	DS571157	+	125912	(NATpolyA: EHI_197400)
PAS_705	DS571157	+	127557	(polyA: EHI_197410)
PAS_706	DS571157	+	129620	(NATpolyA: EHI_197440)
PAS_707	DS571157	+	133866	(polyA: EHI_197460)
PAS_710	DS571157	+	136101	(polyA: EHI_197480)
PAS_712	DS571157	+	149306	(polyA: EHI_197560)
PAS_713	DS571157	+	149319	(polyA: EHI_197560)
PAS_715	DS571158	+	11877	(polyA: EHI_103250)
PAS_720	DS571158	+	25775	(polyA: EHI_103310)
PAS_721	DS571158	+	26552	(polyA: EHI_103320)
PAS_722	DS571158	+	26579	(polyA: EHI_103320)
PAS_725	DS571158	+	33012	(NATpolyA: EHI_103360)
PAS_726	DS571158	+	40295	(NATpolyA: EHI_103410)
PAS_727	DS571158	+	44008	(polyA: EHI_103420)
PAS_729	DS571158	+	47004	(polyA: EHI_103440)
PAS_736	DS571158	+	55724	(polyA: EHI_103510)
PAS_737	DS571158	+	55740	(polyA: EHI_103510)
PAS_738	DS571158	+	56810	(polyA: EHI_103520)
PAS_739	DS571158	+	64808	(polyA: EHI_103540)
PAS_740	DS571158	+	69809	(polyA: EHI_103580)
PAS_741	DS571158	+	78485	(polyA: EHI_103590)
PAS_742	DS571158	+	78500	(polyA: EHI_103590)
PAS_743	DS571158	+	78965	(NATpolyA: EHI_103600)
PAS_747	DS571158	+	84206	(polyA: EHI_103620)
PAS_748	DS571158	+	96574	(NATpolyA: EHI_103700)
PAS_751	DS571158	+	105234	(polyA: EHI_103720)
PAS_752	DS571158	+	107631	(polyA: EHI_103730)
PAS_753	DS571158	+	116404	(NATpolyA: EHI_103760)
PAS_754	DS571158	+	120164	(polyA: EHI_103780)
PAS_757	DS571158	+	129440	(NATpolyA: EHI_103830)
PAS_758	DS571158	+	129650	(NATpolyA: EHI_103830)
PAS_759	DS571158	+	141538	(polyA: EHI_103880)
PAS_760	DS571159	+	9599	(polyA: EHI_186320)
PAS_763	DS571159	+	17516	(polyA: EHI_186350)
PAS_764	DS571159	+	22358	(NATpolyA: EHI_186480)
PAS_765	DS571159	+	23324	(NATpolyA: EHI_186490)
PAS_766	DS571159	+	30399	(polyA: EHI_186740)
PAS_767	DS571159	+	32002	(polyA: EHI_186750)
PAS_768	DS571159	+	38154	(polyA: EHI_186770)
PAS_769	DS571159	+	38168	(polyA: EHI_186770)
PAS_770	DS571159	+	41215	(polyA: EHI_186790)
PAS_771	DS571159	+	44837	(polyA: EHI_186800)
PAS_772	DS571159	+	48012	(polyA: EHI_186820)
PAS_773	DS571159	+	48025	(polyA: EHI_186820)
PAS_778	DS571159	+	48523	(polyA: EHI_186830)
PAS_779	DS571159	+	48807	(NATpolyA: EHI_186840)
PAS_780	DS571159	+	51106	(NATpolyA: EHI_186850)
PAS_781	DS571159	+	51328	(NATpolyA: EHI_186850)
PAS_782	DS571159	+	59025	(polyA: EHI_186880)
PAS_788	DS571159	+	63374	(polyA: EHI_186900)
PAS_790	DS571159	+	66868	(polyA: EHI_186920)
PAS_791	DS571159	+	70995	(polyA: EHI_186950)
PAS_792	DS571159	+	72150	(polyA: EHI_186970)
PAS_793	DS571159	+	72693	(polyA: EHI_186980)
PAS_794	DS571159	+	75836	(polyA: EHI_186990)
PAS_795	DS571159	+	78054	(polyA: EHI_187000)
PAS_796	DS571159	+	79980	(polyA: EHI_187020)
PAS_800	DS571159	+	90799	(polyA: EHI_187060)
PAS_801	DS571159	+	91528	(NATpolyA: EHI_187070)
PAS_802	DS571159	+	92690	(NATpolyA: EHI_187070)
PAS_805	DS571159	+	98556	(polyA: EHI_187090)
PAS_806	DS571159	+	105899	(polyA: EHI_187120)
PAS_807	DS571159	+	110582	(polyA: EHI_187140)
PAS_810	DS571159	+	111875	(polyA: EHI_187150)
PAS_812	DS571159	+	118719	(polyA: EHI_187180)
PAS_813	DS571159	+	122839	(polyA: EHI_187210)
PAS_814	DS571159	+	125638	(polyA: EHI_187230)
PAS_815	DS571159	+	129657	(polyA: EHI_187260), (NATpolyA: EHI_187270)
PAS_816	DS571159	+	135661	(polyA: EHI_187280)
PAS_817	DS571160	+	8829	(polyA: EHI_125600)
PAS_818	DS571160	+	15887	(polyA: EHI_125630)
PAS_820	DS571160	+	21263	(polyA: EHI_125650)
PAS_821	DS571160	+	22666	(polyA: EHI_125660)
PAS_823	DS571160	+	28012	(polyA: EHI_125690)
PAS_825	DS571160	+	39562	(NATpolyA: EHI_125770)
PAS_826	DS571160	+	42409	(polyA: EHI_125790)
PAS_828	DS571160	+	44291	(polyA: EHI_125800)
PAS_829	DS571160	+	44309	(polyA: EHI_125800)
PAS_830	DS571160	+	47849	(polyA: EHI_125820)
PAS_831	DS571160	+	48481	(polyA: EHI_125830)
PAS_832	DS571160	+	48496	(polyA: EHI_125830)
PAS_833	DS571160	+	49214	(polyA: EHI_125840)
PAS_834	DS571160	+	49372	(polyA: EHI_125840), (NATpolyA: EHI_125850)
PAS_835	DS571160	+	52137	(polyA: EHI_125860)
PAS_836	DS571160	+	63416	(polyA: EHI_125890)
PAS_837	DS571160	+	70147	(polyA: EHI_125920)
PAS_838	DS571160	+	72606	(polyA: EHI_125930)
PAS_839	DS571160	+	73449	(NATpolyA: EHI_125940)
PAS_843	DS571160	+	84291	(polyA: EHI_126010)
PAS_845	DS571160	+	93566	(NATpolyA: EHI_126060)
PAS_847	DS571160	+	96793	(polyA: EHI_126070)
PAS_849	DS571160	+	99264	(polyA: EHI_126090)
PAS_850	DS571160	+	105151	(polyA: EHI_126110)
PAS_855	DS571160	+	108483	(polyA: EHI_126140)
PAS_856	DS571160	+	116743	(NATpolyA: EHI_126190)
PAS_858	DS571160	+	124510	(polyA: EHI_126220)
PAS_862	DS571160	+	131325	(polyA: EHI_126250)
PAS_863	DS571160	+	131364	(polyA: EHI_126250)
PAS_864	DS571160	+	138318	(polyA: EHI_126300)
PAS_865	DS571160	+	138530	(NATpolyA: EHI_126310)
PAS_866	DS571160	+	138554	(NATpolyA: EHI_126310)
PAS_868	DS571161	+	17070	(NATpolyA: EHI_141370)
PAS_869	DS571161	+	27591	(NATpolyA: EHI_141440)
PAS_870	DS571161	+	36893	(polyA: EHI_141800)
PAS_875	DS571161	+	45615	(polyA: EHI_141840)
PAS_876	DS571161	+	51711	(NATpolyA: EHI_141850)
PAS_877	DS571161	+	55328	(polyA: EHI_141870)
PAS_878	DS571161	+	57160	(polyA: EHI_141880)
PAS_879	DS571161	+	65909	(NATpolyA: EHI_141940)
PAS_881	DS571161	+	77558	(polyA: EHI_141980)
PAS_882	DS571161	+	77991	(NATpolyA: EHI_141990)
PAS_883	DS571161	+	89076	(NATpolyA: EHI_142070)
PAS_884	DS571161	+	89747	(NATpolyA: EHI_142070)
PAS_885	DS571161	+	90164	(NATpolyA: EHI_142080)
PAS_886	DS571161	+	92029	(polyA: EHI_142090)
PAS_887	DS571161	+	92056	(polyA: EHI_142090)
PAS_888	DS571161	+	100583	(polyA: EHI_142130), (NATpolyA: EHI_142140)
PAS_889	DS571161	+	119755	(polyA: EHI_142230)
PAS_891	DS571161	+	122526	(polyA: EHI_142250)
PAS_892	DS571161	+	122563	(polyA: EHI_142250)
PAS_893	DS571162	+	15953	(polyA: EHI_155170)
PAS_894	DS571162	+	16882	(polyA: EHI_155180)
PAS_895	DS571162	+	16904	(polyA: EHI_155180)
PAS_896	DS571162	+	17124	(NATpolyA: EHI_155190)
PAS_898	DS571162	+	25844	(polyA: EHI_155240)
PAS_899	DS571162	+	28053	(polyA: EHI_155250)
PAS_900	DS571162	+	29044	(polyA: EHI_155260)
PAS_901	DS571162	+	29608	(polyA: EHI_155270)
PAS_902	DS571162	+	29625	(polyA: EHI_155270)
PAS_903	DS571162	+	32775	(polyA: EHI_155290)
PAS_905	DS571162	+	37900	(polyA: EHI_155340)
PAS_906	DS571162	+	42026	(polyA: EHI_155380)
PAS_908	DS571162	+	45057	(polyA: EHI_155420)
PAS_909	DS571162	+	48712	(polyA: EHI_155440)
PAS_910	DS571162	+	48840	(polyA: EHI_155440)
PAS_912	DS571162	+	61342	(polyA: EHI_155450)
PAS_913	DS571162	+	64681	(NATpolyA: EHI_155480)
PAS_914	DS571162	+	65784	(NATpolyA: EHI_155490)
PAS_915	DS571162	+	67705	(NATpolyA: EHI_155500)
PAS_916	DS571162	+	71775	(polyA: EHI_155510)
PAS_917	DS571162	+	74090	(polyA: EHI_155520)
PAS_918	DS571162	+	74400	(NATpolyA: EHI_155530)
PAS_919	DS571162	+	77500	(NATpolyA: EHI_155540)
PAS_920	DS571162	+	77627	(NATpolyA: EHI_155540)
PAS_921	DS571162	+	77664	(NATpolyA: EHI_155540)
PAS_922	DS571162	+	79615	(polyA: EHI_155550)
PAS_923	DS571162	+	82650	(polyA: EHI_155570)
PAS_925	DS571162	+	84034	(NATpolyA: EHI_155590)
PAS_927	DS571162	+	96901	(polyA: EHI_155640), (NATpolyA: EHI_155650)
PAS_928	DS571162	+	97263	(NATpolyA: EHI_155650)
PAS_930	DS571162	+	107640	(polyA: EHI_155680)
PAS_931	DS571162	+	109530	(NATpolyA: EHI_155700)
PAS_934	DS571162	+	120276	(polyA: EHI_155740)
PAS_937	DS571162	+	128962	(polyA: EHI_155780)
PAS_939	DS571163	+	8060	(polyA: EHI_096180)
PAS_940	DS571163	+	10279	(polyA: EHI_096200)
PAS_941	DS571163	+	11283	(polyA: EHI_096210)
PAS_942	DS571163	+	12194	(polyA: EHI_096220)
PAS_943	DS571163	+	14377	(polyA: EHI_096230)
PAS_944	DS571163	+	15069	(polyA: EHI_096240)
PAS_945	DS571163	+	19506	(polyA: EHI_096260)
PAS_946	DS571163	+	20807	(polyA: EHI_096270)
PAS_947	DS571163	+	29695	(polyA: EHI_096320)
PAS_949	DS571163	+	32605	(polyA: EHI_096340)
PAS_950	DS571163	+	34916	(polyA: EHI_096350)
PAS_952	DS571163	+	37322	(polyA: EHI_096360)
PAS_953	DS571163	+	40854	(polyA: EHI_096370)
PAS_954	DS571163	+	40874	(polyA: EHI_096370)
PAS_955	DS571163	+	42992	(polyA: EHI_096380)
PAS_956	DS571163	+	43464	(NATpolyA: EHI_096390)
PAS_957	DS571163	+	52882	(NATpolyA: EHI_096460)
PAS_959	DS571163	+	60002	(polyA: EHI_096500)
PAS_960	DS571163	+	60502	(NATpolyA: EHI_096510)
PAS_962	DS571163	+	65304	(polyA: EHI_096540)
PAS_963	DS571163	+	76182	(polyA: EHI_096600)
PAS_965	DS571163	+	97844	(polyA: EHI_096680)
PAS_967	DS571163	+	106553	(polyA: EHI_096710)
PAS_969	DS571163	+	115246	(polyA: EHI_096770)
PAS_970	DS571163	+	117031	(NATpolyA: EHI_096790)
PAS_971	DS571163	+	121205	(polyA: EHI_096820)
PAS_972	DS571163	+	124237	(polyA: EHI_096830)
PAS_975	DS571163	+	127255	(polyA: EHI_096850)
PAS_976	DS571163	+	127272	(polyA: EHI_096850)
PAS_978	DS571164	+	10025	(polyA: EHI_069060)
PAS_980	DS571164	+	21424	(polyA: EHI_069130)
PAS_981	DS571164	+	22657	(polyA: EHI_069140)
PAS_983	DS571164	+	31556	(NATpolyA: EHI_069180)
PAS_984	DS571164	+	36304	(NATpolyA: EHI_069190)
PAS_985	DS571164	+	46052	(polyA: EHI_069220)
PAS_986	DS571164	+	47416	(polyA: EHI_069230)
PAS_987	DS571164	+	54188	(polyA: EHI_069260)
PAS_989	DS571164	+	55911	(polyA: EHI_069270)
PAS_990	DS571164	+	57104	(NATpolyA: EHI_069290)
PAS_991	DS571164	+	57141	(NATpolyA: EHI_069290)
PAS_992	DS571164	+	67537	(NATpolyA: EHI_069350)
PAS_994	DS571164	+	70030	(polyA: EHI_069370)
PAS_996	DS571164	+	71725	(polyA: EHI_069380)
PAS_1004	DS571164	+	104364	(polyA: EHI_069490)
PAS_1005	DS571164	+	105390	(polyA: EHI_069500)
PAS_1006	DS571164	+	116398	(NATpolyA: EHI_069540)
PAS_1007	DS571164	+	119455	(polyA: EHI_069550)
PAS_1009	DS571164	+	120191	(polyA: EHI_069560)
PAS_1011	DS571164	+	127963	(polyA: EHI_069630)
PAS_1015	DS571165	+	4649	(NATpolyA: EHI_198570)
PAS_1016	DS571165	+	4735	(NATpolyA: EHI_198570)
PAS_1017	DS571165	+	9158	(polyA: EHI_198600)
PAS_1018	DS571165	+	9209	(polyA: EHI_198600)
PAS_1019	DS571165	+	9860	(polyA: EHI_198610)
PAS_1020	DS571165	+	13844	(polyA: EHI_198620)
PAS_1022	DS571165	+	22930	(NATpolyA: EHI_198650)
PAS_1023	DS571165	+	25793	(NATpolyA: EHI_198670)
PAS_1024	DS571165	+	25880	(NATpolyA: EHI_198670)
PAS_1025	DS571165	+	25923	(NATpolyA: EHI_198670)
PAS_1026	DS571165	+	25940	(NATpolyA: EHI_198670)
PAS_1032	DS571165	+	29778	(polyA: EHI_198690)
PAS_1033	DS571165	+	31786	(polyA: EHI_198710)
PAS_1035	DS571165	+	34763	(polyA: EHI_198740)
PAS_1036	DS571165	+	38474	(polyA: EHI_198760)
PAS_1037	DS571165	+	46325	(polyA: EHI_198800)
PAS_1039	DS571165	+	50084	(polyA: EHI_198820)
PAS_1040	DS571165	+	58212	(polyA: EHI_198860)
PAS_1041	DS571165	+	60693	(polyA: EHI_198880)
PAS_1042	DS571165	+	75226	(polyA: EHI_198930)
PAS_1043	DS571165	+	79742	(NATpolyA: EHI_198960)
PAS_1044	DS571165	+	81119	(NATpolyA: EHI_198970)
PAS_1045	DS571165	+	94337	(polyA: EHI_199000)
PAS_1046	DS571165	+	99837	(NATpolyA: EHI_199030)
PAS_1048	DS571165	+	109087	(polyA: EHI_199090)
PAS_1049	DS571165	+	111773	(polyA: EHI_199110)
PAS_1052	DS571165	+	114033	(polyA: EHI_199120)
PAS_1053	DS571165	+	119065	(NATpolyA: EHI_199160)
PAS_1054	DS571166	+	3170	(NATpolyA: EHI_126870)
PAS_1055	DS571166	+	3209	(NATpolyA: EHI_126870)
PAS_1056	DS571166	+	3224	(NATpolyA: EHI_126870)
PAS_1057	DS571166	+	3262	(NATpolyA: EHI_126870)
PAS_1058	DS571166	+	3279	(NATpolyA: EHI_126870)
PAS_1059	DS571166	+	3312	(NATpolyA: EHI_126870)
PAS_1061	DS571166	+	5994	(NATpolyA: EHI_126890)
PAS_1063	DS571166	+	14790	(polyA: EHI_126940)
PAS_1064	DS571166	+	16056	(polyA: EHI_126950)
PAS_1065	DS571166	+	20862	(NATpolyA: EHI_126990)
PAS_1066	DS571166	+	26572	(NATpolyA: EHI_127020)
PAS_1067	DS571166	+	30118	(polyA: EHI_127030)
PAS_1068	DS571166	+	32923	(polyA: EHI_127040)
PAS_1071	DS571166	+	40362	(NATpolyA: EHI_127090)
PAS_1073	DS571166	+	42536	(NATpolyA: EHI_127100)
PAS_1074	DS571166	+	45190	(polyA: EHI_127120)
PAS_1075	DS571166	+	47538	(NATpolyA: EHI_127140)
PAS_1076	DS571166	+	49460	(polyA: EHI_127150)
PAS_1077	DS571166	+	50884	(NATpolyA: EHI_127170)
PAS_1079	DS571166	+	68550	(polyA: EHI_127230)
PAS_1080	DS571166	+	69474	(polyA: EHI_127240)
PAS_1081	DS571166	+	71477	(polyA: EHI_127250)
PAS_1088	DS571166	+	82495	(NATpolyA: EHI_127320)
PAS_1089	DS571166	+	86222	(NATpolyA: EHI_127330)
PAS_1090	DS571166	+	89636	(polyA: EHI_127340)
PAS_1091	DS571166	+	93550	(polyA: EHI_127380)
PAS_1093	DS571166	+	99899	(polyA: EHI_127400)
PAS_1094	DS571166	+	102226	(polyA: EHI_127410)
PAS_1096	DS571167	+	8406	(NATpolyA: EHI_159150)
PAS_1097	DS571167	+	9318	(NATpolyA: EHI_159150)
PAS_1099	DS571167	+	9834	(NATpolyA: EHI_159160)
PAS_1100	DS571167	+	10003	(NATpolyA: EHI_159160)
PAS_1102	DS571167	+	27986	(NATpolyA: EHI_159330)
PAS_1103	DS571167	+	33513	(NATpolyA: EHI_159480)
PAS_1104	DS571167	+	33540	(NATpolyA: EHI_159480)
PAS_1105	DS571167	+	33560	(NATpolyA: EHI_159480)
PAS_1106	DS571167	+	33717	(NATpolyA: EHI_159480)
PAS_1107	DS571167	+	33736	(NATpolyA: EHI_159480)
PAS_1109	DS571167	+	36238	(NATpolyA: EHI_159500)
PAS_1110	DS571167	+	47953	(NATpolyA: EHI_159590)
PAS_1111	DS571167	+	48060	(NATpolyA: EHI_159590)
PAS_1112	DS571167	+	48712	(NATpolyA: EHI_159600)
PAS_1114	DS571167	+	51625	(polyA: EHI_159620)
PAS_1115	DS571167	+	54360	(polyA: EHI_159630)
PAS_1116	DS571167	+	56689	(polyA: EHI_159660)
PAS_1119	DS571167	+	70261	(polyA: EHI_159730)
PAS_1120	DS571167	+	74452	(polyA: EHI_159750)
PAS_1122	DS571167	+	91563	(NATpolyA: EHI_159810)
PAS_1124	DS571167	+	96709	(polyA: EHI_159840)
PAS_1125	DS571167	+	110671	(NATpolyA: EHI_159900)
PAS_1128	DS571168	+	14106	(polyA: EHI_012930)
PAS_1130	DS571168	+	21595	(polyA: EHI_012960)
PAS_1132	DS571168	+	45659	(polyA: EHI_013040)
PAS_1133	DS571168	+	46022	(NATpolyA: EHI_013050)
PAS_1135	DS571168	+	64362	(polyA: EHI_013100)
PAS_1137	DS571168	+	81251	(polyA: EHI_013170)
PAS_1138	DS571168	+	81957	(NATpolyA: EHI_013180)
PAS_1139	DS571168	+	88537	(NATpolyA: EHI_013210)
PAS_1140	DS571168	+	93065	(polyA: EHI_013220)
PAS_1141	DS571168	+	95719	(NATpolyA: EHI_013240)
PAS_1142	DS571168	+	103540	(polyA: EHI_013260)
PAS_1143	DS571168	+	111013	(polyA: EHI_013290)
PAS_1144	DS571169	+	7320	(polyA: EHI_098190)
PAS_1145	DS571169	+	7692	(NATpolyA: EHI_098200)
PAS_1151	DS571169	+	15480	(NATpolyA: EHI_098230)
PAS_1152	DS571169	+	23429	(NATpolyA: EHI_098280)
PAS_1153	DS571169	+	26364	(polyA: EHI_098290)
PAS_1154	DS571169	+	29382	(polyA: EHI_098310)
PAS_1155	DS571169	+	30703	(polyA: EHI_098320)
PAS_1156	DS571169	+	51105	(NATpolyA: EHI_098370)
PAS_1158	DS571169	+	58314	(polyA: EHI_098390)
PAS_1159	DS571169	+	68768	(polyA: EHI_098420)
PAS_1162	DS571169	+	74355	(polyA: EHI_098440)
PAS_1163	DS571169	+	74410	(polyA: EHI_098440)
PAS_1166	DS571169	+	81613	(NATpolyA: EHI_098470)
PAS_1168	DS571169	+	91332	(polyA: EHI_098510)
PAS_1169	DS571169	+	94819	(polyA: EHI_098530)
PAS_1170	DS571169	+	95979	(NATpolyA: EHI_098550)
PAS_1171	DS571169	+	98756	(polyA: EHI_098560)
PAS_1173	DS571169	+	102437	(NATpolyA: EHI_098570)
PAS_1175	DS571169	+	108395	(NATpolyA: EHI_098610)
PAS_1176	DS571170	+	12083	(polyA: EHI_130670)
PAS_1177	DS571170	+	15207	(NATpolyA: EHI_130700)
PAS_1179	DS571170	+	19623	(polyA: EHI_130720)
PAS_1181	DS571170	+	25702	(polyA: EHI_130860)
PAS_1182	DS571170	+	28837	(polyA: EHI_130880)
PAS_1183	DS571170	+	34621	(polyA: EHI_130910)
PAS_1185	DS571170	+	42060	(polyA: EHI_130920)
PAS_1186	DS571170	+	42222	(polyA: EHI_130920), (NATpolyA: EHI_130930)
PAS_1187	DS571170	+	43565	(NATpolyA: EHI_130940)
PAS_1188	DS571170	+	45161	(polyA: EHI_130950)
PAS_1189	DS571170	+	47675	(NATpolyA: EHI_130970)
PAS_1191	DS571170	+	55870	(polyA: EHI_130990)
PAS_1192	DS571170	+	55901	(polyA: EHI_130990)
PAS_1194	DS571170	+	57049	(polyA: EHI_131000)
PAS_1195	DS571170	+	82400	(polyA: EHI_131130)
PAS_1197	DS571170	+	85988	(polyA: EHI_131150)
PAS_1198	DS571170	+	87438	(polyA: EHI_131160)
PAS_1199	DS571170	+	87461	(polyA: EHI_131160)
PAS_1203	DS571170	+	91116	(polyA: EHI_131190)
PAS_1205	DS571171	+	6326	(polyA: EHI_073300)
PAS_1206	DS571171	+	20229	(polyA: EHI_073390)
PAS_1208	DS571171	+	27229	(polyA: EHI_073420)
PAS_1209	DS571171	+	27247	(polyA: EHI_073420)
PAS_1217	DS571171	+	35625	(polyA: EHI_073460)
PAS_1219	DS571171	+	37470	(polyA: EHI_073480)
PAS_1221	DS571171	+	40164	(NATpolyA: EHI_073500)
PAS_1222	DS571171	+	51598	(polyA: EHI_073550)
PAS_1223	DS571171	+	59241	(polyA: EHI_073580)
PAS_1224	DS571171	+	60292	(polyA: EHI_073590)
PAS_1225	DS571171	+	60874	(polyA: EHI_073600)
PAS_1226	DS571171	+	69183	(NATpolyA: EHI_073630)
PAS_1227	DS571171	+	77001	(NATpolyA: EHI_073630)
PAS_1228	DS571171	+	92063	(polyA: EHI_073650)
PAS_1229	DS571171	+	101858	(NATpolyA: EHI_073670)
PAS_1230	DS571171	+	107690	(polyA: EHI_073680)
PAS_1232	DS571172	+	8704	(polyA: EHI_013890)
PAS_1233	DS571172	+	11929	(polyA: EHI_013910)
PAS_1234	DS571172	+	11943	(polyA: EHI_013910)
PAS_1235	DS571172	+	12154	(NATpolyA: EHI_013920)
PAS_1236	DS571172	+	15588	(NATpolyA: EHI_013940)
PAS_1237	DS571172	+	18074	(polyA: EHI_013950)
PAS_1239	DS571172	+	32236	(polyA: EHI_013980)
PAS_1240	DS571172	+	38004	(NATpolyA: EHI_014020)
PAS_1242	DS571172	+	47133	(polyA: EHI_014060)
PAS_1243	DS571172	+	51577	(NATpolyA: EHI_014090)
PAS_1248	DS571172	+	54515	(polyA: EHI_014110)
PAS_1249	DS571172	+	67389	(polyA: EHI_014160)
PAS_1250	DS571172	+	75002	(polyA: EHI_014190)
PAS_1252	DS571172	+	76798	(polyA: EHI_014200)
PAS_1253	DS571172	+	82218	(polyA: EHI_014250)
PAS_1257	DS571172	+	92085	(polyA: EHI_014320)
PAS_1260	DS571172	+	99109	(NATpolyA: EHI_014360)
PAS_1261	DS571172	+	99133	(NATpolyA: EHI_014360)
PAS_1262	DS571172	+	101661	(polyA: EHI_014370)
PAS_1263	DS571172	+	107131	(polyA: EHI_014400)
PAS_1264	DS571172	+	107697	(NATpolyA: EHI_014410)
PAS_1265	DS571173	+	9637	(NATpolyA: EHI_087320)
PAS_1267	DS571173	+	12099	(NATpolyA: EHI_087340)
PAS_1268	DS571173	+	14251	(polyA: EHI_087350)
PAS_1269	DS571173	+	15725	(polyA: EHI_087370)
PAS_1271	DS571173	+	16941	(polyA: EHI_087380)
PAS_1273	DS571173	+	20070	(polyA: EHI_087400)
PAS_1274	DS571173	+	20088	(polyA: EHI_087400)
PAS_1275	DS571173	+	20149	(polyA: EHI_087400)
PAS_1277	DS571173	+	20934	(polyA: EHI_087410)
PAS_1278	DS571173	+	29712	(polyA: EHI_087430)
PAS_1279	DS571173	+	29796	(polyA: EHI_087430)
PAS_1280	DS571173	+	32703	(NATpolyA: EHI_087550)
PAS_1281	DS571173	+	35456	(NATpolyA: EHI_087560)
PAS_1282	DS571173	+	37517	(polyA: EHI_087570)
PAS_1283	DS571173	+	38694	(NATpolyA: EHI_087580)
PAS_1284	DS571173	+	42360	(polyA: EHI_087610)
PAS_1285	DS571173	+	42482	(polyA: EHI_087610), (NATpolyA: EHI_087620)
PAS_1286	DS571173	+	47433	(polyA: EHI_087640)
PAS_1287	DS571173	+	47996	(polyA: EHI_087650), (NATpolyA: EHI_087660)
PAS_1288	DS571173	+	60590	(polyA: EHI_087710)
PAS_1294	DS571173	+	69211	(polyA: EHI_087740)
PAS_1295	DS571173	+	71764	(NATpolyA: EHI_087770)
PAS_1296	DS571173	+	77475	(NATpolyA: EHI_087800)
PAS_1297	DS571173	+	89645	(polyA: EHI_087840)
PAS_1298	DS571173	+	101406	(polyA: EHI_087900)
PAS_1299	DS571174	+	5812	(NATpolyA: EHI_035390)
PAS_1301	DS571174	+	9607	(NATpolyA: EHI_035400)
PAS_1304	DS571174	+	19457	(polyA: EHI_035440)
PAS_1308	DS571174	+	21787	(polyA: EHI_035460)
PAS_1310	DS571174	+	26277	(NATpolyA: EHI_035490)
PAS_1311	DS571174	+	31127	(polyA: EHI_035500)
PAS_1312	DS571174	+	32688	(polyA: EHI_035510)
PAS_1313	DS571174	+	37953	(polyA: EHI_035540)
PAS_1315	DS571174	+	41856	(NATpolyA: EHI_035560)
PAS_1316	DS571174	+	49005	(polyA: EHI_035580)
PAS_1317	DS571174	+	53888	(NATpolyA: EHI_035600)
PAS_1318	DS571174	+	53962	(NATpolyA: EHI_035600)
PAS_1319	DS571174	+	65194	(polyA: EHI_035670)
PAS_1320	DS571174	+	68356	(NATpolyA: EHI_035690)
PAS_1321	DS571174	+	68371	(NATpolyA: EHI_035690)
PAS_1323	DS571174	+	89277	(polyA: EHI_035790)
PAS_1325	DS571174	+	95063	(polyA: EHI_035810)
PAS_1327	DS571175	+	10781	(polyA: EHI_176990)
PAS_1328	DS571175	+	34464	(NATpolyA: EHI_177300)
PAS_1329	DS571175	+	41726	(NATpolyA: EHI_177330)
PAS_1330	DS571175	+	48109	(polyA: EHI_177370)
PAS_1331	DS571175	+	49277	(polyA: EHI_177380), (NATpolyA: EHI_177390)
PAS_1334	DS571175	+	63802	(polyA: EHI_177460)
PAS_1342	DS571175	+	66085	(polyA: EHI_177470)
PAS_1343	DS571175	+	67242	(NATpolyA: EHI_177490)
PAS_1344	DS571175	+	69196	(polyA: EHI_177500)
PAS_1345	DS571175	+	70206	(polyA: EHI_177510)
PAS_1347	DS571175	+	71239	(polyA: EHI_177520)
PAS_1348	DS571175	+	73599	(NATpolyA: EHI_177540)
PAS_1349	DS571175	+	74051	(NATpolyA: EHI_177540)
PAS_1352	DS571175	+	82083	(polyA: EHI_177590)
PAS_1354	DS571175	+	85326	(polyA: EHI_177620)
PAS_1355	DS571175	+	88363	(NATpolyA: EHI_177630)
PAS_1356	DS571175	+	88382	(NATpolyA: EHI_177630)
PAS_1357	DS571175	+	89610	(NATpolyA: EHI_177640)
PAS_1358	DS571175	+	89747	(NATpolyA: EHI_177640)
PAS_1359	DS571175	+	90859	(NATpolyA: EHI_177640)
PAS_1361	DS571176	+	25769	(polyA: EHI_051470)
PAS_1362	DS571176	+	25842	(polyA: EHI_051470), (NATpolyA: EHI_051580)
PAS_1363	DS571176	+	30044	(polyA: EHI_051700)
PAS_1364	DS571176	+	31182	(NATpolyA: EHI_051710)
PAS_1365	DS571176	+	31633	(NATpolyA: EHI_051720)
PAS_1366	DS571176	+	32174	(NATpolyA: EHI_051720)
PAS_1367	DS571176	+	32187	(NATpolyA: EHI_051720)
PAS_1368	DS571176	+	41521	(NATpolyA: EHI_051760)
PAS_1369	DS571176	+	47244	(polyA: EHI_051780)
PAS_1370	DS571176	+	47943	(polyA: EHI_051790)
PAS_1371	DS571176	+	55467	(NATpolyA: EHI_051820)
PAS_1372	DS571176	+	59406	(polyA: EHI_051840)
PAS_1373	DS571176	+	70801	(polyA: EHI_051850)
PAS_1374	DS571176	+	80061	(polyA: EHI_051880)
PAS_1375	DS571176	+	82730	(polyA: EHI_051900)
PAS_1377	DS571177	+	7547	(NATpolyA: EHI_166800)
PAS_1378	DS571177	+	7668	(NATpolyA: EHI_166800)
PAS_1380	DS571177	+	11170	(polyA: EHI_166810)
PAS_1381	DS571177	+	20729	(polyA: EHI_166850)
PAS_1383	DS571177	+	28699	(polyA: EHI_166900)
PAS_1384	DS571177	+	35996	(polyA: EHI_166920)
PAS_1385	DS571177	+	53624	(polyA: EHI_166960), (NATpolyA: EHI_166970)
PAS_1388	DS571177	+	60132	(polyA: EHI_167000), (NATpolyA: EHI_167010)
PAS_1390	DS571177	+	66327	(polyA: EHI_167030)
PAS_1391	DS571177	+	67413	(polyA: EHI_167040)
PAS_1392	DS571177	+	67426	(polyA: EHI_167040)
PAS_1393	DS571177	+	67448	(polyA: EHI_167040)
PAS_1397	DS571177	+	71082	(polyA: EHI_167060)
PAS_1398	DS571177	+	73499	(polyA: EHI_167080)
PAS_1399	DS571177	+	76022	(polyA: EHI_167110)
PAS_1400	DS571177	+	81813	(polyA: EHI_167130)
PAS_1401	DS571177	+	81831	(polyA: EHI_167130)
PAS_1402	DS571177	+	82911	(NATpolyA: EHI_167140)
PAS_1404	DS571178	+	2840	(polyA: EHI_007460)
PAS_1405	DS571178	+	8396	(polyA: EHI_007490)
PAS_1406	DS571178	+	12386	(polyA: EHI_007510)
PAS_1407	DS571178	+	12449	(polyA: EHI_007510)
PAS_1408	DS571178	+	13817	(polyA: EHI_007620)
PAS_1410	DS571178	+	21890	(polyA: EHI_007750)
PAS_1413	DS571178	+	35009	(polyA: EHI_007930)
PAS_1414	DS571178	+	39002	(NATpolyA: EHI_007960)
PAS_1418	DS571178	+	44358	(polyA: EHI_007990)
PAS_1419	DS571178	+	44931	(NATpolyA: EHI_008000)
PAS_1421	DS571178	+	47020	(polyA: EHI_008010)
PAS_1425	DS571178	+	65562	(polyA: EHI_008080)
PAS_1426	DS571178	+	67284	(polyA: EHI_008090)
PAS_1427	DS571178	+	68943	(polyA: EHI_008100)
PAS_1429	DS571178	+	74448	(polyA: EHI_008130)
PAS_1430	DS571178	+	75749	(NATpolyA: EHI_008140)
PAS_1431	DS571178	+	77476	(polyA: EHI_008150)
PAS_1432	DS571178	+	85715	(polyA: EHI_008190)
PAS_1433	DS571178	+	86939	(polyA: EHI_008200)
PAS_1434	DS571178	+	91037	(polyA: EHI_008220)
PAS_1435	DS571178	+	91966	(polyA: EHI_008230)
PAS_1438	DS571179	+	4495	(polyA: EHI_093580)
PAS_1439	DS571179	+	4513	(polyA: EHI_093580)
PAS_1440	DS571179	+	9743	(polyA: EHI_093710)
PAS_1441	DS571179	+	13038	(polyA: EHI_093730)
PAS_1443	DS571179	+	14188	(polyA: EHI_093740)
PAS_1444	DS571179	+	14987	(NATpolyA: EHI_093750)
PAS_1445	DS571179	+	27456	(polyA: EHI_093820)
PAS_1446	DS571179	+	33194	(polyA: EHI_093840)
PAS_1448	DS571179	+	43404	(polyA: EHI_093870)
PAS_1452	DS571179	+	53428	(polyA: EHI_093910)
PAS_1454	DS571179	+	66388	(polyA: EHI_093970)
PAS_1456	DS571179	+	74767	(NATpolyA: EHI_094030)
PAS_1459	DS571179	+	83950	(NATpolyA: EHI_094090)
PAS_1460	DS571179	+	86391	(polyA: EHI_094100)
PAS_1461	DS571179	+	86429	(polyA: EHI_094100)
PAS_1463	DS571180	+	13825	(polyA: EHI_118440)
PAS_1464	DS571180	+	15337	(polyA: EHI_118460)
PAS_1465	DS571180	+	16984	(polyA: EHI_118470)
PAS_1466	DS571180	+	19657	(polyA: EHI_118480)
PAS_1468	DS571180	+	40052	(NATpolyA: EHI_118650)
PAS_1469	DS571180	+	47034	(polyA: EHI_118680)
PAS_1470	DS571180	+	50666	(polyA: EHI_118700)
PAS_1471	DS571180	+	52206	(polyA: EHI_118720)
PAS_1474	DS571180	+	55268	(polyA: EHI_118750)
PAS_1478	DS571180	+	62261	(NATpolyA: EHI_118780)
PAS_1479	DS571180	+	67323	(NATpolyA: EHI_118800)
PAS_1480	DS571180	+	72291	(polyA: EHI_118810)
PAS_1481	DS571180	+	76558	(polyA: EHI_118830)
PAS_1482	DS571180	+	79837	(polyA: EHI_118850)
PAS_1483	DS571180	+	79863	(polyA: EHI_118850)
PAS_1485	DS571180	+	90830	(NATpolyA: EHI_118910)
PAS_1486	DS571181	+	2731	(polyA: EHI_004170)
PAS_1493	DS571181	+	10986	(polyA: EHI_004200)
PAS_1494	DS571181	+	15630	(polyA: EHI_004230)
PAS_1496	DS571181	+	27746	(NATpolyA: EHI_004350)
PAS_1497	DS571181	+	33396	(polyA: EHI_004370)
PAS_1498	DS571181	+	34107	(polyA: EHI_004380)
PAS_1500	DS571181	+	46819	(polyA: EHI_004440)
PAS_1505	DS571181	+	56670	(polyA: EHI_004490)
PAS_1506	DS571181	+	56688	(polyA: EHI_004490)
PAS_1508	DS571181	+	62887	(polyA: EHI_004510)
PAS_1509	DS571181	+	76066	(polyA: EHI_004580)
PAS_1510	DS571181	+	78691	(polyA: EHI_004590)
PAS_1511	DS571181	+	81743	(polyA: EHI_004600)
PAS_1512	DS571181	+	85211	(polyA: EHI_004620), (NATpolyA: EHI_004630)
PAS_1513	DS571181	+	88550	(polyA: EHI_004640)
PAS_1515	DS571182	+	3391	(polyA: EHI_010260)
PAS_1516	DS571182	+	3479	(polyA: EHI_010260), (NATpolyA: EHI_010270)
PAS_1517	DS571182	+	6258	(NATpolyA: EHI_010290)
PAS_1518	DS571182	+	9925	(polyA: EHI_010300)
PAS_1520	DS571182	+	17528	(polyA: EHI_010350)
PAS_1522	DS571182	+	29824	(polyA: EHI_010510)
PAS_1523	DS571182	+	39175	(polyA: EHI_010550)
PAS_1525	DS571182	+	42327	(polyA: EHI_010560)
PAS_1526	DS571182	+	43388	(polyA: EHI_010570)
PAS_1529	DS571182	+	58476	(polyA: EHI_010620)
PAS_1530	DS571182	+	60379	(NATpolyA: EHI_010630)
PAS_1533	DS571182	+	63469	(polyA: EHI_010650)
PAS_1534	DS571182	+	64179	(polyA: EHI_010660)
PAS_1535	DS571182	+	65937	(polyA: EHI_010670)
PAS_1536	DS571182	+	66785	(NATpolyA: EHI_010680)
PAS_1537	DS571182	+	69464	(NATpolyA: EHI_010690)
PAS_1539	DS571182	+	74800	(polyA: EHI_010720)
PAS_1540	DS571182	+	74822	(polyA: EHI_010720)
PAS_1541	DS571182	+	76334	(polyA: EHI_010730)
PAS_1543	DS571183	+	892	(polyA: EHI_117790)
PAS_1544	DS571183	+	10427	(polyA: EHI_117850)
PAS_1545	DS571183	+	18633	(polyA: EHI_117860)
PAS_1546	DS571183	+	18647	(polyA: EHI_117860)
PAS_1547	DS571183	+	18988	(polyA: EHI_117870), (NATpolyA: EHI_117880)
PAS_1549	DS571183	+	32542	(polyA: EHI_117990)
PAS_1550	DS571183	+	39530	(polyA: EHI_118040), (NATpolyA: EHI_118050)
PAS_1551	DS571183	+	49811	(polyA: EHI_118090)
PAS_1552	DS571183	+	64064	(NATpolyA: EHI_118170)
PAS_1553	DS571183	+	65576	(NATpolyA: EHI_118180)
PAS_1555	DS571183	+	70307	(polyA: EHI_118210)
PAS_1557	DS571183	+	71420	(polyA: EHI_118220)
PAS_1558	DS571183	+	75594	(polyA: EHI_118250)
PAS_1564	DS571183	+	82772	(polyA: EHI_118270)
PAS_1566	DS571184	+	12063	(NATpolyA: EHI_009380)
PAS_1567	DS571184	+	16262	(NATpolyA: EHI_009400)
PAS_1568	DS571184	+	17023	(polyA: EHI_009405)
PAS_1569	DS571184	+	17058	(polyA: EHI_009405)
PAS_1570	DS571184	+	19036	(polyA: EHI_009410)
PAS_1571	DS571184	+	23183	(polyA: EHI_009440)
PAS_1572	DS571184	+	23935	(polyA: EHI_009450)
PAS_1573	DS571184	+	30935	(polyA: EHI_009470)
PAS_1574	DS571184	+	30958	(polyA: EHI_009470)
PAS_1577	DS571184	+	36134	(polyA: EHI_009500)
PAS_1578	DS571184	+	37848	(polyA: EHI_009510)
PAS_1579	DS571184	+	44728	(polyA: EHI_009530)
PAS_1580	DS571184	+	44742	(polyA: EHI_009530)
PAS_1581	DS571184	+	47645	(polyA: EHI_009540)
PAS_1583	DS571184	+	72798	(NATpolyA: EHI_009630)
PAS_1584	DS571184	+	78573	(polyA: EHI_009640)
PAS_1585	DS571184	+	79708	(polyA: EHI_009650)
PAS_1586	DS571184	+	86394	(NATpolyA: EHI_009680)
PAS_1587	DS571184	+	88426	(polyA: EHI_009700)
PAS_1588	DS571185	+	12435	(polyA: EHI_104360)
PAS_1589	DS571185	+	15479	(polyA: EHI_104380)
PAS_1590	DS571185	+	20167	(polyA: EHI_104390)
PAS_1591	DS571185	+	21159	(NATpolyA: EHI_104400)
PAS_1592	DS571185	+	31398	(polyA: EHI_104440)
PAS_1593	DS571185	+	33205	(polyA: EHI_104450)
PAS_1594	DS571185	+	35593	(polyA: EHI_104470)
PAS_1595	DS571185	+	37313	(polyA: EHI_104480)
PAS_1596	DS571185	+	46405	(polyA: EHI_104530)
PAS_1597	DS571185	+	60277	(NATpolyA: EHI_104590)
PAS_1598	DS571185	+	61378	(NATpolyA: EHI_104600)
PAS_1602	DS571185	+	70907	(polyA: EHI_104660)
PAS_1603	DS571185	+	72247	(polyA: EHI_104670), (NATpolyA: EHI_104680)
PAS_1604	DS571185	+	85685	(NATpolyA: EHI_104740)
PAS_1606	DS571185	+	88832	(NATpolyA: EHI_104760)
PAS_1607	DS571185	+	90149	(polyA: EHI_104780)
PAS_1609	DS571186	+	2682	(polyA: EHI_000240)
PAS_1610	DS571186	+	2702	(polyA: EHI_000240)
PAS_1613	DS571186	+	3570	(polyA: EHI_000250)
PAS_1614	DS571186	+	4388	(NATpolyA: EHI_000260)
PAS_1616	DS571186	+	10592	(polyA: EHI_000290)
PAS_1618	DS571186	+	31154	(NATpolyA: EHI_000480)
PAS_1620	DS571186	+	35884	(NATpolyA: EHI_000510)
PAS_1621	DS571186	+	40313	(polyA: EHI_000530)
PAS_1622	DS571186	+	41618	(polyA: EHI_000540)
PAS_1623	DS571186	+	44566	(polyA: EHI_000570)
PAS_1624	DS571186	+	45559	(polyA: EHI_000580)
PAS_1625	DS571186	+	49725	(polyA: EHI_000610)
PAS_1627	DS571186	+	55559	(NATpolyA: EHI_000670)
PAS_1628	DS571186	+	55887	(NATpolyA: EHI_000670)
PAS_1629	DS571186	+	58033	(polyA: EHI_000690)
PAS_1631	DS571186	+	71643	(polyA: EHI_000710)
PAS_1632	DS571186	+	84992	(polyA: EHI_000780)
PAS_1635	DS571187	+	20299	(polyA: EHI_137700)
PAS_1637	DS571187	+	22639	(polyA: EHI_137720)
PAS_1639	DS571187	+	25058	(NATpolyA: EHI_137740)
PAS_1640	DS571187	+	26546	(polyA: EHI_137750)
PAS_1642	DS571187	+	39348	(polyA: EHI_137790)
PAS_1643	DS571187	+	47136	(polyA: EHI_137830)
PAS_1644	DS571187	+	48468	(polyA: EHI_137840)
PAS_1646	DS571187	+	52330	(polyA: EHI_137870)
PAS_1647	DS571187	+	53097	(polyA: EHI_137880)
PAS_1648	DS571187	+	61179	(NATpolyA: EHI_137930)
PAS_1649	DS571187	+	74113	(NATpolyA: EHI_137990)
PAS_1650	DS571187	+	79186	(NATpolyA: EHI_138020)
PAS_1651	DS571187	+	79764	(NATpolyA: EHI_138030)
PAS_1652	DS571187	+	80388	(NATpolyA: EHI_138030)
PAS_1653	DS571187	+	85192	(polyA: EHI_138060)
PAS_1655	DS571187	+	87231	(polyA: EHI_138080)
PAS_1659	DS571188	+	13523	(polyA: EHI_124300)
PAS_1667	DS571188	+	18593	(polyA: EHI_124330)
PAS_1668	DS571188	+	24294	(polyA: EHI_124380)
PAS_1669	DS571188	+	32164	(polyA: EHI_124390)
PAS_1670	DS571188	+	32796	(polyA: EHI_124400)
PAS_1671	DS571188	+	33895	(NATpolyA: EHI_124420)
PAS_1674	DS571188	+	57364	(polyA: EHI_124510)
PAS_1675	DS571188	+	57385	(polyA: EHI_124510)
PAS_1676	DS571188	+	59780	(polyA: EHI_124530)
PAS_1678	DS571188	+	66911	(polyA: EHI_124550)
PAS_1679	DS571188	+	68185	(NATpolyA: EHI_124560)
PAS_1680	DS571188	+	71110	(polyA: EHI_124570)
PAS_1681	DS571188	+	73327	(polyA: EHI_124590)
PAS_1682	DS571188	+	75754	(polyA: EHI_124600)
PAS_1683	DS571188	+	77449	(NATpolyA: EHI_124620)
PAS_1684	DS571189	+	26615	(polyA: EHI_174670)
PAS_1685	DS571189	+	48848	(polyA: EHI_174940)
PAS_1687	DS571189	+	52896	(polyA: EHI_174990)
PAS_1688	DS571189	+	62344	(polyA: EHI_175050)
PAS_1691	DS571189	+	74978	(polyA: EHI_175120)
PAS_1692	DS571190	+	2794	(polyA: EHI_038540)
PAS_1693	DS571190	+	8325	(NATpolyA: EHI_038580)
PAS_1694	DS571190	+	8403	(NATpolyA: EHI_038580)
PAS_1695	DS571190	+	29358	(polyA: EHI_038820)
PAS_1697	DS571190	+	35927	(polyA: EHI_038840)
PAS_1702	DS571190	+	37184	(polyA: EHI_038860)
PAS_1703	DS571190	+	37226	(polyA: EHI_038860)
PAS_1704	DS571190	+	37239	(polyA: EHI_038860)
PAS_1705	DS571190	+	40449	(polyA: EHI_038880)
PAS_1706	DS571190	+	44697	(polyA: EHI_038890)
PAS_1707	DS571190	+	44714	(polyA: EHI_038890)
PAS_1708	DS571190	+	56009	(NATpolyA: EHI_038940)
PAS_1709	DS571190	+	61550	(NATpolyA: EHI_038950)
PAS_1716	DS571190	+	73325	(polyA: EHI_039020)
PAS_1717	DS571190	+	73351	(polyA: EHI_039020)
PAS_1718	DS571190	+	77795	(NATpolyA: EHI_039050)
PAS_1720	DS571190	+	79478	(polyA: EHI_039060)
PAS_1721	DS571190	+	80737	(polyA: EHI_039070)
PAS_1724	DS571191	+	1735	(polyA: EHI_194040)
PAS_1726	DS571191	+	8272	(polyA: EHI_194075)
PAS_1727	DS571191	+	11917	(polyA: EHI_194180)
PAS_1728	DS571191	+	14538	(polyA: EHI_194200)
PAS_1732	DS571191	+	20600	(polyA: EHI_194260)
PAS_1733	DS571191	+	23168	(polyA: EHI_194280)
PAS_1734	DS571191	+	27137	(polyA: EHI_194310)
PAS_1735	DS571191	+	28333	(polyA: EHI_194320)
PAS_1737	DS571191	+	31647	(polyA: EHI_194330)
PAS_1738	DS571191	+	37103	(polyA: EHI_194360)
PAS_1739	DS571191	+	38109	(polyA: EHI_194370)
PAS_1740	DS571191	+	39440	(polyA: EHI_194380)
PAS_1741	DS571191	+	40417	(polyA: EHI_194390)
PAS_1742	DS571191	+	43161	(polyA: EHI_194410), (NATpolyA: EHI_194420)
PAS_1743	DS571191	+	43180	(polyA: EHI_194410), (NATpolyA: EHI_194420)
PAS_1744	DS571191	+	45103	(polyA: EHI_194430)
PAS_1745	DS571191	+	50148	(polyA: EHI_194470), (NATpolyA: EHI_194480)
PAS_1747	DS571191	+	55306	(polyA: EHI_194500)
PAS_1749	DS571191	+	57268	(polyA: EHI_194520)
PAS_1750	DS571191	+	57293	(polyA: EHI_194520)
PAS_1754	DS571191	+	61200	(polyA: EHI_194540)
PAS_1759	DS571191	+	62530	(polyA: EHI_194550)
PAS_1760	DS571191	+	64441	(polyA: EHI_194560)
PAS_1761	DS571191	+	66180	(polyA: EHI_194570)
PAS_1762	DS571191	+	67109	(polyA: EHI_194580)
PAS_1763	DS571191	+	69737	(NATpolyA: EHI_194590)
PAS_1764	DS571191	+	78248	(polyA: EHI_194630)
PAS_1765	DS571192	+	24213	(polyA: EHI_065630)
PAS_1766	DS571192	+	26316	(polyA: EHI_065640)
PAS_1767	DS571192	+	28885	(NATpolyA: EHI_065650)
PAS_1768	DS571192	+	29646	(NATpolyA: EHI_065660)
PAS_1770	DS571192	+	33916	(polyA: EHI_065670)
PAS_1771	DS571192	+	42808	(NATpolyA: EHI_065700)
PAS_1772	DS571192	+	49049	(polyA: EHI_065710)
PAS_1773	DS571192	+	49307	(NATpolyA: EHI_065720)
PAS_1774	DS571192	+	51428	(polyA: EHI_065730), (NATpolyA: EHI_065740)
PAS_1775	DS571192	+	51452	(polyA: EHI_065730), (NATpolyA: EHI_065740)
PAS_1776	DS571192	+	51477	(polyA: EHI_065730), (NATpolyA: EHI_065740)
PAS_1777	DS571192	+	51527	(NATpolyA: EHI_065740)
PAS_1778	DS571192	+	51545	(NATpolyA: EHI_065740)
PAS_1779	DS571192	+	51595	(NATpolyA: EHI_065740)
PAS_1780	DS571192	+	51660	(NATpolyA: EHI_065740)
PAS_1782	DS571192	+	58111	(polyA: EHI_065770)
PAS_1783	DS571192	+	60498	(polyA: EHI_065790)
PAS_1784	DS571192	+	62532	(polyA: EHI_065810)
PAS_1786	DS571192	+	64639	(polyA: EHI_065830)
PAS_1787	DS571192	+	71135	(NATpolyA: EHI_065860)
PAS_1788	DS571192	+	72251	(polyA: EHI_065870)
PAS_1789	DS571192	+	73837	(polyA: EHI_065880)
PAS_1791	DS571193	+	18829	(NATpolyA: EHI_134470)
PAS_1792	DS571193	+	39223	(polyA: EHI_134640)
PAS_1793	DS571193	+	39465	(NATpolyA: EHI_134650)
PAS_1794	DS571193	+	40108	(NATpolyA: EHI_134650)
PAS_1795	DS571193	+	41971	(polyA: EHI_134660), (NATpolyA: EHI_134670)
PAS_1796	DS571193	+	50523	(polyA: EHI_134700)
PAS_1798	DS571193	+	54928	(polyA: EHI_134740)
PAS_1799	DS571193	+	54956	(polyA: EHI_134740)
PAS_1800	DS571193	+	59379	(polyA: EHI_134750)
PAS_1802	DS571193	+	67107	(polyA: EHI_134810)
PAS_1803	DS571193	+	68314	(NATpolyA: EHI_134820)
PAS_1804	DS571193	+	73764	(polyA: EHI_134830)
PAS_1805	DS571193	+	73783	(polyA: EHI_134830)
PAS_1806	DS571193	+	73803	(polyA: EHI_134830)
PAS_1807	DS571193	+	76351	(polyA: EHI_134850)
PAS_1808	DS571194	+	9016	(polyA: EHI_021230)
PAS_1809	DS571194	+	13273	(polyA: EHI_021250)
PAS_1811	DS571194	+	37928	(polyA: EHI_021340)
PAS_1813	DS571194	+	41513	(polyA: EHI_021360)
PAS_1814	DS571194	+	46734	(polyA: EHI_021390)
PAS_1816	DS571194	+	51039	(NATpolyA: EHI_021420)
PAS_1820	DS571194	+	55177	(polyA: EHI_021450)
PAS_1821	DS571194	+	55195	(polyA: EHI_021450)
PAS_1822	DS571194	+	57592	(polyA: EHI_021460)
PAS_1824	DS571194	+	65612	(polyA: EHI_021510)
PAS_1825	DS571194	+	67252	(NATpolyA: EHI_021520)
PAS_1826	DS571194	+	73980	(polyA: EHI_021560)
PAS_1827	DS571194	+	74012	(polyA: EHI_021560)
PAS_1828	DS571195	+	14026	(NATpolyA: EHI_004770)
PAS_1829	DS571195	+	16296	(polyA: EHI_004780)
PAS_1831	DS571195	+	17678	(polyA: EHI_004790)
PAS_1832	DS571195	+	27074	(polyA: EHI_004850)
PAS_1834	DS571195	+	32936	(NATpolyA: EHI_004880)
PAS_1836	DS571195	+	41248	(polyA: EHI_004920)
PAS_1837	DS571195	+	44777	(polyA: EHI_004960)
PAS_1838	DS571195	+	45592	(polyA: EHI_004970)
PAS_1839	DS571195	+	47141	(polyA: EHI_004980)
PAS_1841	DS571195	+	50040	(polyA: EHI_004990)
PAS_1842	DS571195	+	57399	(NATpolyA: EHI_005050)
PAS_1843	DS571195	+	64763	(polyA: EHI_005100)
PAS_1844	DS571195	+	71171	(polyA: EHI_005140)
PAS_1845	DS571195	+	74015	(polyA: EHI_005150)
PAS_1847	DS571196	+	5317	(NATpolyA: EHI_064200)
PAS_1849	DS571196	+	10019	(polyA: EHI_064320)
PAS_1850	DS571196	+	26201	(polyA: EHI_064480)
PAS_1851	DS571196	+	36673	(polyA: EHI_064500)
PAS_1852	DS571196	+	38430	(polyA: EHI_064510)
PAS_1853	DS571196	+	41238	(NATpolyA: EHI_064540)
PAS_1857	DS571196	+	45438	(polyA: EHI_064570)
PAS_1858	DS571196	+	45462	(polyA: EHI_064570)
PAS_1859	DS571196	+	48109	(polyA: EHI_064590)
PAS_1864	DS571196	+	59275	(polyA: EHI_064640)
PAS_1865	DS571196	+	62546	(polyA: EHI_064660)
PAS_1866	DS571196	+	62572	(polyA: EHI_064660), (NATpolyA: EHI_064670)
PAS_1867	DS571196	+	64472	(polyA: EHI_064680)
PAS_1868	DS571196	+	68048	(polyA: EHI_064690)
PAS_1870	DS571196	+	72950	(polyA: EHI_064710)
PAS_1871	DS571197	+	10360	(polyA: EHI_006680)
PAS_1872	DS571197	+	21695	(polyA: EHI_006740)
PAS_1873	DS571197	+	24898	(polyA: EHI_006750)
PAS_1874	DS571197	+	32502	(polyA: EHI_006810)
PAS_1875	DS571197	+	34238	(NATpolyA: EHI_006820)
PAS_1876	DS571197	+	36347	(polyA: EHI_006830)
PAS_1878	DS571197	+	41929	(NATpolyA: EHI_006870)
PAS_1879	DS571197	+	47630	(polyA: EHI_006890)
PAS_1880	DS571197	+	48467	(polyA: EHI_006900)
PAS_1881	DS571197	+	51087	(polyA: EHI_006920)
PAS_1882	DS571197	+	57258	(polyA: EHI_006970)
PAS_1883	DS571197	+	64599	(NATpolyA: EHI_007000)
PAS_1884	DS571197	+	64648	(NATpolyA: EHI_007000)
PAS_1885	DS571197	+	69463	(polyA: EHI_007010)
PAS_1888	DS571198	+	1819	(NATpolyA: EHI_024230)
PAS_1890	DS571198	+	8682	(polyA: EHI_024350)
PAS_1891	DS571198	+	17206	(polyA: EHI_024410)
PAS_1893	DS571198	+	20452	(polyA: EHI_024420)
PAS_1894	DS571198	+	30204	(polyA: EHI_024500)
PAS_1895	DS571198	+	31133	(polyA: EHI_024510)
PAS_1896	DS571198	+	49032	(polyA: EHI_024560)
PAS_1897	DS571198	+	64597	(polyA: EHI_024620)
PAS_1898	DS571198	+	65921	(NATpolyA: EHI_024640)
PAS_1899	DS571198	+	66814	(NATpolyA: EHI_024640)
PAS_1900	DS571198	+	70334	(polyA: EHI_024650)
PAS_1901	DS571198	+	70360	(polyA: EHI_024650)
PAS_1903	DS571198	+	71958	(polyA: EHI_024670)
PAS_1904	DS571198	+	72100	(polyA: EHI_024670)
PAS_1905	DS571198	+	72860	(polyA: EHI_024680)
PAS_1906	DS571198	+	72880	(polyA: EHI_024680)
PAS_1907	DS571199	+	7232	(polyA: EHI_008350)
PAS_1909	DS571199	+	12423	(polyA: EHI_008380)
PAS_1913	DS571199	+	38685	(polyA: EHI_008630)
PAS_1914	DS571199	+	42081	(NATpolyA: EHI_008650)
PAS_1915	DS571199	+	42163	(NATpolyA: EHI_008650)
PAS_1917	DS571199	+	43475	(polyA: EHI_008660)
PAS_1918	DS571199	+	45834	(polyA: EHI_008670)
PAS_1919	DS571199	+	48305	(polyA: EHI_008680)
PAS_1922	DS571199	+	64963	(polyA: EHI_008760)
PAS_1924	DS571199	+	66238	(NATpolyA: EHI_008770)
PAS_1926	DS571199	+	73661	(polyA: EHI_008810)
PAS_1927	DS571200	+	5615	(polyA: EHI_009810)
PAS_1928	DS571200	+	5664	(polyA: EHI_009810)
PAS_1929	DS571200	+	12030	(polyA: EHI_009830)
PAS_1930	DS571200	+	19348	(polyA: EHI_009880)
PAS_1931	DS571200	+	23185	(NATpolyA: EHI_009900)
PAS_1932	DS571200	+	23692	(NATpolyA: EHI_009900)
PAS_1933	DS571200	+	24824	(NATpolyA: EHI_009910)
PAS_1934	DS571200	+	31604	(polyA: EHI_009940)
PAS_1935	DS571200	+	32770	(polyA: EHI_009950)
PAS_1937	DS571200	+	41330	(polyA: EHI_009980)
PAS_1938	DS571200	+	41769	(NATpolyA: EHI_009990)
PAS_1939	DS571200	+	46244	(polyA: EHI_010020)
PAS_1940	DS571200	+	48411	(polyA: EHI_010040)
PAS_1941	DS571200	+	63861	(NATpolyA: EHI_010140)
PAS_1942	DS571200	+	63875	(NATpolyA: EHI_010140)
PAS_1947	DS571201	+	3928	(polyA: EHI_100080)
PAS_1949	DS571201	+	7768	(NATpolyA: EHI_100120)
PAS_1951	DS571201	+	21137	(polyA: EHI_100260)
PAS_1952	DS571201	+	21981	(NATpolyA: EHI_100280)
PAS_1955	DS571201	+	32497	(polyA: EHI_100320)
PAS_1956	DS571201	+	37264	(polyA: EHI_100350)
PAS_1959	DS571201	+	47077	(polyA: EHI_100390)
PAS_1960	DS571201	+	59919	(NATpolyA: EHI_100440)
PAS_1961	DS571201	+	60039	(NATpolyA: EHI_100440)
PAS_1962	DS571201	+	60753	(NATpolyA: EHI_100440)
PAS_1963	DS571201	+	60900	(NATpolyA: EHI_100440)
PAS_1964	DS571201	+	61437	(NATpolyA: EHI_100440)
PAS_1965	DS571201	+	68414	(polyA: EHI_100480)
PAS_1966	DS571201	+	68447	(polyA: EHI_100480)
PAS_1967	DS571202	+	15653	(polyA: EHI_015230)
PAS_1969	DS571202	+	23101	(polyA: EHI_015250)
PAS_1971	DS571202	+	28949	(polyA: EHI_015280)
PAS_1977	DS571202	+	32338	(polyA: EHI_015320)
PAS_1979	DS571202	+	56114	(polyA: EHI_015400), (NATpolyA: EHI_015410)
PAS_1980	DS571202	+	61163	(polyA: EHI_015420)
PAS_1981	DS571202	+	63775	(polyA: EHI_015440)
PAS_1985	DS571203	+	25145	(polyA: EHI_135020), (NATpolyA: EHI_135030)
PAS_1987	DS571203	+	31723	(NATpolyA: EHI_135050)
PAS_1988	DS571203	+	32576	(polyA: EHI_135060)
PAS_1991	DS571203	+	35532	(polyA: EHI_135080)
PAS_1992	DS571203	+	35552	(polyA: EHI_135080)
PAS_1993	DS571203	+	35999	(NATpolyA: EHI_135090)
PAS_1994	DS571203	+	38115	(polyA: EHI_135100)
PAS_1999	DS571203	+	48703	(polyA: EHI_135150)
PAS_2003	DS571203	+	50564	(polyA: EHI_135160)
PAS_2004	DS571203	+	59237	(polyA: EHI_135210)
PAS_2006	DS571204	+	17090	(NATpolyA: EHI_105080)
PAS_2008	DS571204	+	22416	(polyA: EHI_105110)
PAS_2009	DS571204	+	23989	(polyA: EHI_105120)
PAS_2010	DS571204	+	25910	(polyA: EHI_105130)
PAS_2011	DS571204	+	26468	(polyA: EHI_105140)
PAS_2012	DS571204	+	26498	(polyA: EHI_105140)
PAS_2014	DS571204	+	30698	(polyA: EHI_105180)
PAS_2016	DS571204	+	45985	(polyA: EHI_105270)
PAS_2017	DS571204	+	46008	(polyA: EHI_105270)
PAS_2018	DS571205	+	13329	(polyA: EHI_107020)
PAS_2019	DS571205	+	20294	(polyA: EHI_107060)
PAS_2021	DS571205	+	22233	(polyA: EHI_107070)
PAS_2023	DS571205	+	29072	(polyA: EHI_107100)
PAS_2024	DS571205	+	30515	(NATpolyA: EHI_107120)
PAS_2025	DS571205	+	32762	(polyA: EHI_107130)
PAS_2026	DS571205	+	33528	(NATpolyA: EHI_107140)
PAS_2027	DS571205	+	58843	(polyA: EHI_107270)
PAS_2030	DS571205	+	66224	(polyA: EHI_107310)
PAS_2031	DS571205	+	70250	(polyA: EHI_107330)
PAS_2032	DS571206	+	10544	(polyA: EHI_188010)
PAS_2033	DS571206	+	10948	(polyA: EHI_188020)
PAS_2036	DS571206	+	20472	(NATpolyA: EHI_188080)
PAS_2037	DS571206	+	32081	(polyA: EHI_188120)
PAS_2040	DS571206	+	33171	(polyA: EHI_188130), (NATpolyA: EHI_188140)
PAS_2041	DS571206	+	33237	(polyA: EHI_188130), (NATpolyA: EHI_188140)
PAS_2043	DS571206	+	41673	(polyA: EHI_188180)
PAS_2044	DS571206	+	41692	(polyA: EHI_188180)
PAS_2045	DS571207	+	10289	(polyA: EHI_169810)
PAS_2046	DS571207	+	12282	(NATpolyA: EHI_169840)
PAS_2049	DS571207	+	37003	(polyA: EHI_169990)
PAS_2051	DS571207	+	38148	(NATpolyA: EHI_170000)
PAS_2052	DS571207	+	39613	(NATpolyA: EHI_170010)
PAS_2054	DS571207	+	45319	(polyA: EHI_170030)
PAS_2055	DS571207	+	46172	(polyA: EHI_170040)
PAS_2056	DS571207	+	46888	(polyA: EHI_170050)
PAS_2058	DS571207	+	47770	(NATpolyA: EHI_170070)
PAS_2059	DS571207	+	52241	(NATpolyA: EHI_170100)
PAS_2060	DS571207	+	54739	(polyA: EHI_170120)
PAS_2061	DS571207	+	55168	(polyA: EHI_170130)
PAS_2062	DS571207	+	57152	(polyA: EHI_170160)
PAS_2063	DS571207	+	67719	(polyA: EHI_170180)
PAS_2069	DS571208	+	5100	(polyA: EHI_030710)
PAS_2070	DS571208	+	5114	(polyA: EHI_030710)
PAS_2071	DS571208	+	6815	(NATpolyA: EHI_030730)
PAS_2072	DS571208	+	7035	(NATpolyA: EHI_030730)
PAS_2073	DS571208	+	7645	(NATpolyA: EHI_030740)
PAS_2074	DS571208	+	7662	(NATpolyA: EHI_030740)
PAS_2075	DS571208	+	13713	(polyA: EHI_030750)
PAS_2082	DS571208	+	16261	(NATpolyA: EHI_030770)
PAS_2083	DS571208	+	35101	(polyA: EHI_030790)
PAS_2090	DS571208	+	36201	(polyA: EHI_030800)
PAS_2091	DS571208	+	37826	(polyA: EHI_030810)
PAS_2092	DS571208	+	38597	(polyA: EHI_030820)
PAS_2093	DS571208	+	41977	(polyA: EHI_030830)
PAS_2094	DS571208	+	42834	(polyA: EHI_030840)
PAS_2095	DS571208	+	54752	(polyA: EHI_030880)
PAS_2099	DS571209	+	16658	(polyA: EHI_192420)
PAS_2100	DS571209	+	24584	(NATpolyA: EHI_192460)
PAS_2101	DS571209	+	25494	(NATpolyA: EHI_192460)
PAS_2102	DS571209	+	26352	(NATpolyA: EHI_192460)
PAS_2103	DS571209	+	26454	(NATpolyA: EHI_192460)
PAS_2104	DS571209	+	26568	(NATpolyA: EHI_192460)
PAS_2106	DS571209	+	28829	(NATpolyA: EHI_192470)
PAS_2107	DS571209	+	28853	(NATpolyA: EHI_192470)
PAS_2108	DS571209	+	37034	(polyA: EHI_192520)
PAS_2109	DS571209	+	44862	(polyA: EHI_192540)
PAS_2110	DS571209	+	44882	(polyA: EHI_192540)
PAS_2112	DS571209	+	56912	(polyA: EHI_192590)
PAS_2115	DS571209	+	66200	(polyA: EHI_192630)
PAS_2119	DS571210	+	36788	(polyA: EHI_001040)
PAS_2120	DS571210	+	37876	(NATpolyA: EHI_001050)
PAS_2121	DS571210	+	38924	(NATpolyA: EHI_001060)
PAS_2122	DS571210	+	40557	(polyA: EHI_001070)
PAS_2123	DS571210	+	46199	(polyA: EHI_001100)
PAS_2125	DS571210	+	50316	(polyA: EHI_001130)
PAS_2126	DS571210	+	55911	(polyA: EHI_001140)
PAS_2127	DS571210	+	56952	(NATpolyA: EHI_001150)
PAS_2130	DS571211	+	14789	(polyA: EHI_084680)
PAS_2131	DS571211	+	16198	(polyA: EHI_084690)
PAS_2132	DS571211	+	17158	(polyA: EHI_084700)
PAS_2138	DS571211	+	42372	(polyA: EHI_084970)
PAS_2140	DS571211	+	51690	(NATpolyA: EHI_085010)
PAS_2141	DS571211	+	52972	(NATpolyA: EHI_085020)
PAS_2143	DS571211	+	63345	(polyA: EHI_085060)
PAS_2145	DS571212	+	8995	(polyA: EHI_133540)
PAS_2147	DS571212	+	25365	(polyA: EHI_133900)
PAS_2148	DS571212	+	31961	(polyA: EHI_133920)
PAS_2149	DS571212	+	47005	(polyA: EHI_133960)
PAS_2152	DS571212	+	54716	(polyA: EHI_134000)
PAS_2153	DS571212	+	62410	(polyA: EHI_134030)
PAS_2154	DS571213	+	8404	(polyA: EHI_062460)
PAS_2156	DS571213	+	20047	(polyA: EHI_062540)
PAS_2157	DS571213	+	21033	(NATpolyA: EHI_062550)
PAS_2158	DS571213	+	34528	(NATpolyA: EHI_062690)
PAS_2159	DS571213	+	35457	(NATpolyA: EHI_062700)
PAS_2160	DS571213	+	41527	(polyA: EHI_062730)
PAS_2161	DS571213	+	47783	(polyA: EHI_062770)
PAS_2162	DS571213	+	47797	(polyA: EHI_062770)
PAS_2164	DS571213	+	50954	(polyA: EHI_062790)
PAS_2165	DS571213	+	53840	(polyA: EHI_062800)
PAS_2166	DS571213	+	55767	(NATpolyA: EHI_062820)
PAS_2167	DS571213	+	58525	(polyA: EHI_062830)
PAS_2169	DS571213	+	59725	(polyA: EHI_062840)
PAS_2170	DS571213	+	60538	(polyA: EHI_062850)
PAS_2171	DS571214	+	19020	(polyA: EHI_164310), (NATpolyA: EHI_164320)
PAS_2172	DS571214	+	19113	(polyA: EHI_164310), (NATpolyA: EHI_164320)
PAS_2173	DS571214	+	25014	(NATpolyA: EHI_164330)
PAS_2174	DS571214	+	29059	(NATpolyA: EHI_164370)
PAS_2175	DS571214	+	36436	(polyA: EHI_164400)
PAS_2178	DS571214	+	45372	(polyA: EHI_164440)
PAS_2179	DS571214	+	53071	(polyA: EHI_164480)
PAS_2180	DS571214	+	55825	(polyA: EHI_164500)
PAS_2182	DS571214	+	57850	(NATpolyA: EHI_164510)
PAS_2183	DS571214	+	59972	(NATpolyA: EHI_164510)
PAS_2184	DS571215	+	692	(polyA: EHI_027330)
PAS_2189	DS571215	+	14087	(polyA: EHI_027500)
PAS_2190	DS571215	+	14271	(NATpolyA: EHI_027510)
PAS_2191	DS571215	+	16009	(NATpolyA: EHI_027520)
PAS_2192	DS571215	+	21885	(polyA: EHI_027560), (NATpolyA: EHI_027570)
PAS_2193	DS571215	+	26164	(polyA: EHI_027600)
PAS_2194	DS571215	+	26634	(polyA: EHI_027610)
PAS_2195	DS571215	+	27928	(NATpolyA: EHI_027620)
PAS_2196	DS571215	+	30956	(polyA: EHI_027640)
PAS_2197	DS571215	+	32417	(NATpolyA: EHI_027650)
PAS_2198	DS571215	+	35276	(polyA: EHI_027660)
PAS_2199	DS571215	+	36358	(polyA: EHI_027670)
PAS_2200	DS571215	+	39621	(polyA: EHI_027690)
PAS_2201	DS571215	+	41172	(polyA: EHI_027700)
PAS_2202	DS571215	+	51662	(polyA: EHI_027740)
PAS_2204	DS571215	+	53383	(polyA: EHI_027750)
PAS_2205	DS571215	+	54843	(polyA: EHI_027760)
PAS_2206	DS571215	+	63402	(polyA: EHI_027800)
PAS_2207	DS571216	+	3791	(polyA: EHI_164730)
PAS_2208	DS571216	+	6858	(polyA: EHI_164760)
PAS_2212	DS571216	+	38094	(NATpolyA: EHI_164870)
PAS_2213	DS571216	+	38145	(NATpolyA: EHI_164870)
PAS_2214	DS571216	+	40865	(polyA: EHI_164890)
PAS_2216	DS571216	+	42166	(polyA: EHI_164900)
PAS_2217	DS571216	+	44922	(polyA: EHI_164910)
PAS_2218	DS571216	+	46455	(polyA: EHI_164920)
PAS_2219	DS571217	+	947	(polyA: EHI_165050)
PAS_2220	DS571217	+	2971	(polyA: EHI_165060)
PAS_2221	DS571217	+	4516	(NATpolyA: EHI_165080)
PAS_2222	DS571217	+	6756	(NATpolyA: EHI_165100)
PAS_2223	DS571217	+	11081	(polyA: EHI_165120)
PAS_2224	DS571217	+	15515	(NATpolyA: EHI_165150)
PAS_2226	DS571217	+	40215	(polyA: EHI_165260)
PAS_2227	DS571217	+	42379	(polyA: EHI_165270)
PAS_2228	DS571217	+	42410	(polyA: EHI_165270)
PAS_2229	DS571217	+	44907	(polyA: EHI_165280)
PAS_2230	DS571217	+	48889	(NATpolyA: EHI_165300)
PAS_2232	DS571217	+	55427	(polyA: EHI_165340)
PAS_2233	DS571217	+	56389	(NATpolyA: EHI_165350)
PAS_2234	DS571217	+	57205	(NATpolyA: EHI_165350)
PAS_2235	DS571218	+	7973	(polyA: EHI_150100)
PAS_2236	DS571218	+	8884	(NATpolyA: EHI_150110)
PAS_2237	DS571218	+	10933	(polyA: EHI_150120)
PAS_2238	DS571218	+	28136	(polyA: EHI_150380)
PAS_2239	DS571218	+	28154	(polyA: EHI_150380)
PAS_2241	DS571218	+	31074	(polyA: EHI_150390)
PAS_2242	DS571218	+	31089	(polyA: EHI_150390)
PAS_2243	DS571218	+	47607	(NATpolyA: EHI_150470)
PAS_2246	DS571218	+	52680	(polyA: EHI_150490)
PAS_2249	DS571218	+	61925	(polyA: EHI_150550)
PAS_2250	DS571219	+	21766	(polyA: EHI_169070)
PAS_2251	DS571219	+	28149	(polyA: EHI_169210), (NATpolyA: EHI_169220)
PAS_2252	DS571219	+	35700	(polyA: EHI_169240), (NATpolyA: EHI_169250)
PAS_2253	DS571219	+	37903	(polyA: EHI_169260)
PAS_2254	DS571219	+	37924	(polyA: EHI_169260)
PAS_2255	DS571219	+	42357	(NATpolyA: EHI_169280)
PAS_2256	DS571219	+	47187	(polyA: EHI_169310)
PAS_2257	DS571219	+	47637	(NATpolyA: EHI_169320)
PAS_2259	DS571219	+	57844	(polyA: EHI_169350)
PAS_2261	DS571219	+	59935	(polyA: EHI_169360)
PAS_2262	DS571219	+	59950	(polyA: EHI_169360)
PAS_2264	DS571220	+	14332	(polyA: EHI_174080)
PAS_2266	DS571220	+	21730	(polyA: EHI_174120)
PAS_2267	DS571220	+	23571	(polyA: EHI_174130)
PAS_2269	DS571220	+	28741	(polyA: EHI_174140)
PAS_2270	DS571220	+	37985	(polyA: EHI_174190)
PAS_2272	DS571220	+	44224	(polyA: EHI_174220)
PAS_2273	DS571220	+	48601	(polyA: EHI_174250)
PAS_2274	DS571220	+	50000	(polyA: EHI_174260)
PAS_2275	DS571221	+	6146	(NATpolyA: EHI_180150)
PAS_2276	DS571221	+	10678	(NATpolyA: EHI_180180)
PAS_2277	DS571221	+	10729	(NATpolyA: EHI_180180)
PAS_2278	DS571221	+	10749	(NATpolyA: EHI_180180)
PAS_2281	DS571221	+	15977	(NATpolyA: EHI_180290)
PAS_2282	DS571221	+	29123	(NATpolyA: EHI_180340)
PAS_2283	DS571221	+	55467	(polyA: EHI_180430)
PAS_2286	DS571222	+	14502	(polyA: EHI_136190)
PAS_2287	DS571222	+	16786	(polyA: EHI_136200)
PAS_2288	DS571222	+	16807	(polyA: EHI_136200)
PAS_2289	DS571222	+	21223	(NATpolyA: EHI_136330)
PAS_2291	DS571222	+	24455	(polyA: EHI_136350)
PAS_2293	DS571222	+	34075	(polyA: EHI_136380)
PAS_2294	DS571222	+	36235	(NATpolyA: EHI_136410)
PAS_2295	DS571222	+	44653	(polyA: EHI_136440)
PAS_2296	DS571222	+	50449	(NATpolyA: EHI_136470)
PAS_2297	DS571223	+	6909	(polyA: EHI_157890)
PAS_2299	DS571223	+	12645	(polyA: EHI_158020)
PAS_2300	DS571223	+	16965	(polyA: EHI_158060)
PAS_2301	DS571223	+	17254	(NATpolyA: EHI_158070)
PAS_2302	DS571223	+	19371	(polyA: EHI_158080), (NATpolyA: EHI_158090)
PAS_2303	DS571223	+	21642	(polyA: EHI_158100)
PAS_2304	DS571223	+	23885	(polyA: EHI_158110)
PAS_2305	DS571223	+	28473	(polyA: EHI_158150)
PAS_2306	DS571223	+	30198	(polyA: EHI_158160)
PAS_2307	DS571223	+	37379	(polyA: EHI_158190)
PAS_2308	DS571223	+	38945	(NATpolyA: EHI_158220)
PAS_2309	DS571223	+	38971	(NATpolyA: EHI_158220)
PAS_2311	DS571223	+	44287	(polyA: EHI_158240)
PAS_2312	DS571223	+	44305	(polyA: EHI_158240)
PAS_2316	DS571223	+	47295	(polyA: EHI_158270)
PAS_2318	DS571223	+	57943	(polyA: EHI_158350)
PAS_2319	DS571224	+	15515	(polyA: EHI_040270)
PAS_2320	DS571224	+	17397	(polyA: EHI_040280)
PAS_2321	DS571224	+	18141	(polyA: EHI_040290)
PAS_2322	DS571224	+	19520	(polyA: EHI_040300)
PAS_2323	DS571224	+	19669	(polyA: EHI_040300)
PAS_2324	DS571224	+	20405	(polyA: EHI_040310)
PAS_2326	DS571224	+	33557	(NATpolyA: EHI_040350)
PAS_2327	DS571224	+	35634	(polyA: EHI_040370)
PAS_2328	DS571224	+	38708	(polyA: EHI_040380)
PAS_2329	DS571224	+	41647	(polyA: EHI_040400)
PAS_2330	DS571224	+	45703	(polyA: EHI_040410)
PAS_2331	DS571224	+	47561	(polyA: EHI_040420)
PAS_2333	DS571224	+	53709	(polyA: EHI_040440)
PAS_2334	DS571224	+	53908	(NATpolyA: EHI_040450)
PAS_2335	DS571224	+	54644	(NATpolyA: EHI_040460)
PAS_2336	DS571225	+	6485	(polyA: EHI_054490)
PAS_2337	DS571225	+	8040	(polyA: EHI_054500)
PAS_2338	DS571225	+	16811	(NATpolyA: EHI_054670)
PAS_2339	DS571225	+	21096	(polyA: EHI_054690)
PAS_2340	DS571225	+	25929	(NATpolyA: EHI_054730)
PAS_2341	DS571225	+	27180	(polyA: EHI_054740)
PAS_2343	DS571225	+	37616	(polyA: EHI_054790)
PAS_2346	DS571226	+	10360	(NATpolyA: EHI_079730)
PAS_2347	DS571226	+	13194	(NATpolyA: EHI_079840)
PAS_2348	DS571226	+	18588	(polyA: EHI_079860)
PAS_2349	DS571226	+	27876	(polyA: EHI_079890)
PAS_2350	DS571226	+	32905	(polyA: EHI_079920)
PAS_2351	DS571226	+	41441	(polyA: EHI_079960)
PAS_2355	DS571227	+	8642	(polyA: EHI_005870)
PAS_2360	DS571227	+	11780	(polyA: EHI_005890)
PAS_2362	DS571227	+	15706	(polyA: EHI_005910)
PAS_2363	DS571227	+	16542	(NATpolyA: EHI_005920)
PAS_2364	DS571227	+	16783	(NATpolyA: EHI_005920)
PAS_2365	DS571227	+	19913	(polyA: EHI_005940)
PAS_2366	DS571227	+	19938	(polyA: EHI_005940)
PAS_2370	DS571227	+	25865	(polyA: EHI_005970)
PAS_2371	DS571227	+	30481	(polyA: EHI_006010)
PAS_2372	DS571227	+	32877	(polyA: EHI_006030)
PAS_2373	DS571227	+	34222	(polyA: EHI_006040)
PAS_2375	DS571227	+	36628	(polyA: EHI_006060)
PAS_2377	DS571227	+	37423	(polyA: EHI_006070)
PAS_2378	DS571227	+	40351	(NATpolyA: EHI_006090)
PAS_2379	DS571227	+	40365	(NATpolyA: EHI_006090)
PAS_2380	DS571227	+	40421	(NATpolyA: EHI_006090)
PAS_2381	DS571227	+	48460	(polyA: EHI_006130)
PAS_2382	DS571227	+	57166	(polyA: EHI_006190)
PAS_2384	DS571228	+	24134	(polyA: EHI_160900)
PAS_2385	DS571228	+	26008	(polyA: EHI_160910)
PAS_2387	DS571228	+	28232	(NATpolyA: EHI_160930)
PAS_2388	DS571228	+	29752	(NATpolyA: EHI_160940)
PAS_2389	DS571228	+	35300	(polyA: EHI_160960)
PAS_2391	DS571228	+	44773	(polyA: EHI_161020)
PAS_2392	DS571228	+	50502	(NATpolyA: EHI_161070)
PAS_2393	DS571228	+	50719	(NATpolyA: EHI_161070)
PAS_2394	DS571229	+	17136	(polyA: EHI_076840)
PAS_2395	DS571229	+	21784	(NATpolyA: EHI_076860)
PAS_2396	DS571229	+	23058	(NATpolyA: EHI_076870)
PAS_2399	DS571230	+	3995	(NATpolyA: EHI_188710)
PAS_2400	DS571230	+	4020	(NATpolyA: EHI_188710)
PAS_2402	DS571230	+	8204	(polyA: EHI_188730)
PAS_2403	DS571230	+	12051	(polyA: EHI_188760)
PAS_2404	DS571230	+	12192	(polyA: EHI_188760), (NATpolyA: EHI_188770)
PAS_2405	DS571230	+	14597	(polyA: EHI_188790)
PAS_2406	DS571230	+	15589	(polyA: EHI_188800)
PAS_2408	DS571230	+	24481	(NATpolyA: EHI_188840)
PAS_2409	DS571230	+	26003	(NATpolyA: EHI_188850)
PAS_2411	DS571230	+	30800	(polyA: EHI_188880)
PAS_2412	DS571230	+	32159	(NATpolyA: EHI_188910)
PAS_2413	DS571230	+	32531	(NATpolyA: EHI_188910)
PAS_2414	DS571230	+	40868	(polyA: EHI_188930)
PAS_2415	DS571230	+	43433	(polyA: EHI_188950)
PAS_2418	DS571230	+	44387	(polyA: EHI_188960)
PAS_2419	DS571230	+	44410	(polyA: EHI_188960)
PAS_2420	DS571230	+	49748	(polyA: EHI_188980)
PAS_2421	DS571230	+	52684	(NATpolyA: EHI_188990)
PAS_2423	DS571231	+	7480	(polyA: EHI_048560)
PAS_2424	DS571231	+	28086	(NATpolyA: EHI_048610)
PAS_2425	DS571231	+	31902	(NATpolyA: EHI_048620)
PAS_2426	DS571231	+	35343	(polyA: EHI_048630)
PAS_2427	DS571231	+	38911	(polyA: EHI_048660)
PAS_2428	DS571231	+	39974	(polyA: EHI_048670)
PAS_2431	DS571231	+	41577	(NATpolyA: EHI_048680)
PAS_2432	DS571231	+	41592	(NATpolyA: EHI_048680)
PAS_2433	DS571231	+	41716	(NATpolyA: EHI_048680)
PAS_2434	DS571231	+	41866	(NATpolyA: EHI_048680)
PAS_2435	DS571231	+	42864	(polyA: EHI_048690)
PAS_2438	DS571232	+	12437	(NATpolyA: EHI_074020)
PAS_2439	DS571232	+	16634	(polyA: EHI_074030)
PAS_2440	DS571232	+	17826	(polyA: EHI_074040)
PAS_2441	DS571232	+	22242	(polyA: EHI_074060)
PAS_2442	DS571232	+	23115	(polyA: EHI_074070)
PAS_2444	DS571232	+	32861	(polyA: EHI_074090)
PAS_2445	DS571232	+	34620	(polyA: EHI_074100)
PAS_2448	DS571232	+	38613	(polyA: EHI_074110)
PAS_2449	DS571232	+	39012	(NATpolyA: EHI_074120)
PAS_2450	DS571232	+	42119	(polyA: EHI_074140)
PAS_2451	DS571232	+	48030	(polyA: EHI_074150)
PAS_2452	DS571232	+	48804	(polyA: EHI_074160)
PAS_2455	DS571232	+	54853	(polyA: EHI_074180)
PAS_2456	DS571233	+	6608	(polyA: EHI_025230)
PAS_2457	DS571233	+	12830	(polyA: EHI_025270)
PAS_2458	DS571233	+	21097	(polyA: EHI_025310)
PAS_2459	DS571233	+	22708	(NATpolyA: EHI_025330)
PAS_2460	DS571233	+	25629	(polyA: EHI_025350)
PAS_2461	DS571233	+	26508	(polyA: EHI_025360)
PAS_2462	DS571233	+	30756	(polyA: EHI_025380)
PAS_2465	DS571233	+	32056	(polyA: EHI_025390)
PAS_2466	DS571233	+	35317	(polyA: EHI_025410)
PAS_2467	DS571233	+	40242	(polyA: EHI_025450)
PAS_2468	DS571233	+	44484	(polyA: EHI_025480)
PAS_2471	DS571234	+	8670	(polyA: EHI_059660)
PAS_2472	DS571234	+	12139	(NATpolyA: EHI_059680)
PAS_2473	DS571234	+	15772	(polyA: EHI_059690)
PAS_2475	DS571234	+	24755	(NATpolyA: EHI_059830)
PAS_2477	DS571234	+	28497	(polyA: EHI_059840)
PAS_2479	DS571234	+	30968	(polyA: EHI_059850)
PAS_2481	DS571234	+	42086	(NATpolyA: EHI_059900)
PAS_2482	DS571235	+	3358	(polyA: EHI_085950)
PAS_2484	DS571235	+	12140	(polyA: EHI_085980)
PAS_2485	DS571235	+	12166	(polyA: EHI_085980)
PAS_2486	DS571235	+	12521	(NATpolyA: EHI_085990)
PAS_2487	DS571235	+	19886	(polyA: EHI_086030)
PAS_2489	DS571235	+	20967	(polyA: EHI_086040)
PAS_2490	DS571235	+	32636	(polyA: EHI_086130)
PAS_2491	DS571235	+	48069	(polyA: EHI_086230)
PAS_2492	DS571236	+	3593	(NATpolyA: EHI_106080)
PAS_2493	DS571236	+	7438	(NATpolyA: EHI_106100)
PAS_2494	DS571236	+	12219	(polyA: EHI_106110)
PAS_2495	DS571236	+	17772	(NATpolyA: EHI_106130)
PAS_2497	DS571236	+	21515	(polyA: EHI_106240)
PAS_2498	DS571237	+	9501	(polyA: EHI_175220)
PAS_2499	DS571237	+	17935	(polyA: EHI_175280)
PAS_2502	DS571237	+	24391	(polyA: EHI_175400)
PAS_2503	DS571237	+	26490	(polyA: EHI_175410)
PAS_2504	DS571237	+	30836	(polyA: EHI_175430)
PAS_2505	DS571237	+	31739	(NATpolyA: EHI_175440)
PAS_2507	DS571237	+	42541	(polyA: EHI_175460)
PAS_2508	DS571237	+	42559	(polyA: EHI_175460)
PAS_2509	DS571237	+	51210	(polyA: EHI_175490)
PAS_2510	DS571238	+	6320	(polyA: EHI_052990)
PAS_2511	DS571238	+	17452	(polyA: EHI_053050)
PAS_2512	DS571238	+	18947	(polyA: EHI_053060)
PAS_2513	DS571238	+	27910	(polyA: EHI_053100)
PAS_2514	DS571238	+	32849	(polyA: EHI_053130)
PAS_2515	DS571238	+	45214	(NATpolyA: EHI_053180)
PAS_2516	DS571239	+	8950	(polyA: EHI_095820)
PAS_2517	DS571239	+	11141	(polyA: EHI_095840)
PAS_2519	DS571239	+	13344	(polyA: EHI_095850)
PAS_2522	DS571239	+	20049	(polyA: EHI_095860)
PAS_2523	DS571239	+	47810	(polyA: EHI_095930)
PAS_2524	DS571240	+	2690	(NATpolyA: EHI_017560)
PAS_2527	DS571240	+	9218	(NATpolyA: EHI_017600)
PAS_2528	DS571240	+	10288	(NATpolyA: EHI_017600)
PAS_2530	DS571240	+	20319	(polyA: EHI_017620)
PAS_2534	DS571240	+	25898	(polyA: EHI_017660)
PAS_2535	DS571240	+	25917	(polyA: EHI_017660)
PAS_2538	DS571240	+	38330	(polyA: EHI_017700)
PAS_2539	DS571240	+	40736	(polyA: EHI_017720)
PAS_2540	DS571240	+	42202	(polyA: EHI_017740)
PAS_2544	DS571241	+	8946	(polyA: EHI_138300)
PAS_2545	DS571241	+	17098	(NATpolyA: EHI_138350)
PAS_2547	DS571241	+	21806	(polyA: EHI_138370)
PAS_2548	DS571241	+	24644	(polyA: EHI_138380)
PAS_2549	DS571241	+	31078	(NATpolyA: EHI_138420)
PAS_2550	DS571241	+	33701	(polyA: EHI_138430)
PAS_2551	DS571241	+	37853	(polyA: EHI_138460)
PAS_2552	DS571241	+	39275	(polyA: EHI_138480)
PAS_2554	DS571241	+	50166	(polyA: EHI_138540)
PAS_2555	DS571242	+	6928	(polyA: EHI_109680)
PAS_2558	DS571242	+	17914	(NATpolyA: EHI_109850)
PAS_2559	DS571242	+	21161	(polyA: EHI_109860)
PAS_2560	DS571242	+	22238	(polyA: EHI_109870)
PAS_2563	DS571242	+	29875	(polyA: EHI_109920)
PAS_2564	DS571242	+	29898	(polyA: EHI_109920)
PAS_2565	DS571242	+	30350	(polyA: EHI_109930)
PAS_2566	DS571242	+	47357	(polyA: EHI_110010)
PAS_2567	DS571242	+	48082	(polyA: EHI_110020)
PAS_2568	DS571242	+	48118	(polyA: EHI_110020)
PAS_2569	DS571243	+	2536	(polyA: EHI_140480)
PAS_2570	DS571243	+	7155	(polyA: EHI_140500)
PAS_2571	DS571243	+	10606	(polyA: EHI_140530)
PAS_2572	DS571243	+	11416	(polyA: EHI_140540)
PAS_2575	DS571243	+	14009	(polyA: EHI_140560)
PAS_2576	DS571243	+	14034	(polyA: EHI_140560)
PAS_2577	DS571243	+	14129	(polyA: EHI_140560), (NATpolyA: EHI_140570)
PAS_2578	DS571243	+	23870	(polyA: EHI_140610)
PAS_2579	DS571243	+	27196	(polyA: EHI_140640)
PAS_2580	DS571243	+	30991	(polyA: EHI_140650)
PAS_2581	DS571243	+	32168	(NATpolyA: EHI_140670)
PAS_2582	DS571243	+	36506	(polyA: EHI_140680)
PAS_2583	DS571243	+	44120	(polyA: EHI_140720)
PAS_2585	DS571243	+	46632	(polyA: EHI_140740)
PAS_2586	DS571244	+	1659	(polyA: EHI_145840)
PAS_2590	DS571244	+	24397	(polyA: EHI_146110)
PAS_2592	DS571244	+	38760	(polyA: EHI_146150)
PAS_2593	DS571244	+	44093	(polyA: EHI_146190)
PAS_2594	DS571244	+	45821	(polyA: EHI_146200)
PAS_2599	DS571245	+	1676	(polyA: EHI_052610)
PAS_2600	DS571245	+	11308	(polyA: EHI_052750)
PAS_2601	DS571245	+	16039	(polyA: EHI_052770)
PAS_2602	DS571245	+	17201	(polyA: EHI_052780)
PAS_2603	DS571245	+	25063	(NATpolyA: EHI_052800)
PAS_2604	DS571245	+	27541	(NATpolyA: EHI_052810)
PAS_2605	DS571245	+	34941	(polyA: EHI_052850)
PAS_2607	DS571245	+	39089	(polyA: EHI_052870)
PAS_2608	DS571245	+	44548	(polyA: EHI_052880)
PAS_2610	DS571246	+	606	(polyA: EHI_163460)
PAS_2611	DS571246	+	1957	(NATpolyA: EHI_163470)
PAS_2612	DS571246	+	10246	(polyA: EHI_163530)
PAS_2613	DS571246	+	12973	(polyA: EHI_163550)
PAS_2615	DS571246	+	16980	(NATpolyA: EHI_163570)
PAS_2616	DS571246	+	17578	(NATpolyA: EHI_163570)
PAS_2617	DS571246	+	17978	(NATpolyA: EHI_163570)
PAS_2619	DS571246	+	22903	(polyA: EHI_163600)
PAS_2620	DS571246	+	28827	(polyA: EHI_163640)
PAS_2622	DS571246	+	29692	(polyA: EHI_163650)
PAS_2623	DS571246	+	30848	(NATpolyA: EHI_163670)
PAS_2624	DS571246	+	31738	(polyA: EHI_163680)
PAS_2626	DS571246	+	33767	(polyA: EHI_163700), (NATpolyA: EHI_163710)
PAS_2628	DS571246	+	40028	(polyA: EHI_163740)
PAS_2632	DS571246	+	41496	(polyA: EHI_163750)
PAS_2633	DS571247	+	14258	(polyA: EHI_016370)
PAS_2636	DS571247	+	23400	(polyA: EHI_016400)
PAS_2637	DS571247	+	26913	(NATpolyA: EHI_016430)
PAS_2638	DS571247	+	26932	(NATpolyA: EHI_016430)
PAS_2639	DS571247	+	27235	(NATpolyA: EHI_016430)
PAS_2640	DS571247	+	30259	(polyA: EHI_016440)
PAS_2641	DS571247	+	33282	(polyA: EHI_016460)
PAS_2643	DS571248	+	24873	(polyA: EHI_200760)
PAS_2644	DS571248	+	36790	(polyA: EHI_200810)
PAS_2646	DS571248	+	44940	(NATpolyA: EHI_200830)
PAS_2647	DS571248	+	50569	(polyA: EHI_200850)
PAS_2650	DS571249	+	14830	(polyA: EHI_185230)
PAS_2652	DS571249	+	39160	(polyA: EHI_185290)
PAS_2654	DS571250	+	18436	(polyA: EHI_194980)
PAS_2655	DS571250	+	20553	(polyA: EHI_194990)
PAS_2656	DS571250	+	25937	(polyA: EHI_195020)
PAS_2657	DS571250	+	34718	(polyA: EHI_195050)
PAS_2658	DS571250	+	37869	(polyA: EHI_195060)
PAS_2660	DS571250	+	41623	(polyA: EHI_195090)
PAS_2661	DS571250	+	45312	(polyA: EHI_195110)
PAS_2662	DS571250	+	46016	(polyA: EHI_195120)
PAS_2663	DS571250	+	47678	(polyA: EHI_195130)
PAS_2664	DS571250	+	48334	(polyA: EHI_195140)
PAS_2665	DS571250	+	48364	(polyA: EHI_195140)
PAS_2666	DS571251	+	9009	(polyA: EHI_114120)
PAS_2667	DS571251	+	17410	(polyA: EHI_114140)
PAS_2668	DS571251	+	26698	(NATpolyA: EHI_114170)
PAS_2669	DS571251	+	31987	(polyA: EHI_114200)
PAS_2673	DS571252	+	36318	(polyA: EHI_033710)
PAS_2674	DS571253	+	3528	(NATpolyA: EHI_030070)
PAS_2675	DS571253	+	3550	(NATpolyA: EHI_030070)
PAS_2677	DS571253	+	28522	(polyA: EHI_030400)
PAS_2678	DS571253	+	30162	(polyA: EHI_030410)
PAS_2679	DS571253	+	33742	(polyA: EHI_030420)
PAS_2680	DS571253	+	40199	(polyA: EHI_030450)
PAS_2681	DS571253	+	43272	(polyA: EHI_030480)
PAS_2687	DS571254	+	773	(NATpolyA: EHI_140120)
PAS_2688	DS571254	+	884	(NATpolyA: EHI_140120)
PAS_2689	DS571254	+	1552	(NATpolyA: EHI_140120)
PAS_2691	DS571254	+	10033	(polyA: EHI_140140)
PAS_2692	DS571254	+	11960	(polyA: EHI_140150)
PAS_2693	DS571254	+	13532	(NATpolyA: EHI_140170)
PAS_2694	DS571254	+	16251	(polyA: EHI_140180)
PAS_2696	DS571254	+	28959	(NATpolyA: EHI_140290)
PAS_2697	DS571254	+	29470	(NATpolyA: EHI_140290)
PAS_2698	DS571254	+	29530	(NATpolyA: EHI_140290)
PAS_2699	DS571254	+	29580	(NATpolyA: EHI_140290)
PAS_2700	DS571254	+	30579	(NATpolyA: EHI_140290)
PAS_2701	DS571254	+	39516	(polyA: EHI_140330)
PAS_2703	DS571254	+	42673	(polyA: EHI_140350)
PAS_2705	DS571254	+	46699	(polyA: EHI_140370)
PAS_2706	DS571254	+	46760	(polyA: EHI_140370)
PAS_2710	DS571255	+	2516	(polyA: EHI_097750)
PAS_2711	DS571255	+	10083	(polyA: EHI_097860)
PAS_2712	DS571255	+	12827	(polyA: EHI_097880)
PAS_2713	DS571255	+	19375	(NATpolyA: EHI_097920)
PAS_2714	DS571255	+	20682	(polyA: EHI_097930)
PAS_2717	DS571255	+	28747	(polyA: EHI_097970)
PAS_2718	DS571255	+	30957	(NATpolyA: EHI_097990)
PAS_2719	DS571255	+	35400	(polyA: EHI_098000)
PAS_2722	DS571255	+	45670	(polyA: EHI_098060)
PAS_2723	DS571256	+	10876	(polyA: EHI_048140)
PAS_2724	DS571256	+	13457	(NATpolyA: EHI_048160)
PAS_2725	DS571256	+	17171	(polyA: EHI_048170)
PAS_2729	DS571256	+	34566	(polyA: EHI_048240)
PAS_2730	DS571256	+	34593	(polyA: EHI_048240)
PAS_2731	DS571256	+	36046	(polyA: EHI_048260)
PAS_2732	DS571256	+	42698	(polyA: EHI_048270)
PAS_2733	DS571256	+	45130	(polyA: EHI_048300)
PAS_2734	DS571257	+	3257	(polyA: EHI_156200)
PAS_2735	DS571257	+	6755	(NATpolyA: EHI_156220)
PAS_2738	DS571257	+	11673	(polyA: EHI_156240)
PAS_2739	DS571257	+	11924	(NATpolyA: EHI_156250)
PAS_2740	DS571257	+	12528	(NATpolyA: EHI_156250)
PAS_2743	DS571257	+	16566	(polyA: EHI_156300)
PAS_2744	DS571257	+	16721	(polyA: EHI_156300)
PAS_2745	DS571257	+	21688	(NATpolyA: EHI_156330)
PAS_2748	DS571257	+	31055	(polyA: EHI_156360)
PAS_2749	DS571257	+	32646	(NATpolyA: EHI_156380)
PAS_2750	DS571257	+	42910	(polyA: EHI_156420)
PAS_2751	DS571257	+	43363	(polyA: EHI_156430)
PAS_2753	DS571257	+	48717	(polyA: EHI_156450)
PAS_2757	DS571258	+	11817	(polyA: EHI_078560)
PAS_2759	DS571258	+	38250	(polyA: EHI_078740)
PAS_2760	DS571258	+	46491	(polyA: EHI_078750)
PAS_2761	DS571259	+	1002	(NATpolyA: EHI_041890)
PAS_2762	DS571259	+	3201	(polyA: EHI_041910)
PAS_2763	DS571259	+	9921	(polyA: EHI_041950)
PAS_2765	DS571259	+	19355	(NATpolyA: EHI_042110)
PAS_2766	DS571259	+	29262	(NATpolyA: EHI_042160)
PAS_2767	DS571259	+	31371	(polyA: EHI_042170)
PAS_2768	DS571259	+	43617	(polyA: EHI_042230)
PAS_2772	DS571260	+	6179	(polyA: EHI_138750)
PAS_2773	DS571260	+	15459	(NATpolyA: EHI_138770)
PAS_2774	DS571260	+	15485	(NATpolyA: EHI_138770)
PAS_2775	DS571260	+	15582	(NATpolyA: EHI_138770)
PAS_2776	DS571260	+	17016	(polyA: EHI_138790)
PAS_2777	DS571260	+	27136	(polyA: EHI_138950)
PAS_2779	DS571260	+	30208	(NATpolyA: EHI_138990)
PAS_2781	DS571260	+	39975	(polyA: EHI_139040)
PAS_2782	DS571260	+	40619	(NATpolyA: EHI_139060)
PAS_2783	DS571260	+	41195	(NATpolyA: EHI_139060)
PAS_2786	DS571261	+	4474	(polyA: EHI_031220)
PAS_2787	DS571261	+	7142	(polyA: EHI_031240)
PAS_2789	DS571261	+	8348	(polyA: EHI_031250)
PAS_2795	DS571261	+	39432	(polyA: EHI_031360)
PAS_2796	DS571261	+	42567	(polyA: EHI_031370)
PAS_2797	DS571261	+	43472	(NATpolyA: EHI_031390)
PAS_2800	DS571261	+	45718	(polyA: EHI_031410)
PAS_2804	DS571262	+	8146	(polyA: EHI_189300)
PAS_2805	DS571262	+	10428	(polyA: EHI_189410)
PAS_2808	DS571262	+	22745	(polyA: EHI_189480)
PAS_2811	DS571262	+	25458	(polyA: EHI_189490)
PAS_2813	DS571262	+	40305	(NATpolyA: EHI_189550)
PAS_2815	DS571263	+	4480	(NATpolyA: EHI_168080)
PAS_2816	DS571263	+	5719	(polyA: EHI_168190)
PAS_2822	DS571263	+	15328	(polyA: EHI_168240)
PAS_2823	DS571263	+	20022	(polyA: EHI_168260)
PAS_2824	DS571263	+	20353	(NATpolyA: EHI_168270)
PAS_2825	DS571263	+	22264	(polyA: EHI_168290)
PAS_2826	DS571263	+	22885	(polyA: EHI_168300)
PAS_2827	DS571263	+	27525	(polyA: EHI_168340)
PAS_2828	DS571263	+	30169	(polyA: EHI_168350)
PAS_2829	DS571263	+	33069	(polyA: EHI_168370)
PAS_2830	DS571263	+	34030	(polyA: EHI_168380)
PAS_2831	DS571263	+	36908	(polyA: EHI_168390)
PAS_2832	DS571264	+	4634	(NATpolyA: EHI_095030)
PAS_2833	DS571264	+	29623	(polyA: EHI_095130), (NATpolyA: EHI_095140)
PAS_2834	DS571264	+	31706	(polyA: EHI_095150)
PAS_2835	DS571264	+	41517	(polyA: EHI_095180)
PAS_2836	DS571264	+	45543	(polyA: EHI_095200)
PAS_2838	DS571265	+	13323	(polyA: EHI_193320)
PAS_2839	DS571265	+	13338	(polyA: EHI_193320)
PAS_2842	DS571265	+	13964	(polyA: EHI_193330)
PAS_2845	DS571265	+	25150	(polyA: EHI_193390)
PAS_2846	DS571265	+	33352	(polyA: EHI_193450)
PAS_2848	DS571265	+	37444	(polyA: EHI_193490)
PAS_2849	DS571265	+	38892	(NATpolyA: EHI_193510)
PAS_2850	DS571265	+	41617	(NATpolyA: EHI_193520)
PAS_2851	DS571266	+	18208	(NATpolyA: EHI_028960)
PAS_2854	DS571266	+	30807	(polyA: EHI_029020)
PAS_2856	DS571266	+	34409	(polyA: EHI_029040)
PAS_2857	DS571266	+	39124	(polyA: EHI_029080), (NATpolyA: EHI_029090)
PAS_2858	DS571266	+	44016	(polyA: EHI_029100)
PAS_2861	DS571267	+	23575	(polyA: EHI_119270)
PAS_2862	DS571267	+	24069	(NATpolyA: EHI_119280)
PAS_2863	DS571267	+	29519	(NATpolyA: EHI_119300)
PAS_2865	DS571267	+	38820	(polyA: EHI_119320)
PAS_2866	DS571267	+	41184	(polyA: EHI_119340)
PAS_2867	DS571267	+	44977	(polyA: EHI_119370)
PAS_2868	DS571268	+	695	(polyA: EHI_035060)
PAS_2869	DS571268	+	7818	(NATpolyA: EHI_035090)
PAS_2870	DS571268	+	8015	(NATpolyA: EHI_035090)
PAS_2871	DS571268	+	10628	(polyA: EHI_035100)
PAS_2874	DS571268	+	22052	(polyA: EHI_035150)
PAS_2875	DS571268	+	24913	(polyA: EHI_035170)
PAS_2877	DS571268	+	27857	(polyA: EHI_035190)
PAS_2878	DS571268	+	27876	(polyA: EHI_035190)
PAS_2879	DS571268	+	29894	(polyA: EHI_035210)
PAS_2883	DS571269	+	6430	(polyA: EHI_140980)
PAS_2884	DS571269	+	6474	(polyA: EHI_140980)
PAS_2886	DS571269	+	18389	(polyA: EHI_141050)
PAS_2887	DS571269	+	21914	(NATpolyA: EHI_141080)
PAS_2888	DS571269	+	26788	(polyA: EHI_141090)
PAS_2889	DS571270	+	13726	(NATpolyA: EHI_127960)
PAS_2893	DS571270	+	21560	(polyA: EHI_128100)
PAS_2894	DS571270	+	21741	(polyA: EHI_128100)
PAS_2895	DS571270	+	22433	(polyA: EHI_128110)
PAS_2896	DS571270	+	31219	(NATpolyA: EHI_128150)
PAS_2897	DS571270	+	31327	(NATpolyA: EHI_128150)
PAS_2899	DS571270	+	38328	(polyA: EHI_128180)
PAS_2901	DS571271	+	14049	(NATpolyA: EHI_078180)
PAS_2902	DS571271	+	14123	(NATpolyA: EHI_078180)
PAS_2903	DS571271	+	21254	(polyA: EHI_078210)
PAS_2904	DS571271	+	25496	(polyA: EHI_078230)
PAS_2905	DS571271	+	25514	(polyA: EHI_078230)
PAS_2906	DS571271	+	26255	(NATpolyA: EHI_078250)
PAS_2907	DS571271	+	26388	(NATpolyA: EHI_078250)
PAS_2908	DS571271	+	26409	(NATpolyA: EHI_078250)
PAS_2909	DS571271	+	26428	(NATpolyA: EHI_078250)
PAS_2910	DS571271	+	26442	(NATpolyA: EHI_078250)
PAS_2911	DS571271	+	33771	(polyA: EHI_078260)
PAS_2912	DS571271	+	37191	(polyA: EHI_078280)
PAS_2917	DS571271	+	43716	(polyA: EHI_078310)
PAS_2919	DS571272	+	19100	(polyA: EHI_178020)
PAS_2922	DS571272	+	21506	(polyA: EHI_178030)
PAS_2923	DS571272	+	22284	(polyA: EHI_178040)
PAS_2925	DS571272	+	30753	(polyA: EHI_178070)
PAS_2926	DS571272	+	30770	(polyA: EHI_178070)
PAS_2928	DS571273	+	3146	(NATpolyA: EHI_111430)
PAS_2929	DS571273	+	10564	(NATpolyA: EHI_111560)
PAS_2930	DS571273	+	12788	(NATpolyA: EHI_111570)
PAS_2934	DS571273	+	13854	(NATpolyA: EHI_111580)
PAS_2935	DS571273	+	13872	(NATpolyA: EHI_111580)
PAS_2936	DS571273	+	17447	(NATpolyA: EHI_111610)
PAS_2938	DS571273	+	19666	(polyA: EHI_111720)
PAS_2940	DS571273	+	25516	(polyA: EHI_111760)
PAS_2941	DS571273	+	27447	(polyA: EHI_111770)
PAS_2942	DS571273	+	28401	(polyA: EHI_111780)
PAS_2943	DS571273	+	29294	(polyA: EHI_111790)
PAS_2945	DS571273	+	39478	(polyA: EHI_111850)
PAS_2947	DS571274	+	28932	(polyA: EHI_154230)
PAS_2948	DS571274	+	30347	(NATpolyA: EHI_154250)
PAS_2949	DS571274	+	35063	(NATpolyA: EHI_154290)
PAS_2950	DS571274	+	35279	(NATpolyA: EHI_154290)
PAS_2951	DS571274	+	40258	(NATpolyA: EHI_154320)
PAS_2952	DS571274	+	40452	(NATpolyA: EHI_154320)
PAS_2953	DS571275	+	1042	(polyA: EHI_081110)
PAS_2954	DS571275	+	2862	(polyA: EHI_081120)
PAS_2956	DS571275	+	9729	(polyA: EHI_081250)
PAS_2957	DS571275	+	13328	(polyA: EHI_081270)
PAS_2958	DS571275	+	16425	(NATpolyA: EHI_081290)
PAS_2959	DS571275	+	16988	(NATpolyA: EHI_081290)
PAS_2960	DS571275	+	18797	(NATpolyA: EHI_081310)
PAS_2961	DS571275	+	19274	(NATpolyA: EHI_081310)
PAS_2962	DS571275	+	19493	(NATpolyA: EHI_081320)
PAS_2963	DS571275	+	19562	(NATpolyA: EHI_081320)
PAS_2964	DS571275	+	19576	(NATpolyA: EHI_081320)
PAS_2965	DS571275	+	19623	(NATpolyA: EHI_081320)
PAS_2966	DS571275	+	19683	(NATpolyA: EHI_081320)
PAS_2967	DS571275	+	20919	(polyA: EHI_081330)
PAS_2968	DS571275	+	23734	(NATpolyA: EHI_081350)
PAS_2970	DS571275	+	26185	(polyA: EHI_081360)
PAS_2973	DS571275	+	26550	(polyA: EHI_081370)
PAS_2974	DS571275	+	26568	(polyA: EHI_081370), (NATpolyA: EHI_081380)
PAS_2981	DS571276	+	17651	(polyA: EHI_121800)
PAS_2982	DS571276	+	17667	(polyA: EHI_121800)
PAS_2983	DS571276	+	17684	(polyA: EHI_121800)
PAS_2984	DS571276	+	30543	(NATpolyA: EHI_121840)
PAS_2986	DS571276	+	36232	(polyA: EHI_121880)
PAS_2987	DS571276	+	36534	(NATpolyA: EHI_121890)
PAS_2988	DS571276	+	37131	(NATpolyA: EHI_121890)
PAS_2991	DS571277	+	22823	(polyA: EHI_131940)
PAS_2992	DS571277	+	22843	(polyA: EHI_131940)
PAS_2993	DS571277	+	26607	(polyA: EHI_131960)
[truncated: 4,521 more rows]
