# Supplementary material for: Genomic determinants for initiation and length of natural antisense transcripts in Entamoeba histolytica
Source: Sci Rep. 2020 Nov 19;10:20190. doi: 10.1038/s41598-020-77010-4 (PMC7677554; doi:10.1038/s41598-020-77010-4)
Supplement: Supplementary file 7 — Supplementary Table 6. [file 41598_2020_77010_MOESM7_ESM.xlsx]

## Sheet: Feuille 1
Mornico et al., 2020. Genomic determinants for initiation and length of natural antisense transcripts in Entamoeba histolytica
Table S6. List of genes associated with PAS on the other strand in Entamoeba histolytica
Gene	Product	Number of anti-sense PAS
EHI_000010	hypothetical protein	1
EHI_000130	calmodulin putative	1
EHI_000140	hypothetical protein	1
EHI_000260	RNA recognition motif domain containing protein	1
EHI_000290	hypothetical protein	1
EHI_000450	pumilio family RNA-binding protein	1
EHI_000480	dual specificity protein phosphatase putative	1
EHI_000540	hypothetical protein	2
EHI_000570	hypothetical protein	1
EHI_000610	nucleotide binding protein 2 putative	1
EHI_000660	hypothetical protein	1
EHI_000670	hypothetical protein	2
EHI_000710	hypothetical protein	1
EHI_000780	chromodomain-helicase-DNA-binding protein putative	2
EHI_000790	hypothetical protein	1
EHI_001060	hypothetical protein	1
EHI_001150	plasma membrane calcium-transporting ATPase 1 putative	1
EHI_001400	RAD23 protein putative	1
EHI_001410	hypothetical protein conserved	2
EHI_001430	helicase domain-containing protein	1
EHI_001790	hypothetical protein	1
EHI_001830	hypothetical protein	2
EHI_001910	Ras GTPase-activating protein putative	1
EHI_001930	pyridine nucleotide transhydrogenase beta subunit putative	1
EHI_001950	heat shock protein 70 family	1
EHI_001960	WD domain containing protein	1
EHI_002170	hypothetical protein	1
EHI_002560	heat shock protein 70 putative	1
EHI_002670	hypothetical protein conserved	1
EHI_002990	vacuolar protein sorting-associated protein 35 putative	1
EHI_003020	Rab family GTPase	1
EHI_003250	hypothetical protein	1
EHI_003260	hypothetical protein	1
EHI_003950	hypothetical protein	1
EHI_004170	LIM zinc finger domain containing protein	1
EHI_004200	40S ribosomal protein S27 putative	3
EHI_004210	Rap/Ran GTPase-activating protein putative	1
EHI_004230	guanine nucleotide regulatory protein putative	2
EHI_004350	hypothetical protein	1
EHI_004360	leucine rich repeat protein BspA family	1
EHI_004370	hypothetical protein	1
EHI_004460	hypothetical protein	1
EHI_004470	protein kinase domain containing protein	1
EHI_004490	thioredoxin putative	2
EHI_004580	hypothetical protein	1
EHI_004630	hypothetical protein	1
EHI_004770	hypothetical protein conserved	1
EHI_004780	protein kinase putative	3
EHI_004790	protein kinase putative	5
EHI_004830	hypothetical protein	1
EHI_004920	S-adenosylmethionine synthetase putative	1
EHI_004960	bystin putative	3
EHI_004970	hypothetical protein	1
EHI_004980	hypothetical protein conserved domain containing	4
EHI_005050	sucrose transporter putative	1
EHI_005080	hypothetical protein	1
EHI_005100	eukaryotic translation initiation factor 2 alpha subunit putative	1
EHI_005140	hypothetical protein	1
EHI_005150	hypothetical protein conserved	1
EHI_005890	60S ribosomal protein L3 putative	1
EHI_005900	small GTPase Rab7 putative	1
EHI_005910	Rho guanine nucleotide exchange factor putative	3
EHI_005920	hypothetical protein	2
EHI_005950	tubulin alpha-1 chain	2
EHI_005970	hypothetical protein conserved	1
EHI_005980	hypothetical protein	1
EHI_006020	hypothetical protein	2
EHI_006050	serine/threonine-protein phosphatase putative	1
EHI_006070	hypothetical protein	2
EHI_006090	hypothetical protein	3
EHI_006140	Rho guanine nucleotide exchange factor putative	1
EHI_006540	hypothetical protein	1
EHI_006740	hypothetical protein	2
EHI_006820	importin alpha putative	1
EHI_006830	hypothetical protein	2
EHI_006870	protein kinase domain containing protein	1
EHI_006890	hypothetical protein conserved	1
EHI_006930	hypothetical protein	3
EHI_006970	hypothetical protein	3
EHI_007000	hypothetical protein	2
EHI_007030	hypothetical protein conserved	4
EHI_007280	hypothetical protein	1
EHI_007350	hypothetical protein conserved	3
EHI_007640	hypothetical protein conserved	2
EHI_007890	hypothetical protein	1
EHI_007900	hypothetical protein	1
EHI_007930	hypothetical protein	1
EHI_007960	hypothetical protein	1
EHI_007990	hypothetical protein	1
EHI_008000	hypothetical protein conserved	1
EHI_008010	40S ribosomal protein S16 putative	3
EHI_008030	phosphate transporter putative	2
EHI_008080	hypothetical protein	1
EHI_008130	Myb family DNA-binding protein SHAQKYF family	1
EHI_008140	hypothetical protein	1
EHI_008150	hypothetical protein	2
EHI_008190	RNA recognition motif domain containing protein	1
EHI_008200	glyceraldehyde-3-phosphate dehydrogenase putative	1
EHI_008220	protein kinase domain containing protein	2
EHI_008230	heat shock transcription factor putative	1
EHI_008380	aminopeptidase putative	1
EHI_008420	hypothetical protein	1
EHI_008450	hypothetical protein	2
EHI_008600	heat shock protein SSA4 putative	1
EHI_008650	60S ribosomal protein L37a putative	2
EHI_008670	hypothetical protein	1
EHI_008720	hypothetical protein	1
EHI_008770	zinc finger protein putative	1
EHI_009380	hypothetical protein	1
EHI_009400	hypothetical protein	1
EHI_009405	cyclin-dependent kinase regulatory subunit putative	1
EHI_009410	hypothetical protein conserved	1
EHI_009520	alpha-12-mannosidase putative	2
EHI_009530	pyruvate phosphate dikinase	3
EHI_009590	serine/threonine protein kinase putative	3
EHI_009610	CBF/NF-Y transcription factor family protein	2
EHI_009630	Ran-binding protein putative	1
EHI_009800	phosphatidylserine synthase putative	1
EHI_009830	hypothetical protein	1
EHI_009840	hypothetical protein conserved domain containing	1
EHI_009890	phosphatidylinositol-45-bisphosphate 3-kinase putative	1
EHI_009900	hypothetical protein	2
EHI_009910	TBC domain containing protein	1
EHI_009970	Rab GTPase activating protein putative	1
EHI_009980	hypothetical protein	1
EHI_009990	hypothetical protein	1
EHI_010020	calmodulin putative	1
EHI_010040	hypothetical protein	2
EHI_010140	DNA primase small subunit putative	2
EHI_010260	hypothetical protein	3
EHI_010270	hypothetical protein	1
EHI_010290	serine/threonine-protein phosphatase putative	1
EHI_010350	hypothetical protein	2
EHI_010510	hypothetical protein	1
EHI_010540	TBC domain containing protein	2
EHI_010560	acyl-CoA synthetase putative	1
EHI_010570	hypothetical protein	1
EHI_010630	HEAT repeat domain containing protein	1
EHI_010650	60S ribosomal protein L7 putative	1
EHI_010670	hypothetical protein	1
EHI_010680	Sand family protein	1
EHI_010690	Rab GTPase activating protein putative	1
EHI_010710	hypothetical protein	2
EHI_010720	Ras GTPase-activating protein putative	1
EHI_010740	hypothetical protein	1
EHI_011190	hypothetical protein	1
EHI_011210	elongation factor 1-alpha 1	3
EHI_011390	Rho guanine nucleotide exchange factor putative	3
EHI_011520	WD domain containing protein	1
EHI_011790	hypothetical protein conserved domain containing	1
EHI_011810	hypothetical protein conserved	2
EHI_011890	peptidase C54 family	1
EHI_011900	hypothetical protein	2
EHI_011950	serine/threonine-protein phosphatase 2A catalytic subunit alpha isoform putative	2
EHI_011970	high-affinity potassium uptake transporter putative	2
EHI_011980	hypothetical protein	2
EHI_012010	beta-N-acetylhexosaminidase putative	1
EHI_012040	poly(A) polymerase putative	1
EHI_012080	hypothetical protein	1
EHI_012140	hypothetical protein	1
EHI_012180	hypothetical protein	1
EHI_012230	xylulose kinase putative	1
EHI_012240	Rho family GTPase	1
EHI_012290	ubiquitin carboxyl-terminal hydrolase domain containing protein	1
EHI_012320	pumilio domain-containing protein C6G9.14 putative	1
EHI_012340	hypothetical protein	2
EHI_012410	hypothetical protein	1
EHI_012480	60S ribosomal protein L10a-2 putative	1
EHI_012490	ARF GTPase activating protein putative	1
EHI_012500	Coatomer gamma subunit putative	2
EHI_012540	RhoGAP domain containing protein	1
EHI_012580	hypothetical protein conserved	1
EHI_012950	hypothetical protein	2
EHI_013050	RhoGAP domain containing protein	1
EHI_013110	hypothetical protein	2
EHI_013180	dynamin-1-like protein putative	1
EHI_013210	hypothetical protein	1
EHI_013240	hypothetical protein	1
EHI_013270	hypothetical protein	1
EHI_013650	rac-like GTP-binding protein RAC2 putative	1
EHI_013920	hypothetical protein	1
EHI_013940	leucine rich repeat protein BspA family	1
EHI_013950	hypothetical protein	1
EHI_014020	hypothetical protein	1
EHI_014060	Rab family GTPase	1
EHI_014090	hypothetical protein conserved domain containing	1
EHI_014110	60S ribosomal protein L35a putative	3
EHI_014140	hypothetical protein	1
EHI_014190	RhoGAP domain containing protein	2
EHI_014200	hypothetical protein	1
EHI_014270	hypothetical protein conserved domain containing	1
EHI_014310	calcium-gated potassium channel protein putative	2
EHI_014320	adenosine deaminase putative	1
EHI_014330	hypothetical protein	1
EHI_014340	hypothetical protein	1
EHI_014350	protein kinase domain containing protein	1
EHI_014360	patatin-like phospholipase putative	2
EHI_014370	GTP-binding protein putative	1
EHI_014400	hypothetical protein	1
EHI_014410	malate dehydrogenase putative	1
EHI_015230	hypothetical protein	2
EHI_015250	lysozyme putative	1
EHI_015320	60S ribosomal protein L37	1
EHI_015330	citrate transporter putative	1
EHI_015360	hypothetical protein conserved	2
EHI_015410	hypothetical protein	1
EHI_015440	Rho family GTPase	1
EHI_016110	hypothetical protein	1
EHI_016120	EF-hand calcium-binding domain containing protein	2
EHI_016130	hypothetical protein	1
EHI_016370	hypothetical protein	1
EHI_016380	P-glycoprotein-2	1
EHI_016430	myotubularin putative	3
EHI_017020	hypothetical protein	1
EHI_017040	nucleoside transporter putative	1
EHI_017150	hypothetical protein	1
EHI_017560	hypothetical protein	1
EHI_017600	Ser/Thr protein phosphatase putative	2
EHI_017660	hypothetical protein	1
EHI_017670	hypothetical protein	1
EHI_017680	hypothetical protein	2
EHI_017700	ribosomal protein L13 putative	1
EHI_017710	leucine rich repeat protein BspA family	1
EHI_018590	hypothetical protein conserved	1
EHI_018610	hypothetical protein	1
EHI_019090	hypothetical protein conserved	1
EHI_019100	hypothetical protein	2
EHI_019130	hypothetical protein	1
EHI_019640	caldesmon putative	1
EHI_020070	hypothetical protein	2
EHI_020080	hypothetical protein	1
EHI_020210	Ras guanine nucleotide exchange factor putative	3
EHI_020280	40S ribosomal protein S2 putative	1
EHI_020350	hypothetical protein	3
EHI_020360	hypothetical protein	1
EHI_020600	hypothetical protein	1
EHI_021340	aminopeptidase putative	1
EHI_021420	hypothetical protein	1
EHI_021450	40S ribosomal protein S28 putative	2
EHI_021520	phosphoserine aminotransferase putative	1
EHI_022890	hypothetical protein	1
EHI_022900	hypothetical protein	1
EHI_022940	DNA-directed RNA polymerase subunit putative	1
EHI_022980	ubiquitin-like protein	1
EHI_023020	proteasome subunit alpha type 5 putative	1
EHI_023050	protein kinase domain containing protein	1
EHI_023080	WD domain containing protein	1
EHI_023090	recQ family DNA helicase	2
EHI_023140	protein phosphatase domain-containing protein	2
EHI_023230	histone H4	3
EHI_023240	dihydrouridine synthase (Dus) family protein	1
EHI_023340	leucine-rich repeat containing protein	1
EHI_023370	hypothetical protein	2
EHI_023450	hypothetical protein	1
EHI_023460	hypothetical protein	1
EHI_023480	hypothetical protein	1
EHI_023500	calmodulin putative	1
EHI_023620	hypothetical protein	1
EHI_023840	60S ribosomal protein L38 putative	3
EHI_023880	ubiquitin-conjugating enzyme family protein	1
EHI_024000	hypothetical protein	1
EHI_024230	cysteine synthase A putative	1
EHI_024350	hypothetical protein	1
EHI_024370	hypothetical protein	1
EHI_024420	D-hydantoinase putative	1
EHI_024430	phospholipase B putative	1
EHI_024480	hypothetical protein	1
EHI_024490	phosphatidate cytidylyltransferase putative	1
EHI_024640	leucine-rich repeat containing protein	2
EHI_024650	formin homology 2 family protein	2
EHI_024690	hypothetical protein	5
EHI_024990	hypothetical protein	1
EHI_025100	hypothetical protein conserved	2
EHI_025220	hypothetical protein	1
EHI_025280	tyrosine kinase putative	1
EHI_025300	serine/threonine protein kinase putative	1
EHI_025330	hypothetical protein	1
EHI_025380	hypothetical membrane-spanning protein	2
EHI_025390	inositol polyphosphate kinase putative	2
EHI_025420	long-chain-fatty-acid--CoA ligase putative	1
EHI_025470	hypothetical protein	1
EHI_025700	serine-threonine-isoleucine rich protein putative	1
EHI_025710	iron-sulfur flavoprotein putative	1
EHI_025820	transport protein particle Bet3 subunit putative	1
EHI_025830	60S ribosomal protein L7 putative	1
EHI_026340	thioredoxin putative	3
EHI_026350	Rho guanine nucleotide exchange factor putative	1
EHI_026400	hypothetical protein	4
EHI_026410	40S ribosomal protein S20 putative	2
EHI_026420	Rab family GTPase	1
EHI_026430	hypothetical protein	2
EHI_026460	hypothetical protein	1
EHI_027130	hypothetical protein	1
EHI_027500	hypothetical protein	1
EHI_027510	zinc finger domain containing protein	1
EHI_027520	hypothetical protein	1
EHI_027530	hypothetical protein	1
EHI_027570	hypothetical protein	1
EHI_027600	4-methyl-5(B-hydroxyethyl)-thiazol monophosphate biosynthesis enzyme putative	1
EHI_027610	hypothetical protein	1
EHI_027620	hypothetical protein	1
EHI_027640	cell cycle-associated GTPase putative	1
EHI_027650	hypothetical protein	1
EHI_027660	hypothetical protein	1
EHI_027670	hypothetical protein	1
EHI_027680	leucine rich repeat protein BspA family	3
EHI_027690	hypothetical protein conserved domain containing	1
EHI_027910	hypothetical protein conserved	1
EHI_028960	hypothetical protein	1
EHI_029020	Rho family GTPase	1
EHI_029040	exportin T putative	2
EHI_029060	hypothetical protein	1
EHI_029090	hypothetical protein	1
EHI_029380	thioredoxin putative	2
EHI_029540	dolychil-diphosphooligosaccharide-- protein glycosyltransferase subunit putative	1
EHI_029550	hypothetical protein	2
EHI_029560	glucosamine--fructose-6-phosphate aminotransferase putative	1
EHI_029570	methyltransferase putative	1
EHI_029580	mannosyltransferase putative	1
EHI_029600	hypothetical protein conserved	1
EHI_030070	hypothetical protein	2
EHI_030400	protein kinase domain containing protein	1
EHI_030710	60S ribosomal protein L12 putative	1
EHI_030730	hypothetical protein	2
EHI_030740	Ras guanine nucleotide exchange factor putative	2
EHI_030750	hypothetical protein	2
EHI_030770	hypothetical protein conserved	1
EHI_030790	hypothetical protein conserved	1
EHI_030800	LIM zinc finger domain containing protein	1
EHI_030820	ARP2/3 complex 20 kDa subunit putative	1
EHI_030830	Plasma membrane calcium-transporting ATPase putative	1
EHI_030840	casein kinase II regulatory subunit family protein	2
EHI_030880	cyclin putative	2
EHI_030890	hypothetical protein	1
EHI_031220	DNA repair protein RAD51 putative	1
EHI_031240	serine/threonine-protein phosphatase putative	2
EHI_031330	hypothetical protein	2
EHI_031360	lecithin:cholesterol acyltransferase domain-containing protein	2
EHI_031390	hypothetical protein	1
EHI_031410	GTP-binding protein	1
EHI_031630	hypothetical protein conserved	1
EHI_032780	hypothetical protein	1
EHI_033130	cleavage and polyadenylation specificity factor 100 kDa subunit putative	1
EHI_033250	polyadenylate-binding protein putative	2
EHI_033680	valyl-tRNA synthetase putative	1
EHI_033710	cysteine proteinase 2	2
EHI_035090	60S ribosomal protein L7a putative	2
EHI_035140	Rab GTPase activating protein putative	1
EHI_035150	TBC domain containing protein	1
EHI_035160	hypothetical protein	1
EHI_035390	phosphatidylinositol-glycan biosynthesis class O protein putative	1
EHI_035400	hypothetical protein	1
EHI_035440	60S ribosomal protein L4 putative	1
EHI_035460	40S ribosomal protein S13 putative	1
EHI_035490	hypothetical protein	1
EHI_035500	protein kinase putative	1
EHI_035510	hypothetical protein	2
EHI_035540	ubiquitin-activating enzyme putative	1
EHI_035560	hypothetical protein	1
EHI_035670	hypothetical protein	1
EHI_035720	hypothetical protein	1
EHI_035730	hypothetical protein	3
EHI_035810	hypothetical protein	2
EHI_035950	protein kinase domain containing protein	1
EHI_035970	PQ loop repeat protein	1
EHI_036510	hypothetical protein	1
EHI_036550	HAD hydrolase family IA variant 3	1
EHI_036560	hypothetical protein	1
EHI_036570	hypothetical protein	2
EHI_036590	hypothetical protein	1
EHI_036600	hypothetical protein	1
EHI_036850	hypothetical protein conserved	1
EHI_036900	DEAD/DEAH box helicase putative	1
EHI_037130	ribosomal protein S17 putative	1
EHI_037160	hypothetical protein	1
EHI_037170	hypothetical protein	1
EHI_037180	Ras family GTPase	1
EHI_037200	hypothetical protein	2
EHI_037540	hypothetical protein	1
EHI_038280	hypothetical protein	2
EHI_038300	hypothetical protein	2
EHI_038330	zinc finger domain containing protein	3
EHI_038550	hypothetical protein	1
EHI_038580	ribosomal protein L11 putative	2
EHI_038800	actin binding protein putative	1
EHI_038840	Rab GTPase activating protein putative	2
EHI_038860	40S ribosomal protein S28 putative	2
EHI_038940	Sec7 domain protein	1
EHI_038950	hypothetical protein	1
EHI_038960	hypothetical protein	1
EHI_038970	hypothetical protein	1
EHI_039020	actobindin putative	1
EHI_039050	hypothetical protein conserved	1
EHI_039060	high mobility group (HMG) box domain containing protein	2
EHI_039190	aldose reductase putative	1
EHI_039490	hypothetical protein	1
EHI_039860	histidine acid phosphatase family protein	1
EHI_040280	eukaryotic translation initiation factor 4E putative	1
EHI_040350	hypothetical protein	1
EHI_040400	prolyl-tRNA synthetase putative	1
EHI_040410	hypothetical protein conserved	1
EHI_040420	hypothetical protein conserved domain containing	3
EHI_040440	hypothetical protein	3
EHI_040450	Rab family GTPase	1
EHI_040460	cysteine protease inhibitor 2 (EhICP2)	1
EHI_040600	Acid sphingomyelinase-like phosphodiesterase putative	1
EHI_040610	hypothetical protein	1
EHI_040660	ribosomal protein L11 putative	2
EHI_040800	60S ribosomal protein L15 putative	1
EHI_040840	dephospho-CoA kinase putative	1
EHI_040850	protein kinase domain containing protein	1
EHI_041050	UDP-galactose transporter-related protein 1 putative	1
EHI_041890	hypothetical protein	1
EHI_041940	hypothetical protein	1
EHI_041950	vacuolar protein sorting-associated protein 35 putative	1
EHI_042110	hypothetical protein	1
EHI_042160	tRNA intron endonuclease putative	1
EHI_042170	aminoacyl-histidine dipeptidase putative	1
EHI_042260	NADP-dependent alcohol dehydrogenase putative	1
EHI_042580	dolychil-diphosphooligosaccharide-- protein glycosyltransferase subunit putative	1
EHI_042700	SWIRM domain protein	1
EHI_042870	cell surface protease gp63 putative	1
EHI_042900	thioredoxin putative	1
EHI_042910	hypothetical protein conserved	1
EHI_042920	60S acidic riboomal protein P1 putative	2
EHI_042930	60S acidic ribosomal protein P1 putative	2
EHI_043010	V-type ATPase A subunit putative	2
EHI_043740	ubiquitin carboxyl-terminal hydrolase domain containing protein	1
EHI_044210	hydrolase alpha/beta fold family domain containing protein	1
EHI_044220	hypothetical protein	1
EHI_044370	hypothetical protein conserved	2
EHI_044520	hypothetical protein	2
EHI_044570	hypothetical protein conserved domain containing	2
EHI_044640	protein kinase putative	2
EHI_044650	importin alpha putative	1
EHI_044660	hypothetical protein	1
EHI_044700	hypothetical protein	1
EHI_044720	hypothetical protein	1
EHI_044760	Rho guanine nucleotide exchange factor putative	2
EHI_044850	peptidyl-prolyl cis-trans isomerase FKBP-type putative	1
EHI_045050	AAA family ATPase putative	1
EHI_045080	pyruvate phosphate dikinase putative	2
EHI_045110	hypothetical protein	1
EHI_045120	transitional endoplasmic reticulum ATPase putative	2
EHI_045180	hypothetical protein	1
EHI_045220	hypothetical protein	1
EHI_045310	PH domain containing protein	3
EHI_045330	unspecified product	2
EHI_045390	hypothetical protein	1
EHI_045410	metallo-beta-lactamase family protein	1
EHI_045490	SP-RING zinc finger domain containing protein	1
EHI_045540	hypothetical protein	1
EHI_045560	hypothetical protein	3
EHI_046260	hypothetical protein	1
EHI_046590	inositol polyphosphate-5-phosphatase putative	1
EHI_046600	acyl-CoA hydrolase putative	2
EHI_047740	RNA methyltransferase putative	1
EHI_047750	Nucleotide-binding protein putative	2
EHI_047760	ATP-binding cassette protein putative	1
EHI_047800	hypothetical protein	2
EHI_047810	hypothetical protein	1
EHI_048160	CPSF A subunit region protein putative	1
EHI_048170	Protein transport protein SEC61 gamma subunit putative	1
EHI_048410	serine/threonine protein kinase putative	1
EHI_048420	hypothetical protein	1
EHI_048550	dual specificity protein phosphatase putative	1
EHI_048560	hypothetical protein	1
EHI_048590	calcineurin catalytic subunit A putative	1
EHI_048600	hypothetical protein conserved	1
EHI_048610	ankyrin repeat protein	1
EHI_048620	hypothetical protein	1
EHI_048660	leucine rich repeat protein BspA family	1
EHI_048680	60S ribosomal protein L12 putative	4
EHI_048710	protein kinase domain containing protein	3
EHI_048850	leucine-rich repeat containing protein	1
EHI_048990	60S ribosomal protein L37	1
EHI_049030	ras-like protein 3 precursor putative	1
EHI_049050	hypothetical protein	1
EHI_049280	hypothetical protein	1
EHI_049300	RhoGAP domain containing protein	1
EHI_049320	hypothetical protein	1
EHI_049340	hypothetical protein	1
EHI_049350	hypothetical protein	1
EHI_049370	LSM domain containing protein	1
EHI_049390	casein kinase putative	1
EHI_049400	chaperone proteinDNAJ putative	1
EHI_049420	hypothetical protein	3
EHI_049450	hypothetical protein	1
EHI_049460	hypothetical protein	1
EHI_049560	hypothetical protein	1
EHI_049570	RhoGAP domain containing protein	1
EHI_049610	guanine nucleotide exchange factor	1
EHI_049660	hypothetical protein conserved	1
EHI_049710	hypothetical protein conserved	1
EHI_049730	hypothetical protein	1
EHI_049820	hypothetical protein conserved	1
EHI_049870	hypothetical protein	1
EHI_049910	threonine dehydratase putative	1
EHI_049920	tubulin family protein	2
EHI_049950	hypothetical protein	1
EHI_049960	hypothetical protein	1
EHI_049970	RNA recognition motif domain containing protein	1
EHI_049990	chaperone proteinDNAJ putative	2
EHI_050110	hypothetical protein	1
EHI_050120	hypothetical protein	1
EHI_050290	SGS domain protein	1
EHI_050400	hypothetical protein	1
EHI_050460	hypothetical protein	1
EHI_050520	hypothetical protein	1
EHI_050540	hypothetical protein conserved	1
EHI_050550	guanine nucleotide-binding protein subunit beta 2-like 1 putative	2
EHI_050560	hypothetical protein	1
EHI_050660	hypothetical protein conserved	2
EHI_050720	paxillin putative	1
EHI_050770	hypothetical protein	1
EHI_050800	hypothetical protein	1
EHI_050880	hypothetical protein	1
EHI_050900	N-system amino acid transporter 1 putative	2
EHI_050950	hypothetical protein conserved	1
EHI_050960	hypothetical protein	2
EHI_051060	pyruvate:ferredoxin oxidoreductase	1
EHI_051580	hypothetical protein	1
EHI_051700	transporter major facilitator family	1
EHI_051710	60S ribosomal protein L23 putative	1
EHI_051730	phosphoribulokinase/uridine kinase family protein	1
EHI_051740	hypothetical protein	1
EHI_051760	hypothetical protein	1
EHI_051770	hypothetical protein	1
EHI_051820	protein with RhoGEF and ArfGAP domains	1
EHI_051850	hypothetical protein	1
EHI_052120	hypothetical protein conserved domain containing	1
EHI_052160	WD domain containing protein	2
EHI_052400	elongation factor 1-alpha 1	5
EHI_052800	serine/threonine protein kinase putative	1
EHI_052810	mannose-1-phosphate guanylyltransferase putative	1
EHI_052850	hypothetical protein	1
EHI_052870	ENTH domain protein putative	1
EHI_052990	hypothetical protein	1
EHI_053020	26S protease regulatory subunit putative	1
EHI_053060	protein kinase putative	1
EHI_053150	Rab family GTPase	1
EHI_053180	hypothetical protein	1
EHI_053440	13 kDa ribonucleoprotein-associated protein putative	1
EHI_053600	helicase putative	1
EHI_053860	hypothetical protein	2
EHI_054130	hypothetical protein	4
EHI_054200	hypothetical protein	1
EHI_054210	hypothetical protein	1
EHI_054220	hypothetical protein	1
EHI_054240	DNA repair helicase putative	3
EHI_054460	phosphatidylinositol-345-trisphosphate 3-phosphatase putative	1
EHI_054510	fructokinase putative	1
EHI_054670	hypothetical protein	1
EHI_054730	hypothetical protein	1
EHI_054790	tRNA nucleotidyltransferase putative	1
EHI_055350	SH3 domain containing protein	1
EHI_055420	GTP-binding protein Ras family	1
EHI_055640	zinc finger protein putative	1
EHI_055660	peptidase C54 family	2
EHI_055680	heat shock protein Hsp20 family putative	1
EHI_056100	Rab family GTPase	1
EHI_056120	hypothetical protein	1
EHI_056130	RhoGAP domain containing protein	3
EHI_056240	hypothetical protein	1
EHI_056380	enhancer binding protein 2 (EBP2) putative	3
EHI_056400	hypothetical protein	2
EHI_056410	hypothetical protein	1
EHI_056420	protein phosphatase putative	1
EHI_056460	hypothetical protein conserved	1
EHI_056470	hypothetical protein	1
EHI_056700	hypothetical protein	1
EHI_056820	hypothetical protein conserved	1
EHI_058100	hypothetical protein	1
EHI_058320	transmembrane protein tmp21 putative	1
EHI_058500	peptidase C54 family	3
EHI_058670	hypothetical protein	1
EHI_058790	hypothetical protein	1
EHI_058810	mRNA decapping protein putative	1
EHI_059255	hypothetical protein	1
EHI_059660	hypothetical protein	1
EHI_059680	hypothetical protein	1
EHI_059830	hypothetical protein	1
EHI_059840	V-type ATPase C subunit putative	5
EHI_059880	glycerophosphoryl diester phosphodiesterase putative	1
EHI_059900	hypothetical protein	1
EHI_060010	hypothetical protein	1
EHI_060390	hypothetical protein	1
EHI_060400	LSM domain containing protein	1
EHI_060430	Uro-adherence factor A precursor putative	2
EHI_060440	hypothetical protein	2
EHI_060740	EF-hand calcium-binding domain containing protein	1
EHI_060760	hypothetical protein	1
EHI_061010	cullin family protein	1
EHI_062540	hypothetical protein	1
EHI_062550	hypothetical protein	1
EHI_062690	hypothetical protein	1
EHI_062700	glutaminyl-tRNA synthetase putative	1
EHI_062780	protein kinase domain containing protein	2
EHI_062820	hypothetical protein	1
EHI_062970	hypothetical protein	1
EHI_063000	hypothetical protein conserved	1
EHI_063030	leucine rich repeat protein BspA family	1
EHI_063790	hypothetical protein	1
EHI_064200	ubiquitin carboxyl-terminal hydrolase 5 putative	1
EHI_064440	hypothetical protein	2
EHI_064450	HEAT repeat domain containing protein	2
EHI_064510	hypothetical protein	2
EHI_064540	lecithin:cholesterol acyltransferase domain-containing protein	1
EHI_064580	TBC domain containing protein	1
EHI_064590	hypothetical protein	1
EHI_064610	protein kinase domain containing protein	1
EHI_064670	hypothetical protein	1
EHI_064710	60S ribosomal protein L4 putative	1
EHI_065280	cell division protein kinase 2 putative	1
EHI_065300	hypothetical protein	1
EHI_065320	heat shock protein 70 putative	2
EHI_065330	Gal/GalNAc lectin subunit Igl2	1
EHI_065360	hypothetical protein	2
EHI_065630	hypothetical protein	1
EHI_065640	hypothetical protein	1
EHI_065660	protein kinase domain containing protein	1
EHI_065670	cation-transporting P-typeATPase putative	2
EHI_065700	hypothetical protein	1
EHI_065720	hypothetical protein conserved	1
EHI_065740	60S ribosomal protein L30 putative	7
EHI_065750	Mob1/phocein family protein	2
EHI_065770	heat shock protein 70 putative	1
EHI_065790	Rab family GTPase	2
EHI_065830	Density-regulated protein putative	1
EHI_065860	hypothetical protein	1
EHI_066750	hypothetical protein	1
EHI_067090	hypothetical protein	1
EHI_067200	hypothetical protein	3
EHI_067220	Rho family GTPase	1
EHI_067260	hypothetical protein	1
EHI_067270	zinc finger domain containing protein	1
EHI_067550	hypothetical protein	1
EHI_067590	troponin-like protein putative	1
EHI_067860	malate dehydrogenase putative	1
EHI_067970	chorein putative	1
EHI_068020	hypothetical protein	1
EHI_068100	hypothetical protein conserved	1
EHI_068190	leucine-rich repeat containing protein	1
EHI_068200	60S ribosomal protein L31 putative	1
EHI_068240	Rho family GTPase	1
EHI_068270	Rho guanine nucleotide exchange factor putative	1
EHI_068330	hypothetical protein conserved	1
EHI_068340	hypothetical protein	2
EHI_068410	hypothetical protein	1
EHI_068430	5-nitroimidazole antibiotic resistance protein putative	2
EHI_068550	hypothetical protein	3
EHI_068560	metallo-beta-lactamase family protein	1
EHI_068570	hypothetical protein	1
EHI_068590	UDP-galactose transporter-related protein 1 putative	2
EHI_068620	hypothetical protein	1
EHI_068640	alpha/beta hydrolase fold protein putative	1
EHI_068700	hypothetical protein	1
EHI_068720	protein kinase domain containing protein	2
EHI_068740	hypothetical protein	2
EHI_069060	LIM zinc finger domain containing protein	1
EHI_069080	hypothetical protein	1
EHI_069100	hypothetical protein	1
EHI_069180	Rho GTPase activating protein putative	1
EHI_069190	leucine rich repeat protein BspA family	1
EHI_069230	hypothetical protein	1
EHI_069270	hypothetical protein	1
EHI_069290	protein kinase domain containing protein	2
EHI_069380	phospholipase B putative	2
EHI_069470	SP-RING zinc finger domain containing protein	1
EHI_069540	pumilio family RNA-binding protein	1
EHI_069550	splicing factor3B subunit 2 putative	1
EHI_069560	hypothetical protein	2
EHI_069570	methyltransferase-like protein 2 putative	2
EHI_069620	hypothetical protein	1
EHI_069630	CDP-diacylglycerol--inositol3-phosphatidyltransferase putative	1
EHI_069990	zinc transporter putative	1
EHI_070680	hypothetical protein	2
EHI_070690	hypothetical protein	1
EHI_070790	hypothetical protein	5
EHI_071580	valyl tRNA synthetase putative	1
EHI_071590	protein disulfide isomerase putative	1
EHI_071600	T-complex protein 1 theta subunit putative	1
EHI_072070	leucine rich repeat protein BspA family	1
EHI_072110	RasGEF domain containing protein	2
EHI_073330	phospholipase patatin family protein	2
EHI_073380	carbonic anhydrase putative	1
EHI_073390	Fe-hydrogenase putative	3
EHI_073420	Dopey domain protein putative	2
EHI_073440	ADP ribosylation factor putative	1
EHI_073460	glycyl-tRNA synthetase putative	1
EHI_073500	hypothetical protein	1
EHI_073550	Sec7 domain containing protein	1
EHI_073580	leucine-rich repeat containing protein	2
EHI_073600	40S ribosomal protein S15a putative	1
EHI_073630	serine-threonine-isoleucine rich protein putative	2
EHI_073640	DNA-directed DNA polymerase putative	1
EHI_073670	hypothetical protein	1
EHI_073990	hypothetical protein	1
EHI_074020	vacuolar proton ATPase subunit putative	1
EHI_074040	hypothetical protein	1
EHI_074120	HAD hydrolase family IA variant 3	1
EHI_074160	UBX domain protein	1
EHI_074180	cysteine proteinase 1 putative	1
EHI_074760	protein farnesyltransferase alpha subunit putative	2
EHI_074780	protein kinase putative	2
EHI_075200	hypothetical protein	1
EHI_075210	GTP-binding protein	2
EHI_075540	protein kinase putative	1
EHI_075650	hypothetical protein	1
EHI_075970	hypothetical protein	2
EHI_076140	hypothetical protein	1
EHI_076270	hypothetical protein conserved	1
EHI_076820	hypothetical protein	1
EHI_076840	LSM domain containing protein	1
EHI_076860	hypothetical protein	1
EHI_076880	DNA replication licensing factor putative	1
EHI_077640	ATP-dependent helicase putative	2
EHI_078180	hypothetical protein	2
EHI_078230	phenylalanyl-tRNA synthetase alpha subunit putative	1
EHI_078250	vacuolar sorting protein 26 putative	5
EHI_078260	HEAT repeat domain containing protein	1
EHI_078310	hypothetical protein conserved	2
EHI_078420	hypothetical protein	1
EHI_078570	leucine rich repeat protein BspA family	1
EHI_078720	Ras GTPase-activating protein putative	1
EHI_079190	ribosomal protein L18 putative	1
EHI_079300	long-chain-fatty-acid--CoA ligase putative	1
EHI_079730	hypothetical protein	1
EHI_079840	hypothetical protein conserved	1
EHI_079860	methionyl-tRNA synthetase putative	2
EHI_080220	Niemann-Pick C1 protein putative	1
EHI_080750	hypothetical protein	1
EHI_081290	hypothetical protein	2
EHI_081310	hypothetical protein	2
EHI_081320	40S ribosomal protein S23 putative	5
EHI_081330	Rab family GTPase	1
EHI_081350	hypothetical protein	1
EHI_081360	hypothetical protein	1
EHI_081380	hypothetical protein	1
EHI_081700	hypothetical protein	1
EHI_081720	leucine rich repeat / protein phosphatase 2C domain containing protein	1
EHI_081750	hypothetical protein	1
EHI_081780	hypothetical protein	1
EHI_081920	hypothetical protein	1
EHI_081930	ATPase AAA family protein	2
EHI_082080	WD repeat protein	2
EHI_082200	heat shock protein 70 putative	1
EHI_082530	acetyl-coA carboxylase putative	1
EHI_082550	Rab family GTPase	1
EHI_082570	hypothetical protein	1
EHI_083100	hypothetical protein	1
EHI_083110	hypothetical protein	3
EHI_083120	Nonsense-mediated mRNA decay protein 3 putative	1
EHI_083270	ubiquitin putative	2
EHI_083410	ubiquitin putative	1
EHI_083440	tyrosine kinase putative	1
EHI_083590	coronin putative	1
EHI_083600	hypothetical protein	3
EHI_083610	hypothetical protein	1
EHI_083660	hypothetical protein	1
EHI_084260	1-Cys peroxiredoxin putative	1
EHI_084970	nucleosome assembly protein putative	1
EHI_085010	hypothetical protein	1
EHI_085020	hypothetical protein	1
EHI_085060	hypothetical protein	1
EHI_085830	Sec1 family protein	1
EHI_085980	glycogen synthase putative	2
EHI_085990	hypothetical protein	1
EHI_086100	hypothetical protein conserved	1
EHI_086170	hypothetical protein	1
EHI_086220	hypothetical protein	1
EHI_086370	hydrolase alpha/beta fold family domain containing protein	1
EHI_086380	hypothetical protein	1
EHI_087000	hypothetical protein	1
EHI_087310	hypothetical protein	1
EHI_087320	hypothetical protein	1
EHI_087340	hypothetical protein	1
EHI_087370	protein kinase domain containing protein	2
EHI_087400	hypothetical protein conserved	1
EHI_087550	hypothetical protein conserved	1
EHI_087560	hypothetical protein	1
EHI_087580	hypothetical protein	1
EHI_087620	hypothetical protein	1
EHI_087660	hypothetical protein	1
EHI_087710	hypothetical protein conserved	1
EHI_087770	hypothetical protein	1
EHI_087800	tyrosine kinase putative	1
EHI_087830	cyclin domain containing protein	1
EHI_087900	protein phosphatase family protein	1
EHI_088020	alcohol dehydrogenase putative	3
EHI_088030	hypothetical protein conserved	3
EHI_088040	hypothetical protein conserved	1
EHI_088050	hypothetical protein	1
EHI_088070	ribosomal RNA methyltransferase putative	1
EHI_088460	HAD hydrolase family IA variant 3	1
EHI_088480	acetyltransferase GNAT family	3
EHI_089990	lysozyme putative	1
EHI_090000	proteasome subunit alpha type 7 putative	1
EHI_090040	helicase putative	1
EHI_090240	elongation factor-2 kinase putative	2
EHI_090410	hypothetical protein	2
EHI_091080	TBC domain containing protein	1
EHI_091250	ARP2/3 complex 34 kda subunit putative	1
EHI_091470	hypothetical protein	1
EHI_091560	hypothetical protein conserved domain containing	1
EHI_091950	hypothetical protein	2
EHI_091960	hypothetical protein	1
EHI_092110	hypothetical protein	4
EHI_092120	60S ribosomal protein L44 putative	1
EHI_092130	hypothetical protein	1
EHI_092140	vesicular transport protein Yip1 putative	1
EHI_092200	hypothetical protein	1
EHI_092210	hypothetical protein	1
EHI_092260	tyrosine kinase putative	1
EHI_092340	Sec61 protein putative	1
EHI_092420	Ras guanine nucleotide exchange factor putative	1
EHI_092450	malate dehydrogenase putative	2
EHI_092570	hypothetical protein	1
EHI_092580	hypothetical protein	1
EHI_092590	hypothetical protein	3
EHI_092600	vacuolar ATP synthase subunit C putative	3
EHI_092620	hypothetical protein conserved	2
EHI_092630	RNA recognition motif domain containing protein	1
EHI_092660	hypothetical protein	1
EHI_092680	hypothetical protein conserved	2
EHI_092710	hypothetical protein	1
EHI_093130	Sec1 family protein	1
EHI_093360	5'-3' exonuclease domain containing protein	2
EHI_093570	hypothetical protein conserved	1
EHI_093710	CXXC-rich protein	1
EHI_093720	cell cycle control protein putative	1
EHI_093740	hypothetical protein	1
EHI_093750	hypothetical protein	1
EHI_093810	histone H3 putative	1
EHI_093820	hypothetical protein	2
EHI_093840	zinc finger protein putative	2
EHI_093910	hypothetical protein conserved	1
EHI_094000	hypothetical protein	1
EHI_094030	actin binding protein putative	1
EHI_094090	aldose 1-epimerase	1
EHI_094100	galactokinase putative	1
EHI_094800	major facilitator superfamily protein	1
EHI_095030	hypothetical protein	1
EHI_095070	hypothetical protein	1
EHI_095140	hypothetical protein	1
EHI_095170	hypothetical protein	2
EHI_095180	hypothetical protein	2
EHI_095810	hypothetical protein conserved	3
EHI_095820	ATP-binding cassette protein putative	1
EHI_096160	hypothetical protein	1
EHI_096170	protein kinase domain containing protein	1
EHI_096180	Ras family protein	1
EHI_096200	thioredoxin putative	1
EHI_096210	Coated vesicle membrane protein putative	1
EHI_096220	Rab family GTPase	1
EHI_096240	hypothetical protein	1
EHI_096260	hypothetical protein	1
EHI_096270	hypothetical protein	1
EHI_096320	hypothetical protein	1
EHI_096330	polysaccharide deacetylase putative	1
EHI_096370	hypothetical protein	1
EHI_096380	translation initiation factor eIF-2B alpha subunit putative	1
EHI_096390	DEAD/DEAH box helicase putative	1
EHI_096400	F-box domain containing membrane protein putative	1
EHI_096460	F-box domain containing membrane protein putative	1
EHI_096490	Ras GTPase-activating protein putative	1
EHI_096510	MADS box transcription factor putative	1
EHI_096520	vacuolar protein sorting-associated protein 35 putative	1
EHI_096540	hypothetical protein	2
EHI_096550	hypothetical protein conserved	1
EHI_096600	WD domain containing protein	2
EHI_096630	hypothetical protein	1
EHI_096680	hypothetical protein	1
EHI_096710	type A flavoprotein putative	3
EHI_096790	hypothetical protein conserved	1
EHI_096810	hypothetical protein	1
EHI_097470	HEAT repeat domain containing protein	1
EHI_097630	phospholipase B putative	1
EHI_097880	hypothetical protein	1
EHI_097920	hypothetical protein	1
EHI_097960	hypothetical protein	1
EHI_097980	NUC153 domain-containing protein	1
EHI_097990	158792 GrfA protein putative	1
EHI_098200	beta-amylase putative	1
EHI_098230	hypothetical protein conserved	1
EHI_098270	RhoGAP domain containing protein	1
EHI_098290	hexokinase 1	1
EHI_098310	microfibril-associated protein putative	1
EHI_098370	cleavage stimulation factor putative	1
EHI_098380	Orn/Arg/Lys decarboxylase putative	4
EHI_098390	hypothetical protein conserved	1
EHI_098420	pyruvate kinase putative	2
EHI_098450	phosphatidylinositol-345-trisphosphate 3-phosphatase putative	1
EHI_098470	ribosomal protein L18 putative	1
EHI_098510	hypothetical protein	1
EHI_098550	ubiquitin-activating enzyme putative	1
EHI_098560	hexokinase 2	2
EHI_098570	fructose-16-bisphosphate aldolase putative	1
EHI_098610	hypothetical protein	1
EHI_098770	hypothetical protein	1
EHI_098800	hypothetical protein conserved	1
EHI_099200	START domain containing protein	1
EHI_099210	hypothetical protein conserved	1
EHI_099220	hypothetical protein	1
EHI_099240	clathrin-adaptor medium chain putative	1
EHI_099290	aminoalcoholphosphotransferase putative	2
EHI_099740	Flap nuclease putative	1
EHI_099770	hypothetical protein	1
EHI_099790	60S ribosomal protein L38 putative	4
EHI_099800	lipase putative	1
EHI_099880	hypothetical protein	2
EHI_100120	hypothetical protein	1
EHI_100280	amino acid-polyamine transporter putative	1
EHI_100320	multidrug resistance protein putative	3
EHI_100380	hypothetical protein	1
EHI_100390	hypothetical protein	1
EHI_100410	hypothetical protein	2
EHI_100440	hypothetical protein conserved	5
EHI_100480	MIR domain protein	3
EHI_101270	hypothetical protein	1
EHI_101290	hypothetical protein conserved	1
EHI_102170	elongation factor 1-alpha 1	4
EHI_102280	H/ACA ribonucleoprotein complex subunit 2-like protein putative	1
EHI_103360	hypothetical protein	1
EHI_103410	WD domain containing protein	1
EHI_103460	membrane-bound O-acyltransferase (MBOAT ) family protein	1
EHI_103510	ubiquitin domain protein putative	4
EHI_103520	hypothetical protein	1
EHI_103590	phosphofructokinase putative	2
EHI_103600	DNA replication licensing factor MCM3	1
EHI_103700	hypothetical protein	1
EHI_103720	hypothetical protein conserved domain containing	3
EHI_103760	hypothetical protein	1
EHI_103830	tRNA (cytosine-5-)-methyltransferase putative	2
EHI_104360	nucleoside diphosphate kinase putative	1
EHI_104380	hypothetical protein	2
EHI_104400	lipase putative	1
EHI_104440	hypothetical protein	1
EHI_104480	hypothetical protein	1
EHI_104580	hypothetical protein	1
EHI_104590	apyrase putative	1
EHI_104600	13 kDa ribonucleoprotein-associated protein putative	1
EHI_104670	protein kinase putative	1
EHI_104680	hypothetical protein	1
EHI_104740	hypothetical protein	1
EHI_104760	hypothetical protein	1
EHI_105080	zinc finger protein putative	1
EHI_105120	hypothetical protein conserved	1
EHI_105140	40S ribosomal protein S15a putative	2
EHI_105160	hypothetical protein	1
EHI_105180	40S ribosomal protein S26 putative	1
EHI_105190	hypothetical protein	1
EHI_105320	hypothetical protein	3
EHI_105470	hypothetical protein	1
EHI_105830	protein kinase putative	2
EHI_106080	hypothetical protein conserved domain containing	1
EHI_106100	UV excision repair protein RAD23 putative	1
EHI_106110	CPSF A subunit region protein putative	1
EHI_106130	hypothetical protein conserved domain containing	1
EHI_106290	hypothetical protein	1
EHI_106360	hypothetical protein	1
EHI_107060	hypothetical protein	1
EHI_107070	metallo-beta-lactamase superfamily protein	1
EHI_107100	hypothetical protein	1
EHI_107140	Rab family GTPase	1
EHI_107180	hypothetical protein	1
EHI_107190	hypothetical protein	1
EHI_107270	hypothetical protein	1
EHI_107280	vacuolar proton ATPase subunit putative	3
EHI_107670	thioredoxin putative	6
EHI_107780	WD domain containing protein	1
EHI_108500	40S ribosomal protein S23 putative	3
EHI_109570	serine/threonine- protein phosphatase 2B catalytic subunit putative	1
EHI_109680	START domain containing protein	1
EHI_109850	hypothetical protein	1
EHI_109920	hypothetical protein	3
EHI_109980	hypothetical protein	1
EHI_110000	hypothetical protein	2
EHI_110120	phosphoglucomutase putative	1
EHI_110130	hypothetical protein	1
EHI_110150	zinc/cadmium transporter putative	1
EHI_110210	hypothetical protein	1
EHI_110230	hypothetical protein	1
EHI_110280	LIM zinc finger domain containing protein	1
EHI_110290	hypothetical protein	1
EHI_110300	GTP-binding protein EhRabX36 putative	2
EHI_110400	guanine nucleotide-binding protein subunit beta 2-like 1 putative	2
EHI_110420	tryptophanyl-tRNA synthetase putative	1
EHI_110430	hypothetical protein	1
EHI_110520	glutamate synthase beta subunit putative	1
EHI_110580	HEAT repeat domain containing protein	1
EHI_110600	hypothetical protein	2
EHI_110670	hypothetical protein	1
EHI_110680	tryptophanyl-tRNA synthetase putative	3
EHI_110740	hypothetical protein	2
EHI_110790	zinc finger domain containing protein	1
EHI_110810	unconventional myosin IB	1
EHI_110840	regulator of nonsense transcripts putative	1
EHI_110950	hypothetical protein	1
EHI_110980	Rho guanine nucleotide exchange factor putative	1
EHI_111000	fatty acid elongase putative	2
EHI_111060	DNA ligase putative	2
EHI_111070	hypothetical protein	1
EHI_111080	hsp70 family protein	1
EHI_111430	hypothetical protein	1
EHI_111560	hypothetical protein	1
EHI_111570	60S ribosomal protein L26 putative	1
EHI_111580	hypothetical protein	2
EHI_111610	tryptophanase putative	1
EHI_111770	hypothetical protein	2
EHI_111780	LIM zinc finger domain containing protein	1
EHI_111790	LIM zinc finger domain containing protein	1
EHI_111810	heat shock protein STI1 putative	1
EHI_111990	CXXC-rich protein	4
EHI_112020	hypothetical protein	1
EHI_112870	fatty acid elongase putative	2
EHI_112890	apyrase putative	1
EHI_113580	hypothetical protein	3
EHI_113590	hypothetical protein	2
EHI_113910	hypothetical protein	1
EHI_113930	hypothetical protein	1
EHI_113990	leucine rich repeat protein BspA family	1
EHI_114140	hypothetical protein	1
EHI_114170	protein phosphatase putative	1
EHI_114180	hypothetical protein	1
EHI_114190	hypothetical protein	1
EHI_114200	hypothetical protein	1
EHI_114220	hypothetical protein conserved	2
EHI_114330	hypothetical protein	2
EHI_114340	acetylornithine deacetylase putative	2
EHI_114350	hypothetical protein conserved	2
EHI_114360	hypothetical protein	1
EHI_114400	ribosomal protein L13 putative	1
EHI_114770	hypothetical protein	1
EHI_114930	DNA repair protein putative	1
EHI_115300	centromere/microtubule binding protein cbf5 putative	1
EHI_115310	hypothetical protein	1
EHI_115380	aminopeptidase putative	1
EHI_116050	hypothetical protein	1
EHI_116360	serine-rich protein	1
EHI_116730	hypothetical protein	1
EHI_117250	hypothetical protein conserved	1
EHI_117470	calmodulin putative	2
EHI_117570	serine/threonine protein phosphatase putative	3
EHI_117580	hypothetical protein	1
EHI_117600	hypothetical protein	2
EHI_117610	RhoGAP domain containing protein	2
EHI_117620	WD repeat protein	1
EHI_117640	protein kinase domain containing protein	1
EHI_117790	hypothetical protein	1
EHI_117820	hypothetical protein conserved	1
EHI_117860	hypothetical protein conserved	1
EHI_117870	peptidyl-prolyl cis-trans isomerase E putative	3
EHI_117880	hypothetical protein	1
EHI_117890	Rab family GTPase	1
EHI_118040	molybdenum cofactor synthesis protein3 putative	2
EHI_118050	coatomer alpha subunit putative	1
EHI_118130	C2 domain containing protein	1
EHI_118170	ribosomal protein S4 putative	1
EHI_118240	RhoGAP domain containing protein	1
EHI_118270	amoebapore C	7
EHI_118460	Golgi membrane protein putative	1
EHI_118480	adaptor protein (AP) family protein	1
EHI_118650	hypothetical protein	1
EHI_118750	hypothetical protein	1
EHI_118760	hypothetical protein	1
EHI_118780	WD domain containing protein	1
EHI_118800	hypothetical protein conserved	1
EHI_118810	protein kinase domain containing protein	1
EHI_118910	guanylate kinase putative	1
EHI_119280	hypothetical protein conserved domain containing	1
EHI_119300	Ras family protein	1
EHI_119330	serine protease inhibitor putative	1
EHI_119510	hypothetical protein	1
EHI_119540	eukaryotic translation elongation factor 1 gamma putative	2
EHI_119570	hypothetical protein	2
EHI_119600	ubiquitin carboxyl-terminal hydrolase domain containing protein	1
EHI_119620	DEAD/DEAH box helicase putative	2
EHI_119910	lipid phosphate phosphatase putative	1
EHI_119920	DEAD/DEAH box helicase putative	2
EHI_119930	protein kinase domain containing protein	3
EHI_119940	hypothetical protein	1
EHI_119950	leucine-rich repeat containing protein	1
EHI_120280	NAD-dependent deacetylase 1 putative	1
EHI_120290	hypothetical protein	1
EHI_120300	hypothetical protein	1
EHI_120310	hypothetical protein conserved	2
EHI_120320	IBR domain containing protein	1
EHI_120340	nucleosome assembly protein putative	1
EHI_120350	hypothetical protein	1
EHI_120360	grainin putative	1
EHI_120590	hypothetical protein	1
EHI_120890	AMP deaminase putative	1
EHI_120900	calcium-binding protein 1 (EhCBP1)	2
EHI_121760	DNA-directed RNA polymerase II large subunit putative	1
EHI_121840	hypothetical protein	1
EHI_121890	hypothetical protein	2
EHI_122740	nucleolar protein Nop56 putative	1
EHI_122770	hypothetical protein	1
EHI_122780	DNA-directed RNA polymerase subunit N putative	1
EHI_122820	sedlin putative	1
EHI_123390	peroxiredoxin	1
EHI_124370	RNA pseudouridylate synthase putative	1
EHI_124380	hypothetical protein	1
EHI_124400	thioredoxin putative	2
EHI_124440	TBC/Rab GTPase activating domain containing protein	1
EHI_124450	lipid phosphate phosphatase putative	1
EHI_124480	ubiquitin-conjugating enzyme family protein	1
EHI_124560	AP-2 complex subunit mu putative	1
EHI_124570	Rap/Ran GTPase-activating protein putative	1
EHI_124620	hypothetical protein	1
EHI_125130	competence protein ComEC putative	1
EHI_125300	diaphanous protein putative	1
EHI_125320	topoisomerase putative	3
EHI_125330	hypothetical protein	1
EHI_125360	protein kinase domain containing protein	1
EHI_125600	hypothetical protein	1
EHI_125650	PIWI putative	3
EHI_125660	acid sphingomyelinase-like phosphodiesterase putative	2
EHI_125800	chaperonin-containing TCP-1 zeta subunit putative	1
EHI_125820	PH domain containing protein kinase putative	1
EHI_125830	heat shock protein Hsp20 family	1
EHI_125840	peptidyl-prolyl cis-trans isomerase putative	1
EHI_125850	protein kinase domain containing protein	1
EHI_125860	hypothetical protein	2
EHI_125880	metallo-beta-lactamase domain-containing protein	2
EHI_125890	hypothetical protein	1
EHI_125920	ubiquitin fusion degradation protein 1 homolog putative	1
EHI_125930	protein kinase putative	1
EHI_125940	hypothetical protein	1
EHI_126030	hypothetical protein	2
EHI_126060	hypothetical protein	1
EHI_126190	actin putative	1
EHI_126220	zinc finger protein putative	1
EHI_126230	hypothetical protein	1
EHI_126250	ribosomal protein S29 putative	3
EHI_126310	Rho family GTPase	2
EHI_126870	40S ribosomal protein S21 putative	6
EHI_126890	hypothetical protein	1
EHI_126910	hypothetical protein	1
EHI_126930	serine/threonine protein phosphatase type 5 putative	2
EHI_126940	hypothetical protein	1
EHI_126970	hypothetical protein	2
EHI_126980	hypothetical protein	1
EHI_126990	hypothetical protein	1
EHI_127040	Ras guanine nucleotide exchange factor putative	1
EHI_127090	hypothetical protein conserved	1
EHI_127100	leucine rich repeat protein BspA family	1
EHI_127140	hypothetical protein	1
EHI_127170	elongation factor-2 kinase putative	1
EHI_127240	diphthine synthase putative	2
EHI_127270	hypothetical protein	2
EHI_127320	hypothetical protein	1
EHI_127330	ribosomal protein L17 putative	1
EHI_127340	translation initiation factor IF-2 putative	1
EHI_127350	hypothetical protein	1
EHI_127410	protein kinase domain containing protein	1
EHI_127450	vacuolar sorting protein 9 (VPS9) domain containing protein	1
EHI_127960	transcriptional regulator cudA putative	1
EHI_128100	peptidyl-prolyl cis-trans isomerase putative	1
EHI_128110	Rab family GTPase	1
EHI_128150	hypothetical protein	2
EHI_128430	protein tyrosine kinase domain-containing protein	1
EHI_128700	SH2-protein kinase domain containing protein	1
EHI_129320	diacylglycerol kinase putative	2
EHI_129370	hypothetical protein	1
EHI_129630	DNA primase small subunit putative	1
EHI_129820	phosphoglycerate mutase family protein. putative	1
EHI_129940	hypothetical protein	1
EHI_130160	heat shock protein 70 putative	1
EHI_130260	40S ribosomal protein SA putative	1
EHI_130700	enolase putative	1
EHI_130720	hypothetical protein	1
EHI_130920	hypothetical protein conserved	2
EHI_130940	hypothetical protein	1
EHI_130970	hypothetical protein	1
EHI_130990	nuclear movement protein putative	1
EHI_131150	DNA-directed RNA polymerase II subunit putative	1
EHI_131190	40S ribosomal protein S16 putative	1
EHI_131260	Ras guanine nucleotide exchange factor putative	1
EHI_131480	hypothetical protein conserved	2
EHI_131510	hypothetical protein	1
EHI_131550	Importin alpha subunit putative	1
EHI_131940	ribosomal protein L18a putative	2
EHI_131950	WD domain containing protein	1
EHI_132390	hypothetical protein	1
EHI_132400	5'-3' exonuclease domain containing protein	1
EHI_132890	hypothetical protein	1
EHI_133100	Rab family GTPase	1
EHI_133960	hypothetical protein	6
EHI_133970	thioredoxin putative	1
EHI_133980	acetyltransferase GNAT family	1
EHI_134470	ATP-binding cassette protein putative	1
EHI_134630	DnaJ domain containing protein	1
EHI_134650	hypothetical protein	2
EHI_134670	hypothetical protein	1
EHI_134740	NADPH-dependent FMN reductase domain containing protein	2
EHI_134750	protein tyrosine kinase domain-containing protein	4
EHI_134760	rodhanase-like domain containing protein	1
EHI_134790	zinc finger protein putative	1
EHI_134810	rubrerythrin putative	1
EHI_134820	hypothetical protein	1
EHI_134830	NAD synthetase putative	4
EHI_135030	hypothetical protein	1
EHI_135050	hypothetical protein	1
EHI_135080	histone H3 putative	2
EHI_135100	zinc finger domain containing protein	2
EHI_135160	hypothetical protein	2
EHI_135210	Sec1 family protein	1
EHI_135420	glucosidase 2 subunit beta precursor putative	1
EHI_135470	adenylate kinase	1
EHI_135710	hypothetical protein	1
EHI_135760	hypothetical protein	1
EHI_135780	hypothetical protein	1
EHI_135790	60S ribosomal protein L10a putative	1
EHI_136190	Ser/Thr protein phosphatase putative	2
EHI_136210	soluble NSF attachment protein gamma isoform putative	2
EHI_136330	hypothetical protein	1
EHI_136370	hypothetical protein	2
EHI_136440	dipeptidyl-peptidase putative	1
EHI_136470	hypothetical protein	1
EHI_136480	hypothetical protein	2
EHI_137000	heat shock transcription factor putative	2
EHI_137020	hypothetical protein	1
EHI_137080	hypothetical protein	1
EHI_137090	TFIID subunit putative	1
EHI_137680	protein with RhoGEF and ArfGAP domains	4
EHI_137690	Rap/Ran GTPase-activating protein putative	1
EHI_137700	Ras family GTPase	1
EHI_137720	ADP-ribosylation factor 1 putative	2
EHI_137740	hypothetical protein	1
EHI_137790	hypothetical protein	3
EHI_137830	hypothetical protein	1
EHI_137840	hypothetical protein	1
EHI_137930	acetyltransferase GNAT family	1
EHI_137990	hypothetical protein	1
EHI_138020	ribokinase putative	1
EHI_138030	tagatose-6-phosphate kinase putative	2
EHI_138050	hypothetical protein conserved	1
EHI_138080	hypothetical protein	1
EHI_138370	hypothetical protein conserved	1
EHI_138420	hypothetical protein	1
EHI_138440	hypothetical protein	2
EHI_138460	papain family cysteine protease domain containing protein	1
EHI_138490	hypothetical protein	1
EHI_138520	hypothetical protein conserved	1
EHI_138540	PH domain containing protein kinase putative	1
EHI_138770	60S acidic ribosomal protein P2 putative	3
EHI_138950	hypothetical protein	1
EHI_138970	hypothetical protein	1
EHI_138990	hypothetical protein	1
EHI_139000	magnesium and cobalt transport protein CorA putative	1
EHI_139040	hypothetical protein conserved	2
EHI_139060	hypothetical protein	2
EHI_139300	hypothetical protein	1
EHI_139370	high mobility group (HMG) box domain containing protein	2
EHI_139380	hypothetical protein	1
EHI_139410	RNA-directed RNA polymerase putative	1
EHI_139850	hypothetical protein	1
EHI_139970	Ras GTPase-activating protein putative	1
EHI_140120	actin putative	3
EHI_140140	gtpase activating protein putative	1
EHI_140150	hypothetical protein conserved	1
EHI_140170	40S ribosomal protein S20 putative	1
EHI_140250	hypothetical protein	1
EHI_140260	copine putative	1
EHI_140290	hypothetical protein	5
EHI_140340	hypothetical protein conserved	1
EHI_140350	G protein alpha subunit putative	2
EHI_140370	60S ribosomal protein L31 putative	1
EHI_140510	hypothetical protein	2
EHI_140540	40S ribosomal protein S7 putative	1
EHI_140560	Ras GTPase-activating protein putative	2
EHI_140570	hypothetical protein	1
EHI_140610	hypothetical protein	1
EHI_140670	DNA replication licensing factor putative	1
EHI_140700	hypothetical protein	1
EHI_140740	hypothetical protein	1
EHI_140760	hypothetical protein	1
EHI_141010	hypothetical protein	1
EHI_141050	hypothetical protein	1
EHI_141060	histidine acid phosphatase family protein	1
EHI_141080	SP-RING zinc finger domain containing protein	1
EHI_141100	hypothetical protein conserved	1
EHI_141350	phospholipid-transporting ATPase IA putative	1
EHI_141360	acetyltransferase GNAT family	2
EHI_141370	nucleolar protein 10 putative	1
EHI_141410	DNA polymerase epsilon subunit B domain-containing protein	3
EHI_141440	hypothetical protein	1
EHI_141820	protein kinase putative	2
EHI_141850	hypothetical protein	1
EHI_141930	protein kinase putative	2
EHI_142070	hypothetical protein	2
EHI_142080	glycosyltransferase putative	1
EHI_142090	RNA polymerase subunit Rpb5 putative	1
EHI_142130	hypothetical protein conserved domain containing	1
EHI_142140	transcriptional adaptor ADA2 putative	1
EHI_142230	hypothetical protein	1
EHI_142250	methionine gamma-lyase	2
EHI_142700	endonuclease V putative	1
EHI_142730	actin putative	1
EHI_142740	hypothetical protein	2
EHI_142880	hypothetical protein	2
EHI_142930	hypothetical protein	1
EHI_142960	hypothetical protein	1
EHI_143070	hypothetical protein	1
EHI_143080	hypothetical protein	1
EHI_143090	hypothetical protein conserved	1
EHI_143120	hypothetical protein	1
EHI_143550	hypothetical protein conserved	1
EHI_143580	UMP-CMP kinase putative	1
EHI_143620	hypothetical protein conserved	4
EHI_143630	hypothetical protein	1
EHI_143640	hypothetical protein	2
EHI_143810	hypothetical protein	1
EHI_144490	hypothetical protein conserved	1
EHI_144600	Rho family GTPase	1
EHI_144730	hypothetical protein	1
EHI_144750	hypothetical protein	1
EHI_146190	hypothetical protein	1
EHI_146200	septum formation protein maf putative	1
EHI_146340	40S ribosomal protein S3 putative	1
EHI_146350	calcineurin catalytic subunit A putative	1
EHI_146380	oxidoreductase short chain dehydrogenase/reductase family	2
EHI_146390	hypothetical protein	2
EHI_146550	phospholipase D putative	1
EHI_146570	40S ribosomal protein S19 putative	1
EHI_146940	hypothetical protein	1
EHI_146960	hypothetical protein	1
EHI_146980	hypothetical protein conserved domain containing	1
EHI_147010	long-chain-fatty-acid--CoA ligase putative	1
EHI_147450	vacuolar sorting protein 26 putative	2
EHI_147490	pre-mRNA splicing factor putative	1
EHI_147500	serine/threonine-protein phosphatase ppe1 putative	2
EHI_147540	intracellular protein transport protein USO1 putative	1
EHI_147550	hypothetical protein	1
EHI_147720	serine/threonine-protein phosphatase putative	1
EHI_148030	hypothetical protein	2
EHI_148040	proteasome subunit beta type 7-B precursor putative	1
EHI_148050	hypothetical protein conserved	1
EHI_148140	hypothetical protein	1
EHI_148150	hypothetical protein	1
EHI_148160	cullin family protein	2
EHI_148190	Ran family GTPase	3
EHI_148200	serine/threonine-protein kinase putative	1
EHI_148230	60S ribosomal protein L37a putative	2
EHI_148240	hypothetical protein	2
EHI_148290	thiamine pyrophosphokinase putative	2
EHI_148320	40S ribosomal protein S3 putative	1
EHI_148460	leucine rich repeat protein BspA family	1
EHI_148470	asparagine synthetase A putative	1
EHI_148480	WD domain containing protein	2
EHI_148590	hypothetical protein	1
EHI_148620	hypothetical protein	1
EHI_148630	SEC-24 protein putative	1
EHI_148710	hypothetical protein	1
EHI_148850	60S acidic ribosomal protein P0 putative	1
EHI_148920	hypothetical protein	1
EHI_149000	40S ribosomal protein S27	5
EHI_149030	hypothetical protein	1
EHI_149730	hypothetical protein conserved	1
EHI_149840	BEACH domain containing protein	1
EHI_149850	thioredoxin putative	1
EHI_150110	metallo-beta-lactamase family protein	1
EHI_150120	hypothetical protein	2
EHI_150470	60S ribosomal protein L2/L8 putative	1
EHI_150480	hypothetical protein	1
EHI_150520	hypothetical protein	1
EHI_150550	EF-hand calcium-binding domain containing protein	3
EHI_151280	hypothetical protein	1
EHI_151300	Sir2 family transcriptional regulator putative	1
EHI_151330	leucine rich repeat protein BspA family	1
EHI_151350	hypothetical protein	1
EHI_151360	hypothetical protein	1
EHI_151370	WD domain containing protein	1
EHI_151420	hypothetical protein	2
EHI_151460	hypothetical protein	2
EHI_151480	serine/threonine-protein phosphatase 4 catalytic subunit putative	2
EHI_151550	hypothetical protein	1
EHI_151570	hypothetical protein	1
EHI_151590	hypothetical protein	1
EHI_151620	hypothetical protein	1
EHI_151640	HEAT repeat domain containing protein	2
EHI_151650	pseudouridine synthase putative	1
EHI_151740	hypothetical protein	2
EHI_151750	hypothetical protein	1
EHI_151760	protein kinase putative	1
EHI_151810	translation initiation factor eIF-5A putative	2
EHI_151830	Rho guanine nucleotide exchange factor putative	1
EHI_151890	EF-hand calcium-binding domain containing protein	1
EHI_151990	RNA-binding protein putative	2
EHI_152030	hypothetical protein	1
EHI_152050	alpha/beta hydrolase domain protein putative	1
EHI_152190	hypothetical protein	1
EHI_152220	hypothetical protein	1
EHI_152230	40S ribosomal protein S27 putative	4
EHI_152280	serine palmitoyltransferase putative	1
EHI_152290	hypothetical protein	1
EHI_152310	branched-chain amino acid aminotransferase putative	2
EHI_152330	Arginase putative	1
EHI_152350	casein kinase II regulatory subunit family protein	1
EHI_152390	protein kinase domain containing protein	2
EHI_152510	hypothetical protein	2
EHI_152520	hypothetical protein	1
EHI_152540	protein kinase putative	1
EHI_152560	hypothetical protein	1
EHI_152570	60S ribosomal protein L26 putative	2
EHI_152660	ARP2/3 complex 20 kDa subunit putative	1
EHI_152680	EH-domain containing protein putative	1
EHI_152730	RNA polymerase III subunit putative	1
EHI_152740	hypothetical protein	1
EHI_152750	eukaryotic peptide chain release factor subunit 1 putative	2
EHI_152760	metal cation transporter zinc (Zn2 )-iron (Fe2 ) permease (ZIP) family	3
EHI_152780	hypothetical protein	3
EHI_152810	hypothetical protein	1
EHI_152870	hypothetical protein conserved	1
EHI_152880	alpha-amylase family protein	1
EHI_152890	hypothetical protein	1
EHI_152920	hypothetical protein	1
EHI_152930	hypothetical protein	1
EHI_152960	hypothetical protein	1
EHI_152980	C2 domain containing protein	1
EHI_153050	hypothetical protein	1
EHI_153070	60S ribosomal protein L44 putative	3
EHI_153090	hypothetical protein	1
EHI_153160	hypothetical protein	1
EHI_153240	adaptor protein (AP) family protein	2
EHI_153350	prolyl oligopeptidase family protein	1
EHI_153360	myb-like DNA-binding domain containing protein	1
EHI_153410	nitroreductase family protein	1
EHI_153440	diacylglycerol kinase putative	1
EHI_153490	inositol polyphosphate 5-phosphatase putative	2
EHI_153520	hypothetical protein	1
EHI_153540	hypothetical protein	1
EHI_153570	hypothetical protein	1
EHI_153580	hypothetical protein	1
EHI_153610	hypothetical protein	1
EHI_153650	protein tyrosine phosphatase putative	2
EHI_153660	tetratricopeptide repeat domain containing protein	2
EHI_153680	carbohydrate degrading enzyme putative	1
EHI_153690	Rab family GTPase	1
EHI_153740	hypothetical protein	1
EHI_153750	haloacid dehalogenase-like hydrolase domain-containing protein	1
EHI_153760	hypothetical protein	1
EHI_154230	zinc finger protein 622 putative	1
EHI_154250	hypothetical protein	1
EHI_154260	hypothetical protein	4
EHI_154280	hypothetical protein conserved	2
EHI_154290	Sec1 family protein	2
EHI_154320	hypothetical protein	2
EHI_154440	hypothetical protein	1
EHI_154450	hypothetical protein	2
EHI_155160	FKBP-rapamycin associated protein (FRAP) putative	1
EHI_155180	hypothetical protein	2
EHI_155190	ankyrin repeat protein putative	1
EHI_155260	hypothetical protein	1
EHI_155310	hypothetical protein	2
EHI_155320	zinc finger domain containing protein	1
EHI_155340	hypothetical protein	1
EHI_155370	heat shock protein 70 putative	3
EHI_155450	chaperonin containing TCP-1 epsilon subunit putative	1
EHI_155480	hypothetical protein	1
EHI_155490	heat shock protein 70 putative	1
EHI_155500	hypothetical protein	1
EHI_155510	hypothetical protein	2
EHI_155530	chromosome partition protein putative	1
EHI_155540	hypothetical protein conserved	3
EHI_155550	hypothetical protein	1
EHI_155570	glutamyl-tRNA synthetase putative	2
EHI_155590	hypothetical protein	1
EHI_155600	hypothetical protein	1
EHI_155620	hypothetical protein	2
EHI_155650	hypothetical protein	2
EHI_155680	hypothetical protein	2
EHI_155700	hypothetical protein conserved	1
EHI_155710	Rap/Ran GTPase-activating protein putative	2
EHI_155750	hypothetical protein	2
EHI_156200	RNAseL inhibitor-like protein putative	1
EHI_156230	transporter major facilitator family	4
EHI_156250	hypothetical protein conserved	2
EHI_156300	hypothetical protein	1
EHI_156380	U2 snRNP auxiliary factor small subunit putative	1
EHI_156390	casein kinase 1 putative	1
EHI_156420	hypothetical protein	1
EHI_156660	ubiquitin putative	2
EHI_156690	60S ribosomal protein L37	1
EHI_157120	kinase PfkB family	1
EHI_157130	hypothetical protein	3
EHI_157780	hypothetical protein	1
EHI_157890	Rab family GTPase	1
EHI_158060	RNA-binding protein putative	1
EHI_158070	hypothetical protein	1
EHI_158080	protein kinase putative	1
EHI_158090	RhoGAP domain containing protein	1
EHI_158110	DNA replication licensing factor putative	1
EHI_158150	LIM zinc finger domain containing protein	1
EHI_158220	hypothetical protein	2
EHI_158230	hypothetical protein	1
EHI_158570	actobindin putative	1
EHI_158590	protein kinase putative	1
EHI_158620	hypothetical protein	1
EHI_159180	protein arginine N-methyltransferase putative	1
EHI_159300	RhoGAP domain containing protein	2
EHI_159330	hypothetical protein	1
EHI_159500	Rho guanine nucleotide exchange factor putative	1
EHI_159590	hypothetical protein	2
EHI_159600	cysteine protease inhibitor 1 (EhICP1)	1
EHI_159810	hypothetical protein	1
EHI_159830	hypothetical protein	1
EHI_159900	hypothetical protein	1
EHI_160670	alcohol dehydrogenase 3 putative	1
EHI_160690	hypothetical protein conserved	1
EHI_160870	hypothetical protein	2
EHI_160880	hypothetical protein	1
EHI_160910	hypothetical protein	1
EHI_160930	cysteine synthase A putative	1
EHI_161000	ser/thr protein phosphatase family protein	2
EHI_161020	hypothetical protein	1
EHI_161640	hypothetical protein	2
EHI_161650	hypothetical protein	1
EHI_161860	NGG1-interacting factor 3 putative	1
EHI_161880	hypothetical protein	1
EHI_161930	hypothetical protein	1
EHI_161950	RhoGAP domain containing protein	2
EHI_161960	protein kinase putative	1
EHI_162210	phosphomannose isomerase putative	1
EHI_162540	vacuolar protein sorting 26	2
EHI_163240	phosphatidate cytidylyltransferase putative	1
EHI_163260	copine putative	5
EHI_163470	hypothetical protein	1
EHI_163510	exosome complex exonuclease RRP4 putative	1
EHI_163520	hypothetical protein	1
EHI_163530	hypothetical protein	1
EHI_163570	hypothetical protein	3
EHI_163590	hypothetical protein	1
EHI_163650	proteasome subunit alpha type 7 putative	1
EHI_163700	DnaJ family protein	1
EHI_163710	LSM domain containing protein	1
EHI_164320	syntaxin putative	2
EHI_164330	hypothetical protein	1
EHI_164370	putative GTPase	1
EHI_164430	actinin-like protein putative	1
EHI_164480	hypothetical protein	1
EHI_164500	Sec61 alpha subunit putative	3
EHI_164510	elongation factor 2	2
EHI_164780	dihydrouridine synthase (Dus) family protein	1
EHI_164870	60S ribosomal protein L34	2
EHI_164900	Rab family GTPase	1
EHI_164920	calponin homology domain protein putative	2
EHI_165060	RhoGAP domain containing protein	1
EHI_165080	hypothetical protein	1
EHI_165100	hypothetical protein	1
EHI_165150	myosin heavy chain putative	1
EHI_165280	hypothetical protein	1
EHI_165300	hypothetical protein	1
EHI_165340	hypothetical protein	1
EHI_165350	malate dehydrogenase putative	2
EHI_166020	TBC domain containing protein	1
EHI_166480	hypothetical protein	1
EHI_166490	alcohol dehydrogenase putative	1
EHI_166800	ubiquitin putative	2
EHI_166920	hypothetical protein	1
EHI_166970	hypothetical protein	1
EHI_166990	hypothetical protein	1
EHI_167010	tubulin family protein	1
EHI_167030	hypothetical protein	1
EHI_167040	hypothetical protein conserved	1
EHI_167070	tRNA nucleotidyltransferase putative	1
EHI_167080	acetyltransferase GNAT family	1
EHI_167140	hypothetical protein	1
EHI_167170	Ras guanine nucleotide exchange factor putative	1
EHI_167270	40S ribosomal protein S15a putative	2
EHI_167310	grainin 2	1
EHI_167320	glyceraldehyde-3-phosphate dehydrogenase putative	1
EHI_167510	calcineurin catalytic subunit A putative	1
EHI_167630	hypothetical protein	2
EHI_167640	protein kinase domain containing protein	1
EHI_167670	hypothetical protein	1
EHI_167680	hypothetical protein	1
EHI_168080	vacuolar protein sorting35 putative	1
EHI_168240	cysteine proteinase putative	1
EHI_168260	phospholipid-transporting P-type ATPase putative	2
EHI_168270	hypothetical protein	1
EHI_168310	myb-like DNA-binding domain containing protein	1
EHI_168320	hypothetical protein	2
EHI_168340	actin-binding protein cofilin/tropomyosin family	1
EHI_168350	hypothetical protein	1
EHI_168380	hypothetical protein	1
EHI_169070	hypothetical protein	1
EHI_169220	hypothetical protein	1
EHI_169250	hypothetical protein	1
EHI_169260	hypothetical protein conserved	1
EHI_169310	hypothetical protein	2
EHI_169320	phosphatidylinositol3-kinaseTor2 putative	1
EHI_169340	competence protein ComEC putative	1
EHI_169350	nonpathogenic pore-forming peptide precursor putative	4
EHI_169370	hypothetical protein	3
EHI_169590	scavenger mRNA decapping enzyme putative	1
EHI_169630	DEAD/DEAH box helicase putative	1
EHI_169640	hypothetical protein	3
EHI_169650	hypothetical protein	1
EHI_169670	hypothetical protein	3
EHI_169840	hypothetical protein conserved	1
EHI_169870	hypothetical protein	1
EHI_169880	hypothetical protein	1
EHI_170000	hypothetical protein	1
EHI_170010	acetate kinase putative	1
EHI_170040	longin-type vesicle-associated membrane protein putative	1
EHI_170050	hypothetical protein	1
EHI_170070	cleavage stimulation factor putative	1
EHI_170080	WD domain containing protein	1
EHI_170090	DnaJ domain containing protein	1
EHI_170100	WD domain containing protein	1
EHI_170130	hypothetical protein	1
EHI_170160	hypothetical protein	1
EHI_170170	hypothetical protein	1
EHI_170180	hypothetical protein conserved	1
EHI_170360	hypothetical protein	1
EHI_170390	Rab family GTPase	2
EHI_170420	thioredoxin putative	1
EHI_170460	hypothetical protein	1
EHI_170590	hypothetical protein	3
EHI_171170	RhoGAP domain containing protein	1
EHI_171290	hypothetical protein	2
EHI_171300	60S ribosomal protein L44 putative	2
EHI_172390	WD domain containing protein	1
EHI_172500	hypothetical protein	1
EHI_172750	DNA mismatch repair protein Msh2 putative	1
EHI_173440	hypothetical protein	1
EHI_174140	hypothetical protein	1
EHI_174200	hypothetical protein	4
EHI_174220	hypothetical protein	2
EHI_174250	S-adenosylmethionine synthetase putative	1
EHI_174260	hypothetical protein	3
EHI_174650	hypothetical protein	2
EHI_174670	proteasome subunit beta type 1 putative	1
EHI_174940	nucleolar GTP-binding protein 1 putative	1
EHI_175050	aspartyl-tRNA synthetase putative	1
EHI_175230	crooked neck protein putative	1
EHI_175440	non-transporter ABC protein putative	1
EHI_175500	magnesium and cobalt transport protein CorA putative	1
EHI_176140	profilin putative	4
EHI_176170	serine/threonine protein phosphatase PP1-2 putative	1
EHI_176590	AIG1 family protein putative	1
EHI_176800	zinc finger protein putative	1
EHI_176840	hypothetical protein	1
EHI_176860	protein kinase putative	1
EHI_176970	cdc48-like protein putative	2
EHI_176990	hypothetical protein	1
EHI_177010	serine/threonine- protein kinase 6 putative	1
EHI_177300	hypothetical protein	1
EHI_177330	hypothetical protein	1
EHI_177390	Rab family GTPase	1
EHI_177400	arsenite-translocating ATPase putative	2
EHI_177470	ribosomal protein S25 putative	1
EHI_177480	hypothetical protein	1
EHI_177490	hypothetical protein	1
EHI_177500	hypothetical protein	1
EHI_177510	hypothetical protein	4
EHI_177520	Rab family GTPase	1
EHI_177540	thymidine kinase putative	2
EHI_177620	calcium binding family protein	1
EHI_177630	60S acidic ribosomal protein P0 putative	2
EHI_178010	DNA-directed RNA polymerase II subunit putative	1
EHI_178020	leucine rich repeat / protein phosphatase 2C domain containing protein	3
EHI_178340	ubiquitin putative	2
EHI_178440	hypothetical protein	2
EHI_178450	hypothetical protein	1
EHI_178470	hypothetical protein	3
EHI_178490	kinase putative	2
EHI_178520	regulator of nonsense transcripts putative	1
EHI_178570	chaperonin 1 60 kDa	1
EHI_178600	hypothetical protein	1
EHI_178650	hypothetical protein	1
EHI_178660	HAD hydrolase family IA variant 3	1
EHI_178690	brefeldin a-inhibited guanine nucleotide-exchange protein putative	1
EHI_178700	hypothetical protein conserved domain containing	2
EHI_178710	phosphoesterase putative	1
EHI_178720	hypothetical protein	2
EHI_178730	hypothetical protein	1
EHI_178750	hypothetical protein	1
EHI_178770	GTP-binding protein putative	2
EHI_178800	hypothetical protein	1
EHI_178880	serine/threonine-protein phosphatase ppe1 putative	1
EHI_178890	eukaryotic translation initiation factor 3 subunit 1 putative	1
EHI_178920	L-asparaginase putative	1
EHI_178980	hypothetical protein	1
EHI_179310	short chain dehydrogenase family protein	2
EHI_179810	phosphomannomutase putative	1
EHI_179830	hypothetical protein	1
EHI_179840	tyrosin kinase putative	1
EHI_179860	hypothetical protein	2
EHI_179890	protein kinase domain containing protein	1
EHI_179920	hypothetical protein conserved	2
EHI_179960	SAM-dependent methyltransferase putative	1
EHI_179980	60S acidic ribosomal protein P2 putative	2
EHI_179990	hypothetical protein	1
EHI_180010	hypothetical protein	1
EHI_180150	protein tyrosine kinase domain-containing protein	1
EHI_180180	hypothetical protein	3
EHI_180290	hypothetical protein	1
EHI_180340	hypothetical protein	1
EHI_180370	hypothetical protein	2
EHI_180430	Rho family GTPase	2
EHI_180660	protein kinase domain containing protein	1
EHI_180810	hypothetical protein conserved	1
EHI_181150	hypothetical protein	1
EHI_181160	hypothetical protein	1
EHI_181170	hypothetical protein	1
EHI_181190	hypothetical protein conserved	2
EHI_181210	hypothetical protein	2
EHI_181250	Rho family GTPase	1
EHI_181270	hypothetical protein	1
EHI_181280	hypothetical protein	1
EHI_181560	60S ribosomal protein L13 putative	2
EHI_181570	hypothetical protein	1
EHI_182560	Vacuolar ATP synthase subunit E putative	1
EHI_182590	Ribosomal protein S30 putative	1
EHI_182620	glutamic acid-rich protein precursor putative	2
EHI_182650	hypothetical protein	1
EHI_182660	hypothetical protein	1
EHI_182730	hypothetical protein	1
EHI_182740	guanine nucleotide exchange factor putative	1
EHI_182770	hypothetical protein	1
EHI_182790	hypothetical protein	5
EHI_182800	hypothetical protein	1
EHI_182810	hypothetical protein	1
EHI_182820	hypothetical protein	1
EHI_182850	ribosomal protein L23A putative	1
EHI_182900	actin	3
EHI_182960	hypothetical protein	1
EHI_182970	hypothetical protein conserved	2
EHI_182990	histone H2B putative	1
EHI_183030	translation initiation factor 4e putative	1
EHI_183050	DnaJ domain containing protein	1
EHI_183100	RNA recognition motif domain containing protein	2
EHI_183250	hypothetical protein	1
EHI_183280	DnaJ family protein	1
EHI_183410	hypothetical protein	1
EHI_183450	hypothetical protein	1
EHI_183460	elongation factor 1 beta putative	1
EHI_183470	hypothetical protein	2
EHI_183510	nuclear pore protein putative	1
EHI_183540	hypothetical protein	1
EHI_183570	hypothetical protein	2
EHI_183890	hypothetical protein	1
EHI_183900	snoRNA binding protein putative	1
EHI_184000	U3 small nucleolar ribonucleoprotein subunit putative	1
EHI_184010	hypothetical protein	1
EHI_184210	hypothetical protein	1
EHI_184240	hypothetical protein	1
EHI_184470	60S ribosomal protein L14 putative	2
EHI_184480	60S ribosomal protein L36 putative	2
EHI_184500	hypothetical protein conserved	2
EHI_184530	helicase putative	2
EHI_184550	hypothetical protein	1
EHI_184560	hypothetical protein conserved	2
EHI_184800	hypothetical protein	1
EHI_185120	heat shock protein 70 putative	1
EHI_185250	hypothetical protein	1
EHI_185290	Ran GTPase-activating protein putative	2
EHI_185400	hypothetical protein	1
EHI_185440	hypothetical protein	1
EHI_185450	hypothetical protein	1
EHI_185580	60S ribosomal protein L14 putative	2
EHI_185590	hypothetical protein	1
EHI_186320	hypothetical protein	1
EHI_186350	P-glycoprotein-2	1
EHI_186490	hypothetical protein	1
EHI_186750	protein kinase putative	1
EHI_186770	actin-binding protein cofilin/tropomyosin family	2
EHI_186790	hypothetical protein conserved	1
EHI_186820	protein kinase domain containing protein	2
EHI_186830	60S acidic ribosomal protein P2 putative	3
EHI_186840	actin-binding protein cofilin/tropomyosin family	1
EHI_186850	PIWI domain protein	2
EHI_186860	chloride channel protein 2 putative	1
EHI_186880	hypothetical protein	1
EHI_186970	hypothetical protein conserved	3
EHI_186990	tyrosine kinase putative	1
EHI_187020	glyceraldehyde-3-phosphate dehydrogenase putative	2
EHI_187040	phosphofructokinase putative	1
EHI_187060	Rab GTPase activating protein putative	1
EHI_187070	Rap/Ran GTPase-activating protein putative	2
EHI_187090	Rab family GTPase	1
EHI_187120	major facilitator superfamily protein	1
EHI_187150	60S ribosomal protein L13 putative	3
EHI_187200	CAAX prenyl protease family	1
EHI_187210	hypothetical protein	1
EHI_187220	WD domain containing protein	1
EHI_187260	cell cycle control protein cwf12 putative	1
EHI_187270	hypothetical protein	1
EHI_187280	transcription initiation factor SPT5 putative	1
EHI_187710	F-box domain containing membrane protein putative	2
EHI_187720	DNA replication licensing factor putative	1
EHI_187730	acetyltransferase GNAT family	1
EHI_187750	hypothetical protein	2
EHI_188060	hypothetical protein	1
EHI_188080	3' exoribonuclease family protein	1
EHI_188120	hypothetical protein	1
EHI_188130	LSM domain containing protein	1
EHI_188140	hypothetical protein	2
EHI_188170	hypothetical protein	1
EHI_188180	phosphoglycerate kinase putative	2
EHI_188190	hypothetical protein	2
EHI_188280	presenilin 1 peptidase putative	1
EHI_188590	long-chain-fatty-acid--CoA ligase putative	2
EHI_188710	hypothetical protein	2
EHI_188730	histone H2B putative	2
EHI_188760	hypothetical protein conserved	1
EHI_188770	hypothetical protein	1
EHI_188790	hypothetical protein conserved	1
EHI_188840	hypothetical protein	1
EHI_188890	hypothetical protein conserved	1
EHI_188910	hypothetical protein conserved	2
EHI_188980	hypothetical protein	1
EHI_188990	hypothetical protein	1
EHI_189130	hypothetical protein	1
EHI_189410	hypothetical protein conserved	3
EHI_189430	ubiquitin carboxyl-terminal hydrolase domain containing protein	2
EHI_189470	Rap/Ran GTPase activating protein putative	1
EHI_189510	RhoGAP domain containing protein	1
EHI_189520	hypothetical protein	1
EHI_189550	hypothetical protein	1
EHI_189870	hypothetical protein	1
EHI_189890	hypothetical protein conserved	2
EHI_189930	hypothetical protein	1
EHI_189950	co-chaperone protein putative	1
EHI_189990	Rab family GTPase	1
EHI_190860	hypothetical protein	1
EHI_190870	hypothetical protein	1
EHI_191750	60S ribosomal protein L12 putative	1
EHI_191770	hypothetical protein conserved	1
EHI_192080	zinc finger protein putative	2
EHI_192250	leucine rich repeat protein BspA family	1
EHI_192460	formin homology 2 family protein	5
EHI_192470	alcohol dehydrogenase putative	2
EHI_192540	serine/threonine protein kinase STE20 putative	1
EHI_192590	beta-amylase putative	1
EHI_192630	hypothetical protein	1
EHI_192750	hypothetical protein conserved	1
EHI_192760	copine putative	1
EHI_192800	60S ribosomal protein L30 putative	2
EHI_193330	60S ribosomal protein L23 putative	1
EHI_193390	heat shock protein Hsp20 family putative	1
EHI_193450	hypothetical protein	2
EHI_193490	haloacid dehalogenase-like hydrolase domain-containing protein	2
EHI_193510	RNA-binding protein putative	1
EHI_193520	regulator of nonsense transcripts putative	1
EHI_194040	snoRNP protein gar1 putative	1
EHI_194180	hypothetical protein	1
EHI_194200	amino acid transporter putative	3
EHI_194210	hypothetical protein	1
EHI_194240	hypothetical protein	2
EHI_194300	hypothetical protein	2
EHI_194330	autophagocytosis protein putative	1
EHI_194370	hypothetical protein	2
EHI_194380	hypothetical protein	2
EHI_194390	Rho family GTPase	1
EHI_194420	protein kinase domain containing protein	2
EHI_194470	hypothetical protein	1
EHI_194480	tyrosine kinase putative	1
EHI_194500	ADP-ribosylation factor putative	2
EHI_194530	hypothetical protein	1
EHI_194540	pore-forming peptide ameobapore B precursor putative	6
EHI_194550	hypothetical protein	1
EHI_194590	hypothetical protein	1
EHI_194620	hypothetical protein	1
EHI_194630	protein with RhoGEF and ArfGAP domains	2
EHI_194980	hypothetical protein	1
EHI_195060	metal-dependent phosphohydrolase putative	1
EHI_195110	S-adenosylmethionine synthetase putative	1
EHI_195140	hypothetical protein	1
EHI_196370	hypothetical protein	1
EHI_196380	hypothetical protein	3
EHI_196410	Ribosome biogenesis protein BMS1 putative	1
EHI_196590	RNA recognition motif domain containing protein	1
EHI_196930	hypothetical protein	2
EHI_196990	Rab GTPase activating protein putative	1
EHI_197030	40S ribosomal protein S10 putative	3
EHI_197040	hypothetical protein	1
EHI_197070	steroid 5-alpha reductase putative	1
EHI_197120	protein phosphatase putative	3
EHI_197280	protein kinase domain containing protein	1
EHI_197400	hypothetical protein	1
EHI_197430	hypothetical protein	1
EHI_197480	actophorin putative	1
EHI_197510	EF-hand calcium-binding domain containing protein	4
EHI_197530	sodium/proton antiporter putative	2
EHI_197540	protein kinase putative	1
EHI_197840	Rho family GTPase	1
EHI_197980	Myb family DNA-binding protein SHAQKYF family	1
EHI_197990	DEAD-box ATP-dependent RNA helicase 42 putative	1
EHI_198320	heat shock protein 70 putative	1
EHI_198560	hypothetical protein conserved domain containing	1
EHI_198570	hypothetical protein	2
EHI_198600	hypothetical protein conserved	5
EHI_198620	hypothetical protein	1
EHI_198650	cyclin domain containing protein	1
EHI_198670	ferredoxin	4
EHI_198710	hypothetical protein conserved	1
EHI_198720	hypothetical protein	1
EHI_198740	40S ribosomal protein S19 putative	1
EHI_198750	polyadenylate-binding protein putative	1
EHI_198760	alcohol dehydrogenase 3 putative	2
EHI_198930	Actin putative	2
EHI_198960	transcription initiation factor TFIID subunit 5 putative	1
EHI_198970	hypothetical protein conserved	1
EHI_199010	hypothetical protein	1
EHI_199020	high-affinity potassium uptake transporter putative	1
EHI_199030	protein kinase putative	1
EHI_199160	hypothetical protein	1
EHI_199580	hypothetical protein	1
EHI_199600	SKIP/SNW domain protein	1
EHI_199650	hypothetical protein	1
EHI_199660	hypothetical protein	1
EHI_200010	hypothetical protein	1
EHI_200020	heat shock transcription factor putative	1
EHI_200030	hypothetical protein	2
EHI_200070	hypothetical protein conserved	3
EHI_200080	purine nucleoside phosphorylase putative	1
EHI_200200	ABC transporter ATP-binding protein putative	2
EHI_200220	proteasome regulatory subunit putative	1
EHI_200770	3-ketodihydrosphingosine reductase protein putative	1
EHI_200810	hypothetical protein	1
EHI_200830	hypothetical protein	1
EHI_201080	protein kinase domain containing protein	1
EHI_201200	leukocyte-endothelial cell adhesion molecule 3 putative	1
EHI_201230	hypothetical protein	1
EHI_201240	hypothetical protein	1
EHI_201260	heat shock protein 70 putative	1
EHI_201270	protein tyrosine kinase domain-containing protein	1
EHI_201280	hypothetical protein	2
EHI_201710	clathrin heavy chain putative	1
EHI_201720	fumarate hydratase class 1 putative	1
EHI_201830	hypothetical protein conserved	5
EHI_202250	BspA-like leucine rich repeat protein	1
EHI_202590	WD repeat-containing protein	1
EHI_202600	hypothetical protein conserved	1
