# Supplementary material for: Genomic determinants for initiation and length of natural antisense transcripts in Entamoeba histolytica
Source: Sci Rep. 2020 Nov 19;10:20190. doi: 10.1038/s41598-020-77010-4 (PMC7677554; doi:10.1038/s41598-020-77010-4)
Supplement: Supplementary file 8 — Supplementary Table 7. [file 41598_2020_77010_MOESM8_ESM.xlsx]

## Sheet: Feuille 1
Mornico et al., 2020. Genomic determinants for initiation and length of natural antisense transcripts in Entamoeba histolytica
Table S7. Heatshock experiment Venn diagram composition
T0h	T2h	T4h	T8h	T0h T2h	T0h T4h	T0h T8h	T2h T4h	T2h T8h	T4h T8h	T0h T2h T4h	T0h T2h T8h	T0h T4h T8h	T2h T4h T8h	T0h T2h T4h T8h
EHI_000010	EHI_001170	EHI_000240	EHI_001930	EHI_000130	EHI_001430	EHI_002130	EHI_000430	EHI_037820	EHI_004810	EHI_000540	EHI_000740	EHI_000600	EHI_000500	EHI_000250
EHI_000750	EHI_004630	EHI_000420	EHI_004380	EHI_006010	EHI_001750	EHI_006950	EHI_000490	EHI_040840	EHI_008710	EHI_001760	EHI_013200	EHI_001150	EHI_002670	EHI_000260
EHI_001870	EHI_006750	EHI_000530	EHI_006680	EHI_006120	EHI_003940	EHI_007330	EHI_001050	EHI_084710	EHI_008790	EHI_001770	EHI_013870	EHI_001790	EHI_006040	EHI_000440
EHI_001950	EHI_009460	EHI_000580	EHI_008200	EHI_009440	EHI_004600	EHI_008760	EHI_004370	EHI_092570	EHI_009380	EHI_004560	EHI_017700	EHI_003250	EHI_007270	EHI_000480
EHI_002560	EHI_009940	EHI_000590	EHI_008420	EHI_011810	EHI_004820	EHI_009405	EHI_004390	EHI_096850	EHI_012160	EHI_004780	EHI_024630	EHI_003900	EHI_007280	EHI_000610
EHI_003950	EHI_010580	EHI_000660	EHI_011970	EHI_012930	EHI_004860	EHI_012230	EHI_004500	EHI_110500	EHI_012380	EHI_005020	EHI_027660	EHI_004960	EHI_008810	EHI_000650
EHI_004190	EHI_010680	EHI_000770	EHI_012040	EHI_012950	EHI_005070	EHI_013000	EHI_004910	EHI_135120	EHI_026340	EHI_005140	EHI_029550	EHI_004970	EHI_009910	EHI_000670
EHI_004530	EHI_011660	EHI_001060	EHI_012390	EHI_013140	EHI_006130	EHI_013080	EHI_005100	EHI_137820	EHI_029220	EHI_006740	EHI_033130	EHI_006030	EHI_011860	EHI_000720
EHI_004750	EHI_015440	EHI_001140	EHI_016490	EHI_013190	EHI_007290	EHI_013310	EHI_005130	EHI_153120	EHI_035230	EHI_006830	EHI_048180	EHI_009680	EHI_012400	EHI_000730
EHI_005920	EHI_018610	EHI_001830	EHI_023110	EHI_017670	EHI_008110	EHI_014000	EHI_005657	EHI_174170	EHI_036600	EHI_006940	EHI_049580	EHI_010290	EHI_012410	EHI_000760
EHI_005970	EHI_019080	EHI_001900	EHI_023440	EHI_023190	EHI_008380	EHI_017450	EHI_006060	EHI_187020	EHI_040430	EHI_006960	EHI_049770	EHI_010550	EHI_015120	EHI_000790
EHI_006140	EHI_020230	EHI_004220	EHI_033910	EHI_025330	EHI_012060	EHI_019060	EHI_007500		EHI_044600	EHI_007140	EHI_050270	EHI_012570	EHI_021230	EHI_001120
EHI_006990	EHI_023430	EHI_004470	EHI_076790	EHI_032060	EHI_012200	EHI_025290	EHI_007630		EHI_046260	EHI_007490	EHI_050460	EHI_013940	EHI_023290	EHI_001400
EHI_007000	EHI_023880	EHI_004480	EHI_080280	EHI_035730	EHI_012590	EHI_027790	EHI_008060		EHI_049910	EHI_007890	EHI_050660	EHI_016360	EHI_025350	EHI_001410
EHI_009540	EHI_024350	EHI_004510	EHI_081350	EHI_043740	EHI_012940	EHI_027910	EHI_008100		EHI_050520	EHI_008370	EHI_054500	EHI_016380	EHI_027720	EHI_001800
EHI_009970	EHI_027520	EHI_004570	EHI_086690	EHI_044830	EHI_013270	EHI_028020	EHI_008140		EHI_050610	EHI_008660	EHI_055640	EHI_016450	EHI_027780	EHI_001810
EHI_010570	EHI_029530	EHI_004620	EHI_090370	EHI_045150	EHI_014310	EHI_030490	EHI_008210		EHI_056680	EHI_008680	EHI_056500	EHI_021190	EHI_030760	EHI_001840
EHI_010710	EHI_034710	EHI_004770	EHI_096680	EHI_048160	EHI_015260	EHI_035170	EHI_008440		EHI_067220	EHI_009450	EHI_058500	EHI_021340	EHI_035070	EHI_001890
EHI_011170	EHI_038920	EHI_004800	EHI_100430	EHI_048840	EHI_020280	EHI_035920	EHI_008730		EHI_068700	EHI_009490	EHI_065620	EHI_021390	EHI_035120	EHI_001910
EHI_011230	EHI_038950	EHI_004830	EHI_103690	EHI_049480	EHI_021420	EHI_037180	EHI_008780		EHI_069290	EHI_009530	EHI_065790	EHI_023240	EHI_036890	EHI_002210
EHI_012100	EHI_040850	EHI_004840	EHI_104890	EHI_052800	EHI_021440	EHI_038810	EHI_009600		EHI_070730	EHI_009830	EHI_067090	EHI_024420	EHI_042140	EHI_002780
EHI_012500	EHI_041900	EHI_004870	EHI_116730	EHI_054200	EHI_022270	EHI_039020	EHI_009840		EHI_074740	EHI_009890	EHI_068530	EHI_024680	EHI_042740	EHI_003260
EHI_013010	EHI_042150	EHI_004890	EHI_118150	EHI_056640	EHI_023460	EHI_044500	EHI_010030		EHI_080220	EHI_010260	EHI_069550	EHI_025250	EHI_049660	EHI_004230
EHI_013930	EHI_044630	EHI_004900	EHI_118480	EHI_062800	EHI_024430	EHI_047790	EHI_010060		EHI_092140	EHI_010660	EHI_074000	EHI_025440	EHI_050950	EHI_004360
EHI_014160	EHI_044810	EHI_005000	EHI_118690	EHI_063010	EHI_026420	EHI_048590	EHI_010300		EHI_095110	EHI_011820	EHI_087210	EHI_027600	EHI_050970	EHI_004460
EHI_014330	EHI_049010	EHI_005040	EHI_121490	EHI_065720	EHI_026460	EHI_048620	EHI_010340		EHI_096730	EHI_011960	EHI_087340	EHI_027640	EHI_053860	EHI_004490
EHI_015250	EHI_049490	EHI_005050	EHI_124890	EHI_067830	EHI_027530	EHI_050290	EHI_010750		EHI_098200	EHI_012080	EHI_092720	EHI_030900	EHI_059830	EHI_004580
EHI_017010	EHI_049500	EHI_005060	EHI_126170	EHI_068280	EHI_027730	EHI_050940	EHI_011200		EHI_125180	EHI_012130	EHI_095810	EHI_035670	EHI_064630	EHI_004790
EHI_017620	EHI_049680	EHI_005110	EHI_129350	EHI_069110	EHI_030440	EHI_051080	EHI_011210		EHI_126900	EHI_012180	EHI_096310	EHI_037920	EHI_075540	EHI_004880
EHI_019640	EHI_051930	EHI_005160	EHI_132890	EHI_079970	EHI_031290	EHI_052890	EHI_011540		EHI_128110	EHI_012240	EHI_103480	EHI_038560	EHI_080730	EHI_004940
EHI_019650	EHI_052120	EHI_005870	EHI_138190	EHI_081270	EHI_033700	EHI_055350	EHI_011790		EHI_130900	EHI_012430	EHI_107150	EHI_040480	EHI_087660	EHI_004980
EHI_020110	EHI_056090	EHI_005880	EHI_142160	EHI_082560	EHI_035090	EHI_058540	EHI_011900		EHI_134850	EHI_013040	EHI_107670	EHI_040680	EHI_093940	EHI_004990
EHI_020600	EHI_057660	EHI_005900	EHI_142190	EHI_083440	EHI_035180	EHI_062660	EHI_011910		EHI_135780	EHI_013120	EHI_109990	EHI_045120	EHI_095060	EHI_005010
EHI_021250	EHI_058790	EHI_005940	EHI_152040	EHI_092480	EHI_038620	EHI_062780	EHI_011920		EHI_148520	EHI_013290	EHI_114780	EHI_046650	EHI_095870	EHI_005080
EHI_021540	EHI_059810	EHI_006180	EHI_156340	EHI_096380	EHI_038860	EHI_065240	EHI_011980		EHI_148710	EHI_013950	EHI_117640	EHI_048850	EHI_096360	EHI_005120
EHI_023090	EHI_060320	EHI_006550	EHI_158170	EHI_102930	EHI_038890	EHI_065320	EHI_012110		EHI_148860	EHI_014360	EHI_118410	EHI_049400	EHI_096750	EHI_005910
EHI_023370	EHI_060340	EHI_006690	EHI_159610	EHI_111070	EHI_040800	EHI_065660	EHI_012250		EHI_149860	EHI_015330	EHI_119620	EHI_049550	EHI_098750	EHI_005950
EHI_023860	EHI_060400	EHI_006810	EHI_161940	EHI_114130	EHI_041960	EHI_067700	EHI_012280		EHI_150130	EHI_016000	EHI_120280	EHI_049620	EHI_110540	EHI_005960
EHI_024990	EHI_060740	EHI_006820	EHI_166380	EHI_117970	EHI_044730	EHI_068000	EHI_013090		EHI_150500	EHI_017740	EHI_124850	EHI_049640	EHI_110600	EHI_006020
EHI_025430	EHI_061020	EHI_006840	EHI_168450	EHI_117990	EHI_048170	EHI_068420	EHI_013320		EHI_151800	EHI_020100	EHI_125890	EHI_050600	EHI_119270	EHI_006050
EHI_027510	EHI_062530	EHI_006850	EHI_169250	EHI_131530	EHI_048670	EHI_069350	EHI_013880		EHI_153440	EHI_021560	EHI_131150	EHI_059670	EHI_119500	EHI_006070
EHI_027670	EHI_064720	EHI_006870	EHI_169630	EHI_131660	EHI_049030	EHI_073590	EHI_013890		EHI_153510	EHI_023270	EHI_135050	EHI_059900	EHI_119600	EHI_006090
EHI_028010	EHI_068350	EHI_006890	EHI_174140	EHI_135020	EHI_049380	EHI_073660	EHI_013980		EHI_164830	EHI_024500	EHI_135160	EHI_060380	EHI_126530	EHI_006110
EHI_030850	EHI_068460	EHI_007750	EHI_175060	EHI_137110	EHI_051730	EHI_075990	EHI_013990		EHI_169870	EHI_025860	EHI_137080	EHI_064000	EHI_127400	EHI_006170
EHI_035100	EHI_069230	EHI_007880	EHI_183120	EHI_140370	EHI_053050	EHI_081290	EHI_014390		EHI_176800	EHI_027490	EHI_138010	EHI_064510	EHI_135080	EHI_006760
EHI_035390	EHI_069960	EHI_007970	EHI_185250	EHI_141940	EHI_054780	EHI_081640	EHI_015980		EHI_178570	EHI_027500	EHI_139320	EHI_065610	EHI_135090	EHI_006980
EHI_035600	EHI_073580	EHI_008350	EHI_194420	EHI_147490	EHI_056660	EHI_081930	EHI_015990		EHI_181200	EHI_027590	EHI_147520	EHI_065750	EHI_135460	EHI_007340
EHI_035750	EHI_074030	EHI_008390	EHI_200760	EHI_154440	EHI_067860	EHI_082060	EHI_017040		EHI_199960	EHI_027710	EHI_148250	EHI_067200	EHI_138500	EHI_007350
EHI_035930	EHI_075650	EHI_008400		EHI_164330	EHI_068230	EHI_083110	EHI_017570		EHI_199980	EHI_028960	EHI_152850	EHI_067850	EHI_139440	EHI_007640
EHI_036640	EHI_078420	EHI_008410		EHI_164370	EHI_069560	EHI_086050	EHI_018620			EHI_029060	EHI_153670	EHI_068010	EHI_140630	EHI_007770
EHI_038690	EHI_079310	EHI_009250		EHI_164460	EHI_074120	EHI_087000	EHI_019860			EHI_031300	EHI_158620	EHI_068180	EHI_141080	EHI_008040
EHI_038830	EHI_079900	EHI_009520		EHI_166850	EHI_078290	EHI_087370	EHI_021350			EHI_031400	EHI_159830	EHI_068480	EHI_146550	EHI_008080
EHI_038980	EHI_081760	EHI_010000		EHI_169080	EHI_078570	EHI_087860	EHI_021570			EHI_035130	EHI_160860	EHI_069180	EHI_148310	EHI_008090
EHI_040270	EHI_081770	EHI_010070		EHI_172160	EHI_086120	EHI_089100	EHI_022280			EHI_035420	EHI_163670	EHI_070000	EHI_148390	EHI_008120
EHI_041480	EHI_082240	EHI_010310		EHI_177380	EHI_086220	EHI_091100	EHI_022940			EHI_035810	EHI_167100	EHI_073410	EHI_148610	EHI_008150
EHI_042110	EHI_082550	EHI_010320		EHI_179030	EHI_087630	EHI_096160	EHI_022970			EHI_036530	EHI_167320	EHI_074790	EHI_151450	EHI_008190
EHI_043010	EHI_085980	EHI_010350		EHI_186340	EHI_087890	EHI_096180	EHI_023170			EHI_036560	EHI_182560	EHI_075180	EHI_152420	EHI_008220
EHI_043140	EHI_087380	EHI_010360		EHI_196580	EHI_091950	EHI_096420	EHI_023330			EHI_037160	EHI_182580	EHI_081330	EHI_152760	EHI_008230
EHI_044780	EHI_092180	EHI_010590		EHI_197190	EHI_092110	EHI_096470	EHI_023850			EHI_038330	EHI_182800	EHI_082070	EHI_153100	EHI_008360
EHI_045380	EHI_100110	EHI_010630		EHI_198860	EHI_092170	EHI_099840	EHI_023900			EHI_039010	EHI_187280	EHI_083590	EHI_153150	EHI_008450
EHI_046390	EHI_101280	EHI_010690		EHI_202050	EHI_093770	EHI_100290	EHI_024390			EHI_039200	EHI_192590	EHI_085950	EHI_153420	EHI_008620
EHI_047810	EHI_103800	EHI_010700			EHI_098380	EHI_101240	EHI_024550			EHI_040450	EHI_194300	EHI_086150	EHI_154300	EHI_008720
EHI_048730	EHI_103810	EHI_011550			EHI_098570	EHI_101390	EHI_024570			EHI_040460	EHI_195140	EHI_086990	EHI_155750	EHI_008740
EHI_049740	EHI_105070	EHI_011800			EHI_099210	EHI_103590	EHI_024580			EHI_042890	EHI_198760	EHI_088060	EHI_159800	EHI_008770
EHI_050110	EHI_105130	EHI_011840			EHI_099730	EHI_103670	EHI_025870			EHI_042900	EHI_199690	EHI_089990	EHI_162540	EHI_008800
EHI_050410	EHI_105150	EHI_011940			EHI_100090	EHI_105830	EHI_026380			EHI_042970		EHI_091940	EHI_163750	EHI_009400
EHI_050430	EHI_105250	EHI_012150			EHI_104360	EHI_107210	EHI_026440			EHI_044190		EHI_092640	EHI_166890	EHI_009510
EHI_050880	EHI_107310	EHI_012370			EHI_105310	EHI_107780	EHI_027350			EHI_044210		EHI_093330	EHI_167470	EHI_009590
EHI_051790	EHI_110630	EHI_012490			EHI_106690	EHI_109940	EHI_027550			EHI_044520		EHI_095040	EHI_173490	EHI_009630
EHI_051810	EHI_111570	EHI_013300			EHI_109830	EHI_111590	EHI_027770			EHI_044530		EHI_096580	EHI_178110	EHI_009820
EHI_052990	EHI_116050	EHI_014040			EHI_113930	EHI_111610	EHI_028930			EHI_044680		EHI_096720	EHI_178960	EHI_009900
EHI_053010	EHI_117810	EHI_014070			EHI_118120	EHI_112490	EHI_028940			EHI_044720		EHI_098220	EHI_179800	EHI_009920
EHI_053100	EHI_118170	EHI_014110			EHI_119520	EHI_112890	EHI_028950			EHI_044930		EHI_098240	EHI_186780	EHI_009990
EHI_053600	EHI_118660	EHI_014350			EHI_124400	EHI_114220	EHI_029520			EHI_045060		EHI_098310	EHI_186870	EHI_010020
EHI_054140	EHI_118800	EHI_014810			EHI_124460	EHI_114330	EHI_030750			EHI_045130		EHI_098500	EHI_194560	EHI_010040
EHI_055410	EHI_121820	EHI_015380			EHI_125360	EHI_114790	EHI_031310			EHI_045300		EHI_099190	EHI_196550	EHI_010140
EHI_058460	EHI_124550	EHI_015420			EHI_126190	EHI_118630	EHI_031370			EHI_046610		EHI_100280	EHI_201080	EHI_010270
EHI_058670	EHI_126020	EHI_016460			EHI_127080	EHI_119470	EHI_033680			EHI_046670		EHI_100300		EHI_010530
EHI_060980	EHI_126100	EHI_017030			EHI_127190	EHI_120930	EHI_035510			EHI_047740		EHI_103420		EHI_010560
EHI_066970	EHI_126230	EHI_017650			EHI_127280	EHI_125940	EHI_035760			EHI_048560		EHI_103790		EHI_010640
EHI_067520	EHI_126980	EHI_017720			EHI_128080	EHI_126130	EHI_037140			EHI_048610		EHI_104460		EHI_010720
EHI_067710	EHI_127270	EHI_019090			EHI_131510	EHI_132020	EHI_038270			EHI_048740		EHI_105320		EHI_010740
EHI_067870	EHI_127420	EHI_019120			EHI_135440	EHI_134740	EHI_038650			EHI_049920		EHI_106250		EHI_011190
EHI_068030	EHI_130910	EHI_019150			EHI_135470	EHI_134770	EHI_038880			EHI_050830		EHI_107250		EHI_011390
EHI_068130	EHI_131180	EHI_019160			EHI_138040	EHI_135140	EHI_038940			EHI_050850		EHI_110590		EHI_011780
EHI_068650	EHI_134490	EHI_021300			EHI_140700	EHI_135940	EHI_039080			EHI_051850		EHI_110680		EHI_011870
EHI_069210	EHI_135030	EHI_021320			EHI_141350	EHI_137020	EHI_039860			EHI_052160		EHI_118780		EHI_011890
EHI_069490	EHI_135040	EHI_021430			EHI_141370	EHI_137990	EHI_040330			EHI_052850		EHI_119560		EHI_012140
EHI_071320	EHI_138000	EHI_021450			EHI_142060	EHI_138970	EHI_040650			EHI_053040		EHI_122770		EHI_012170
EHI_071590	EHI_138360	EHI_021510			EHI_149000	EHI_139960	EHI_040820			EHI_053110		EHI_124390		EHI_012290
EHI_073060	EHI_138760	EHI_022980			EHI_151460	EHI_140680	EHI_041465			EHI_053170		EHI_124470		EHI_012320
EHI_073670	EHI_140170	EHI_022990			EHI_152660	EHI_142170	EHI_042230			EHI_054180		EHI_125790		EHI_012340
EHI_074060	EHI_142090	EHI_023120			EHI_153080	EHI_148980	EHI_044360			EHI_054220		EHI_125860		EHI_012510
EHI_074110	EHI_142250	EHI_023130			EHI_153320	EHI_151280	EHI_044560			EHI_054530		EHI_126010		EHI_012580
EHI_074180	EHI_142750	EHI_023280			EHI_156250	EHI_152110	EHI_044660			EHI_056400		EHI_126310		EHI_012980
EHI_075660	EHI_146780	EHI_023380			EHI_156280	EHI_152620	EHI_044690			EHI_058070		EHI_131170		EHI_013030
EHI_076270	EHI_147440	EHI_023450			EHI_159590	EHI_152690	EHI_044710			EHI_058100		EHI_131540		EHI_013050
EHI_079870	EHI_148510	EHI_023470			EHI_159670	EHI_152710	EHI_045110			EHI_059650		EHI_134350		EHI_013110
EHI_079920	EHI_151370	EHI_023480			EHI_162550	EHI_153280	EHI_045230			EHI_059870		EHI_135130		EHI_013160
EHI_083610	EHI_151490	EHI_023500			EHI_162570	EHI_153310	EHI_045470			EHI_062680		EHI_136470		EHI_013210
EHI_085030	EHI_152010	EHI_023870			EHI_169840	EHI_154210	EHI_045570			EHI_062690		EHI_137100		EHI_013220
EHI_085060	EHI_152140	EHI_024410			EHI_169930	EHI_154320	EHI_046270			EHI_065220		EHI_137270		EHI_013240
EHI_086040	EHI_152770	EHI_024660			EHI_169980	EHI_155170	EHI_046690			EHI_065650		EHI_138080		EHI_013260
EHI_086080	EHI_155370	EHI_024690			EHI_174070	EHI_155380	EHI_048250			EHI_065740		EHI_138450		EHI_014180
EHI_086160	EHI_156400	EHI_025100			EHI_177670	EHI_166030	EHI_048270			EHI_067530		EHI_138940		EHI_014190
EHI_086210	EHI_159650	EHI_025110			EHI_178480	EHI_166370	EHI_048550			EHI_068200		EHI_141380		EHI_014320
EHI_086540	EHI_160210	EHI_025260			EHI_179390	EHI_166810	EHI_048570			EHI_068240		EHI_142950		EHI_014340
EHI_087760	EHI_164350	EHI_025360			EHI_183530	EHI_168400	EHI_049000			EHI_068260		EHI_143440		EHI_014400
EHI_088450	EHI_164850	EHI_026390			EHI_183580	EHI_169970	EHI_049590			EHI_068380		EHI_148360		EHI_015450
EHI_092290	EHI_166040	EHI_026470			EHI_186910	EHI_170300	EHI_049670			EHI_068470		EHI_148420		EHI_016120
EHI_092930	EHI_166390	EHI_027370			EHI_189410	EHI_177010	EHI_049960			EHI_068500		EHI_148700		EHI_016130
EHI_093820	EHI_167160	EHI_027580			EHI_191730	EHI_177520	EHI_050120			EHI_069200		EHI_148900		EHI_016430
EHI_094050	EHI_167670	EHI_027610			EHI_193350	EHI_178760	EHI_050310			EHI_069440		EHI_149030		EHI_017020
EHI_095300	EHI_169650	EHI_028540			EHI_194380	EHI_179990	EHI_050550			EHI_069460		EHI_150380		EHI_017560
EHI_095320	EHI_177440	EHI_029370			EHI_197540	EHI_180150	EHI_050780			EHI_069470		EHI_150470		EHI_017730
EHI_097870	EHI_178550	EHI_030130			EHI_198670	EHI_181170	EHI_050910			EHI_069480		EHI_151290		EHI_017760
EHI_098030	EHI_178910	EHI_030140			EHI_198790	EHI_182940	EHI_051000			EHI_069500		EHI_151590		EHI_018590
EHI_098290	EHI_178920	EHI_030430			EHI_199030	EHI_187200	EHI_051050			EHI_070560		EHI_151730		EHI_018600
EHI_098300	EHI_180300	EHI_030480			EHI_202810	EHI_196900	EHI_051460			EHI_072110		EHI_152170		EHI_019100
EHI_099230	EHI_185430	EHI_030720				EHI_197380	EHI_051780			EHI_073400		EHI_152370		EHI_019170
EHI_099240	EHI_187730	EHI_030840				EHI_198570	EHI_051920			EHI_074800		EHI_152830		EHI_020210
EHI_099310	EHI_192040	EHI_031360				EHI_199670	EHI_053470			EHI_076830		EHI_153740		EHI_020270
EHI_099330	EHI_192450	EHI_033710				EHI_199710	EHI_054800			EHI_078170		EHI_155240		EHI_020330
EHI_099860	EHI_192760	EHI_035110				EHI_200010	EHI_055690			EHI_078270		EHI_155270		EHI_020340
EHI_101250	EHI_195030	EHI_035500				EHI_201260	EHI_055960			EHI_080240		EHI_155410		EHI_020360
EHI_101630	EHI_197080	EHI_035610				EHI_202150	EHI_056410			EHI_081400		EHI_155440		EHI_020610
EHI_103660	EHI_197430	EHI_035780					EHI_056690			EHI_083420		EHI_158230		EHI_021360
EHI_104400	EHI_198900	EHI_035800					EHI_058090			EHI_083460		EHI_159730		EHI_022010
EHI_104580	EHI_199065	EHI_035950					EHI_058120			EHI_084670		EHI_160710		EHI_022250
EHI_104590	EHI_199680	EHI_036870					EHI_058320			EHI_085990		EHI_160870		EHI_022890
EHI_104930	EHI_201710	EHI_038150					EHI_058810			EHI_087780		EHI_163740		EHI_022960
EHI_105200	EHI_201720	EHI_038160					EHI_059860			EHI_090020		EHI_165350		EHI_023050
EHI_105800	EHI_202460	EHI_038600					EHI_059910			EHI_090420		EHI_166400		EHI_023080
EHI_105840	EHI_202580	EHI_038680					EHI_060350			EHI_092630		EHI_167010		EHI_023140
EHI_106130		EHI_038870					EHI_060750			EHI_092670		EHI_169220		EHI_023220
EHI_106320		EHI_038970					EHI_062470			EHI_093740		EHI_170120		EHI_023300
EHI_107220		EHI_039000					EHI_062720			EHI_094110		EHI_170170		EHI_023320
EHI_109970		EHI_039040					EHI_062730			EHI_095080		EHI_171280		EHI_023340
EHI_110010		EHI_039350					EHI_062760			EHI_095480		EHI_173950		EHI_023390
EHI_111790		EHI_040310					EHI_062840			EHI_096330		EHI_174270		EHI_023600
EHI_111820		EHI_040350					EHI_063030			EHI_096510		EHI_175430		EHI_024240
EHI_112850		EHI_040410					EHI_064650			EHI_098520		EHI_175700		EHI_024370
EHI_113550		EHI_040690					EHI_065820			EHI_098580		EHI_176970		EHI_024640
EHI_114140		EHI_041890					EHI_066200			EHI_098770		EHI_177320		EHI_024670
EHI_114390		EHI_042190					EHI_066740			EHI_098840		EHI_177530		EHI_025220
EHI_114930		EHI_042200					EHI_067270			EHI_099300		EHI_178870		EHI_025280
EHI_117940		EHI_042240					EHI_067580			EHI_100320		EHI_179920		EHI_025370
EHI_118750		EHI_042710					EHI_067920			EHI_100400		EHI_181150		EHI_025380
EHI_118760		EHI_042880					EHI_068050			EHI_102170		EHI_182760		EHI_025450
EHI_121880		EHI_042910					EHI_068160			EHI_102270		EHI_183040		EHI_025460
EHI_124360		EHI_042990					EHI_068170			EHI_103380		EHI_183070		EHI_025470
EHI_124420		EHI_043000					EHI_068290			EHI_103730		EHI_183200		EHI_025820
EHI_124510		EHI_044700					EHI_069100			EHI_105090		EHI_187220		EHI_026400
EHI_124860		EHI_044950					EHI_069120			EHI_106290		EHI_188180		EHI_026430
EHI_125870		EHI_044960					EHI_069510			EHI_109680		EHI_188790		EHI_027630
EHI_126300		EHI_045170					EHI_069620			EHI_109870		EHI_188880		EHI_027680
EHI_127810		EHI_045390					EHI_070130			EHI_110150		EHI_189940		EHI_027750
EHI_128150		EHI_045420					EHI_070740			EHI_110430		EHI_190860		EHI_029040
EHI_128470		EHI_045480					EHI_073440			EHI_110650		EHI_195000		EHI_029050
EHI_128480		EHI_048215					EHI_073610			EHI_110710		EHI_198320		EHI_029540
EHI_129330		EHI_048240					EHI_074050			EHI_111080		EHI_199010		EHI_029560
EHI_129340		EHI_048280					EHI_075960			EHI_111760		EHI_199590		EHI_030080
EHI_129480		EHI_048640					EHI_076000			EHI_112060		EHI_202040		EHI_030120
EHI_129910		EHI_049040					EHI_078710			EHI_112800		EHI_202470		EHI_030170
EHI_130730		EHI_049430					EHI_078720			EHI_118040				EHI_030400
EHI_131030		EHI_049690					EHI_079730			EHI_118230				EHI_030410
EHI_131240		EHI_049730					EHI_080740			EHI_118830				EHI_030420
EHI_131470		EHI_050280					EHI_081380			EHI_119300				EHI_030710
EHI_131500		EHI_050390					EHI_081420			EHI_119550				EHI_030730
EHI_132380		EHI_050400					EHI_082250			EHI_119570				EHI_030740
EHI_134620		EHI_050500					EHI_082260			EHI_120290				EHI_030770
EHI_135480		EHI_050690					EHI_083620			EHI_120320				EHI_030790
EHI_135740		EHI_050800					EHI_083650			EHI_120870				EHI_030800
EHI_136970		EHI_050810					EHI_084950			EHI_121890				EHI_030830
EHI_136980		EHI_050900					EHI_085830			EHI_124540				EHI_030880
EHI_136990		EHI_051010					EHI_086170			EHI_124580				EHI_031330
EHI_137050		EHI_051740					EHI_086360			EHI_125760				EHI_031630
EHI_137870		EHI_051910					EHI_087420			EHI_125800				EHI_033250
EHI_138510		EHI_052720					EHI_087620			EHI_126870				EHI_033730
EHI_138930		EHI_053820					EHI_087710			EHI_126920				EHI_035140
EHI_139070		EHI_053840					EHI_090410			EHI_126990				EHI_035400
EHI_139450		EHI_054130					EHI_091050			EHI_127450				EHI_035430
EHI_139470		EHI_054740					EHI_091520			EHI_128140				EHI_035490
EHI_140010		EHI_055340					EHI_092130			EHI_129820				EHI_035560
EHI_140270		EHI_055670					EHI_092390			EHI_131210				EHI_035630
EHI_140570		EHI_055970					EHI_092560			EHI_131950				EHI_036520
EHI_141410		EHI_056250					EHI_092680			EHI_133100				EHI_036540
EHI_141830		EHI_056360					EHI_093340			EHI_133530				EHI_036570
EHI_142080		EHI_056380					EHI_093790			EHI_134020				EHI_036580
EHI_142180		EHI_056440					EHI_093870			EHI_135800				EHI_036850
EHI_142670		EHI_056630					EHI_093980			EHI_136150				EHI_037170
EHI_142700		EHI_056670					EHI_094000			EHI_136170				EHI_037200
EHI_145050		EHI_058800					EHI_094040			EHI_136400				EHI_038280
EHI_147540		EHI_060330					EHI_094370			EHI_137830				EHI_038580
EHI_147560		EHI_060370					EHI_095090			EHI_137840				EHI_038640
EHI_147690		EHI_060760					EHI_095310			EHI_138050				EHI_038840
EHI_148160		EHI_062770					EHI_095490			EHI_139030				EHI_038960
EHI_148200		EHI_063550					EHI_096240			EHI_140130				EHI_039050
EHI_148910		EHI_063570					EHI_096290			EHI_140310				EHI_039060
EHI_151390		EHI_063790					EHI_096300			EHI_140990				EHI_039850
EHI_151420		EHI_064470					EHI_096400			EHI_141040				EHI_040300
EHI_151510		EHI_064560					EHI_096440			EHI_141850				EHI_040440
EHI_151570		EHI_064570					EHI_096520			EHI_142130				EHI_040620
EHI_152210		EHI_064660					EHI_096540			EHI_142910				EHI_040660
EHI_152330		EHI_065230					EHI_096620			EHI_142930				EHI_041060
EHI_152430		EHI_065290					EHI_096770			EHI_143430				EHI_041920
EHI_152730		EHI_065340					EHI_096780			EHI_146370				EHI_041940
EHI_153020		EHI_065470					EHI_097490			EHI_146970				EHI_042260
EHI_154330		EHI_065670					EHI_097600			EHI_148030				EHI_042930
EHI_155210		EHI_065690					EHI_097610			EHI_148220				EHI_044640
EHI_155280		EHI_065860					EHI_097950			EHI_148540				EHI_044760
EHI_158110		EHI_067240					EHI_098320			EHI_148580				EHI_044770
EHI_158250		EHI_067880					EHI_098340			EHI_148690				EHI_044820
EHI_158290		EHI_067930					EHI_098400			EHI_151220				EHI_044850
EHI_159150		EHI_067990					EHI_098540			EHI_151560				EHI_045050
EHI_161950		EHI_068080					EHI_098870			EHI_152250				EHI_045100
EHI_163250		EHI_068090					EHI_099340			EHI_152260				EHI_045140
EHI_163550		EHI_068110					EHI_099810			EHI_152700				EHI_045360
EHI_164300		EHI_068310					EHI_100260			EHI_152750				EHI_045370
EHI_164620		EHI_068320					EHI_100450			EHI_152800				EHI_045410
EHI_164900		EHI_068400					EHI_100470			EHI_152950				EHI_045430
EHI_167500		EHI_068490					EHI_100490			EHI_152970				EHI_045560
EHI_167710		EHI_068610					EHI_101270			EHI_153180				EHI_045600
EHI_167720		EHI_068660					EHI_103300			EHI_153790				EHI_046590
EHI_168240		EHI_069270					EHI_104420			EHI_154230				EHI_046600
EHI_168310		EHI_069450					EHI_104700			EHI_155570				EHI_047730
EHI_168350		EHI_069580					EHI_105110			EHI_155630				EHI_047760
EHI_168600		EHI_069950					EHI_106110			EHI_155740				EHI_048190
EHI_169280		EHI_070120					EHI_106670			EHI_156230				EHI_048210
EHI_170100		EHI_072040					EHI_107080			EHI_156300				EHI_048540
EHI_170370		EHI_072080					EHI_107190			EHI_156330				EHI_048660
EHI_170460		EHI_073480					EHI_107320			EHI_157140				EHI_048700
EHI_173420		EHI_073620					EHI_109880			EHI_158560				EHI_048710
EHI_173600		EHI_074040					EHI_109890			EHI_159580				EHI_048980
EHI_174900		EHI_074130					EHI_109910			EHI_160850				EHI_049060
EHI_174940		EHI_074140					EHI_110400			EHI_160960				EHI_049280
EHI_175220		EHI_074780					EHI_110580			EHI_160990				EHI_049290
EHI_175450		EHI_074810					EHI_110620			EHI_161040				EHI_049310
EHI_176850		EHI_074820					EHI_111770			EHI_161960				EHI_049320
EHI_177000		EHI_076890					EHI_113570			EHI_163710				EHI_049340
EHI_177180		EHI_077240					EHI_113900			EHI_164820				EHI_049350
EHI_177190		EHI_079880					EHI_114120			EHI_165170				EHI_049370
EHI_177300		EHI_080230					EHI_114410			EHI_166450				EHI_049520
EHI_177350		EHI_080250					EHI_116360			EHI_166870				EHI_049540
EHI_177590		EHI_080580					EHI_117580			EHI_166940				EHI_049570
EHI_177630		EHI_081130					EHI_117830			EHI_167460				EHI_049630
EHI_178080		EHI_081250					EHI_117840			EHI_167650				EHI_049650
EHI_180350		EHI_081340					EHI_118210			EHI_167660				EHI_049720
EHI_181180		EHI_081370					EHI_118710			EHI_168220				EHI_049790
EHI_181220		EHI_081650					EHI_118720			EHI_169900				EHI_049820
EHI_182620		EHI_082090					EHI_119350			EHI_172130				EHI_049880
EHI_182640		EHI_082200					EHI_119530			EHI_172390				EHI_050300
EHI_182670		EHI_082210					EHI_119540			EHI_173460				EHI_050590
EHI_183110		EHI_082220					EHI_121060			EHI_174280				EHI_050710
EHI_183280		EHI_082510					EHI_121740			EHI_175270				EHI_050770
EHI_183440		EHI_083120					EHI_121770			EHI_175440				EHI_051020
EHI_184240		EHI_083250					EHI_121850			EHI_176990				EHI_051760
EHI_184500		EHI_083450					EHI_124310			EHI_178620				EHI_051840
EHI_184560		EHI_083570					EHI_124560			EHI_178700				EHI_052180
EHI_185230		EHI_083640					EHI_124570			EHI_178820				EHI_052400
EHI_185290		EHI_085960					EHI_124880			EHI_179020				EHI_052860
EHI_185410		EHI_086030					EHI_125730			EHI_179400				EHI_052870
EHI_185560		EHI_086140					EHI_125820			EHI_179830				EHI_053030
EHI_185580		EHI_086230					EHI_125930			EHI_179880				EHI_054150
EHI_186120		EHI_086260					EHI_125980			EHI_180010				EHI_054160
EHI_186800		EHI_087360					EHI_126070			EHI_180810				EHI_054240
EHI_186970		EHI_087390					EHI_126080			EHI_181160				EHI_054260
EHI_187300		EHI_087540					EHI_127010			EHI_182590				EHI_054730
EHI_187720		EHI_087560					EHI_127020			EHI_182720				EHI_055660
EHI_188840		EHI_087720					EHI_128440			EHI_182850				EHI_055700
EHI_188900		EHI_087800					EHI_129780			EHI_183240				EHI_056100
EHI_188940		EHI_087870					EHI_129930			EHI_186840				EHI_056420
EHI_189290		EHI_088050					EHI_130540			EHI_186850				EHI_056430
EHI_189510		EHI_091500					EHI_130850			EHI_187190				EHI_056460
EHI_189750		EHI_091540					EHI_131010			EHI_187750				EHI_056470
EHI_191920		EHI_092160					EHI_131670			EHI_188760				EHI_056480
EHI_192090		EHI_092360					EHI_134670			EHI_188850				EHI_056490
EHI_193310		EHI_092460					EHI_136200			EHI_189150				EHI_056510
EHI_193430		EHI_092660					EHI_136210			EHI_189160				EHI_057670
EHI_193790		EHI_093570					EHI_136330			EHI_191750				EHI_058330
EHI_194060		EHI_093780					EHI_136340			EHI_192080				EHI_058510
EHI_194580		EHI_093860					EHI_136420			EHI_192610				EHI_059840
EHI_194980		EHI_093910					EHI_136460			EHI_192830				EHI_060390
EHI_196520		EHI_093970					EHI_137800			EHI_193080				EHI_060430
EHI_197350		EHI_094820					EHI_137930			EHI_194200				EHI_060440
EHI_197460		EHI_095030					EHI_137970			EHI_194470				EHI_062670
EHI_198560		EHI_095450					EHI_138060			EHI_194530				EHI_062700
EHI_198770		EHI_095850					EHI_138070			EHI_195050				EHI_062750
EHI_198800		EHI_095950					EHI_138370			EHI_196410				EHI_062850
EHI_198810		EHI_096280					EHI_138400			EHI_196890				EHI_062860
EHI_198950		EHI_096320					EHI_138480			EHI_197030				EHI_062970
EHI_199640		EHI_096480					EHI_138490			EHI_198940				EHI_063040
EHI_199700		EHI_096630					EHI_138980			EHI_199650				EHI_064440
EHI_199990		EHI_096840					EHI_138990			EHI_202600				EHI_064450
EHI_200000		EHI_097470					EHI_139390							EHI_064700
EHI_200210		EHI_097640					EHI_140510							EHI_065330
EHI_200980		EHI_097980					EHI_140610							EHI_065700
EHI_201270		EHI_098280					EHI_140740							EHI_065770
EHI_202250		EHI_098370					EHI_140750							EHI_065780
		EHI_098440					EHI_141020							EHI_065830
		EHI_098480					EHI_141880							EHI_066750
		EHI_098530					EHI_141950							EHI_066760
		EHI_098550					EHI_142100							EHI_067260
		EHI_098560					EHI_142260							EHI_067510
		EHI_098740					EHI_142890							EHI_067550
		EHI_098760					EHI_144730							EHI_068100
		EHI_099770					EHI_145610							EHI_068210
		EHI_099820					EHI_147230							EHI_068220
		EHI_100270					EHI_147500							EHI_068250
		EHI_100360					EHI_147700							EHI_068270
		EHI_100380					EHI_147990							EHI_068330
		EHI_100460					EHI_148130							EHI_068340
		EHI_101230					EHI_148170							EHI_068410
		EHI_102040					EHI_148270							EHI_068440
		EHI_102280					EHI_148320							EHI_068690
		EHI_103520					EHI_148380							EHI_068720
		EHI_103620					EHI_148480							EHI_068740
		EHI_103650					EHI_148600							EHI_069060
		EHI_103720					EHI_148780							EHI_069070
		EHI_103860					EHI_148990							EHI_069190
		EHI_104410					EHI_150410							EHI_069280
		EHI_104450					EHI_151920							EHI_069380
		EHI_104510					EHI_152090							EHI_069390
		EHI_104620					EHI_152280							EHI_069590
		EHI_104630					EHI_152310							EHI_069600
		EHI_104760					EHI_152550							EHI_069630
		EHI_104770					EHI_152580							EHI_069990
		EHI_105060					EHI_152590							EHI_070680
		EHI_105770					EHI_152600							EHI_070690
		EHI_106090					EHI_152890							EHI_070790
		EHI_107040					EHI_152900							EHI_072070
		EHI_107060					EHI_153330							EHI_072090
		EHI_107070					EHI_153380							EHI_072120
		EHI_107110					EHI_153400							EHI_073180
		EHI_107300					EHI_153450							EHI_073380
		EHI_107330					EHI_154580							EHI_073390
		EHI_108760					EHI_155340							EHI_073420
		EHI_110130					EHI_155510							EHI_073460
		EHI_110180					EHI_155700							EHI_073550
		EHI_110310					EHI_155760							EHI_073630
		EHI_110320					EHI_155780							EHI_073640
		EHI_110330					EHI_156390							EHI_073990
		EHI_110440					EHI_156680							EHI_074020
		EHI_110470					EHI_158040							EHI_074720
		EHI_110780					EHI_159470							EHI_074730
		EHI_111430					EHI_159600							EHI_075200
		EHI_111550					EHI_159860							EHI_075970
		EHI_111750					EHI_160910							EHI_076020
		EHI_111960					EHI_161870							EHI_078180
		EHI_113910					EHI_162190							EHI_078250
		EHI_115710					EHI_163540							EHI_078740
		EHI_117260					EHI_163650							EHI_079910
		EHI_117910					EHI_163660							EHI_080260
		EHI_117960					EHI_164340							EHI_080270
		EHI_118000					EHI_164790							EHI_080720
		EHI_118030					EHI_165190							EHI_080860
		EHI_118130					EHI_166840							EHI_081310
		EHI_118430					EHI_166860							EHI_081690
		EHI_118670					EHI_166920							EHI_082530
		EHI_118680					EHI_166990							EHI_083400
		EHI_118850					EHI_167640							EHI_083630
		EHI_119890					EHI_167700							EHI_084970
		EHI_119910					EHI_168260							EHI_084980
		EHI_119940					EHI_169260							EHI_085010
		EHI_120260					EHI_169660							EHI_085020
		EHI_120590					EHI_169920							EHI_085370
		EHI_120600					EHI_169940							EHI_086090
		EHI_121510					EHI_170030							EHI_086370
		EHI_121780					EHI_170060							EHI_087550
		EHI_121830					EHI_170320							EHI_087580
		EHI_123260					EHI_170400							EHI_087600
		EHI_124190					EHI_170600							EHI_087640
		EHI_124520					EHI_173430							EHI_087740
		EHI_124590					EHI_174890							EHI_087830
		EHI_125160					EHI_174930							EHI_087880
		EHI_125700					EHI_174970							EHI_087900
		EHI_125750					EHI_175240							EHI_088030
		EHI_125780					EHI_176180							EHI_088230
		EHI_125810					EHI_176980							EHI_088480
		EHI_125830					EHI_177330							EHI_090240
		EHI_125850					EHI_177400							EHI_091250
		EHI_125960					EHI_177470							EHI_091460
		EHI_126060					EHI_178440							EHI_091480
		EHI_126120					EHI_178470							EHI_091490
		EHI_126140					EHI_178610							EHI_092070
		EHI_126220					EHI_178710							EHI_092120
		EHI_126260					EHI_178800							EHI_092200
		EHI_126970					EHI_178830							EHI_092580
		EHI_127060					EHI_178840							EHI_092590
		EHI_127230					EHI_178930							EHI_092600
		EHI_127260					EHI_179350							EHI_092620
		EHI_127310					EHI_179360							EHI_092650
		EHI_127440					EHI_179840							EHI_093360
		EHI_129730					EHI_180170							EHI_093580
		EHI_130660					EHI_181240							EHI_093810
		EHI_130670					EHI_181580							EHI_093840
		EHI_130690					EHI_181600							EHI_093900
		EHI_130740					EHI_182490							EHI_094100
		EHI_130860					EHI_182770							EHI_094120
		EHI_130890					EHI_182820							EHI_094790
		EHI_131020					EHI_182880							EHI_094800
		EHI_131070					EHI_182890							EHI_095150
		EHI_131890					EHI_183250							EHI_095170
		EHI_131970					EHI_183270							EHI_095500
		EHI_132030					EHI_184490							EHI_095830
		EHI_132390					EHI_186350							EHI_095860
		EHI_134480					EHI_186710							EHI_096200
		EHI_134650					EHI_187010							EHI_096260
		EHI_134680					EHI_188100							EHI_096270
		EHI_134690					EHI_188110							EHI_096340
		EHI_134700					EHI_188200							EHI_096390
		EHI_134710					EHI_188970							EHI_096460
		EHI_134720					EHI_189110							EHI_096550
		EHI_134730					EHI_189120							EHI_096570
		EHI_134790					EHI_189130							EHI_096600
		EHI_134810					EHI_192260							EHI_096610
		EHI_135010					EHI_192420							EHI_096640
		EHI_135110					EHI_192750							EHI_096790
		EHI_135210					EHI_192770							EHI_096810
		EHI_135220					EHI_193400							EHI_097050
		EHI_135580					EHI_194190							EHI_097920
		EHI_136370					EHI_194220							EHI_097960
		EHI_137120					EHI_194290							EHI_098020
		EHI_137730					EHI_194360							EHI_098040
		EHI_137920					EHI_194610							EHI_098230
		EHI_137980					EHI_195040							EHI_098270
		EHI_138310					EHI_195060							EHI_098410
		EHI_138320					EHI_196400							EHI_098420
		EHI_138390					EHI_196940							EHI_098510
		EHI_139080					EHI_196970							EHI_098620
		EHI_139090					EHI_197040							EHI_099200
		EHI_140210					EHI_197090							EHI_099320
		EHI_140220					EHI_197140							EHI_099700
		EHI_140340					EHI_197340							EHI_099790
		EHI_140360					EHI_197410							EHI_099800
		EHI_140490					EHI_197820							EHI_099850
		EHI_140540					EHI_197870							EHI_099880
		EHI_140600					EHI_198650							EHI_100310
		EHI_141070					EHI_198690							EHI_100390
		EHI_141870					EHI_198700							EHI_100440
		EHI_141890					EHI_198930							EHI_100480
		EHI_141900					EHI_200030							EHI_101260
		EHI_141930					EHI_200230							EHI_101290
		EHI_142040												EHI_103290
		EHI_142070												EHI_103400
		EHI_142220												EHI_103410
		EHI_142740												EHI_103470
		EHI_142920												EHI_103600
		EHI_143080												EHI_103610
		EHI_143630												EHI_103830
		EHI_143790												EHI_104370
		EHI_144590												EHI_104380
		EHI_144600												EHI_104520
		EHI_144610												EHI_104550
		EHI_144720												EHI_104570
		EHI_146140												EHI_104600
		EHI_146350												EHI_104680
		EHI_146530												EHI_104740
		EHI_146580												EHI_105080
		EHI_146940												EHI_105120
		EHI_147240												EHI_105190
		EHI_147460												EHI_105220
		EHI_147710												EHI_105270
		EHI_148070												EHI_105360
		EHI_148210												EHI_106080
		EHI_148400												EHI_106100
		EHI_148410												EHI_106300
		EHI_148450												EHI_106310
		EHI_148530												EHI_106680
		EHI_148850												EHI_107100
		EHI_148880												EHI_107120
		EHI_150110												EHI_107180
		EHI_150420												EHI_107280
		EHI_151190												EHI_107290
		EHI_151330												EHI_107790
		EHI_151340												EHI_108500
		EHI_151400												EHI_108660
		EHI_151750												EHI_109850
		EHI_151760												EHI_109860
		EHI_151930												EHI_109920
		EHI_151980												EHI_110000
		EHI_152070												EHI_110120
		EHI_152120												EHI_110220
		EHI_152610												EHI_110230
		EHI_152840												EHI_110280
		EHI_152940												EHI_110290
		EHI_153060												EHI_110300
		EHI_153070												EHI_110390
		EHI_153190												EHI_110450
		EHI_153210												EHI_110510
		EHI_153270												EHI_110520
		EHI_153360												EHI_110570
		EHI_153490												EHI_110670
		EHI_153500												EHI_110790
		EHI_153530												EHI_110810
		EHI_153710												EHI_110980
		EHI_153720												EHI_111000
		EHI_154220												EHI_111060
		EHI_154240												EHI_111230
		EHI_154750												EHI_111560
		EHI_155390												EHI_111980
		EHI_155450												EHI_112020
		EHI_155470												EHI_112030
		EHI_155550												EHI_112050
		EHI_155600												EHI_112390
		EHI_155720												EHI_112870
		EHI_156310												EHI_113560
		EHI_158050												EHI_113580
		EHI_158280												EHI_113590
		EHI_159490												EHI_113890
		EHI_159570												EHI_113980
		EHI_159680												EHI_114340
		EHI_159700												EHI_114350
		EHI_159780												EHI_114380
		EHI_159880												EHI_114420
		EHI_159900												EHI_114770
		EHI_160950												EHI_115280
		EHI_161010												EHI_115360
		EHI_161020												EHI_115370
		EHI_161050												EHI_116470
		EHI_161910												EHI_117570
		EHI_161980												EHI_117600
		EHI_164390												EHI_117610
		EHI_164400												EHI_117800
		EHI_164420												EHI_118080
		EHI_164470												EHI_118190
		EHI_164750												EHI_118620
		EHI_164770												EHI_118860
		EHI_164800												EHI_118910
		EHI_164890												EHI_119320
		EHI_165080												EHI_119330
		EHI_165090												EHI_119920
		EHI_165110												EHI_119930
		EHI_166430												EHI_120270
		EHI_166440												EHI_120300
		EHI_166880												EHI_120350
		EHI_166930												EHI_120880
		EHI_167060												EHI_121760
		EHI_167340												EHI_121860
		EHI_167480												EHI_122880
		EHI_167690												EHI_123240
		EHI_168270												EHI_123720
		EHI_169240												EHI_124300
		EHI_169300												EHI_124370
		EHI_169610												EHI_124380
		EHI_169680												EHI_124450
		EHI_170340												EHI_124480
		EHI_170420												EHI_124490
		EHI_170630												EHI_124610
		EHI_173480												EHI_124620
		EHI_174230												EHI_124840
		EHI_174240												EHI_124870
		EHI_174260												EHI_125170
		EHI_174880												EHI_125320
		EHI_174920												EHI_125330
		EHI_175230												EHI_125340
		EHI_175260												EHI_125600
		EHI_176820												EHI_125660
		EHI_176840												EHI_125740
		EHI_177340												EHI_125880
		EHI_177390												EHI_125900
		EHI_177560												EHI_125920
		EHI_177570												EHI_125950
		EHI_177580												EHI_125970
		EHI_177620												EHI_125990
		EHI_178560												EHI_126090
		EHI_178740												EHI_126210
		EHI_178790												EHI_126280
		EHI_178900												EHI_126880
		EHI_178990												EHI_126890
		EHI_179000												EHI_126930
		EHI_179060												EHI_126940
		EHI_179070												EHI_127030
		EHI_179080												EHI_127040
		EHI_179100												EHI_127100
		EHI_179310												EHI_127140
		EHI_179860												EHI_127160
		EHI_179970												EHI_127170
		EHI_181260												EHI_127180
		EHI_181270												EHI_127200
		EHI_182150												EHI_127250
		EHI_182470												EHI_127360
		EHI_182510												EHI_127390
		EHI_182730												EHI_127410
		EHI_182930												EHI_127430
		EHI_183000												EHI_127830
		EHI_183260												EHI_128070
		EHI_183300												EHI_128180
		EHI_183520												EHI_129320
		EHI_185280												EHI_129370
		EHI_186330												EHI_129510
		EHI_186820												EHI_129740
		EHI_186860												EHI_129810
		EHI_186890												EHI_129840
		EHI_186930												EHI_129850
		EHI_186960												EHI_130650
		EHI_187080												EHI_130700
		EHI_187150												EHI_130720
		EHI_187770												EHI_130870
		EHI_188060												EHI_130920
		EHI_188230												EHI_130940
		EHI_188740												EHI_130970
		EHI_188750												EHI_130990
		EHI_188870												EHI_131100
		EHI_189470												EHI_131260
		EHI_189480												EHI_131480
		EHI_189520												EHI_131490
		EHI_189850												EHI_131520
		EHI_189960												EHI_131550
		EHI_189990												EHI_131980
		EHI_191760												EHI_133950
		EHI_192120												EHI_133960
		EHI_192390												EHI_134000
		EHI_192400												EHI_134630
		EHI_192410												EHI_134640
		EHI_192540												EHI_134750
		EHI_192600												EHI_134760
		EHI_192630												EHI_134780
		EHI_192740												EHI_134820
		EHI_192780												EHI_134830
		EHI_192800												EHI_134960
		EHI_193070												EHI_135000
		EHI_194260												EHI_135070
		EHI_194330												EHI_135190
		EHI_194500												EHI_135710
		EHI_194600												EHI_135810
		EHI_195070												EHI_136180
		EHI_196390												EHI_136350
		EHI_196920												EHI_136480
		EHI_196960												EHI_136730
		EHI_197110												EHI_136960
		EHI_197130												EHI_137000
		EHI_197260												EHI_137090
		EHI_197280												EHI_137690
		EHI_197310												EHI_137740
		EHI_197520												EHI_137790
		EHI_197810												EHI_137810
		EHI_197840												EHI_137940
		EHI_198610												EHI_137960
		EHI_198620												EHI_138020
		EHI_198840												EHI_138030
		EHI_199000												EHI_138340
		EHI_199100												EHI_138440
		EHI_199580												EHI_138770
		EHI_200220												EHI_138780
		EHI_200710												EHI_138950
		EHI_200750												EHI_139300
		EHI_201250												EHI_139370
														EHI_139410
														EHI_140120
														EHI_140140
														EHI_140250
														EHI_140260
														EHI_140290
														EHI_140560
														EHI_140670
														EHI_141060
														EHI_141360
														EHI_141810
														EHI_141820
														EHI_141920
														EHI_141960
														EHI_141990
														EHI_142010
														EHI_142880
														EHI_142900
														EHI_143070
														EHI_143090
														EHI_143110
														EHI_143120
														EHI_143550
														EHI_143590
														EHI_143620
														EHI_143660
														EHI_144750
														EHI_146210
														EHI_146360
														EHI_146380
														EHI_146500
														EHI_146950
														EHI_146980
														EHI_147020
														EHI_147510
														EHI_147720
														EHI_148050
														EHI_148060
														EHI_148110
														EHI_148140
														EHI_148150
														EHI_148180
														EHI_148370
														EHI_148460
														EHI_148470
														EHI_148630
														EHI_148640
														EHI_148680
														EHI_148750
														EHI_148760
														EHI_148790
														EHI_148920
														EHI_149230
														EHI_149730
														EHI_150140
														EHI_150480
														EHI_150770
														EHI_151200
														EHI_151260
														EHI_151300
														EHI_151360
														EHI_151380
														EHI_151640
														EHI_151740
														EHI_151790
														EHI_151840
														EHI_151940
														EHI_151990
														EHI_152000
														EHI_152190
														EHI_152230
														EHI_152320
														EHI_152350
														EHI_152440
														EHI_152510
														EHI_152530
														EHI_152560
														EHI_152680
														EHI_152740
														EHI_152860
														EHI_152910
														EHI_152920
														EHI_152930
														EHI_152990
														EHI_153050
														EHI_153090
														EHI_153200
														EHI_153240
														EHI_153350
														EHI_153410
														EHI_153430
														EHI_153480
														EHI_153690
														EHI_153700
														EHI_154250
														EHI_154260
														EHI_155160
														EHI_155180
														EHI_155190
														EHI_155220
														EHI_155260
														EHI_155350
														EHI_155480
														EHI_155500
														EHI_155520
														EHI_155540
														EHI_155620
														EHI_155650
														EHI_155660
														EHI_155680
														EHI_155710
														EHI_156240
														EHI_156290
														EHI_156320
														EHI_156350
														EHI_156370
														EHI_157120
														EHI_158060
														EHI_158070
														EHI_158080
														EHI_158090
														EHI_158150
														EHI_158210
														EHI_158220
														EHI_158310
														EHI_158610
														EHI_158630
														EHI_159500
														EHI_159710
														EHI_159760
														EHI_159810
														EHI_159890
														EHI_160880
														EHI_160940
														EHI_161000
														EHI_161070
														EHI_161190
														EHI_161640
														EHI_161970
														EHI_163520
														EHI_163530
														EHI_163570
														EHI_163590
														EHI_163690
														EHI_164070
														EHI_164320
														EHI_164360
														EHI_164500
														EHI_164510
														EHI_164880
														EHI_164920
														EHI_165260
														EHI_165280
														EHI_165320
														EHI_165800
														EHI_166020
														EHI_166360
														EHI_166480
														EHI_166490
														EHI_167070
														EHI_167090
														EHI_167140
														EHI_167170
														EHI_167630
														EHI_167680
														EHI_168060
														EHI_168200
														EHI_168210
														EHI_168320
														EHI_168340
														EHI_169070
														EHI_169320
														EHI_169340
														EHI_169360
														EHI_169580
														EHI_169590
														EHI_169640
														EHI_169670
														EHI_170000
														EHI_170010
														EHI_170040
														EHI_170090
														EHI_170190
														EHI_170310
														EHI_170350
														EHI_170360
														EHI_170390
														EHI_170480
														EHI_170590
														EHI_171450
														EHI_172170
														EHI_173400
														EHI_173440
														EHI_174090
														EHI_174100
														EHI_174200
														EHI_174220
														EHI_174650
														EHI_175020
														EHI_175030
														EHI_175050
														EHI_175470
														EHI_176590
														EHI_176830
														EHI_177430
														EHI_177480
														EHI_177490
														EHI_177510
														EHI_177540
														EHI_177550
														EHI_177640
														EHI_177990
														EHI_178020
														EHI_178130
														EHI_178450
														EHI_178590
														EHI_178650
														EHI_178720
														EHI_178750
														EHI_178770
														EHI_178780
														EHI_178970
														EHI_178980
														EHI_179040
														EHI_179330
														EHI_180000
														EHI_180180
														EHI_180660
														EHI_180770
														EHI_180780
														EHI_181210
														EHI_181560
														EHI_181570
														EHI_182520
														EHI_182570
														EHI_182650
														EHI_182680
														EHI_182700
														EHI_182780
														EHI_182790
														EHI_182810
														EHI_182870
														EHI_183030
														EHI_183470
														EHI_183510
														EHI_183560
														EHI_183890
														EHI_184470
														EHI_184520
														EHI_184530
														EHI_185450
														EHI_186760
														EHI_186770
														EHI_186830
														EHI_186880
														EHI_187060
														EHI_187070
														EHI_187140
														EHI_187160
														EHI_187170
														EHI_187180
														EHI_187230
														EHI_187270
														EHI_187290
														EHI_187710
														EHI_188120
														EHI_188140
														EHI_188220
														EHI_188270
														EHI_188770
														EHI_188780
														EHI_188820
														EHI_188890
														EHI_188910
														EHI_188950
														EHI_188960
														EHI_188990
														EHI_189140
														EHI_189170
														EHI_189490
														EHI_189550
														EHI_189860
														EHI_189890
														EHI_189900
														EHI_189930
														EHI_189950
														EHI_190870
														EHI_192270
														EHI_192280
														EHI_192460
														EHI_192470
														EHI_192500
														EHI_193340
														EHI_193410
														EHI_193490
														EHI_193510
														EHI_194180
														EHI_194230
														EHI_194340
														EHI_194370
														EHI_194400
														EHI_194510
														EHI_194520
														EHI_194540
														EHI_194590
														EHI_195090
														EHI_196365
														EHI_196930
														EHI_196950
														EHI_196990
														EHI_197020
														EHI_197230
														EHI_197240
														EHI_197400
														EHI_197440
														EHI_197530
														EHI_198590
														EHI_198600
														EHI_198740
														EHI_198880
														EHI_198960
														EHI_199080
														EHI_199110
														EHI_199160
														EHI_199820
														EHI_199970
														EHI_200070
														EHI_200080
														EHI_200680
														EHI_200810
														EHI_200830
														EHI_201190
														EHI_201280
														EHI_201830
														EHI_202590
