# Supplementary material for: Genomic determinants for initiation and length of natural antisense transcripts in Entamoeba histolytica
Source: Sci Rep. 2020 Nov 19;10:20190. doi: 10.1038/s41598-020-77010-4 (PMC7677554; doi:10.1038/s41598-020-77010-4)
Supplement: Supplementary file 9 — Supplementary Table 8. [file 41598_2020_77010_MOESM9_ESM.xlsx]

## Sheet: Sense
Mornico et al., 2020. Genomic determinants for initiation and length of natural antisense transcripts in Entamoeba histolytica
Table S8. SARTools results of the differential sense expression analysis of T4h vs T0h
Id	T0_1	T0_2	T4_1	T4_2	T4_3	norm.T0_1	norm.T0_2	norm.T4_1	norm.T4_2	norm.T4_3	baseMean	T0H	T4H	FC	log2FoldChange	stat	pvalue	padj	dispGeneEst	dispFit	dispMAP	dispersion	betaConv	maxCooks	outlier
EHI_000010	135	79	5	53	86	112	74	9	44	123	77.87	93	59	0.658	-0.603	-0.786	0.432112232645339	0.633439260927716	0.463810592161832	0.353617180937129	0.394747630510954	0.394747630510954	TRUE	0.528739126422855	No
EHI_000020	79	49	23	96	44	66	46	43	80	63	56.44	56	62	1.105	0.144	0.225	0.821609839130126	0.903692751210894	0.071954779951299	0.378577461418596	0.248518845481413	0.248518845481413	TRUE	0.0912183606793231	No
EHI_000130	2537	2818	3197	3819	1621	2108	2656	5923	3171	2319	3485.28	2382	3804	1.557	0.639	1.065	0.28687390912075	0.493958610544089	0.163584995262508	0.289333987398926	0.230848800612018	0.230848800612018	TRUE	0.476095262949886	No
EHI_000140	1211	929	1021	1832	931	1006	875	1891	1521	1332	1307.69	940	1581	1.648	0.721	1.401	0.161189175226883	0.344683791865579	0.0190739583635662	0.29178017390931	0.164008427799344	0.164008427799344	TRUE	0.166711782314576	No
EHI_000240	3011	3224	3068	4242	1571	2501	3038	5684	3522	2247	3479.49	2770	3818	1.358	0.441	0.764	0.445109377859721	0.644513773072075	0.117176108597925	0.28933643162096	0.212311928845647	0.212311928845647	TRUE	0.1633946209414	No
EHI_000250	788	778	244	253	120	655	733	452	210	172	434.84	694	278	0.419	-1.256	-2.129	0.0332486495880369	0.122129917942603	0.116514686577477	0.299639024384554	0.21986934287148	0.21986934287148	TRUE	1.56999226615862	No
EHI_000260	572	503	55	474	333	475	474	102	394	476	365.67	474	324	0.702	-0.511	-0.8	0.423615340254936	0.625690989912835	0.210971950876274	0.301866250522928	0.263776104198622	0.263776104198622	TRUE	0.810758416332028	No
EHI_000270	0	1	1	3	0	0	1	2	2	0	0.59	0	1	1.596	0.675	0.558	0.577048861963886	NA	1e-08	9.00520133921276	9.25207644740118	9.25207644740118	TRUE	0.110038698524288	No
EHI_000280	475	417	71	352	218	395	393	132	292	312	338.14	394	245	0.638	-0.649	-1.11	0.267159422892649	0.472700325060613	0.101581288932314	0.303006249318212	0.21534664081401	0.21534664081401	TRUE	0.836490749936846	No
EHI_000290	423	805	54	241	156	351	759	100	200	223	360.34	555	174	0.335	-1.578	-2.549	0.0107897435730345	0.0546525736864906	0.166582981707384	0.302073342370554	0.243981422663835	0.243981422663835	TRUE	0.663080091834036	No
EHI_000300	384	478	126	232	230	319	450	233	193	329	407.62	384	252	0.664	-0.59	-1.042	0.297492167690574	0.504381205173227	0.0750439115411136	0.300425361194027	0.200334291151032	0.200334291151032	TRUE	0.388894748730684	No
EHI_000410	128	240	95	841	337	106	226	176	698	482	330.68	166	452	2.529	1.338	1.915	0.0555351879672798	0.172686152769553	0.35284996817872	0.303347747725208	0.323851792422568	0.323851792422568	TRUE	0.0797373857149086	No
EHI_000420	22	29	88	333	98	18	27	163	276	140	95.25	22	193	7.582	2.923	4.727	2.2760750157616e-06	6.51908650036794e-05	0.0678972364973653	0.341618572872345	0.223009576663947	0.223009576663947	TRUE	0.316086811849873	No
EHI_000430	297	251	1653	1142	699	247	237	3062	948	1000	963.79	242	1670	2020-04-06	2.595	3.84	0.000123193434369045	0.00173465136674988	0.334105353807207	0.293177187363187	0.300854051546993	0.300854051546993	TRUE	3.16852615604706	No
EHI_000440	4282	7133	3131	2569	1410	3557	6722	5800	2133	2017	4211.31	5140	3317	0.662	-0.595	-0.929	0.352993146122562	0.561353963758065	0.21610791133115	0.289080734883656	0.26757451837595	0.26757451837595	TRUE	2.59149437734692	No
EHI_000450	185	147	14	295	113	154	139	26	245	162	136.06	146	144	0.994	-0.008	-0.011	0.990974618060179	0.994528355950869	0.380221014536065	0.325493464499807	0.347133653904748	0.347133653904748	TRUE	0.161162227911412	No
EHI_000460	45	33	9	126	32	37	31	17	105	46	45.95	34	56	1.578	0.658	0.86	0.389533058804499	0.595222111127384	0.353933154124289	0.399295309306449	0.381068710562718	0.381068710562718	TRUE	0.177626287667736	No
EHI_000470	500	215	43	144	126	415	203	80	120	180	212.6	309	127	0.43	-1.217	-2.006	0.0448251106154311	0.149702128436265	0.120230568772863	0.31194655173367	0.231108811306932	0.231108811306932	TRUE	0.426155556916104	No
EHI_000480	275	262	183	387	231	228	247	339	321	330	273.72	238	330	1.368	0.452	0.767	0.442831666677774	0.642601034728588	0.106109519837133	0.306569314003138	0.218517769736627	0.218517769736627	TRUE	0.00325413919394661	No
EHI_000490	69	99	176	152	55	57	93	326	126	79	106	75	177	2.223	1.153	1.66	0.0969350358427853	0.24839929438775	0.279173807301978	0.336167120744765	0.312891311719765	0.312891311719765	TRUE	0.322451511261399	No
EHI_000500	74	81	7	88	24	61	76	13	73	34	53.59	68	40	0.618	-0.693	-0.913	0.361189111712445	0.569600063117313	0.37031901652723	0.383400632433004	0.378233211280382	0.378233211280382	TRUE	0.386187107804701	No
EHI_000510	134790	180924	296981	268841	112064	111977	170501	550179	223217	160315	212230.45	141239	311237	2.116	1.082	1.77	0.0766851215609504	0.21235028611178	0.19968028320736	0.287889124434639	0.240947598745689	0.240947598745689	TRUE	0.616688597064024	No
EHI_000520	679	517	870	2168	983	564	487	1612	1800	1406	1048.54	526	1606	2.916	1.544	2.831	0.0046454403816378	0.0294767126341712	0.0558467464827563	0.292747811168284	0.186074358632463	0.186074358632463	TRUE	0.0441530373010658	No
EHI_000530	285	264	70	374	136	237	249	130	311	195	220.96	243	212	0.88	-0.184	-0.317	0.751036857745091	0.861323154622198	0.0793019586641107	0.311036153237301	0.209013970832217	0.209013970832217	TRUE	0.234706334127072	No
EHI_000540	441	418	354	657	171	366	394	656	546	245	364.42	380	482	1.259	0.332	0.567	0.570818843963199	0.742257331049853	0.108045662378195	0.301914352687114	0.216537030834898	0.216537030834898	TRUE	0.242579357145613	No
EHI_000550	325	502	44	317	167	270	473	82	263	239	307.53	372	195	0.545	-0.875	-1.341	0.179944366244829	0.368306059997987	0.236062443311639	0.304513301810095	0.275842588354706	0.275842588354706	TRUE	1.26160142139262	No
EHI_000560	110	128	102	116	88	91	121	189	96	126	120.18	106	137	1.272	0.347	0.574	0.565717782613784	0.738367238379222	0.0930263494499262	0.330466382478166	0.22653970737674	0.22653970737674	TRUE	0.207891888922403	No
EHI_000570	245	188	31	73	52	204	177	57	61	74	112.12	190	64	0.356	-1.489	-2.491	0.0127305818648904	0.0618422736255529	0.0706947884978852	0.333529374884201	0.21793602794172	0.21793602794172	TRUE	0.0758859694823176	No
EHI_000580	413	406	650	1417	581	343	383	1204	1177	831	800.18	363	1071	2.827	1.499	2.881	0.0039655419474095	0.026035740459214	0.0215621063521003	0.294263333062874	0.167241536977039	0.167241536977039	TRUE	0.226781456573161	No
EHI_000590	52826	101549	101018	113387	54288	43885	95699	187143	94144	77663	91133.95	69792	119650	1.67	0.74	1.247	0.212387386057364	0.40850511983227	0.156701220847191	0.287921179701025	0.225903745190572	0.225903745190572	TRUE	0.894111912484946	No
EHI_000600	94	65	74	69	67	78	61	137	57	96	87.99	70	97	1.352	0.435	0.672	0.501443249385038	0.689587138512409	0.149154715496796	0.346053687275297	0.261832548833632	0.261832548833632	TRUE	0.0822214291314696	No
EHI_000610	3283	6810	645	1402	969	2727	6418	1195	1164	1386	3177.17	4572	1248	0.297	-1.754	-2.604	0.00921465125578763	0.0488478335907637	0.315326894211109	0.289476445197986	0.300278227550533	0.300278227550533	TRUE	0.0555439065652948	No
EHI_000620	347	463	9	146	70	288	436	17	121	100	200.78	362	79	0.247	-2.018	-2.819	0.00481540114659669	0.0301703748144745	0.37942762187402	0.313364619854495	0.338715961340254	0.338715961340254	TRUE	1.79744221501686	No
EHI_000630	48	50	2	19	4	40	47	4	16	6	20.77	44	9	0.238	-2.074	-2.578	0.00993460454205535	0.0516853380377341	0.0866260955402695	0.534385147509648	0.388806801312177	0.388806801312177	TRUE	1.07745717456934	No
EHI_000640	155	66	10	76	22	129	62	19	63	31	62.7	96	38	0.43	-1.216	-1.647	0.0994885549863073	0.252633224788481	0.32989031188327	0.369519215163229	0.353480863570555	0.353480863570555	TRUE	0.921193867854938	No
EHI_000650	370	298	40	357	197	307	281	74	296	282	245.17	294	217	0.755	-0.406	-0.643	0.520076417000329	0.703968813942505	0.178619725078092	0.308747680162969	0.254403794899142	0.254403794899142	TRUE	1.65694078650544	No
EHI_000660	79	90	46	117	47	66	85	85	97	67	82.23	76	83	1.102	0.14	0.237	0.812382262024588	0.897308848255911	0.0305573540898207	0.35013049418117	0.209214299653678	0.209214299653678	TRUE	0.12153278907027	No
EHI_000670	249	494	56	320	224	207	466	104	266	320	388.95	336	230	0.699	-0.517	-0.755	0.450500369096771	0.648661316667148	0.319834631918433	0.301028146935983	0.308802237246596	0.308802237246596	TRUE	1.16302094670095	No
EHI_000680	41	5	66	45	66	34	5	122	37	94	47.19	20	84	3.752	1.908	2.354	0.018591616109647	0.0814447391409167	0.503394803926929	0.396352372931252	0.437571512977644	0.437571512977644	TRUE	0.0855195360647416	No
EHI_000690	4832	5459	17869	13491	6294	4014	5145	33104	11201	9004	11617.71	4580	17770	3.588	1.843	2020-09-02	0.00373101006575436	0.0248235058015247	0.261855254824183	0.288305692348252	0.263348768222896	0.263348768222896	TRUE	1.91246968113924	No
EHI_000700	1024	912	647	932	657	851	859	1199	774	940	839.86	855	971	1.131	0.177	0.326	0.744342910370198	0.857085403309007	0.0538607122313188	0.293961081189745	0.185006046657016	0.185006046657016	TRUE	0.128219699097911	No
EHI_000710	997	636	8005	2040	2107	828	599	14830	1694	3014	2852.66	714	6513	7.286	2.865	3.412	0.000643945902900183	0.00635104648579894	0.809160620659349	0.28965976039799	0.512411214934118	0.512411214934118	TRUE	0.699822298959313	No
EHI_000720	367	648	3351	706	337	305	611	6208	586	482	1167.99	458	2425	4.541	2.183	2.687	0.00721328346953241	0.0407126205236256	0.782994740103255	0.29224845816527	0.470782528343162	0.470782528343162	TRUE	11.1896640482344	No
EHI_000730	12958	11631	31138	21603	10666	10765	10961	57685	17937	15258	21628.32	10863	30293	2.628	1.394	2.193	0.0283330635329861	0.108929033325301	0.266180275314571	0.288101719359585	0.263655956856586	0.263655956856586	TRUE	3.82662137894021	No
EHI_000740	946	1000	1030	1342	757	786	942	1908	1114	1083	1097.04	864	1368	1.554	0.636	1.164	0.244445138100378	0.44667926184162	0.0650344688943156	0.292531948940547	0.187020125950937	0.187020125950937	TRUE	0.704388297198789	No
EHI_000750	88	66	30	56	59	73	62	56	46	84	84.44	68	62	0.916	-0.127	-0.214	0.830840213696572	0.908677316710522	0.0205684555714106	0.348501239291929	0.208412096488242	0.208412096488242	TRUE	0.384526001304146	No
EHI_000760	37	26	8	42	20	31	25	15	35	29	22.74	28	26	0.966	-0.05	-0.069	0.94495272674862	0.972881413570507	1e-08	0.513038961105548	0.317578657644107	0.317578657644107	TRUE	0.181676787573098	No
EHI_000770	134	214	20	294	144	111	202	37	244	206	156.61	156	162	2020-04-01	0.057	0.08	0.936096770212827	0.968699774311265	0.342962380159284	0.320557626183016	0.329572550266252	0.329572550266252	TRUE	0.874839653013106	No
EHI_000780	1188	318	196	756	1462	987	300	363	628	2091	886.38	644	1027	1.545	0.628	0.867	0.385802126707532	0.592080425918231	0.442960090355648	0.293641133425516	0.354860820764909	0.354860820764909	TRUE	1.10415818577556	No
EHI_000790	1985	1509	2208	512	202	1649	1422	4090	425	289	1283.13	1536	1601	1.048	0.068	0.084	0.933374796343394	0.967290822348465	0.765289100810416	0.291855111602278	0.466240619929635	0.466240619929635	TRUE	11.0068296033235	No
EHI_000800	1769	1828	4464	2132	622	1470	1723	8270	1770	890	2535.57	1596	3643	2.149	1.104	1.515	0.129689981360773	0.300107755317704	0.491741161216598	0.289884203816517	0.36119335090267	0.36119335090267	TRUE	1.22896347449961	No
EHI_000900	641	596	1964	166	215	533	562	3638	138	308	1010.09	548	1361	2.244	1.166	1.367	0.171482357102257	0.357689829651337	0.849154051295814	0.292933674393852	0.532406591620198	0.532406591620198	TRUE	9.05360314219487	No
EHI_000910	383	179	55	247	109	318	169	102	205	156	201.08	244	154	0.65	-0.621	-1.046	0.295690536719094	0.502468182131257	0.10070938983395	0.313326679800307	0.220630212110632	0.220630212110632	TRUE	0.166848577873669	No
EHI_000920	22	44	11	91	50	18	41	20	76	72	36.06	30	56	1.808	0.854	1.155	0.248293957235557	0.450961465585156	0.224632611548894	0.42986158871908	0.347548979477581	0.347548979477581	TRUE	0.998485582814494	No
EHI_000930	65	90	170	338	101	54	85	315	281	144	150.22	70	247	3.338	1.739	2.92	0.00350137502315828	0.0236946955597406	0.0845369251578166	0.321948121054777	0.218002745883718	0.218002745883718	TRUE	0.304193079869013	No
EHI_001040	84	105	7	19	14	70	99	13	16	20	47.71	84	16	0.219	-2.189	-3.025	0.00248923832539142	0.0181925671517862	0.195809581135026	0.395183758977192	0.317549064700955	0.317549064700955	TRUE	0.0744826497932542	No
EHI_001050	1942	2602	2333	2834	1466	1613	2452	4322	2353	2097	2504-11-01	2032	2924	1.416	0.502	0.889	0.374088143730827	0.581477208370308	0.100748336211815	0.289909571357686	0.201514669842677	0.201514669842677	TRUE	1.05410900642078	No
EHI_001060	32	20	2	42	19	27	19	4	35	27	26.88	23	22	0.983	-0.025	-0.03	0.975890935879536	0.987725030209519	0.388330290731958	0.47832184778945	0.445729135444138	0.445729135444138	TRUE	0.564212907435236	No
EHI_001070	2777	1743	897	1246	866	2307	1643	1662	1035	1239	1670.88	1975	1312	0.675	-0.567	-1.046	0.295371318685093	0.502179841019727	0.0581582348988155	0.290929153111759	0.184138428454114	0.184138428454114	TRUE	0.322129195937168	No
EHI_001080	435	284	37	311	145	361	268	69	258	207	260.91	314	178	0.585	-0.773	-1.246	0.212770686478676	0.40892638388785	0.156846794691412	0.307487855784427	0.244526133433852	0.244526133433852	TRUE	0.832324107446074	No
EHI_001090	173	180	409	702	372	144	170	758	583	532	345.19	157	624	3.744	1.905	3.308	0.000940819869455582	0.0085507667837597	0.0877404553192796	0.302696883850521	0.20694360652452	0.20694360652452	TRUE	0.193765529178401	No
EHI_001100	1309	1352	349	605	325	1087	1274	647	502	465	823.76	1180	538	0.469	-1.092	-2.092	0.0364301374024386	0.129966981322606	0.0242002800161823	0.294080192607753	0.168654767434877	0.168654767434877	TRUE	0.175039129157691	No
EHI_001110	63	61	80	165	68	52	57	148	137	97	89.57	54	127	2.233	1.159	2.011	0.0443382055869528	0.148702780577197	1e-08	0.345024842051503	0.197710968468031	0.197710968468031	TRUE	0.20421810205207	No
EHI_001120	206	398	59	355	139	171	375	109	295	199	223.56	273	201	0.753	-0.41	-0.647	0.517819440255701	0.70197482500301	0.184992404393477	0.310766512570994	0.257163255223875	0.257163255223875	TRUE	0.125106719797613	No
EHI_001130	10118	2432	8878	4360	3211	8406	2292	16447	3620	4594	6156.21	5349	8220	1.487	0.572	0.747	0.455224312072463	0.652687392898857	0.545256316811727	0.288696653428024	0.408128126060431	0.408128126060431	TRUE	3.6771260848993	No
EHI_001140	322	125	65	131	165	268	118	120	109	236	162.12	193	155	0.818	-0.29	-0.432	0.665565765791322	0.805097449303836	0.254343549401321	0.319445594815121	0.292349980179345	0.292349980179345	TRUE	1.03922215232572	No
EHI_001150	521	453	74	273	320	433	427	137	227	458	391.71	430	274	0.653	-0.616	-1.006	0.314365479253476	0.522104907571269	0.164348745532598	0.300935372996958	0.238796233689681	0.238796233689681	TRUE	0.770075092139287	No
EHI_001160	256	175	41	126	159	213	165	76	105	227	178.67	189	136	0.736	-0.442	-0.658	0.510711433832716	0.696203236317727	0.258685867509764	0.316520802861171	0.292904906229846	0.292904906229846	TRUE	1.46922807243736	No
EHI_001170	112	79	3	27	50	93	74	6	22	72	62.05	84	33	0.432	-1.21	-1.549	0.121409266596175	0.288245082747689	0.469207155001029	0.370380023396466	0.405254521466019	0.405254521466019	TRUE	1.38338513629868	No
EHI_001180	91	140	8	22	18	76	132	15	18	26	60.07	104	20	0.216	-2.214	-3.04	0.00236560223141051	0.017517714870197	0.263953787485462	0.373100369380083	0.32961061725453	0.32961061725453	TRUE	0.156524894772583	No
EHI_001280	527	856	783	1914	864	438	807	1451	1589	1236	1131.07	622	1425	2.213	1.146	2.121	0.0338849582286311	0.123857590172844	0.0498575477217463	0.292391536239944	0.182200458583081	0.182200458583081	TRUE	0.0806613292765838	No
EHI_001290	73	49	3462	1090	798	61	46	6414	905	1142	1238.78	54	2820	35.475	5.149	6.421	1.35762454249766e-10	1.5744430354939e-08	0.702282783776784	0.291997970339376	0.449133050351984	0.449133050351984	TRUE	4.10083394245828	No
EHI_001400	7058	4559	2507	2031	2155	5863	4296	4644	1686	3083	3940-04-01	5080	3138	0.633	-0.66	-1.115	0.264868367532387	0.469823951018427	0.129471449681821	0.289164319620342	0.224153088245888	0.224153088245888	TRUE	0.168448162518277	No
EHI_001410	71	71	298	527	280	59	67	552	438	401	227.49	63	464	6.747	2.754	2020-09-04	9.57133332389358e-07	3.13589562292347e-05	0.0448687772743654	0.310371183076729	0.190953233708063	0.190953233708063	TRUE	0.127423483887105	No
EHI_001420	54617	43297	19084	2797	2830	45373	40803	35355	2322	4049	27641.51	43088	13909	0.36	-1.476	-1.833	0.066871306668545	0.193973273932935	0.72319894314283	0.288050223071999	0.461607487294674	0.461607487294674	TRUE	11.1084756255245	No
EHI_001430	368	216	147	300	277	306	204	272	249	396	324.74	255	306	1.187	0.247	0.426	0.66982405411882	0.807614411952088	0.0917287408808481	0.303631005070344	0.21046813068305	0.21046813068305	TRUE	0.366693512774397	No
EHI_001630	44	10	145	21	20	37	9	269	17	29	48.48	23	105	3.791	1.923	2.063	0.0391368176312186	0.136269986154251	1.05265513516153	0.393469190393906	0.650190154094021	0.650190154094021	TRUE	4.34868701945384	No
EHI_001635	464	456	30	106	65	385	430	56	88	93	265.67	408	79	0.209	-2.256	-3.984	6.7670998422304e-05	0.0010669301899141	0.0389151443461608	0.307136478633513	0.195352484225206	0.195352484225206	TRUE	0.247895429760429	No
EHI_001730	0	5	0	1	0	0	5	0	1	0	0.91	2	0	0.49	-1.028	-0.781	0.434696510032574	NA	1e-08	5.93519126065605	5.65711201073045	5.65711201073045	TRUE	0.070105283682442	No
EHI_001740	0	1	4	1	0	0	1	7	1	0	2020-02-01	0	3	2.375	1.248	0.961	0.336747680914131	NA	10	5.30567909470285	6.03557553278362	6.03557553278362	TRUE	0.516803232100415	No
EHI_001750	70	63	10	192	240	58	59	19	159	343	115.38	58	174	2.673	1.419	1.798	0.0721368849721982	0.204089042929979	0.573983980935884	0.332237435366134	0.427088978024581	0.427088978024581	TRUE	0.0582872283745613	No
EHI_001760	1241	794	346	1598	1023	1031	748	641	1327	1463	965.96	890	1144	1.271	0.345	0.56	0.575607411719646	0.744978741846999	0.1827614768005	0.293165279281516	0.245415350078164	0.245415350078164	TRUE	0.868279129247473	No
EHI_001770	172	165	16	254	89	143	155	30	211	127	146.86	149	123	0.837	-0.257	-0.359	0.719713055672185	0.840833664710772	0.361216552310989	0.322727427332335	0.338102871067104	0.338102871067104	TRUE	0.15820237812612	No
EHI_001780	24489	30698	3385	17870	9596	20344	28930	6271	14837	13728	18282.26	24637	11612	0.491	-1.027	-1.669	0.0951801584726124	0.245686984773752	0.169824769691003	0.288145044160889	0.245021811479679	0.245021811479679	TRUE	0.987524136339681	No
EHI_001790	149	237	466	209	120	124	223	863	174	172	252.63	174	403	2.185	1.127	1.563	0.118084943617736	0.2830035767381	0.406986946423996	0.308131310973723	0.348904225751769	0.348904225751769	TRUE	5.49466280337367	No
EHI_001800	17	7	37	5	0	14	7	69	4	0	12.74	10	24	1.999	0.999	0.877	0.380476071048909	0.587261296380557	2.53963233416578	0.689750280817183	1.19795583230632	1.19795583230632	TRUE	2.94086875921064	No
EHI_001810	985	649	455	762	308	818	612	843	633	441	609.01	715	639	0.899	-0.154	-0.282	0.777832308042837	0.876488666549739	0.0508909914249696	0.296271849338356	0.185169977479836	0.185169977479836	TRUE	0.0933915724841495	No
EHI_001820	93	73	45	26	23	77	69	83	22	33	46.65	73	46	0.645	-0.633	-0.91	0.362709642360216	0.571260244556781	0.168224868418962	0.397625195670735	0.303727016960684	0.303727016960684	TRUE	0.891972564551962	No
EHI_001830	1641	1433	139	295	284	1363	1350	258	245	406	729.86	1356	303	0.24	-2.06	-3.563	0.000366001806947795	0.0040807679291805	0.10273233203224	0.294879813228285	0.21070388169051	0.21070388169051	TRUE	0.488372208110064	No
EHI_001840	187	182	1240	92	45	155	172	2297	76	64	356.97	164	812	4.148	2.053	2.21	NA	NA	1.23750281651036	0.302207585810855	0.667112516492186	0.667112516492186	TRUE	14.8095324050586	No
EHI_001850	1177	1566	983	4640	1779	978	1476	1821	3853	2545	1970.48	1227	2740	2.155	1.108	1.971	0.0486758656969808	0.158014234873742	0.0897495751515414	0.290463261737845	0.199482118720379	0.199482118720379	TRUE	0.112532039877094	No
EHI_001860	66	40	182	16	3	55	38	337	13	4	62.61	46	118	2.271	1.184	1.22	NA	NA	1.33183714836438	0.369635726260776	0.741734302841526	0.741734302841526	TRUE	11.5791158165165	No
EHI_001870	88	80	12	97	42	73	75	22	81	60	61.13	74	54	0.755	-0.406	-0.602	0.547437371556166	0.724290969379886	0.153585759860711	0.371622261977129	0.284932976499632	0.284932976499632	TRUE	0.254992172998149	No
EHI_001880	106	209	32	86	52	88	197	59	71	74	101.62	142	68	0.502	-0.994	-1.541	0.123341754533651	0.291032810231957	0.156472652132606	0.33824896201505	0.260496763068759	0.260496763068759	TRUE	0.0477624571694172	No
EHI_001890	20	20	0	52	22	17	19	0	43	31	21.25	18	25	1.361	0.444	0.465	0.641787727307187	0.789458682389738	1.03586971015169	0.528786519573562	0.67431937613175	0.67431937613175	TRUE	0.275970030995734	No
EHI_001900	69	89	204	537	192	57	84	378	446	275	194.64	70	366	4.797	2.262	3.863	0.00011222539863918	0.00161060232897447	0.0781800446936228	0.314168502731892	0.210547148673653	0.210547148673653	TRUE	0.0473939434302589	No
EHI_001910	806	718	1203	872	349	670	677	2229	724	499	847.52	674	1151	1.651	0.723	1.055	0.291487049248862	0.498232918226503	0.338537076086836	0.293905988611315	0.312534226161635	0.312534226161635	TRUE	1.14341134834152	No
EHI_001920	72	48	144	100	35	60	45	267	83	50	76.14	52	133	2.372	1.246	1.718	0.0858785023572366	0.229664726690177	0.32820666906677	0.355103958579476	0.343975395158663	0.343975395158663	TRUE	0.489842520617456	No
EHI_001930	171	151	64	220	87	142	142	119	183	124	147.14	142	142	1	0	0.001	0.999396781078102	0.999471185245841	0.0877271786800874	0.322661480440905	0.218381064185784	0.218381064185784	TRUE	0.341411250557883	No
EHI_001940	8894	4515	11396	5861	2324	7389	4255	21112	4866	3325	7962.76	5822	9768	1.621	0.697	0.974	0.330202930686638	0.538826040805832	0.486637184070376	0.288507972418108	0.346644560167523	0.346644560167523	TRUE	3.30455225072873	No
EHI_001950	2234	1212	1095	1330	1617	1856	1142	2029	1104	2313	1750.15	1499	1815	1.197	0.259	0.414	0.678894794442107	0.81415120857976	0.205076627481739	0.290790360087029	0.25391285799295	0.25391285799295	TRUE	0.5350751609491	No
EHI_001960	645	701	461	2072	969	536	661	854	1720	1386	957.55	598	1320	2.125	1.087	1.872	0.0612300932534442	0.183352369043122	0.109785148998251	0.293211788006191	0.214041904533121	0.214041904533121	TRUE	0.0937902276271374	No
EHI_001970	45	27	6	56	19	37	25	11	46	27	30.83	31	28	0.922	-0.117	-0.157	0.874878808265211	0.935018460611551	0.164650497272587	0.45395594326499	0.341603421211351	0.341603421211351	TRUE	0.141590614218721	No
EHI_001980	160	79	110	259	127	133	74	204	215	182	140	104	200	1.87	0.903	1.512	0.130526605533851	0.300946623049347	0.0885761029544788	0.324434644828411	0.221349877020577	0.221349877020577	TRUE	0.0340156030501881	No
EHI_001990	1255	1096	230	1000	625	1043	1033	426	830	894	862.98	1038	717	0.702	-0.51	-0.933	0.350835365666371	0.559047623605737	0.0579696420749286	0.29379774987418	0.187198558434056	0.187198558434056	TRUE	0.720592149180162	No
EHI_002000	252	209	164	323	178	209	197	304	268	255	257.4	203	276	1.338	0.42	0.776	0.437893985182785	0.638886706088884	0.0286262774362337	0.307755937932432	0.17938477628496	0.17938477628496	TRUE	0.041798766363752	No
EHI_002010	277	199	8	136	68	230	188	15	113	97	125.42	209	75	0.393	-1.349	-1.85	0.06433327735563	0.189266078562895	0.391716533708495	0.328685034373077	0.352787835440531	0.352787835440531	TRUE	1.81500804946137	No
EHI_002110	128	86	29	27	35	106	81	54	22	50	66.27	94	42	0.465	-1.104	-1.73	0.0837070713597768	0.225919159396005	0.0815170326993205	0.365122789479064	0.247213047904676	0.247213047904676	TRUE	0.729792313336069	No
EHI_002120	83	41	29	13	16	69	39	54	11	23	39.05	54	29	0.564	-0.827	-1.053	0.292501538927275	0.49919618503495	0.384287869489756	0.418975375514083	0.405345127402512	0.405345127402512	TRUE	0.57320274287526	No
EHI_002130	2476	1864	4019	3711	2858	2057	1757	7445	3081	4089	3030.64	1907	4872	2.425	1.278	1.996	0.0459166378423042	0.151911582455982	0.22781892287823	0.289554356418251	0.267425648165799	0.267425648165799	TRUE	0.232112006864391	No
EHI_002140	797	511	213	581	297	662	482	395	482	425	544.36	572	434	0.767	-0.383	-0.729	0.466205221990671	0.661931587253006	0.0251731706212671	0.297270235599838	0.170773992287927	0.170773992287927	TRUE	0.0560252740889442	No
EHI_002150	1614	848	819	905	992	1341	799	1517	751	1419	1170.38	1070	1229	1.14	0.189	0.308	0.758197388366701	0.865986354725779	0.17588131293031	0.292239510037693	0.24168810023138	0.24168810023138	TRUE	0.698276688298392	No
EHI_002160	16258	17467	7915	8426	4712	13506	16461	14663	6996	6741	10522.33	14984	9467	0.647	-0.628	-1.09	0.275580838894612	0.482689372117415	0.124618911544806	0.288351568760011	0.210993438509495	0.210993438509495	TRUE	1.40536504721553	No
EHI_002170	127	140	45	103	95	106	132	83	86	136	114.86	119	102	0.862	-0.214	-0.353	0.724049836432753	0.843625765703979	0.0923727647922258	0.33243896125828	0.227271267737724	0.227271267737724	TRUE	0.394137680819452	No
EHI_002180	1085	1189	610	722	503	901	1121	1130	599	720	841.42	1011	816	0.815	-0.295	-0.544	0.586649588242552	0.751880919651006	0.0489537256266316	0.293949724659445	0.183542313299146	0.183542313299146	TRUE	0.648341501795406	No
EHI_002190	6164	956	1688	1599	2166	5121	901	3127	1328	3099	2557-05-01	3011	2518	0.85	-0.234	-0.322	0.747777652520129	0.85934615504345	0.464975081141448	0.289866888094662	0.361562074402927	0.361562074402927	TRUE	1.03973553861879	No
EHI_002200	1880	969	235	989	1571	1562	913	435	821	2247	1374.99	1238	1168	0.945	-0.081	-0.108	0.913608482494461	0.955727960855704	0.518892730807369	0.291588529618005	0.383887571409291	0.383887571409291	TRUE	0.993561090607591	No
EHI_002210	208	101	10	57	56	173	95	19	47	80	91.55	134	49	0.392	-1.35	-1.904	0.0568722220738018	0.17532252753244	0.293686450430099	0.343790461025869	0.324060974378265	0.324060974378265	TRUE	0.344844056794071	No
EHI_002220	0	0	2	0	1	0	0	4	0	1	0.57	0	2	2.012	1.009	0.847	0.397027781230142	NA	10	9.26002486690428	10	10	TRUE	0.0213428921788318	No
EHI_002230	1	6	2	3	0	1	6	4	2	0	1.72	4	2	0.771	-0.375	-0.283	0.777268982111525	NA	1e-08	3.26227432495372	2.33093376074266	2.33093376074266	TRUE	0.160757067490917	No
EHI_002240	16	10	19	9	6	13	9	35	7	9	12.41	11	17	1.412	0.497	0.557	0.57759264932535	0.746242035020067	0.256364400098082	0.700444312686932	0.521649591108446	0.521649591108446	TRUE	1.3999371014235	No
EHI_002250	14	13	4	12	19	12	12	7	10	27	11.47	12	15	1.222	0.289	0.327	0.743722779016278	0.856444757010344	0.150435256084309	0.73432153920729	0.503151310949896	0.503151310949896	TRUE	0.932359641460825	No
EHI_002350	188	223	37	93	84	156	210	69	77	120	128.43	183	89	0.502	-0.993	-1.688	0.0914384082229361	0.239106898512498	0.0610626920217835	0.327728290541079	0.21249485900831	0.21249485900831	TRUE	0.418880013008914	No
EHI_002560	54	36	61	56	82	45	34	113	46	117	84.41	40	92	2.186	1.128	1.674	0.0940935753610992	0.244148927530548	0.191043833495624	0.348519723199971	0.28248858844325	0.28248858844325	TRUE	0.96948655167286	No
EHI_002670	718	1141	511	979	419	596	1075	947	813	599	890.83	836	786	0.943	-0.085	-0.141	0.8881559871247	0.941790288525899	0.145315535732845	0.293612286396127	0.233115053403034	0.233115053403034	TRUE	0.226404513688152	No
EHI_002780	1612	1509	6902	3496	1158	1339	1422	12786	2903	1657	3982.39	1380	5782	3.756	1.909	2.662	0.00777561227627507	0.0428951949516234	0.473377511947982	0.289150617388648	0.34819914197067	0.34819914197067	TRUE	1.37727576237572	No
EHI_002790	2119	2001	732	1934	839	1760	1886	1356	1606	1200	1658.01	1823	1387	0.769	-0.379	-0.729	0.465802880189641	0.661663894782384	0.0274911213869451	0.290952937119845	0.168322436439941	0.168322436439941	TRUE	0.114741486701078	No
EHI_002990	4392	3743	2210	2272	2310	3649	3527	4094	1886	3305	3435.15	3588	3095	0.869	-0.202	-0.314	0.753329062153371	0.862626314202219	0.24244260863514	0.289355423297443	0.269317008333159	0.269317008333159	TRUE	0.265580970002065	No
EHI_003000	441	479	328	382	176	366	451	608	317	252	411.79	408	392	0.959	-0.06	-0.102	0.918806344708987	0.958240145877005	0.10978774626526	0.300298038960371	0.21637377447924	0.21637377447924	TRUE	1.04897446360594	No
EHI_003010	3105	3719	7052	5771	3591	2579	3505	13064	4792	5137	5053-11-01	3042	7664	2.411	1.269	2.148	0.0317097972561963	0.118288727170921	0.160474552689243	0.288878203771464	0.223440058910118	0.223440058910118	TRUE	2.31271338633367	No
EHI_003020	104	103	10	49	25	86	97	19	41	36	58.72	92	32	0.377	-1.405	-1.942	0.052139078233598	0.165223929679623	0.273146974921867	0.375058404703611	0.333292420331004	0.333292420331004	TRUE	0.31228692408235	No
EHI_003030	93	45	126	56	22	77	42	233	46	31	80.36	60	103	1.645	0.718	0.945	0.344681902089845	0.553443938653225	0.436542413018329	0.351576098571265	0.38609775287515	0.38609775287515	TRUE	3.81212762718755	No
EHI_003040	282	129	52	62	52	234	122	96	51	74	110.15	178	74	0.436	-1.198	-1.907	0.0565197095298475	0.17465591398998	0.128309900270287	0.334345968011621	0.246164690418168	0.246164690418168	TRUE	0.216408504911676	No
EHI_003250	151	120	3	93	32	125	113	6	77	46	84.69	119	43	0.396	-1.336	-1.77	0.0766544779520066	0.212309196356558	0.430207218151609	0.348316971713205	0.376880730497714	0.376880730497714	TRUE	0.433470854187634	No
EHI_003260	552	687	528	2135	903	459	647	978	1773	1292	1010.07	553	1348	2.333	1.222	2.123	0.0337275657906704	0.12341661434652	0.103608766993876	0.292933806526014	0.209663316483841	0.209663316483841	TRUE	0.0951321643743963	No
EHI_003270	0	3	3	1	1	0	3	6	1	1	1.26	2	3	1.505	0.59	0.437	0.662028317218203	NA	1.74187798972274	4.35752715991662	3.73130395563729	3.73130395563729	TRUE	0.316400983038077	No
EHI_003380	1	3	3	3	1	1	3	6	2	1	2020-05-03	2	3	1.431	0.517	0.438	0.66124989390486	0.802514732315254	1e-08	1.75108661028936	1.05025353052448	1.05025353052448	TRUE	0.156718815472614	No
EHI_003580	4	6	1	3	1	3	6	2	2	1	2020-05-03	4	2	0.537	-0.898	-0.775	0.438447101064276	0.639329416721337	1e-08	1.75107093554405	0.99220889813949	0.99220889813949	TRUE	0.0406633153272815	No
EHI_003590	0	0	0	0	0	0	0	0	0	0	0	0	0	NA	NA	NA	NA	NA	NA	NA	NA	NA	NA	NA	NA
EHI_003690	0	0	1	0	0	0	0	2	0	0	0.28	0	1	1.322	0.403	0.339	0.734452113210831	NA	1e-08	18.8346511431392	10	10	TRUE	0.376494147404893	No
EHI_003790	0	1	7	6	1	0	1	13	5	1	2020-06-04	0	6	5.186	2.375	1.996	0.0459251795096959	0.151911582455982	1e-08	1.40148879442937	0.989764760121581	0.989764760121581	TRUE	0.142597575167192	No
EHI_003890	849	514	6821	1575	549	705	484	12636	1308	785	2559.66	594	4910	6.423	2.683	3.049	0.00229868037149015	0.0171545407945707	1.01830810346945	0.289865199580385	0.579257240138044	0.579257240138044	TRUE	5.46758615071363	No
EHI_003900	1037	1832	1190	726	261	861	1726	2205	603	373	1065.11	1294	1060	0.833	-0.263	-0.38	0.704032536770712	0.829439490128134	0.360098359637161	0.292671876488228	0.320673133877203	0.320673133877203	TRUE	2.28792399135518	No
EHI_003910	73	139	64	433	143	61	131	119	360	205	165.72	96	228	2.262	1.178	1.822	0.0684532024624266	0.196944071252469	0.189091768737769	0.318758713647223	0.265879736528558	0.265879736528558	TRUE	0.115428573148202	No
EHI_003920	128	190	19	171	86	106	179	35	142	123	121.26	142	100	0.721	-0.471	-0.72	0.471426645788494	0.666316722735358	0.186690268579217	0.330085529773642	0.271940516992899	0.271940516992899	TRUE	1.27887116033504	No
EHI_003930	2848	904	626	967	1282	2366	852	1160	803	1834	1440.89	1609	1266	0.798	-0.326	-0.513	0.608046904652416	0.766655371860617	0.225547428626195	0.291418252077747	0.263196724634363	0.263196724634363	TRUE	0.301603966446145	No
EHI_003940	74726	62923	109769	76617	67623	62079	59298	203355	63615	96739	88513.15	60688	121236	1.92	0.941	1.478	0.139303406886495	0.313891788178713	0.239631150754012	0.287922843114758	0.264337145425158	0.264337145425158	TRUE	0.301084712442007	No
EHI_003950	116	326	9	79	25	96	307	17	66	36	76.16	202	40	0.224	-2.158	-3.063	0.00219029496005916	0.016647659105534	0.262125477195182	0.355088850695446	0.31771301466492	0.31771301466492	TRUE	0.614854417288097	No
EHI_004050	2	7	4	224	194	2	7	7	186	278	72.75	4	157	22.371	4.484	4.938	7.87320401520813e-07	2.65064535178674e-05	0.867714729832084	0.35824456335949	0.544202474558574	0.544202474558574	TRUE	0.0521505538443313	No
EHI_004060	0	4	0	0	7	0	4	0	0	10	2.59	2	3	1.432	0.518	0.389	0.697383407044822	0.825164119123187	3.87236073179972	2.26199221928234	2.58760162502645	2.58760162502645	TRUE	1.60166379991042	No
EHI_004070	46	56	1	16	15	38	53	2	13	21	2020-11-26	46	12	0.309	-1.695	-2.149	0.0316169290290196	0.118073452223192	0.108522304672817	0.483922996055295	0.384361310096042	0.384361310096042	TRUE	0.374751704205074	No
EHI_004170	1086	1979	3603	3880	1173	902	1865	6675	3222	1678	2633.79	1384	3858	2.621	1.39	2.132	0.0330462610980651	0.121650543248805	0.268291574531179	0.289808904692658	0.278826587712391	0.278826587712391	TRUE	0.142581006621158	No
EHI_004180	474	266	48	169	232	394	251	89	140	332	275.86	322	187	0.602	-0.732	-1.079	0.280546443324316	0.487022534656958	0.293241364857025	0.306424256158995	0.300978579620244	0.300978579620244	TRUE	1.49666706041416	No
EHI_004190	357	331	151	106	71	297	312	280	88	102	187.82	304	157	0.533	-0.907	-1.448	0.147545193520118	0.325523432422272	0.160874163881306	0.31512397506483	0.249518419386454	0.249518419386454	TRUE	2.24056195571165	No
EHI_004200	5819	12422	18143	20822	7690	4834	11706	33611	17288	11001	14392.91	8270	20633	2.365	1.242	1.941	0.0522427008762497	0.165357257509581	0.247101545078451	0.288220719588723	0.267280992163134	0.267280992163134	TRUE	0.19052013439597	No
EHI_004210	36	35	16	116	94	30	33	30	96	134	53.8	32	87	2.566	1.359	1.839	0.0658865724174658	0.192277716116406	0.303583420333873	0.383024313237921	0.351649132294455	0.351649132294455	TRUE	0.076976402894294	No
EHI_004220	6	7	9	28	15	5	7	17	23	21	12.43	6	20	3.032	2020-06-01	1.778	0.075455882513692	0.209969427454717	0.200690853131784	0.699903279587051	0.506486977141333	0.506486977141333	TRUE	0.0473165972619611	No
EHI_004230	4010	4563	2738	6743	4097	3331	4300	5072	5599	5861	4775-04-01	3816	5511	1.424	0.51	0.988	0.323032449993407	0.531483998765739	0.0258657697146684	0.288937208256005	0.165860400655474	0.165860400655474	TRUE	0.0293912791862432	No
EHI_004340	5710	327	1941	481	599	4744	308	3596	399	857	2723-04-01	2526	1617	0.682	-0.552	-0.59	0.555203555599811	0.729834098858563	1.31252317603185	0.28974494385659	0.685835928791415	0.685835928791415	TRUE	4.80859080054798	No
EHI_004350	674	248	1051	629	1235	560	234	1947	522	1767	878.54	397	1412	3.241	1.696	2.411	0.015917110550421	0.0727260360625187	0.385185681849931	0.293692690530549	0.331549858783376	0.331549858783376	TRUE	0.873704284204113	No
EHI_004360	74	76	46	297	120	61	72	85	247	172	130.37	66	168	2.398	1.262	2020-04-02	0.0413672572654696	0.141612223967139	0.117149531412722	0.327136565544724	0.236869559705322	0.236869559705322	TRUE	0.0660746192983567	No
EHI_004370	14867	11588	3683	29525	8311	12351	10920	6823	24514	11889	15300.05	11636	14409	1.222	0.29	0.477	0.633245501762617	0.784249263967843	0.17700490856524	0.288199629024999	0.237494087077672	0.237494087077672	TRUE	0.412300424694441	No
EHI_004380	658	840	1336	1278	531	547	792	2475	1061	760	1099.4	670	1432	2.055	1.039	1.708	0.0877169291884561	0.233110743882225	0.166686769088638	0.292521942948582	0.237768551167249	0.237768551167249	TRUE	0.64654137218862	No
EHI_004390	191	163	808	239	274	159	154	1497	198	392	504.4	156	696	3.958	1.985	2.783	0.00538049469075573	0.032733779520345	0.399510119622002	0.298015391027728	0.339936629277542	0.339936629277542	TRUE	0.826401818916065	No
EHI_004400	39	181	80	371	191	32	171	148	308	273	180.52	102	243	2.231	1.158	1.557	0.119560908108312	0.285268504195195	0.454966300819084	0.31622593917064	0.37268962269874	0.37268962269874	TRUE	0.364664220270344	No
EHI_004410	25	10	42	82	39	21	9	78	68	56	39.22	15	67	4.013	2.005	2.973	0.00295312863194346	0.0208019805521219	0.00734253059612133	0.418413344358159	0.260854945757141	0.260854945757141	TRUE	0.0440001993285015	No
EHI_004420	517	431	130	366	167	430	406	241	304	239	266.07	418	261	0.641	-0.641	-1.174	0.240571383368768	0.441897359878662	0.033674114435307	0.307107465413997	0.184698835671792	0.184698835671792	TRUE	0.117006011224802	No
EHI_004430	548	527	287	500	423	455	497	532	415	605	484.05	476	517	1.083	0.115	0.206	0.83653217461593	0.912103041318125	0.0693917847344914	0.298442137958028	0.194991755681166	0.194991755681166	TRUE	0.158413896726535	No
EHI_004440	553	528	312	512	428	459	498	578	425	612	493.19	478	538	2020-12-01	0.163	0.292	0.770219531252743	0.87247446444155	0.0700930905833163	0.298245997691179	0.195223519412092	0.195223519412092	TRUE	0.201319363021858	No
EHI_004450	82	44	4	20	34	68	41	7	17	49	38.22	54	24	0.476	-1.071	-1.417	0.156448337507348	0.338362665872839	0.257460710718455	0.421826856261642	0.362377092913533	0.362377092913533	TRUE	1.23207123195312	No
EHI_004460	110	132	111	165	114	91	124	206	137	163	129.03	108	169	1.531	0.614	1.071	0.284171272395583	0.490846391302534	0.0446274136200885	0.32754559605171	0.201110014283955	0.201110014283955	TRUE	0.103992314680624	No
EHI_004470	109	92	20	196	111	91	87	37	163	159	110.98	89	120	1.327	0.409	0.618	0.536904638820333	0.716280723387609	0.19641997341827	0.333998296458163	0.278190265203323	0.278190265203323	TRUE	1.57362152851664	No
EHI_004480	31	22	222	162	41	26	21	411	135	59	98.27	24	202	7.394	2.886	3.924	8.69445237858074e-05	0.00129625503664234	0.354838313673632	0.339963302292078	0.346053601222246	0.346053601222246	TRUE	0.167093059983795	No
EHI_004490	6016	5676	17948	3474	1704	4998	5349	33250	2884	2438	10593.16	5174	12857	2.267	1.181	1.434	NA	NA	0.837035329818755	0.288348315186764	0.488339674231064	0.488339674231064	TRUE	11.7500540916078	No
EHI_004500	55	61	6	119	59	46	57	11	99	84	65.35	52	65	1.24	0.311	0.422	0.673057579286213	0.810131416272338	0.329362874402107	0.366212391528767	0.352445656536456	0.352445656536456	TRUE	1.1074680603388	No
EHI_004510	63	53	8	156	59	52	50	15	130	84	71.06	51	76	1.453	0.539	0.733	0.463704913330749	0.660125911484947	0.339579359751563	0.359917242777352	0.352069536016124	0.352069536016124	TRUE	0.141909063628392	No
EHI_004520	2	3	267	368	68	2	3	495	306	97	113.96	2	299	80.883	6.338	7.698	1.37931435364937e-14	5.29380848930628e-12	1e-08	0.332792989535146	0.327572728979697	0.327572728979697	TRUE	0.0151808605306155	No
EHI_004530	459	347	140	192	137	381	327	259	159	196	284.12	354	205	0.592	-0.757	-1.378	0.168318760680989	0.353727458108217	0.0389924032812394	0.305884987585607	0.186425955582566	0.186425955582566	TRUE	0.268471145087636	No
EHI_004540	148	123	19	147	107	123	116	35	122	153	114.64	120	103	0.877	-0.19	-0.291	0.771366176696434	0.873016585548114	0.180036570410193	0.332524344748267	0.270994845340159	0.270994845340159	TRUE	0.500751180478705	No
EHI_004550	2294	2561	601	148	74	1906	2413	1113	123	106	1380.21	2160	447	0.238	-2.07	-2.641	0.00827565220549694	0.0450475339542607	0.603068490537769	0.291574451467339	0.430533325995002	0.430533325995002	TRUE	9.42316524848794	No
EHI_004560	5	2	4	10	6	4	2	7	8	9	2020-08-05	3	8	2.247	1.168	1.079	0.280668336189173	0.487171179742752	1e-08	1.2955841799848	0.831672367725218	0.831672367725218	TRUE	0.00468833047183735	No
EHI_004570	353	497	109	728	319	293	468	202	604	456	548.21	380	421	1.096	0.133	0.203	0.838938318504945	0.913380386840422	0.248345384847332	0.297204182816208	0.276458560583643	0.276458560583643	TRUE	0.333185949948239	No
EHI_004580	292	232	118	270	106	243	219	219	224	152	223.11	231	198	0.866	-0.207	-0.332	0.739692581001404	0.854169465894683	0.162398509897825	0.310812892199611	0.246342960126351	0.246342960126351	TRUE	0.218503247638324	No
EHI_004590	6424	4985	3441	3708	2903	5337	4698	6375	3079	4153	4796.75	5018	4536	0.909	-0.138	-0.222	0.823964405869018	0.905036676163766	0.197129578635714	0.28893235505376	0.249269162559223	0.249269162559223	TRUE	0.300759342313741	No
EHI_004600	3795	5487	2134	187	90	3153	5171	3953	155	129	3025-05-01	4162	1412	0.388	-1.365	-1.504	NA	NA	1.16176433418226	0.289557481228499	0.629217364257135	0.629217364257135	TRUE	14.693708447574	No
EHI_004610	1343	606	519	414	577	1116	571	961	344	825	733.11	844	710	0.853	-0.23	-0.336	0.737230269259647	0.852463198907425	0.334610190696385	0.294848698238164	0.311409928069579	0.311409928069579	TRUE	0.715165955763373	No
EHI_004620	41	62	9	61	19	34	58	17	51	27	44.45	46	32	0.711	-0.493	-0.679	0.497368713200164	0.686372911898275	0.227024042064434	0.403037298359665	0.330904099958493	0.330904099958493	TRUE	0.59418704657024	No
EHI_004630	137	118	1094	354	158	114	111	2027	294	226	424.6	112	849	6.36	2.669	3.494	0.000476004149476106	0.00500717599053448	0.547382288897442	0.299922887221669	0.400488462459378	0.400488462459378	TRUE	6.94656363344471	No
EHI_004640	2027	1884	785	833	1237	1684	1775	1454	692	1770	1703.45	1730	1305	0.764	-0.389	-0.639	0.522806628897064	0.706028093492938	0.169046240673196	0.290870570566733	0.237825632159524	0.237825632159524	TRUE	0.593824055533472	No
EHI_004740	192	166	86	91	64	160	156	159	76	92	139.2	158	109	0.698	-0.519	-0.88	0.37909317373151	0.585874676105807	0.0725219255288287	0.324646594199236	0.214819793027339	0.214819793027339	TRUE	0.702624174522171	No
EHI_004750	4553	2161	5573	3702	4062	3782	2037	10324	3074	5811	4865-03-01	2910	6403	2.096	1.067	1.65	0.0988635472977402	0.251664587995176	0.252009063516856	0.288917374587393	0.273875731615135	0.273875731615135	TRUE	0.108885795788009	No
EHI_004760	2015	2143	4000	3919	1693	1674	2020	7410	3254	2422	3488.24	1847	4362	2.253	1.172	1.925	0.0541715703430744	0.169742641571849	0.189270376335278	0.289332741563622	0.238509030477017	0.238509030477017	TRUE	0.787911126415032	No
EHI_004770	470	499	61	539	224	390	470	113	448	320	351.66	430	294	0.7	-0.514	-0.789	0.429932074529699	0.631246863827461	0.238428402758536	0.302423836865093	0.275495608211816	0.275495608211816	TRUE	0.260662305554051	No
EHI_004780	1538	1148	946	700	748	1278	1082	1753	581	1070	1075.74	1180	1135	0.965	-0.052	-0.084	0.932878622653874	0.967149690368873	0.177036119922999	0.292624371578235	0.242410158204326	0.242410158204326	TRUE	0.131801273507544	No
EHI_004790	10883	12436	12022	6085	3242	9041	11720	22272	5052	4638	9724.68	10380	10654	1.028	0.04	0.059	0.952672286665466	0.976889070746352	0.356089919952047	0.288391478876314	0.301814473961013	0.301814473961013	TRUE	5.54980213377851	No
EHI_004800	402	511	1372	549	299	334	482	2542	456	428	674.99	408	1142	2.602	1.38	1.919	0.0550026457779945	0.171546445492408	0.424873839769904	0.295450058569327	0.348763141796886	0.348763141796886	TRUE	6.77402810309171	No
EHI_004810	1359	1434	4129	2213	1145	1129	1351	7649	1837	1638	2393.87	1240	3708	2.793	1.482	2.225	0.0260496556373039	0.102858619687214	0.295798192662354	0.290003726117209	0.292491765799377	0.292491765799377	TRUE	5.22924369184472	No
EHI_004820	194	266	495	742	306	161	251	917	616	438	482.34	206	657	3.012	1.591	2.703	0.00686755868884417	0.0392895723455041	0.1134685650037	0.298479518806717	0.218230084560136	0.218230084560136	TRUE	0.104754990825312	No
EHI_004830	376	770	324	901	366	312	726	600	748	524	673.68	519	624	1.189	0.25	0.421	0.673587815006719	0.810201033557087	0.12675677532911	0.295464815163401	0.223542643463593	0.223542643463593	TRUE	0.180199081623969	No
EHI_004840	858	1763	1322	1163	651	713	1661	2449	966	931	1588.77	1187	1449	1.207	0.271	0.419	0.675418700510986	0.81145688256543	0.272866268506143	0.291087520899464	0.273495696318829	0.273495696318829	TRUE	2.16529610025217	No
EHI_004850	242	343	278	523	201	201	323	515	434	288	379.03	262	412	1.536	0.619	1.043	0.297132271534433	0.504026423306566	0.122323227382536	0.301372559880909	0.222533229847838	0.222533229847838	TRUE	0.183130638370585	No
EHI_004855	222	351	127	87	57	184	331	235	72	82	168.99	258	130	0.524	-0.931	-1.414	0.157426583847047	0.339712658765846	0.225359224009472	0.318161469209648	0.279294866064121	0.279294866064121	TRUE	2.28293930486564	No
EHI_004860	1837	2098	1596	2943	1426	1526	1977	2957	2444	2040	1981.23	1752	2480	1.399	0.485	0.938	0.34821490781673	0.556749023214562	0.0242519875049768	0.290449162761626	0.165992010993132	0.165992010993132	TRUE	0.081467685561566	No
EHI_004870	284	256	57	345	197	236	241	106	286	282	212.07	238	225	0.949	-0.076	-0.128	0.898478967453814	0.948021991187423	0.107776532011238	0.312007664514225	0.224214292936754	0.224214292936754	TRUE	1.07634239742444	No
EHI_004880	1708	1532	701	633	345	1419	1444	1299	526	494	1011.18	1432	773	0.557	-0.845	-1.418	0.1561314614715	0.33784051577749	0.129755617859681	0.292928236694688	0.226448344236564	0.226448344236564	TRUE	2.0482240839065	No
EHI_004890	203	62	34	80	78	169	58	63	66	112	94.66	114	80	0.729	-0.456	-0.6	0.548798250321752	0.725011368794257	0.459256689094565	0.341950179455665	0.388784434652411	0.388784434652411	TRUE	0.489516484522364	No
EHI_004900	119	147	116	430	183	99	139	215	357	262	215.53	119	278	2.243	1.165	1.958	0.0502012152065783	0.161482979853919	0.106423405125553	0.311619100129756	0.22089407833973	0.22089407833973	TRUE	0.1608236489652	No
EHI_004910	26	10	11	54	19	22	9	20	45	27	2020-09-20	16	31	1.889	0.918	1.16	0.246193565981148	0.448970699406022	0.157718248500497	0.542683966894704	0.390759238882848	0.390759238882848	TRUE	0.187474917411736	No
EHI_004920	4764	4238	41829	70915	34393	3958	3994	77491	58880	49202	28852.15	3976	61858	14.056	3.813	7.393	1.43487988972313e-13	3.70668106897131e-11	0.0275523693954709	0.288042451113051	0.165772455479849	0.165772455479849	TRUE	0.0521700012650704	No
EHI_004930	155	148	73	138	78	129	139	135	115	112	182.2	134	121	0.9	-0.153	-0.241	0.80925466262341	0.895741420815777	0.168461463012025	0.315964807296401	0.251666925262377	0.251666925262377	TRUE	0.0501351536227908	No
EHI_004940	454	288	87	332	203	377	271	161	276	290	275.42	324	242	0.758	-0.399	-0.712	0.476375741090514	0.670222160149663	0.0555775624712717	0.306454098441859	0.194627393856164	0.194627393856164	TRUE	0.436078706006987	No
EHI_004950	1	0	1	3	1	1	0	2	2	1	2020-09-01	0	2	2.045	1.032	0.769	0.441666648125087	NA	1e-08	4.97561689991346	4.0617133104567	4.0617133104567	TRUE	0.0366024414784419	No
EHI_004960	1735	734	1228	2861	2141	1441	692	2275	2375	3063	1673.09	1066	2571	2.313	1.21	2.063	0.0391419072058032	0.136269986154251	0.125439654003167	0.290925102358947	0.219325335267801	0.219325335267801	TRUE	0.169086965866892	No
EHI_004970	466	361	280	439	166	387	340	519	364	237	552.16	364	373	1.021	0.03	0.053	0.958110325379775	0.979027536956224	0.0869030748038787	0.297137326716043	0.204521867925579	0.204521867925579	TRUE	0.253023046273207	No
EHI_004980	736	831	474	1116	339	611	783	878	927	485	772.26	697	763	2020-09-01	0.124	0.222	0.823985598859738	0.905036676163766	0.0729465419279806	0.294494654409699	0.194421027414059	0.194421027414059	TRUE	0.595026686244591	No
EHI_004990	1725	2098	946	3264	1043	1433	1977	1753	2710	1492	1844.85	1705	1985	1.158	0.212	0.387	0.698824620176917	0.825621031032237	0.0674702143331765	0.290640206580754	0.187714951093942	0.187714951093942	TRUE	0.618103148088678	No
EHI_005000	131	133	1140	196	57	109	125	2112	163	82	357.94	117	786	5.491	2.457	2.853	0.0043301040173667	0.0279645611852341	0.911510527151373	0.302168527281441	0.543128563802573	0.543128563802573	TRUE	5.12016898269743	No
EHI_005010	1596	1788	12592	4553	1415	1326	1685	23328	3780	2024	4527-02-01	1506	9711	5.53	2.467	3.206	0.00134466899341304	0.0113389445000109	0.633738568485261	0.288995951095741	0.412332633007484	0.412332633007484	TRUE	1.20121983472302	No
EHI_005020	4361	4777	4004	2472	1785	3623	4502	7418	2052	2554	3769.62	4062	4008	0.989	-0.016	-0.026	0.979309596098553	0.989032032413853	0.207434047705154	0.289223182484691	0.253985716619496	0.253985716619496	TRUE	3.35396812860908	No
EHI_005030	17	24	518	1269	266	14	23	960	1054	381	384.06	18	798	34.329	5.101	7.983	1.4238924403954e-15	1.36622479655939e-12	0.161456763729418	0.301195740736243	0.241868256026254	0.241868256026254	TRUE	0.422458775304913	No
EHI_005040	153	167	206	1355	483	127	157	382	1125	691	372.13	142	733	4.773	2.255	3.815	0.000136288775689216	0.00188610694969267	0.115533742739769	0.301623352466185	0.219414105438032	0.219414105438032	TRUE	0.0382465135094146	No
EHI_005050	10	13	11	24	14	8	12	20	20	20	13.77	10	20	1.838	0.878	1.015	0.310218380381484	0.517788705723717	0.0317138889477993	0.659766918772224	0.475074726379271	0.475074726379271	TRUE	0.000241399786640578	No
EHI_005060	6347	5449	969	156	107	5273	5135	1795	130	153	1750.71	5204	693	0.165	-2.6	-3.14	0.00169063872159041	0.0136709207085433	0.851710297758999	0.290789433077751	0.49431546661345	0.49431546661345	TRUE	11.143936803682	No
EHI_005070	608	628	238	881	345	505	592	441	731	494	568.09	548	555	1.012	0.018	0.031	0.975649567709929	0.987725030209519	0.10549376283639	0.296877305958454	0.213631873700474	0.213631873700474	TRUE	0.455978268262406	No
EHI_005080	171	150	297	180	223	142	141	550	149	319	221.75	142	339	2.265	1.179	1.758	0.0787484238343938	0.21623961293582	0.267814838002528	0.310952934489767	0.292753469571246	0.292753469571246	TRUE	0.0604965252953577	No
EHI_005090	14	22	7	66	16	12	21	13	55	23	22.52	16	30	1.795	0.844	1.061	0.28848897517703	0.495440845320685	0.225185761392854	0.51516842316913	0.397865067146975	0.397865067146975	TRUE	0.32777889369211	No
EHI_005100	1964	3039	2611	5324	1866	1632	2864	4837	4420	2669	3102.76	2248	3975	1.726	0.788	1.434	0.151473563459256	0.330437392106531	0.0657246578966781	0.289515087749519	0.18990515436691	0.18990515436691	TRUE	0.501391490954063	No
EHI_005110	4	13	150	321	98	3	12	278	267	140	130.59	8	228	22.61	4.499	6.42	1.35960241284368e-10	1.5744430354939e-08	0.178103910518311	0.327069535275911	0.272503401414328	0.272503401414328	TRUE	0.601626930394208	No
EHI_005120	414	254	49	126	103	344	239	91	105	147	182.86	292	114	0.411	-1.282	-2.138	0.032532852082078	0.120363988278721	0.104853512283818	0.315863714638315	0.224302098226816	0.224302098226816	TRUE	0.297162504320177	No
EHI_005130	1752	1286	490	622	399	1455	1212	908	516	571	874.74	1334	665	0.515	-0.957	-1.695	0.0900552838973799	0.237031620977153	0.0900646199201444	0.293717968814237	0.200993425242698	0.200993425242698	TRUE	0.582915527832007	No
EHI_005140	243	743	853	3055	988	202	700	1580	2537	1413	1363.75	451	1843	3.733	2020-09-01	2.909	0.00362039150245954	0.0242799396168442	0.253089723749438	0.291619231319596	0.278981357450679	0.278981357450679	TRUE	0.655866191337318	No
EHI_005150	57739	29907	82243	50550	68081	47967	28184	152361	41971	97395	67222.59	38076	97242	2.383	1.253	1.769	0.0769380396005727	0.212849582760368	0.358581401391272	0.287941162870665	0.338259687065645	0.338259687065645	TRUE	0.0444121949883649	No
EHI_005160	17	13	32	83	39	14	12	59	69	56	36.04	13	61	4.204	2.072	3.099	0.0019439477260597	0.015182005700093	1e-08	0.429941491808882	0.24951499916502	0.24951499916502	TRUE	0.0553586464803392	No
EHI_005260	7	3	3	2	1	6	3	6	2	1	3.91	4	3	0.701	-0.513	-0.449	0.653356135364665	0.797576605448341	1e-08	1.59563748239635	0.969986564816968	0.969986564816968	TRUE	0.219928143786933	No
EHI_005460	6875	7547	4742	4950	3010	5711	7112	8785	4110	4306	6040.94	6412	5734	0.899	-0.154	-0.275	0.783476290747785	0.879835870538201	0.0742286273582819	0.288712522864283	0.198905695610929	0.198905695610929	TRUE	1.31666167804793	No
EHI_005560	0	0	1	1	0	0	0	2	1	0	0.3	0	1	1.624	0.7	0.588	0.556212335366009	NA	1e-08	17.4629591534692	10	10	TRUE	0.0155736937273718	No
EHI_005657	787	129	111855	4085	11634	654	122	207220	3392	16643	30119.81	388	75752	78.413	6.293	6.401	1.54055494274923e-10	1.73901466772692e-08	1.44462973018207	0.288034982727442	0.787936338224276	0.787936338224276	TRUE	1.43027012349827	No
EHI_005660	0	0	22	0	0	0	0	41	0	0	4.72	0	14	3.241	1.696	1.383	0.166534761714705	0.351814198796316	10	1.37185507481778	2.54682436793443	10	TRUE	4.25619129117433	No
EHI_005860	1790	991	311	1056	634	1487	934	576	877	907	1065.26	1210	787	0.661	-0.596	-1.074	0.282728770743885	0.489545704743827	0.0706750742512035	0.292671185986987	0.193566277938582	0.193566277938582	TRUE	0.315669053641407	No
EHI_005870	586	816	234	846	392	487	769	434	702	561	759.89	628	566	0.902	-0.148	-0.258	0.796566804544355	0.887621890123958	0.0966784170319996	0.294602634708772	0.208136282463487	0.208136282463487	TRUE	0.191712092103481	No
EHI_005880	103	88	5	228	89	86	83	9	189	127	82.87	84	108	1.275	0.351	0.445	0.656512784615384	0.799540909858427	0.552307352813906	0.349646484620817	0.426198950051477	0.426198950051477	TRUE	0.134295277880576	No
EHI_005890	139368	116977	217301	132276	135421	115781	110238	402566	109828	193729	167340.02	113010	235374	1.993	0.995	1.527	0.126746217392829	0.29584226849031	0.267846831331271	0.287895595888679	0.278950764153494	0.278950764153494	TRUE	0.184476282357926	No
EHI_005900	114	106	15	118	67	95	100	28	98	96	85.72	98	74	0.778	-0.362	-0.529	0.596807455925401	0.758315792229088	0.22811494212399	0.347590700287048	0.299109973428063	0.299109973428063	TRUE	1.0875122037814	No
EHI_005910	11033	2180	2840	1859	3753	9166	2054	5261	1544	5369	4964.78	5610	4058	0.745	-0.426	-0.558	0.576979177911447	0.746090108532073	0.57342533546747	0.288896231116484	0.403869014076974	0.403869014076974	TRUE	1.79151769395327	No
EHI_005920	367	254	14	294	66	305	239	26	244	94	166.02	272	121	0.485	-1.045	-1.338	0.180744839681092	0.369044753220263	0.577948239669482	0.318704570443575	0.421287211309506	0.421287211309506	TRUE	0.547367810840444	No
EHI_005930	3	0	1	5	4	2	0	2	4	6	2.95	1	4	2.095	1.067	0.844	0.398720501830945	0.604311463510672	0.319267803683272	2.02476553392869	1.58752392319421	1.58752392319421	TRUE	0.065804851827928	No
EHI_005940	116	138	40	110	89	96	130	74	91	127	133.29	113	97	0.866	-0.208	-0.357	0.721216713996234	0.841931356488347	0.0537375222019835	0.326276511538161	0.20667545943093	0.20667545943093	TRUE	0.314100335428258	No
EHI_005950	4452	5134	854	2673	2110	3699	4838	1582	2219	3019	3379-07-01	4268	2273	0.546	-0.873	-1.634	0.102336319698341	0.257142495792707	0.0492042439658189	0.289380159265309	0.179003073724725	0.179003073724725	TRUE	0.276099801574158	No
EHI_005960	639	740	251	974	344	531	697	465	809	492	637.3	614	589	0.961	-0.058	-0.102	0.918413656831543	0.95799430441203	0.089892903374868	0.295898660467598	0.202505456612073	0.202505456612073	TRUE	0.634778329362408	No
EHI_005970	2495	3732	2334	1420	657	2073	3517	4324	1179	940	2915.16	2795	2148	0.779	-0.361	-0.531	0.595317455596314	0.757569096345707	0.330070360315304	0.289621278332782	0.306506309877813	0.306506309877813	TRUE	4.71170256156534	No
EHI_005980	130	118	10	30	22	108	111	19	25	31	60.8	110	25	0.252	-1.991	-2.996	0.00273819998637851	0.0196171948890787	0.0840431587054775	0.372071165639708	0.265335588227524	0.265335588227524	TRUE	0.123337358312068	No
EHI_005990	32	38	0	7	4	27	36	0	6	6	13.72	32	4	0.17	-2.56	-2.83	0.00465587349385905	0.0295150300344543	1e-08	0.661042581684638	0.484858456369842	0.484858456369842	TRUE	0.28784604936409	No
EHI_006000	101	98	42	46	27	84	92	78	38	39	63.37	88	52	0.6	-0.737	-1.161	0.245731584533392	0.448493529216991	0.0698781779924569	0.368654628883426	0.245964899282401	0.245964899282401	TRUE	0.627738582197878	No
EHI_006010	691	727	510	681	561	574	685	945	565	803	659.06	630	771	1.216	0.282	0.533	0.594362533842721	0.756776453555258	0.0319220194403902	0.295633359223807	0.173563223161647	0.173563223161647	TRUE	0.141458722078397	No
EHI_006020	508	546	64	186	113	422	515	119	154	162	273.32	468	145	0.325	-1.622	-3.047	0.00230840995964814	0.0172157889658925	0.0102937242664354	0.306596866470179	0.172622155488462	0.172622155488462	TRUE	0.114558151932467	No
EHI_006030	1412	1437	305	1110	806	1173	1354	565	922	1153	1057.25	1264	880	0.708	-0.498	-0.92	0.357741546625406	0.566342128618149	0.0493351418704912	0.29270758237813	0.183606286064208	0.183606286064208	TRUE	0.241665242046302	No
EHI_006040	1271	885	12	277	97	1056	834	22	230	139	446.58	945	130	0.162	-2.627	-3.611	0.000305206070171055	0.0035392112886177	0.445476295551949	0.299329512817282	0.355961109783582	0.355961109783582	TRUE	1.30612136689952	No
EHI_006050	1563	2455	375	1291	556	1298	2314	695	1072	795	1304.19	1806	854	0.488	-1.034	-1.87	0.0615384809801595	0.184014887351216	0.0718478891976914	0.291790681907355	0.192201820093329	0.192201820093329	TRUE	0.298507085782819	No
EHI_006060	336	456	152	828	313	279	430	282	687	448	395.72	354	472	1.318	0.398	0.685	0.493546340942385	0.682992479435361	0.100376253735739	0.30080310373591	0.212982429284419	0.212982429284419	TRUE	0.108592365660646	No
EHI_006070	13351	17564	31411	16931	8715	11091	16552	58191	14058	12467	19917.14	13822	28239	1.95	0.964	1.409	0.158975573621606	0.341847107485039	0.398855729603098	0.288122057025581	0.311994357403856	0.311994357403856	TRUE	5.26504855811491	No
EHI_006080	4	7	146	26	10	3	7	270	22	14	40.21	5	102	13.719	3.778	3.987	6.7003813930329e-05	0.00105765244715172	0.936148533419192	0.415183278222503	0.620857953229252	0.620857953229252	TRUE	8.49159101049141	No
EHI_006090	162	97	11	142	135	135	91	20	118	193	109.48	113	110	0.983	-0.024	-0.033	0.973975592144199	0.987433758947693	0.438611776827996	0.334630113382081	0.375392607514548	0.375392607514548	TRUE	0.125787349353769	No
EHI_006100	1024	1174	309	453	199	851	1106	572	376	285	665.86	978	411	0.437	-1.195	-2.094	0.0362171139442431	0.129540858144566	0.0946574171517576	0.295554054705688	0.20501926666267	0.20501926666267	TRUE	0.645632175547624	No
EHI_006110	50	83	11	90	33	42	78	20	75	47	50.91	60	47	0.816	-0.293	-0.416	0.677740513890238	0.813155441504784	0.202993774142992	0.388430438700787	0.313475255179837	0.313475255179837	TRUE	0.110046852579172	No
EHI_006120	17	31	5	45	35	14	29	9	37	50	2020-02-26	22	32	1.44	0.526	0.621	0.534431598175982	0.71441881612804	0.473729733822101	0.484597951873857	0.483741493486592	0.483741493486592	TRUE	0.17934288682895	No
EHI_006130	1832	1459	372	774	1004	1522	1375	689	643	1436	1211.15	1448	923	0.652	-0.616	-1.01	0.312538508405581	0.520432599902339	0.178040862085617	0.292092240137935	0.239320878486137	0.239320878486137	TRUE	1.39825158901684	No
EHI_006140	190	153	49	235	114	158	144	91	195	163	139.94	151	150	0.996	-0.006	-0.008	0.993553354019571	0.996371945094804	0.377304968301361	0.324451084210772	0.34592982584449	0.34592982584449	TRUE	0.255994482831963	No
EHI_006150	602	850	127	877	383	500	801	235	728	548	571.22	650	504	0.786	-0.347	-0.569	0.569170657929224	0.741035940982295	0.161571293344119	0.296827952264998	0.238337060746157	0.238337060746157	TRUE	0.258292857809982	No
EHI_006160	90	128	28	213	108	75	121	52	177	155	128.63	98	128	1.283	0.36	0.511	0.609423772217392	0.767809935490173	0.31929274732962	0.327666559576519	0.324141473402005	0.324141473402005	TRUE	0.952277821791298	No
EHI_006170	1279	2102	869	7421	1617	1063	1981	1610	6162	2313	2605.16	1522	3362	2.101	1.071	1.622	0.104818109535877	0.261325476131298	0.310632530262362	0.289830263714359	0.287181107633257	0.287181107633257	TRUE	0.875696024190085	No
EHI_006180	133	148	25	93	45	110	139	46	77	64	85.3	124	62	0.526	-0.927	-1.415	0.15709167199224	0.339262448532438	0.162010006442031	0.347883253626318	0.269339925453624	0.269339925453624	TRUE	0.193126786381656	No
EHI_006190	1067	1044	100	1075	515	886	984	185	893	737	798.77	935	605	0.664	-0.591	-0.909	0.36348358081794	0.571674855535345	0.250489200676471	0.294274611086783	0.275804897091561	0.275804897091561	TRUE	1.13055619369538	No
EHI_006200	767	1176	252	645	460	637	1108	467	536	658	674.91	872	554	0.647	-0.629	-1.166	0.243759347219381	0.446106173187731	0.0447462896213116	0.295450892049604	0.181295938944623	0.181295938944623	TRUE	0.156705778681276	No
EHI_006300	20	28	4	9	8	17	26	7	7	11	2020-09-16	22	8	0.444	-1.173	-1.471	0.141231620820647	0.31656338436238	1e-08	0.605983510901593	0.365377077275859	0.365377077275859	TRUE	0.083737887413342	No
EHI_006310	49	31	10	7	15	41	29	19	6	21	22.16	35	15	0.464	-1.108	-1.389	0.164809955507229	0.349304533343106	0.201084662769752	0.518875782789781	0.398815825445631	0.398815825445631	TRUE	0.850794229008878	No
EHI_006430	18	16	20	16	8	15	15	37	13	11	15.32	15	20	1.32	0.401	0.482	0.630065066094285	0.782585671090572	0.141850746255141	0.621975046829457	0.438068871466856	0.438068871466856	TRUE	0.897268596098563	No
EHI_006530	234	236	807	538	292	194	222	1495	447	418	438.77	208	787	3.479	1.798	2.723	0.006477030644575	0.0376486164641177	0.264121155862291	0.299533499841421	0.284565912134653	0.284565912134653	TRUE	3.59168979893345	No
EHI_006540	16	23	15	68	26	13	22	28	56	37	29.47	18	40	2.194	1.134	1.585	0.112913823483531	0.274479079054338	0.0757395893957767	0.461584175688975	0.303487450203633	0.303487450203633	TRUE	0.152748271383215	No
EHI_006550	2041	1032	677	1787	1777	1696	973	1254	1484	2542	1539.56	1334	1760	1.299	0.378	0.597	0.550736763921001	0.726795063341272	0.219356527682043	0.291190521876083	0.260411037805811	0.260411037805811	TRUE	0.813229877557013	No
EHI_006560	1084	139	386	246	309	901	131	715	204	442	470.7	516	454	0.891	-0.167	-0.216	0.829108764979588	0.908065066446866	0.586502053203286	0.298742132608764	0.414737248431377	0.414737248431377	TRUE	0.119000517473167	No
EHI_006670	29099	27730	24928	10628	6818	24174	26133	46181	8824	9754	22656.13	25154	21586	0.869	-0.203	-0.294	0.768552586610884	0.871880986858717	0.328635992722017	0.288090980438619	0.316378325061801	0.316378325061801	TRUE	6.07210856213919	No
EHI_006680	221	347	47	257	101	184	327	87	213	144	196.87	256	148	0.599	-0.738	-1.243	0.213899762918549	0.410122111802008	0.0951671595497897	0.313871183291163	0.220396061370729	0.220396061370729	TRUE	0.208163536826402	No
EHI_006690	738	352	526	898	1377	613	332	974	746	1970	825.6	472	1230	2.437	1.285	1.864	0.0622821609837537	0.185301499112905	0.333822767444926	0.294066328477502	0.315984239382696	0.315984239382696	TRUE	0.433175744461203	No
EHI_006700	651	531	747	933	525	541	500	1384	775	751	689.47	520	970	1.817	0.861	1.562	0.118255827828606	0.283244158252622	0.0684947207467846	0.295290736795732	0.190354068356106	0.190354068356106	TRUE	0.813937807571712	No
EHI_006710	1320	1427	467	2559	985	1097	1345	865	2125	1409	1310.41	1221	1466	1.193	0.254	0.448	0.653909221834712	0.797807926201513	0.093828908290695	0.291772048220745	0.203072516994053	0.203072516994053	TRUE	0.107643606807083	No
EHI_006720	473	411	19	679	410	393	387	35	564	587	372.03	390	395	1.017	0.025	0.032	0.974229734966577	0.987433758947693	0.560099301489845	0.301626708867265	0.403755676777165	0.403755676777165	TRUE	3.46221801227829	No
EHI_006730	324	207	284	345	310	269	195	526	286	443	337.65	232	418	1.743	0.802	1.289	0.197482600227751	0.389360518309604	0.174488985472488	0.303028328693868	0.24737124740298	0.24737124740298	TRUE	0.155191131360042	No
EHI_006740	722	554	438	436	371	600	522	811	362	531	527	561	568	1.014	0.019	0.033	0.973954866295702	0.987433758947693	0.131000502585201	0.297580050093038	0.226241634370759	0.226241634370759	TRUE	0.163395493828989	No
EHI_006750	331	154	605	355	287	275	145	1121	295	411	351.66	210	609	2.678	1.421	1.94	0.0523332009223106	0.165487732577542	0.44514398679607	0.302423945071448	0.363001374844704	0.363001374844704	TRUE	0.599170719933567	No
EHI_006760	63	84	670	594	282	52	79	1241	493	403	377.32	66	712	9.457	3.241	5.18	2.22079511543556e-07	8.94470690567218e-06	0.173479838200749	0.301433846287596	0.24618962040407	0.24618962040407	TRUE	0.892893939226448	No
EHI_006770	214	346	46	255	108	178	326	85	212	155	194.18	252	151	0.616	-0.7	-1.171	0.241408054516057	0.442949651183472	0.103311457200138	0.314231572805971	0.223163013561691	0.223163013561691	TRUE	0.188187916225844	No
EHI_006780	83	101	32	233	86	69	95	59	193	123	115.2	82	125	1.496	0.581	0.925	0.354771524144403	0.563048899318498	0.127559007605806	0.332308441402706	0.24589208790382	0.24589208790382	TRUE	0.0894088508524082	No
EHI_006790	0	0	0	0	0	0	0	0	0	0	0	0	0	NA	NA	NA	NA	NA	NA	NA	NA	NA	NA	NA	NA
EHI_006800	392	574	782	759	284	326	541	1449	630	406	642.05	434	828	1.844	0.883	1.408	0.1590698941069	0.341995180463827	0.19711720920105	0.295839144304634	0.253374469431421	0.253374469431421	TRUE	0.422103629584982	No
EHI_006810	11659	11622	21611	11932	7418	9686	10952	40036	9907	10612	14850.93	10319	20185	1.88	0.911	1.397	0.162327677283253	0.346118680785069	0.309275696502069	0.28820974873624	0.278821078183854	0.278821078183854	TRUE	4.52326699014147	No
EHI_006820	244	273	2317	1010	283	203	257	4292	839	405	897.15	230	1845	6.791	2.764	3.672	0.000240796569170063	0.00293923984835888	0.551527825756054	0.293571796198916	0.388648781480192	0.388648781480192	TRUE	0.691769537911959	No
EHI_006830	1944	1180	15230	4207	1558	1615	1112	28215	3493	2229	5404.83	1364	11312	6.865	2.779	3.527	0.000420635591986851	0.00455310065041045	0.699036058330118	0.288812270283529	0.437103663047782	0.437103663047782	TRUE	3.75149688611332	No
EHI_006840	1413	1055	35005	7508	3387	1174	994	64849	6234	4845	11084.8	1084	25309	17.242	4.108	5.095	NA	NA	0.761267391148688	0.288326878936396	0.462654097146952	0.462654097146952	TRUE	11.4198407022209	No
EHI_006850	12	38	40	23	34	10	36	74	19	49	41.1	23	47	1.928	0.947	1.185	0.236067661612723	0.436255728028004	0.429451868574241	0.412432966182819	0.418792646155285	0.418792646155285	TRUE	0.0892090241774134	No
EHI_006860	58486	84014	105716	108979	51686	48588	79174	195847	90484	73940	86993.75	63881	120090	1.825	0.868	1.484	0.137847742913948	0.311840473318132	0.145888704266893	0.287923853373874	0.218773768517556	0.218773768517556	TRUE	1.01124642970163	No
EHI_006870	5	7	20	19	7	4	7	37	16	10	12.21	6	21	3.275	1.711	1.933	0.0532138744825388	0.167523312848358	0.12783554544174	0.707263716063417	0.473323783708362	0.473323783708362	TRUE	0.234488301377591	No
EHI_006880	73	108	124	130	66	61	102	230	108	94	105.72	82	144	1.713	0.776	1.208	0.227069492913469	0.426009008143385	0.157363641551069	0.336294055603404	0.259801747740758	0.259801747740758	TRUE	1.24660541567452	No
EHI_006885	1076	335	6897	7664	1284	894	316	12777	6363	1837	3389.34	605	6992	9.71	3.279	4.66	3.15447583146137e-06	8.59514682434496e-05	0.39333571667508	0.28937556876382	0.332326094629563	0.332326094629563	TRUE	0.0352625939865939	No
EHI_006890	186	182	860	1832	478	155	172	1593	1521	684	597.6	164	1266	7.039	2.815	4.756	1.97486578940439e-06	5.77960177539635e-05	0.124927747840918	0.29643238541299	0.2209979494014	0.2209979494014	TRUE	0.963746530072855	No
EHI_006900	939	1038	358	943	373	780	978	663	783	534	727.08	879	660	0.762	-0.393	-0.693	0.488563276119906	0.67870282310718	0.0862425421548779	0.294906631192768	0.202693380818964	0.202693380818964	TRUE	0.12259021718755	No
EHI_006910	301	304	117	579	199	250	286	217	481	285	306.34	268	328	1.211	0.276	0.456	0.64861463510846	0.794025370765693	0.138203283102737	0.304578171389628	0.23320760035513	0.23320760035513	TRUE	0.414101974919632	No
EHI_006920	715	528	292	776	418	594	498	541	644	598	516.52	546	594	1.087	0.121	0.212	0.83182714338279	0.909485106386213	0.0880015769181318	0.297777135829238	0.203913334722832	0.203913334722832	TRUE	0.0350720461111353	No
EHI_006930	412	414	116	586	187	342	390	215	487	268	356.03	366	323	0.889	-0.17	-0.286	0.775049443451382	0.875408994692879	0.124957003684579	0.302245374999508	0.222363636489204	0.222363636489204	TRUE	1.08796269476157	No
EHI_006940	4832	6210	1047	1320	713	4014	5852	1940	1096	1020	2910-08-01	4933	1352	0.29	-1.788	-3.233	0.00122604565360594	0.0105680838688823	0.0819924588879368	0.289624345849636	0.192741600799038	0.192741600799038	TRUE	0.855718976546501	No
EHI_006950	681	195	62	126	123	566	184	115	105	176	213.25	375	132	0.376	-1.412	-2.152	0.0314254904870097	0.117489177209018	0.230592128881073	0.311874040762037	0.277568482938264	0.277568482938264	TRUE	0.414244142665192	No
EHI_006960	178	168	5	70	92	148	158	9	58	132	99.91	153	66	0.468	-1.096	-1.461	0.144112593421834	0.320507362158195	0.440304277281417	0.339110722182629	0.376288120916189	0.376288120916189	TRUE	0.356750980458929	No
EHI_006970	121	196	18	80	61	101	185	33	66	87	107.23	143	62	0.46	-1.12	-1.755	0.0792894110751382	0.217258407505961	0.135863164556658	0.33561026222117	0.253262146576099	0.253262146576099	TRUE	0.398274807001729	No
EHI_006980	67008	42781	21085	14833	11650	55667	40316	39062	12316	16666	44894.26	47992	22681	0.493	-1.019	-1.524	0.127626097199679	0.297174790030038	0.312093272373687	0.287979042501537	0.296070448742142	0.296070448742142	TRUE	2.43989202523397	No
EHI_006990	54	40	64	34	24	45	38	119	28	34	52.5	42	60	1.404	0.489	0.678	0.497984585844561	0.686683869804356	0.256385058647077	0.385390706999973	0.332158601035503	0.332158601035503	TRUE	2.4541981347	No
EHI_007000	1665	1775	220	316	287	1383	1673	408	262	411	925.47	1528	360	0.249	-2.007	-3.809	0.000139304021981503	0.00192122271794407	0.026938327285384	0.293397114742732	0.171838782923907	0.171838782923907	TRUE	0.33035029897737	No
EHI_007010	1271	514	133	233	489	1056	484	246	193	700	650.64	770	380	0.517	-0.953	-1.382	0.166972382821503	0.352198526956805	0.343790739337524	0.295733870334867	0.315687711197392	0.315687711197392	TRUE	3.03871241529443	No
EHI_007020	2151	940	804	1002	758	1787	886	1489	832	1084	1172.65	1336	1135	0.857	-0.223	-0.381	0.702946657367461	0.828711416184133	0.124213473814827	0.292231039971073	0.217859135902192	0.217859135902192	TRUE	0.191405532144574	No
EHI_007030	1125	1306	124	148	126	935	1231	230	123	180	506.4	1083	178	0.178	-2.493	-4.43	9.43521986109781e-06	0.000209839914559813	0.0687911402065403	0.297975313927976	0.197235320639217	0.197235320639217	TRUE	0.405307489911932	No
EHI_007040	275	155	588	162	169	228	146	1089	135	242	293.4	187	489	2.414	1.272	1.67	0.0949900133478291	0.245526428574445	0.534425013775521	0.305315028757998	0.398471542320957	0.398471542320957	TRUE	1.03963312412082	No
EHI_007140	75	44	24	13	9	62	41	44	11	13	30.79	52	23	0.46	-1.119	-1.471	0.141292055177985	0.316634116751028	0.227861870723967	0.454173602969451	0.366378946176358	0.366378946176358	TRUE	1.39265366419948	No
EHI_007150	2161	858	1320	442	407	1795	809	2445	367	582	1061.32	1302	1131	0.884	-0.177	-0.227	0.820599025257519	0.902941243961685	0.628660854875496	0.292689034282189	0.427815628482337	0.427815628482337	TRUE	2.98855428226123	No
EHI_007260	223	116	1	92	52	185	109	2	76	74	85.61	147	51	0.388	-1.366	-1.677	0.0934756574123726	0.243015000197484	0.699784292907528	0.347667713654222	0.460170534140542	0.460170534140542	TRUE	2.20373735870816	No
EHI_007270	66	63	1	46	37	55	59	2	38	53	43.64	57	31	0.582	-0.781	-0.964	0.335281076679115	0.543809551199053	0.523979479781367	0.405184440699853	0.442270312249118	0.442270312249118	TRUE	0.579757798472002	No
EHI_007280	216	129	96	136	100	179	122	178	113	143	134.31	150	145	0.962	-0.056	-0.097	0.922756729861949	0.960808553773782	0.0546533096440225	0.325983766250747	0.20557749524561	0.20557749524561	TRUE	0.0912000468358093	No
EHI_007290	28	15	25	30	28	23	14	46	25	40	35.87	18	37	1.851	0.888	1.182	0.237059415059561	0.437119989361028	0.23387286004927	0.430584263410024	0.346985011790054	0.346985011790054	TRUE	0.339186731519388	No
EHI_007300	136	146	12	91	74	113	138	22	76	106	97.49	126	68	0.566	-0.82	-1.222	0.221836327724132	0.419412722071535	0.202201342824745	0.340382355734248	0.286351433533353	0.286351433533353	TRUE	0.380467305647485	No
EHI_007310	3	3	1	1	3	2	3	2	1	4	2.43	2	2	0.902	-0.149	-0.118	0.906410197639958	NA	1e-08	2.39624879834983	1.61410639897658	1.61410639897658	TRUE	0.232397117712951	No
EHI_007320	1120	422	233	498	529	930	398	432	413	757	652.02	664	534	0.814	-0.297	-0.48	0.63120645851067	0.783475751126401	0.184737086890987	0.295717289393527	0.246391897306754	0.246391897306754	TRUE	0.764898559478682	No
EHI_007330	6745	5252	5167	3040	3491	5603	4949	9572	2524	4994	5259.89	5276	5697	1.076	0.106	0.167	0.86727420593748	0.930252669027279	0.22449844894771	0.288838372694232	0.261249254198462	0.261249254198462	TRUE	0.192832535464445	No
EHI_007340	33	78	3	32	15	27	74	6	27	21	42.32	50	18	0.401	-1.318	-1.593	0.111262657657289	0.27151400224136	0.540004178421177	0.408834055477484	0.453893176661613	0.453893176661613	TRUE	0.578765433539972	No
EHI_007350	21836	33681	63359	18510	12010	18140	31741	117377	15369	17181	36157.11	24940	49976	1.892	0.92	1.203	0.22892794123559	0.428212153959717	0.656358896181035	0.288006600084209	0.406149629607142	0.406149629607142	TRUE	8.51852690172455	No
EHI_007360	840	613	372	632	510	698	578	689	525	730	621.32	638	648	1.015	0.022	0.041	0.967594586280825	0.983847853647907	0.0489565223819124	0.296105213864037	0.18305827869823	0.18305827869823	TRUE	0.164891920784912	No
EHI_007460	872	1067	52	221	123	724	1006	96	183	176	545.27	865	152	0.192	-2.384	-4.091	4.29073676897661e-05	0.000736276652203779	0.0956734158004808	0.297254547495895	0.212703348881839	0.212703348881839	TRUE	0.472296282146606	No
EHI_007470	79	89	11	344	113	66	84	20	286	162	105.15	75	156	1.972	0.98	1.257	0.208668339501747	0.403605731393373	0.535130366072609	0.336556999504003	0.414857740886114	0.414857740886114	TRUE	0.0492701432670336	No
EHI_007480	5961	2095	1708	2610	2674	4952	1974	3164	2167	3825	3213.87	3463	3052	0.887	-0.173	-0.288	0.773397605879816	0.8743089646546	0.154581957793681	0.289458044654286	0.230336979350544	0.230336979350544	TRUE	0.18293363901143	No
EHI_007490	443	171	31	73	153	368	161	57	61	219	230.36	264	112	0.447	-1.162	-1.706	0.0879683467847918	0.233491555994516	0.289884763240363	0.310089984152345	0.301777804454864	0.301777804454864	TRUE	3.19879041777212	No
EHI_007500	613	916	228	498	295	509	863	422	413	422	558.75	686	419	0.623	-0.683	-1.268	0.204756014454881	0.399026192103934	0.0426291765103775	0.297028091689419	0.179913354481996	0.179913354481996	TRUE	0.000863957294285685	No
EHI_007510	354449	24226	59077	19815	37263	294460	22830	109444	16452	53307	89016.12	158645	59734	0.421	-1.249	-1.484	0.137719897469318	0.31165623024012	0.716610300376426	0.287922516288632	0.516493558713113	0.516493558713113	TRUE	0.371296211248563	No
EHI_007620	255206	24885	49503	19915	30880	212014	23451	91708	16535	44176	70602.25	117732	50806	0.47	-1.091	-1.372	0.170130813077896	0.356119654952785	0.601044644837095	0.287937517061743	0.447209602815498	0.447209602815498	TRUE	0.388616806493413	No
EHI_007630	181	379	84	792	254	150	357	156	658	363	385.48	254	392	1.502	0.587	0.862	0.388466692616599	0.594330032512262	0.309443283860373	0.301146801717657	0.304601544692797	0.304601544692797	TRUE	0.145016976998091	No
EHI_007640	2207	775	625	795	1124	1833	730	1158	660	1608	1248.78	1282	1142	0.897	-0.157	-0.254	0.799853516891734	0.890102915450804	0.181083551726445	0.291964881335043	0.247098226969193	0.247098226969193	TRUE	0.126389129814801	No
EHI_007750	783	985	66	383	227	650	928	122	318	325	498.72	789	255	0.342	-1.546	-2.617	0.00887983426352603	0.0475799017399063	0.118544815870026	0.298130933543686	0.22079455554946	0.22079455554946	TRUE	1.06153681529918	No
EHI_007760	265	288	24	136	85	220	271	44	113	122	193.65	246	93	0.401	-1.319	-2.067	0.0387093175492062	0.135506817419598	0.178818675921183	0.314303589315535	0.257910529207605	0.257910529207605	TRUE	0.82873322464766	No
EHI_007770	257	326	249	411	122	214	307	461	341	175	240.47	260	326	1.243	0.314	0.535	0.592316080386792	0.755440780784351	0.0972979939625564	0.309156060763245	0.215900597830929	0.215900597830929	TRUE	0.0791531961269941	No
EHI_007880	177	174	181	612	168	147	164	335	508	240	237.08	156	361	2.243	1.166	2.063	0.0390926607739522	0.136250138154698	0.0613545093276916	0.309459954350736	0.197558256452796	0.197558256452796	TRUE	0.0958054891651136	No
EHI_007890	0	8	9	33	3	0	8	17	27	4	2020-02-09	4	16	3.328	1.735	1.646	0.0998621349782564	0.253055661038091	0.77572939831648	0.844166244539594	0.822946824653896	0.822946824653896	TRUE	0.0366032834065757	No
EHI_007900	95	182	10	171	56	79	172	19	142	80	99	126	80	0.672	-0.573	-0.733	0.463263491666473	0.659637320707624	0.536855357739691	0.339580337429755	0.417685474431046	0.417685474431046	TRUE	0.140366005560588	No
EHI_007910	291	229	27	281	122	242	216	50	233	175	186.88	229	153	0.687	-0.543	-0.842	0.39978921940463	0.605521319682308	0.194931375046855	0.315261156104979	0.265845667723775	0.265845667723775	TRUE	0.398958314988903	No
EHI_007920	267	672	26	880	309	222	633	48	731	442	515.04	428	407	0.952	-0.07	-0.087	0.931038095752298	0.966209217434023	0.73052148410873	0.297805631979797	0.468941728832405	0.468941728832405	TRUE	0.22555324734748	No
EHI_007930	1868	2538	86	1670	916	1552	2392	159	1387	1310	1361.17	1972	952	0.511	-0.969	-1.358	0.17458723954976	0.361331316968543	0.419787166800976	0.291626352548981	0.343944726902475	0.343944726902475	TRUE	3.0910438744415	No
EHI_007940	815	1929	582	2591	1097	677	1818	1078	2151	1569	1715.48	1248	1599	1.259	0.333	0.511	0.609410766105518	0.767809935490173	0.250579768627895	0.290849491561315	0.277502143268585	0.277502143268585	TRUE	0.133484498427384	No
EHI_007950	1489	996	865	490	374	1237	939	1602	407	535	878.65	1088	848	0.796	-0.329	-0.467	0.640297534072889	0.788621774778118	0.385555280723692	0.293691944480224	0.331591672886825	0.331591672886825	TRUE	3.33575897437056	No
EHI_007960	365	842	179	821	325	303	793	332	682	465	553.76	548	493	0.904	-0.145	-0.218	0.827748705472521	0.907646754813562	0.287897545246064	0.29711051036145	0.293197791603182	0.293197791603182	TRUE	0.233671448837731	No
EHI_007970	1121	1568	851	1106	538	931	1478	1577	918	770	1063.89	1204	1088	0.908	-0.139	-0.248	0.80417397558659	0.892544742134567	0.0797048026920818	0.292677385615833	0.196636491461996	0.196636491461996	TRUE	0.904144629293113	No
EHI_007980	234	490	75	902	248	194	462	139	749	355	304.32	328	414	1.254	0.326	0.466	0.641549166351757	0.789458682389738	0.343746964522352	0.304689054065876	0.326601927867564	0.326601927867564	TRUE	0.119397441780697	No
EHI_007990	2367	2774	4241	3288	1481	1966	2614	7857	2730	2119	3034.38	2290	4235	1.79	0.84	1.335	0.181791735796567	0.370337941606807	0.242278036947882	0.289552273491579	0.256750251252241	0.256750251252241	TRUE	1.65353447843538	No
EHI_008000	366	259	104	407	271	304	244	193	338	388	332.31	274	306	1.109	0.149	0.251	0.80174929924096	0.890957837252136	0.116926861354359	0.303271598458051	0.221589232158277	0.221589232158277	TRUE	0.522510138660551	No
EHI_008010	49366	93926	158276	194043	63568	41011	88515	293218	161113	90939	127318.71	64763	181757	2.641	1.401	2.203	0.0275875649680236	0.107043258294472	0.233631227237748	0.287905213228968	0.26375754469134	0.26375754469134	TRUE	0.113781042147283	No
EHI_008020	806	300	822	604	528	670	283	1523	501	755	683.86	476	926	1.861	0.896	1.307	0.191336047779761	0.382199805325281	0.346687269331265	0.295351681779613	0.311737155363165	0.311737155363165	TRUE	0.275694565276238	No
EHI_008030	1399	1835	169	1581	647	1162	1729	313	1313	926	1146.32	1446	851	0.607	-0.72	-1.119	0.263226063465219	0.468457301341851	0.239207201656801	0.292331304487817	0.26977159508777	0.26977159508777	TRUE	0.318967610306444	No
EHI_008040	602	563	182	375	277	500	531	337	311	396	408.17	516	348	0.686	-0.543	-1.038	0.299184910004228	0.50654788203766	0.016793144082516	0.300408428942177	0.168390775418612	0.168390775418612	TRUE	0.0809664550705081	No
EHI_008050	412	301	265	846	477	342	284	491	702	682	470.74	313	625	1.943	0.959	1.794	0.0728920633229236	0.205489839793669	0.0334926650137236	0.298741026142709	0.17670992381079	0.17670992381079	TRUE	0.200395978490819	No
EHI_008060	150	103	81	320	132	125	97	150	266	189	142.76	111	202	1.777	0.829	1.46	0.144168270066803	0.320525053261728	0.0412480521556494	0.323727035046424	0.197156647071846	0.197156647071846	TRUE	0.129572897858446	No
EHI_008070	165	242	67	113	75	137	228	124	94	107	139.92	182	108	0.608	-0.717	-1.238	0.215547006153806	0.412456258356705	0.0554762573003679	0.324456319119458	0.205525300136814	0.205525300136814	TRUE	0.0726721273572404	No
EHI_008080	181	159	31	197	100	150	150	57	164	143	143.31	150	121	0.821	-0.284	-0.443	0.657691545605388	0.800582764352526	0.176087421621797	0.323591580444551	0.261522607208107	0.261522607208107	TRUE	0.922685603562481	No
EHI_008090	8957	6832	5574	5309	2801	7441	6438	10326	4408	4007	6254-09-01	6940	6247	0.906	-0.143	-0.243	0.807649337227102	0.894627982763392	0.113094989220285	0.28868353203362	0.219399960212703	0.219399960212703	TRUE	1.9835867263469	No
EHI_008100	606	823	1057	1792	885	503	776	1958	1488	1266	1164.55	640	1571	2.37	1.245	2.334	0.0196196772813845	0.0843903698113475	0.0424013390178096	0.292261414111109	0.177362941118558	0.177362941118558	TRUE	0.153201721728286	No
EHI_008110	821	1229	364	1513	469	682	1158	674	1256	671	993.31	920	867	0.945	-0.082	-0.142	0.887467988097361	0.941667696758372	0.118156840685459	0.293019312266588	0.212722219320281	0.212722219320281	TRUE	0.923014250850968	No
EHI_008120	1825	3185	842	2093	1046	1516	3002	1560	1738	1496	1907.48	2259	1598	0.719	-0.476	-0.844	0.398495919681053	0.604107401994761	0.0897120483420648	0.290549085312259	0.201131640286647	0.201131640286647	TRUE	0.0354704238370093	No
EHI_008130	890	883	1856	3793	932	739	832	3438	3149	1333	1615.86	786	2640	3.176	1.667	2020-09-02	0.00372820557856061	0.024817138521707	0.10819676756049	0.291033489155407	0.209509753613058	0.209509753613058	TRUE	0.704409520476854	No
EHI_008140	51	160	17	164	78	42	151	31	136	112	106.18	96	93	0.97	-0.044	-0.06	0.951813459215058	0.976381076566313	0.390015980560451	0.336083540903204	0.357831930941032	0.357831930941032	TRUE	0.67053466933115	No
EHI_008150	378	253	51	174	76	314	238	94	144	109	159.79	276	116	0.438	-1.191	-2.148	0.0316834245481184	0.118256027217248	0.0244342982198725	0.319906948174165	0.187462534945321	0.187462534945321	TRUE	0.245231217243095	No
EHI_008160	175	128	189	366	161	145	121	350	304	230	216.79	133	295	2.132	1.092	1.89	0.0587398151187681	0.178963922996238	0.0770082717894242	0.31148104954204	0.207046854856414	0.207046854856414	TRUE	0.0959062683469057	No
EHI_008170	122	140	39	182	96	101	132	72	151	137	127.3	116	120	1.032	0.045	0.075	0.940123199078164	0.970703181710387	0.0860209073342615	0.328082129686066	0.224099842528427	0.224099842528427	TRUE	0.527496968354199	No
EHI_008180	85	93	42	44	27	71	88	78	37	39	60.6	80	51	0.657	-0.606	-0.951	0.341604673126112	0.550344875761941	0.0672199222437103	0.372356180115333	0.246981126966809	0.246981126966809	TRUE	0.666375383678495	No
EHI_008190	399	273	419	343	284	331	257	776	285	406	479.68	294	489	1.614	0.691	1.185	0.235903510187109	0.436186077404465	0.112957970914787	0.298538371183326	0.21396826475139	0.21396826475139	TRUE	0.487126009562694	No
EHI_008200	107039	166372	858335	444918	208030	88923	156788	1590129	369412	297602	492932.25	122856	752381	2020-04-05	2.433	3.519	0.000432694217192499	0.00465042805070295	0.418957680020718	0.28787538699049	0.319698417408828	0.319698417408828	TRUE	5.36928132941386	No
EHI_008210	68233	49739	81766	62650	54205	56685	46874	151478	52018	77544	70308.02	51780	93680	1.752	0.809	1.296	0.195013974268711	0.386548771366507	0.211289243048189	0.287937820529561	0.2528743781593	0.2528743781593	TRUE	0.265415483140896	No
EHI_008220	580	566	552	216	112	482	533	1023	179	160	382.7	508	454	0.909	-0.137	-0.191	0.848324551862986	0.919440350587018	0.413993770465642	0.301243300747621	0.347585046298623	0.347585046298623	TRUE	6.67254982820613	No
EHI_008230	739	1269	1561	1718	547	614	1196	2892	1426	783	1235.82	905	1700	1.811	0.857	1.294	0.195526659513061	0.387048278402438	0.286721602944017	0.292007847674088	0.288260252520644	0.288260252520644	TRUE	0.166082327974168	No
EHI_008240	319	468	296	607	539	265	441	548	504	771	531.23	353	608	1.682	0.75	1.387	0.165473042909087	0.350157433112439	0.0433677015029611	0.297502679036073	0.181469104707946	0.181469104707946	TRUE	0.319639808960997	No
EHI_008350	6	26	182	35	20	5	25	337	29	29	54.15	15	132	6.869	2.78	3.011	0.00260438697978665	0.0188800487315025	0.999347833899261	0.382420627556576	0.623832879568441	0.623832879568441	TRUE	8.47519758064495	No
EHI_008360	84	52	232	97	41	70	49	430	81	59	106.32	60	190	2.908	1.54	2.045	0.0408186497767338	0.140198650588306	0.443088604222242	0.336018543746066	0.379994526724818	0.379994526724818	TRUE	3.46555191411491	No
EHI_008370	295	163	648	246	154	245	154	1200	204	220	321.09	200	541	2.512	1.329	1.767	0.0772781978746481	0.21336325930529	0.507716646790815	0.303809974270752	0.386967525120338	0.386967525120338	TRUE	6.39023221590956	No
EHI_008380	11620	7684	20735	6009	4748	9653	7241	38413	4989	6792	12530.42	8447	16731	1.873	0.905	1.205	0.228253000959174	0.427155553341402	0.602833924481054	0.288273592785209	0.389541538820828	0.389541538820828	TRUE	7.44824893101095	No
EHI_008390	1490	644	731	1772	1753	1238	607	1354	1471	2508	1277.47	922	1778	1.863	0.898	1.464	0.143232752513295	0.31916618013437	0.178987975987388	0.29187279366925	0.242265651722795	0.242265651722795	TRUE	0.774644909252898	No
EHI_008400	147	118	159	245	105	122	111	295	203	150	176	116	216	1.792	0.841	1.407	0.159433550934746	0.342338697203716	0.102776212948942	0.316954528327644	0.222605736311599	0.222605736311599	TRUE	0.129379644130609	No
EHI_008410	264	616	3981	1012	394	219	581	7375	840	564	1435.46	400	2926	5.933	2.569	3.055	0.00224900849203462	0.016915414934771	0.852578829547071	0.291431674630739	0.513643439789891	0.513643439789891	TRUE	5.72630355137073	No
EHI_008420	909	503	16945	8285	1673	755	474	31392	6879	2393	5837.95	614	13555	16.824	4.072	5.318	1.05041575023603e-07	4.75092079896316e-06	0.578807197904118	0.28874199154443	0.407128588244806	0.407128588244806	TRUE	0.269606212082903	No
EHI_008430	42	23	4	26	10	35	22	7	22	14	20.97	28	14	0.554	-0.853	-1.091	0.275358509059879	0.482505981242024	0.129200100934107	0.531987711694521	0.37340955666658	0.37340955666658	TRUE	0.203172225699085	No
EHI_008440	31	31	7	27	11	26	29	13	22	16	21.66	28	17	0.653	-0.614	-0.828	0.407708869092194	0.612644877208494	1e-08	0.524273470798414	0.326762679773393	0.326762679773393	TRUE	0.22039936221885	No
EHI_008450	784	532	532	488	649	651	501	986	405	928	679.24	576	773	1.32	0.401	0.667	0.504916032147197	0.692519609948264	0.147865873030739	0.295402631128114	0.230856222500907	0.230856222500907	TRUE	1.03827308530321	No
EHI_008460	70	85	74	388	155	58	80	137	322	222	162.38	69	227	3.058	1.613	2.534	0.0112754463129823	0.0565371669736061	0.16853757249701	0.319394633179117	0.254552783791528	0.254552783791528	TRUE	0.0598488311998294	No
EHI_008470	1511	997	668	587	704	1255	940	1238	487	1007	994.4	1098	911	0.839	-0.253	-0.385	0.700036974037371	0.826399215418227	0.267867656330298	0.293013684653803	0.282369547254128	0.282369547254128	TRUE	0.371298978991254	No
EHI_008580	99	74	15	118	44	82	70	28	98	63	63.13	76	63	0.848	-0.239	-0.365	0.715303861685025	0.838124529945323	0.114358048308328	0.368968217842004	0.265783185006999	0.265783185006999	TRUE	0.0933103451705577	No
EHI_008590	6	3	34	18	9	5	3	63	15	13	12.76	4	30	5.938	2.57	2.74	0.00614151359519793	0.0361816718692145	0.355402565920963	0.689200736261166	0.551994693747145	0.551994693747145	TRUE	2.14713195598428	No
EHI_008600	466	181	645	242	250	387	171	1195	201	358	383.41	279	585	1.967	0.976	1.242	0.214252852465169	0.41054064268719	0.619377711822342	0.301218564270485	0.431829076535871	0.431829076535871	TRUE	0.599338159289004	No
EHI_008610	4020	1067	2555	2345	1328	3340	1006	4733	1947	1900	2234.16	2173	2860	1.296	0.374	0.536	0.591951068287969	0.755313391040063	0.379187047670171	0.290156616274267	0.327054856095953	0.327054856095953	TRUE	1.97850017826174	No
EHI_008620	19149	33019	50712	49277	19140	15908	31117	93948	40914	27381	37041.29	23512	54081	2020-02-02	1.137	1.834	0.066657998046201	0.193729313663916	0.213919434449657	0.288003220089172	0.249218116161928	0.249218116161928	TRUE	0.374154729219084	No
EHI_008630	6692	1303	4695	2356	3297	5559	1228	8698	1956	4717	4120.39	3394	5124	1.467	0.553	0.786	0.432132612755274	0.633439260927716	0.395438855434793	0.289107559269064	0.333039440284662	0.333039440284662	TRUE	0.0996584712401454	No
EHI_008640	104	103	10	49	25	86	97	19	41	36	58.72	92	32	0.377	-1.405	-1.942	0.052139078233598	0.165223929679623	0.273146974921867	0.375058404703611	0.333292420331004	0.333292420331004	TRUE	0.31228692408235	No
EHI_008650	10427	16163	36236	39683	14491	8662	15232	67130	32949	20730	28197.22	11947	40270	3.132	1.647	2.588	0.00964251460502581	0.0506166075378319	0.241735581169013	0.288046572696466	0.26416739120476	0.26416739120476	TRUE	0.21777984454109	No
EHI_008660	249	184	172	384	235	207	173	319	319	336	235.28	190	325	1.675	0.744	1.423	0.154655694426635	0.335295342678015	1e-08	0.309625468715631	0.166509339471341	0.166509339471341	TRUE	0.00541617402065611	No
EHI_008670	261	199	270	362	253	217	188	500	301	362	278.86	202	388	1.856	0.892	1.497	0.134306605639308	0.30628050162137	0.119131001308561	0.306224723729002	0.223963769484995	0.223963769484995	TRUE	0.157996708187238	No
EHI_008680	256	172	95	128	63	213	162	176	106	90	146.01	188	124	0.675	-0.568	-0.958	0.338028891811233	0.546353279232378	0.0810880236555874	0.322929423748191	0.217680873663049	0.217680873663049	TRUE	0.587605034958667	No
EHI_008690	147	90	55	80	109	122	85	102	66	156	144.31	104	108	1.033	0.047	0.075	0.940302851642777	0.970703181710387	0.144078593984319	0.323342278429204	0.24603508533952	0.24603508533952	TRUE	0.286993178879096	No
EHI_008700	93	45	126	56	22	77	42	233	46	31	80.36	60	103	1.645	0.718	0.945	0.344681902089845	0.553443938653225	0.436542413018329	0.351576098571265	0.38609775287515	0.38609775287515	TRUE	3.81212762718755	No
EHI_008710	1138	1303	2276	845	912	945	1228	4216	702	1305	1752.94	1086	2074	1.811	0.857	1.198	0.230963735250628	0.429952308151565	0.451999390472925	0.290785703658821	0.345744376840239	0.345744376840239	TRUE	0.827286973515317	No
EHI_008720	58	35	86	154	82	48	33	159	128	117	94.97	40	135	3.119	1.641	2.797	0.00516230996103862	0.0317079605425843	0.0220316587395411	0.341773489007165	0.203587384774041	0.203587384774041	TRUE	0.113093872969964	No
EHI_008730	3664	3514	1813	1391	1878	3044	3312	3359	1155	2687	2761-09-01	3178	2400	0.766	-0.385	-0.654	0.512812973321449	0.697369575888543	0.135104524070224	0.289719276445003	0.221506938492341	0.221506938492341	TRUE	0.418165730904987	No
EHI_008740	29	66	8	26	22	24	62	15	22	31	27.64	43	23	0.557	-0.846	-1.162	0.245309162280123	0.447783391345142	0.111177771628313	0.473099216751965	0.323757940086541	0.323757940086541	TRUE	0.183310573084723	No
EHI_008750	235	166	43	145	104	195	156	80	120	149	122.69	176	116	0.681	-0.555	-0.893	0.371804512139583	0.579537016891508	0.115431044589346	0.329595833750995	0.242490857310119	0.242490857310119	TRUE	0.155038504305469	No
EHI_008760	1129	1039	457	1039	630	938	979	847	863	901	879.97	958	870	0.912	-0.133	-0.261	0.794017906594917	0.885749229193996	0.0129248818848146	0.293683159718404	0.161544341888127	0.161544341888127	TRUE	0.00573129947390065	No
EHI_008770	178	142	582	709	250	148	134	1078	589	358	658.32	141	675	4.381	2.131	3.525	0.000422819264521857	0.00457305248013052	0.144300824012561	0.295642161779242	0.230999926148521	0.230999926148521	TRUE	0.264670449918528	No
EHI_008780	703	484	63	236	209	584	456	117	196	299	345.72	520	204	0.411	-1.284	-2.22	0.0263974488509965	0.103743981982281	0.0883976596910909	0.302674000195682	0.209299551485245	0.209299551485245	TRUE	0.362922628755564	No
EHI_008790	306	156	26	41	18	254	147	48	34	26	96.69	200	36	0.196	-2.349	-3.783	0.000155155539547582	0.00209467775150017	0.0844388699989167	0.340817038977855	0.232489928916411	0.232489928916411	TRUE	0.221922684778489	No
EHI_008800	47	63	19	58	21	39	59	35	48	30	39.86	49	38	0.788	-0.344	-0.506	0.612557818927686	0.77039871058743	0.0962678432430449	0.416314072055764	0.281269451379858	0.281269451379858	TRUE	0.236780696726242	No
EHI_008810	122	100	69	172	106	101	94	128	143	152	110.32	98	141	1.419	0.505	0.895	0.370732430696588	0.578470059420057	0.0165406574931753	0.334274704957598	0.192518298272403	0.192518298272403	TRUE	0.0290991925084247	No
EHI_008820	148	118	242	7576	1624	123	111	448	6290	2323	1697.32	117	3020	18.96	4.245	5.512	3.5424701129592e-08	1.93439028566589e-06	0.585561625734182	0.290881426247893	0.409655881706041	0.409655881706041	TRUE	0.0882526371807031	No
EHI_008920	0	1	7	1	2	0	1	13	1	3	2.72	0	6	4.42	2.144	1.671	0.0947117452578559	0.245057358187162	1e-08	2.17186352362099	1.61981589279025	1.61981589279025	TRUE	0.308109618012565	No
EHI_009020	329	616	1566	5377	2721	273	581	2901	4464	3893	1693.12	427	3753	2020-03-08	3.005	5.418	6.04200072968452e-08	3.03147313240592e-06	0.0709011903544709	0.290888901903243	0.193148362229111	0.193148362229111	TRUE	0.0414736981266971	No
EHI_009030	106	90	24	50	39	88	85	44	42	56	73.64	86	47	0.563	-0.829	-1.358	0.174512758248641	0.361317799253081	0.04698634176744	0.35738589580748	0.223182221248949	0.223182221248949	TRUE	0.0875769923275627	No
EHI_009130	0	0	1	3	3	0	0	2	2	4	1.58	0	3	4.518	2.176	1.629	0.103391492964324	NA	1e-08	3.5265811900237	2.26537605498453	2.26537605498453	TRUE	0.0814950309287923	No
EHI_009240	2930	2617	1046	5411	2777	2434	2466	1938	4493	3973	2777.51	2450	3468	1.396	0.481	0.86	0.3900443756701	0.595294037964831	0.0864716192115746	0.289708319496684	0.198053670983937	0.198053670983937	TRUE	0.508664005258764	No
EHI_009250	147	160	12	145	64	122	151	22	120	92	112.49	136	78	0.6	-0.736	-1.012	0.311508169515921	0.519167399641113	0.374037347437601	0.333379589299508	0.349505883924389	0.349505883924389	TRUE	0.627317970080722	No
EHI_009260	1579	1423	2238	2361	1236	1312	1341	4146	1960	1768	1730.26	1326	2625	1.926	0.946	1.676	0.0936514992269246	0.243317954213687	0.0912311091256104	0.290824002956232	0.201072187146258	0.201072187146258	TRUE	1.54635230694953	No
EHI_009370	781	969	755	1559	180	649	913	1399	1294	258	777.37	781	984	1.256	0.328	0.476	0.633783109856125	0.78459206660191	0.347562714760044	0.294451103051818	0.316318071525039	0.316318071525039	TRUE	2.46377330369226	No
EHI_009380	164	246	113	171	85	136	232	209	142	122	178.36	184	158	0.862	-0.214	-0.346	0.72915097301033	0.847144526937188	0.144534583966635	0.316570681524791	0.241967263583321	0.241967263583321	TRUE	0.385328736419666	No
EHI_009390	255	119	30	161	70	212	112	56	134	100	103.1	162	97	0.62	-0.69	-1.079	0.280387865861835	0.486878537276511	0.149068225565455	0.337523048851039	0.258159398634004	0.258159398634004	TRUE	0.146230186609323	No
EHI_009400	47	57	166	184	123	39	54	308	153	176	143.48	46	212	4.181	2.064	3.295	0.000983811878051263	0.00885847705447161	0.134894127764915	0.323549161816098	0.241423421348871	0.241423421348871	TRUE	0.68702365214204	No
EHI_009405	180	262	327	782	415	150	247	606	649	594	654.05	198	616	2.918	1.545	2.599	0.00935378327686031	0.049332301043606	0.131252084133516	0.295692911594201	0.223151790807202	0.223151790807202	TRUE	0.013082954831183	No
EHI_009410	2162	1888	964	890	691	1796	1779	1786	739	989	1351.5	1788	1171	0.668	-0.581	-1.03	0.303142159440792	0.51051630529308	0.0963424377679798	0.291653257251171	0.201450369212963	0.201450369212963	TRUE	0.733536672497616	No
EHI_009430	214	127	18	134	100	178	120	33	111	143	135.7	149	96	0.663	-0.593	-0.917	0.359125960821742	0.567145430486534	0.173727949356449	0.325594704746113	0.264786883541305	0.264786883541305	TRUE	0.624282043144639	No
EHI_009440	159	198	23	114	75	132	187	43	95	107	130.8	160	82	0.531	-0.913	-1.511	0.13091283662312	0.301431630846481	0.0775306173070797	0.327008265995209	0.22495634562613	0.22495634562613	TRUE	0.656977323632977	No
EHI_009450	265	337	72	33	34	220	318	133	27	49	166.96	269	70	0.282	-1.826	-2.627	0.00860936645421214	0.0463339822032979	0.306930661395034	0.318530889526278	0.313832600823072	0.313832600823072	TRUE	2.33574082685492	No
EHI_009460	741	219	45	233	265	616	206	83	193	379	305.39	411	218	0.557	-0.845	-1.223	0.221438290697719	0.418896008863886	0.319451134648179	0.304630020724347	0.315380649608976	0.315380649608976	TRUE	0.37403012909933	No
EHI_009470	1110	1086	1114	2111	1017	922	1023	2064	1753	1455	1527.96	972	1757	1.765	0.82	1.606	0.108382576378911	0.267138192384938	0.0149931291990022	0.291215769440938	0.161586005561833	0.161586005561833	TRUE	0.0731159264629488	No
EHI_009480	8	0	10	3	4	7	0	19	2	6	2020-01-14	4	9	2.041	1.029	1.014	0.310746060069766	0.51841180140551	0.771981889212951	0.650996899344636	0.684896479212116	0.684896479212116	TRUE	0.871130654792437	No
EHI_009490	317	254	189	733	243	263	239	350	609	348	368.73	251	436	1.688	0.756	1.283	0.199403283538953	0.392007069775905	0.112532640384531	0.301750061069757	0.218503660502446	0.218503660502446	TRUE	0.709838062552034	No
EHI_009500	578	721	12716	7143	1669	480	679	23557	5931	2388	5144.71	580	10625	14.492	3.857	5.18	2.22402449675762e-07	8.94470690567218e-06	0.527250243792928	0.288860165162644	0.380359931011055	0.380359931011055	TRUE	0.287063869266696	No
EHI_009510	814	728	1752	1301	650	676	686	3246	1080	930	1082.18	681	1752	2.442	1.288	2.021	0.043329218212079	0.146388679135528	0.226210648396428	0.292596044534306	0.264204253074025	0.264204253074025	TRUE	3.31926527495739	No
EHI_009520	768	639	166	395	183	638	602	308	328	262	394.73	620	299	0.497	-1.009	-1.952	0.0509724133977608	0.16298796219284	0.00540788172242061	0.300835465555593	0.163991768920207	0.163991768920207	TRUE	0.065242121115821	No
EHI_009530	141328	143627	273769	241251	165605	117409	135353	507177	200309	236910	201489.62	126381	314799	2.373	1.247	1.997	0.0458461577169113	0.1518259077368	0.214572634495544	0.287890410411446	0.253029023262452	0.253029023262452	TRUE	1.04025226336456	No
EHI_009540	1693	584	704	1173	1488	1406	550	1304	974	2129	1175.45	978	1469	1.466	0.552	0.827	0.408080475086697	0.61293825078947	0.29552661901521	0.292220648617665	0.293595559825163	0.293595559825163	TRUE	0.234768816161339	No
EHI_009560	283	348	32	217	119	235	328	59	180	170	184.16	282	136	0.511	-0.97	-1.475	0.140206014507177	0.315447485549533	0.2264990184253	0.315665737736432	0.278771158955213	0.278771158955213	TRUE	1.10114129742708	No
EHI_009570	3633	1152	1032	738	1134	3018	1086	1912	613	1622	1654.77	2052	1382	0.692	-0.532	-0.813	0.416283955219989	0.619880542120619	0.267070347341594	0.29095897901414	0.280819935118521	0.280819935118521	TRUE	0.932138624881745	No
EHI_009580	49	35	25	24	40	41	33	46	20	57	47.46	37	41	1.092	0.127	0.168	0.866472854142087	0.930104670744019	0.332609795589657	0.395750713975729	0.370369418639533	0.370369418639533	TRUE	0.490888159361993	No
EHI_009590	913	397	613	411	587	758	374	1136	341	840	869.95	566	772	1.329	0.41	0.626	0.530992636041319	0.712364666114972	0.261292793073777	0.293750220284621	0.27995825495966	0.27995825495966	TRUE	0.248457826449101	No
EHI_009600	212	84	55	197	255	176	79	102	164	365	180.91	128	210	1.588	0.667	0.975	0.329742341258222	0.538343892551134	0.291886923790836	0.316165011186313	0.306042953586799	0.306042953586799	TRUE	0.424932067170116	No
EHI_009610	82	121	261	569	222	68	114	484	472	318	313.3	91	425	4.317	2020-11-02	3.635	0.000278506093156801	0.00328749767080431	0.0877985810422195	0.304206683326742	0.208216206892423	0.208216206892423	TRUE	0.273976239225639	No
EHI_009620	9395	13321	230	5069	1692	7805	12554	426	4209	2421	5462.75	10180	2352	0.259	-1.95	-2.701	0.00692001667167202	0.0395097826459359	0.447745205799603	0.288802227159893	0.353888015446835	0.353888015446835	TRUE	0.572913164070572	No
EHI_009630	1273	930	1953	1996	1234	1058	876	3618	1657	1765	1550.99	967	2347	2.316	1.212	1.968	0.0490515601237097	0.15896492331527	0.188035933707341	0.291166008413575	0.244426248836506	0.244426248836506	TRUE	1.34815563794004	No
EHI_009640	217	258	82	270	176	180	243	152	224	252	207.3	212	209	0.991	-0.013	-0.024	0.980937698941528	0.990077098946694	0.0263355621209377	0.312563187985852	0.184257735409008	0.184257735409008	TRUE	0.283660270745782	No
EHI_009650	237	112	121	207	96	197	106	224	172	137	147.33	152	178	1.168	0.224	0.388	0.698314317551579	0.82545675818897	0.0594481540747559	0.322616809834471	0.205854792048022	0.205854792048022	TRUE	0.108627288451881	No
EHI_009660	76	64	4	85	54	63	60	7	71	77	59.36	62	52	0.857	-0.223	-0.299	0.765173624935257	0.869886366262298	0.346986937753765	0.374115841023381	0.364459818423522	0.364459818423522	TRUE	1.74541877878185	No
EHI_009670	120	44	83	163	229	100	41	154	135	328	143.36	70	206	2.687	1.426	2.031	0.0422900184609787	0.143891037990458	0.324501079362579	0.323577228210303	0.321757543952756	0.321757543952756	TRUE	1.40819937057934	No
EHI_009680	14501	29720	39322	45667	17092	12047	28008	72847	37917	24451	33921.17	20028	45072	2.144	2020-01-01	1.712	0.0869006927262009	0.231522611144597	0.253219289860094	0.288015933728007	0.270074729027718	0.270074729027718	TRUE	0.221479829206156	No
EHI_009690	68	86	29	382	134	56	81	54	317	192	155.77	68	188	2.527	1.337	1.865	0.0621783875661773	0.185130520166748	0.363405599986493	0.320732640985708	0.338151478445284	0.338151478445284	TRUE	0.0710826333344734	No
EHI_009700	93	172	17	336	141	77	162	31	279	202	178.88	120	171	1.384	0.469	0.636	0.524622317030231	0.707598343408755	0.437861833823633	0.31648681306064	0.364910900494737	0.364910900494737	TRUE	0.318902906672645	No
EHI_009800	2413	3888	871	1575	867	2005	3664	1614	1308	1240	2076-06-01	2834	1387	0.503	-0.99	-1.862	0.0625995955313164	0.185793275910776	0.0430165012094812	0.290330484354301	0.176689129036983	0.176689129036983	TRUE	0.120579587103499	No
EHI_009810	2513	4646	4393	6341	1874	2088	4378	8138	5265	2681	4535.49	3233	5361	1.608	0.685	1.066	0.286451818065958	0.493511257160449	0.23553519054384	0.288993837729333	0.269757717212344	0.269757717212344	TRUE	0.0759261719405521	No
EHI_009820	183	155	292	490	161	152	146	541	407	230	268.14	149	393	2.516	1.331	2.31	0.020864721874827	0.0884708992880529	0.0816743293395802	0.306958525469324	0.206621050672752	0.206621050672752	TRUE	0.0626462013944232	No
EHI_009830	619	253	137	258	251	514	238	254	214	359	307.8	376	276	0.746	-0.422	-0.68	0.496646237667412	0.685657647542275	0.163739654307732	0.304498456610962	0.246626081171068	0.246626081171068	TRUE	0.380376114466272	No
EHI_009840	550	1218	9422	4249	1141	457	1148	17455	3528	1632	3369.35	802	7538	7.592	2.925	3.507	0.000453305119440003	0.00483273624558537	0.843264431914297	0.28938453200024	0.503607641617763	0.503607641617763	TRUE	0.502531712847444	No
EHI_009850	248	385	411	190	111	206	363	761	158	159	275.17	284	359	1.247	0.319	0.456	0.648151116882644	0.793819652907053	0.347433347926182	0.306470983618607	0.323517352712842	0.323517352712842	TRUE	5.20082211405511	No
EHI_009860	1558	488	566	1441	2295	1294	460	1049	1196	3283	1409.65	877	1843	1.982	0.987	1.369	0.171146554687906	0.357322298589158	0.439985685579234	0.291496991074568	0.352427281536422	0.352427281536422	TRUE	2.80938602141902	No
EHI_009870	39258	62243	93128	98773	37749	32614	58657	172526	82011	54003	72534.53	45636	102847	2.161	1.112	1.836	0.0664096533022313	0.193300297466711	0.180354720389217	0.287935585259304	0.236182619467367	0.236182619467367	TRUE	0.282959845283712	No
EHI_009880	318	287	123	814	363	264	270	228	676	519	355.29	267	474	1.73	0.79	1.348	0.177652224192946	0.365407604920599	0.10761185460566	0.302275414636687	0.216721565727934	0.216721565727934	TRUE	0.12663205678508	No
EHI_009890	393	258	20	89	129	326	243	37	74	185	177.56	284	99	0.373	-1.424	-2.087	0.0369125274061822	0.131141491840055	0.281894110698047	0.316699789855813	0.302762680486698	0.302762680486698	TRUE	1.46620327370772	No
EHI_009900	744	670	4722	1405	719	618	631	8748	1167	1029	2008.85	624	3648	5.027	2.33	3.058	0.00222896243629354	0.0168306084354868	0.565527204860068	0.290413643123313	0.401857063372089	0.401857063372089	TRUE	9.0501622097399	No
EHI_009910	35	19	1576	757	196	29	18	2920	629	280	506.04	24	1276	37.312	5.222	6.625	3.47963528567124e-11	5.08064573830671e-09	0.59807306095216	0.297982353608158	0.419710483028744	0.419710483028744	TRUE	0.322254396241068	No
EHI_009920	100	34	282	59	21	83	32	522	49	30	115.27	58	200	2.996	1.583	1.777	0.075646050954008	0.210184996083449	0.979123046837405	0.332281481421505	0.588282239686663	0.588282239686663	TRUE	8.69906858914024	No
EHI_009930	4	2	132	11	6	3	2	245	9	9	34.45	2	88	17.608	4.138	3.996	6.45404540307128e-05	0.00102600227099949	1.32794162412997	0.436501717912602	0.78921648676294	0.78921648676294	TRUE	9.93136220344014	No
EHI_009940	3551	3165	1738	1613	799	2950	2983	3220	1339	1143	2547.88	2966	1901	0.656	-0.608	-0.983	0.325611787328518	0.533993790646317	0.212773913616167	0.28987444830376	0.247638420985932	0.247638420985932	TRUE	2.20305068929242	No
EHI_009950	185	168	1322	703	416	154	158	2449	584	595	768.31	156	1209	6.759	2.757	4.154	3.26516862780196e-05	0.000587162117500184	0.277225515020112	0.294528714571098	0.287236002251881	0.287236002251881	TRUE	4.74522921704145	No
EHI_009970	53	47	85	118	45	44	44	157	98	64	60.41	44	106	2.306	1.205	1.897	0.0578428945671208	0.17741341803998	0.077434415204478	0.372616252585499	0.246109427349994	0.246109427349994	TRUE	0.0664401012970514	No
EHI_009980	76	91	23	45	14	63	86	43	37	20	44.83	74	33	0.472	-1.083	-1.652	0.0984615531043647	0.250831413398621	0.0329693246139393	0.402062320060837	0.258514015101662	0.258514015101662	TRUE	0.353322697797171	No
EHI_009990	267	64	32	47	104	222	60	59	39	149	107.6	141	82	0.609	-0.716	-0.993	0.320921745342982	0.529274623105251	0.355992744823645	0.335449130456688	0.343092797734708	0.343092797734708	TRUE	1.52489549884765	No
EHI_010000	6	5	10	16	7	5	5	19	13	10	9.53	5	14	2.483	1.312	1.407	0.159400608630898	0.342330076794784	1e-08	0.82525303103175	0.537167447832566	0.537167447832566	TRUE	0.0709340934256846	No
EHI_010010	605	245	316	382	335	503	231	585	317	479	403.21	367	460	1.239	0.309	0.476	0.633741780280451	0.78459206660191	0.234857319420932	0.300562583153602	0.272605402408741	0.272605402408741	TRUE	0.12982017532854	No
EHI_010020	1638	1953	10477	2033	685	1361	1840	19409	1688	980	5194.57	1600	7359	3.891	1.96	2.354	NA	NA	0.818199175003429	0.288850612265799	0.502176874589712	0.502176874589712	TRUE	12.4909061051918	No
EHI_010030	854	1363	635	207	147	709	1284	1176	172	210	721.74	996	519	0.548	-0.867	-1.177	0.239023635010452	0.439721316618725	0.478326557030751	0.294958730150455	0.36966434087154	0.36966434087154	TRUE	6.88492951935398	No
EHI_010040	150	148	87	78	56	125	139	161	65	80	97.58	132	102	0.782	-0.355	-0.583	0.559851183185039	0.733991893785343	0.0836078030463661	0.340334337790393	0.229858397082412	0.229858397082412	TRUE	1.0724041605853	No
EHI_010050	415	207	4784	1003	839	345	195	8863	833	1200	1990.27	270	3632	10.526	3.396	4.363	1.28526462601503e-05	0.00027018716308701	0.672745656417234	0.290437428061534	0.422656265951988	0.422656265951988	TRUE	5.59306589575089	No
EHI_010060	2188	2615	807	2163	822	1818	2464	1495	1796	1176	2095.25	2141	1489	0.705	-0.504	-0.889	0.37404249309578	0.581473534284876	0.0927080324347821	0.290308547481458	0.203117646947356	0.203117646947356	TRUE	0.194858191152406	No
EHI_010070	20745	22438	3068	2211	1834	17234	21145	5684	1836	2624	9609.98	19190	3381	0.192	-2.377	-3.963	7.40688859700277e-05	0.00114282546678253	0.171284764506121	0.288397762424744	0.231094175003792	0.231094175003792	TRUE	2.14467846285533	No
EHI_010080	237	344	61	340	85	197	324	113	282	122	188.91	260	172	0.681	-0.553	-0.879	0.379278666560135	0.58595173408882	0.168878286630011	0.314967299643081	0.252256187363727	0.252256187363727	TRUE	1.71242707351007	No
EHI_010090	88	55	2	131	62	73	52	4	109	89	60.81	62	67	1.078	0.109	0.134	0.893706172931679	0.945511146018055	0.620592464103975	0.372055250876914	0.459211896751106	0.459211896751106	TRUE	0.69721638278634	No
EHI_010100	29	31	1	72	40	24	29	2	60	57	36.71	26	40	1.41	0.496	0.53	0.596266417498925	0.757825467842774	1.04900704052386	0.427333536212681	0.651676381207908	0.651676381207908	TRUE	1.9064123199854	No
EHI_010110	94	91	6	129	73	78	86	11	107	104	75.28	82	74	0.923	-0.116	-0.156	0.875711843507151	0.935584381467868	0.381435786937194	0.35587708795254	0.36543733691978	0.36543733691978	TRUE	2.02848767605109	No
EHI_010120	71	78	18	131	125	59	74	33	109	179	109.98	66	107	1.56	0.641	0.942	0.3461847715785	0.554862192651712	0.238137192006597	0.334416855421409	0.295575758106966	0.295575758106966	TRUE	0.10350927868537	No
EHI_010130	29	40	5	15	14	24	38	9	12	20	21.55	31	14	0.493	-1.019	-1.196	0.231782778129414	0.431225440080969	0.40246425222458	0.52542825917655	0.476690623789558	0.476690623789558	TRUE	0.244425788112537	No
EHI_010140	15	7	3	10	1	12	7	6	8	1	9.93	10	5	0.597	-0.745	-0.779	0.435928576080697	0.636918486240157	0.11994117511654	0.803506359487734	0.571636367302949	0.571636367302949	TRUE	0.385194711581805	No
EHI_010150	1	5	8	175	32	1	5	15	145	46	36.89	3	69	16.122	4.011	4.479	7.49871307005318e-06	0.000171309885493239	0.541291775531473	0.426655587175361	0.467721122739361	0.467721122739361	TRUE	0.163689670876041	No
EHI_010255	319	424	1705	1668	279	265	400	3159	1385	399	837.17	332	1648	4.459	2.157	3.111	0.0018669947665058	0.0147265652956385	0.356465922792335	0.29398065401326	0.319957184768907	0.319957184768907	TRUE	0.0557285381170491	No
EHI_010260	402	318	1254	2342	551	334	300	2323	1945	788	954.81	317	1685	4.895	2.291	3.887	0.000101389068493795	0.00147440950445995	0.128424112736045	0.29322713837166	0.220450658660575	0.220450658660575	TRUE	0.165675375738487	No
EHI_010270	156	119	171	282	92	130	112	317	234	132	158.09	121	228	1.828	0.871	1.493	0.13537920425913	0.307967629265519	0.0707251147506455	0.320249900824884	0.210229922499806	0.210229922499806	TRUE	0.0594438046490036	No
EHI_010280	41	47	119	145	33	34	44	220	120	47	91.51	39	129	3.004	1.587	2.21	0.0271322234128476	0.105795981743042	0.31677203229913	0.343813824116346	0.332552302110954	0.332552302110954	TRUE	0.0704254828211275	No
EHI_010290	633	937	229	734	444	526	883	424	609	635	799.41	704	556	0.797	-0.328	-0.556	0.577932162720962	0.746297829418343	0.118732698843222	0.294269511608997	0.220574627166908	0.220574627166908	TRUE	0.242591512403661	No
EHI_010300	1513	589	439	474	1022	1257	555	813	394	1462	1163.54	906	890	0.977	-0.034	-0.053	0.957932107775864	0.979027536956224	0.228027749788516	0.292265209169303	0.264818815092304	0.264818815092304	TRUE	0.292086344583027	No
EHI_010310	100	52	7	173	54	83	49	13	144	77	78.7	66	78	1.17	0.226	0.298	0.765625351537601	0.870128931237598	0.435587314642262	0.352923857212059	0.384723977726732	0.384723977726732	TRUE	0.0974475401800428	No
EHI_010320	771	969	1014	1014	451	641	913	1879	842	645	906.5	777	1122	1.413	0.499	0.765	0.444391172710461	0.643873898662352	0.258545452344046	0.293512927990101	0.278665630539959	0.278665630539959	TRUE	0.881949499734442	No
EHI_010330	30	31	18	76	25	25	29	33	63	36	36.53	27	44	1.589	0.669	0.985	0.324709757730143	0.533230583812838	0.0681241586742933	0.428015351798746	0.274758294583166	0.274758294583166	TRUE	0.608243809986046	No
EHI_010340	3414	4083	283	1457	822	2836	3848	524	1210	1176	2032.36	3342	970	0.307	-1.704	-3.029	0.002451199837134	0.0179937013746129	0.087696397015032	0.290384159899105	0.199770928981027	0.199770928981027	TRUE	0.94127357915123	No
EHI_010350	3068	1257	291	2790	775	2549	1185	539	2317	1109	1511.53	1867	1322	0.725	-0.463	-0.685	0.493193124460445	0.682714678573492	0.318151540214674	0.291252191891877	0.302469672101068	0.302469672101068	TRUE	0.367061844768838	No
EHI_010360	73	89	9	134	71	61	84	17	111	102	76.67	72	77	1.061	0.086	0.12	0.904095286878586	0.950953125092582	0.280875582623906	0.354645432169717	0.3262257296981	0.3262257296981	TRUE	1.73432941912805	No
EHI_010370	192	152	8	209	107	160	143	15	174	153	115.68	152	114	0.777	-0.365	-0.489	0.62450804684167	0.778644408469376	0.440561437533261	0.332124734676954	0.373666827658543	0.373666827658543	TRUE	1.94760580308466	No
EHI_010380	102	72	3	29	33	85	68	6	24	47	54.49	76	26	0.368	-1.441	-1.954	0.0507581029958673	0.162612353337345	0.272890423211799	0.381827506653202	0.344953664582134	0.344953664582134	TRUE	0.46299285440252	No
EHI_010390	10	26	1	18	8	8	25	2	15	11	13.37	16	9	0.639	-0.646	-0.677	0.498720343805279	0.687038291286669	0.582770634935559	0.670746941814547	0.636931039059186	0.636931039059186	TRUE	0.42229509110283	No
EHI_010500	75	130	3	61	48	62	123	6	51	69	93.36	92	42	0.482	-1.053	-1.408	0.159239274031142	0.342249786889653	0.414250509518141	0.342702718608062	0.367292864744349	0.367292864744349	TRUE	1.21934993843481	No
EHI_010510	3110	3011	2509	2272	1410	2584	2838	4648	1886	2017	2611.48	2711	2850	2020-05-01	0.071	0.122	0.902510501899529	0.95003711088601	0.107667067018299	0.289825509696628	0.213134782514236	0.213134782514236	TRUE	1.83375455569439	No
EHI_010520	353	442	49	102	43	293	417	91	85	62	228.96	355	79	0.24	-2.056	-3.382	0.000719939665679681	0.0068876284080679	0.123698083340713	0.310225784054845	0.229975792199112	0.229975792199112	TRUE	0.156546600396539	No
EHI_010530	5721	6154	1452	3583	2517	4753	5799	2690	2975	3601	4251	5276	3089	0.596	-0.746	-1.472	0.140953675977414	0.316309844538022	0.0143737458490568	0.289069382360541	0.159202999742845	0.159202999742845	TRUE	0.127375147620195	No
EHI_010540	444	408	70	405	178	369	384	130	336	255	346.37	376	240	0.653	-0.615	-1.018	0.30849968295538	0.516267128583483	0.137762648458862	0.302646272039145	0.231379330669611	0.231379330669611	TRUE	0.332449752234078	No
EHI_010550	195	134	71	146	68	162	126	132	121	97	114.54	144	117	0.819	-0.289	-0.513	0.608050795191172	0.766655371860617	0.0198247614042742	0.332565087130259	0.192428465400395	0.192428465400395	TRUE	0.0982187168241775	No
EHI_010560	3153	3515	665	1935	969	2619	3313	1232	1607	1386	2110.96	2966	1408	0.488	-1.034	-2.018	0.0435496528921116	0.146985549572798	0.0189828712529661	0.290290353556095	0.163032597135877	0.163032597135877	TRUE	0.0917737675772521	No
EHI_010570	5060	4784	711	1883	893	4204	4508	1317	1563	1277	2853.55	4356	1386	0.331	-1.595	-3.172	0.00151151833405551	0.0124872237277784	0.0083234912307005	0.289659199747469	0.156383658617202	0.156383658617202	TRUE	0.0758324804016158	No
EHI_010580	236	324	130	238	73	196	305	241	198	104	229.82	250	181	0.736	-0.442	-0.653	0.513613252105914	0.698104504253642	0.28178261350648	0.310142737443931	0.298191125519439	0.298191125519439	TRUE	0.441233407506065	No
EHI_010590	95	65	12	23	26	79	61	22	19	37	51.59	70	26	0.394	-1.344	-2.1	0.0357611678580285	0.128322751900964	0.013286687799586	0.387100417256046	0.239606734441696	0.239606734441696	TRUE	0.35434428341711	No
EHI_010600	214	148	26	86	79	178	139	48	71	113	110.86	158	77	0.509	-0.975	-1.597	0.110301485952718	0.270083824426334	0.0865351456230559	0.33404788353081	0.230195104191104	0.230195104191104	TRUE	0.389217090217837	No
EHI_010610	23	34	8	30	11	19	32	15	25	16	2020-04-21	26	19	0.754	-0.407	-0.524	0.600172952024604	0.760792985236058	0.145060712448892	0.531257002530372	0.372315986430165	0.372315986430165	TRUE	0.278448060794238	No
EHI_010620	759	566	418	827	649	631	533	774	687	928	657.08	582	796	1.352	0.435	0.8	0.423714949121046	0.625690989912835	0.0502087140231429	0.295656815296065	0.184618662410764	0.184618662410764	TRUE	0.123297145222466	No
EHI_010630	124	172	6	125	57	103	162	11	104	82	86.25	132	66	0.53	-0.917	-1.233	0.217700975642804	0.414393822560548	0.402339306116362	0.3472228067394	0.36796148439668	0.36796148439668	TRUE	0.82146274342753	No
EHI_010640	25	9	8	39	22	21	8	15	32	31	16.61	14	26	1.718	0.781	0.946	0.343902023442989	0.552720253758037	0.176304163276058	0.596138758597141	0.433009540720177	0.433009540720177	TRUE	0.305441853784614	No
EHI_010650	22667	35361	55968	56815	23273	18831	33324	103685	47173	33294	42410.61	26078	61384	2.251	1.171	1.918	0.0550537955669411	0.171626278916389	0.193443736671637	0.287985721038549	0.24024473755793	0.24024473755793	TRUE	0.407520618013354	No
EHI_010660	269	382	122	646	205	223	360	226	536	293	363.48	292	352	1.195	0.257	0.422	0.673015327036362	0.810131416272338	0.154211166967205	0.301950463099259	0.235096660605267	0.235096660605267	TRUE	0.743762846945896	No
EHI_010670	953	882	215	797	440	792	831	398	662	629	662.54	812	563	0.707	-0.501	-0.879	0.379205625754185	0.58595173408882	0.0915589090662928	0.29559253327706	0.204625139194322	0.204625139194322	TRUE	0.369314998845401	No
EHI_010680	296	337	40	165	105	246	318	74	137	150	194.99	282	120	0.446	-1.166	-2.06	0.0394101819557851	0.13669376321842	0.0412216622410174	0.314122467036449	0.196733613582795	0.196733613582795	TRUE	0.487699783543522	No
EHI_010690	365	295	54	254	153	303	278	100	211	219	225.4	290	177	0.624	-0.681	-1.188	0.234901361126646	0.435078498428217	0.0655109004550777	0.310579060991747	0.204343017854825	0.204343017854825	TRUE	0.68543236798329	No
EHI_010700	231	378	71	315	131	192	356	132	262	187	224.66	274	194	0.721	-0.473	-0.804	0.421214538821598	0.623765284973049	0.0961740206698896	0.310654627549776	0.216237438786154	0.216237438786154	TRUE	0.184871249207354	No
EHI_010710	1759	2508	719	1438	594	1461	2364	1332	1194	850	1490.52	1912	1125	0.603	-0.73	-1.272	0.203296470208844	0.39721912499133	0.102513884802021	0.291299939840175	0.20859745086534	0.20859745086534	TRUE	0.272063312297292	No
EHI_010720	1281	1122	232	761	470	1064	1057	430	632	672	771.55	1060	578	0.559	-0.839	-1.554	0.120139568585139	0.286140926383718	0.0447446391774224	0.29450080942063	0.181508364157353	0.181508364157353	TRUE	0.283614742537959	No
EHI_010730	1012	1046	266	821	456	841	986	493	682	652	692.96	914	609	0.678	-0.56	-1.083	0.278815932129445	0.48564261817597	0.0154201766122646	0.295253378949986	0.165397260051483	0.165397260051483	TRUE	0.157665115663464	No
EHI_010740	196	86	23	114	123	163	81	43	95	176	149.59	122	105	0.863	-0.213	-0.319	0.749945740212706	0.860953861061215	0.228397135184924	0.322090160003564	0.286071225092701	0.286071225092701	TRUE	0.341993228409191	No
EHI_010750	676	493	193	419	356	562	465	358	348	509	455.11	514	405	0.798	-0.325	-0.574	0.565771903866398	0.738367238379222	0.0786759886113995	0.299114754010995	0.201308264903241	0.201308264903241	TRUE	0.286175202980337	No
EHI_010850	14480	12078	1967	156	119	12029	11382	3644	130	170	4698.45	11706	1315	0.147	-2.771	-3.125	NA	NA	0.975717415898341	0.288954685197207	0.591180900736764	0.591180900736764	TRUE	14.223973334221	No
EHI_010950	244	172	24	261	119	203	162	44	217	170	179.6	182	144	0.802	-0.318	-0.475	0.634444084141576	0.785084397990525	0.249503564971141	0.316372121619557	0.28907377754174	0.28907377754174	TRUE	0.610932076840826	No
EHI_011060	335	245	31	82	54	278	231	57	68	77	126.14	254	67	0.284	-1.818	-3.147	0.00164768267281514	0.0133911611903641	0.035437368633551	0.328452196179772	0.202302271943685	0.202302271943685	TRUE	0.0606629191463522	No
EHI_011070	164	65	3	54	40	136	61	6	45	57	55.88	98	36	0.404	-1.308	-1.67	0.0948564111194439	0.245275490003367	0.464535319733212	0.379494934201676	0.40950792634044	0.40950792634044	TRUE	0.948992586247087	No
EHI_011170	180	42	81	17	10	150	40	150	14	14	77.93	95	59	0.663	-0.593	-0.667	0.504643265737133	0.692357572122042	0.937445336761093	0.353565054798727	0.579097956202645	0.579097956202645	TRUE	6.12345026984209	No
EHI_011180	168	153	64	557	274	140	144	119	462	392	246.35	142	324	2.17	1.118	1.703	0.088657214837323	0.234805277387571	0.23683348433308	0.308648079041624	0.278436335377752	0.278436335377752	TRUE	0.443668261888744	No
EHI_011190	220	154	7	375	169	183	145	13	311	242	174.84	164	189	1.141	0.19	0.241	0.809767340094034	0.895865975908677	0.625484173601449	0.317148370600849	0.434877398179655	0.434877398179655	TRUE	0.491401457025117	No
EHI_011200	239	196	75	637	271	199	185	139	529	388	309.58	192	352	1.768	0.822	1.27	0.204231178275584	0.398465855886118	0.224431676661116	0.304402910407647	0.270556073852008	0.270556073852008	TRUE	0.159782338876758	No
EHI_011210	657326	668732	1191283	885878	637869	546077	630208	2206939	735538	912517	841753.16	588142	1284998	2020-01-02	2020-07-01	1.736	0.0825041354174537	0.223578384317663	0.210792113116463	0.287871082852569	0.245882283835013	0.245882283835013	TRUE	1.07028417148004	No
EHI_011220	746	642	628	954	701	620	605	1163	792	1003	789.68	612	986	1.582	0.662	1.287	0.198118587801684	0.390281124789562	0.0152420299842701	0.294348462369592	0.163414441800433	0.163414441800433	TRUE	0.0867643212577218	No
EHI_011230	69	58	16	30	33	57	55	30	25	47	49.18	56	34	0.623	-0.682	-1.018	0.308905650119861	0.516447932031444	0.0924750572324028	0.391962117321107	0.27183087568471	0.27183087568471	TRUE	0.353666979915802	No
EHI_011240	132	43	3	17	12	110	41	6	14	17	2020-12-31	76	12	0.196	-2.349	-2.983	0.00285515867122469	0.020249918917931	0.280634607876392	0.452407420882476	0.387314486549681	0.387314486549681	TRUE	0.262521951010733	No
EHI_011250	195	281	41	248	123	162	265	76	206	176	221.01	214	153	0.729	-0.455	-0.697	0.485500630253805	0.677230341195352	0.222430087971395	0.31103073270314	0.273674292649013	0.273674292649013	TRUE	0.893711572021062	No
EHI_011260	182	133	66	173	93	151	125	122	144	133	132.79	138	133	0.965	-0.051	-0.09	0.927930917613572	0.964029080920581	0.0409096777124663	0.326420022002533	0.197412168249559	0.197412168249559	TRUE	0.0263637683960684	No
EHI_011270	254	6	89	4	1	211	6	165	3	1	57.64	108	56	0.659	-0.601	-0.468	0.639456393691961	0.787975130252672	2.21001021822915	0.376686065816325	1.0611181907916	2.21001021822915	TRUE	9.47618006797301	No
EHI_011370	81	130	87	113	32	67	123	161	94	46	94.42	95	100	1.051	0.072	0.109	0.913380314029457	0.955654764847399	0.18876749647649	0.34209111518515	0.278155081099412	0.278155081099412	TRUE	0.127121303821406	No
EHI_011380	33	46	7	33	10	27	43	13	27	14	2020-02-26	35	18	0.555	-0.85	-1.16	0.246119533485565	0.448896631814201	0.0801725939195791	0.484634298563884	0.321536027296387	0.321536027296387	TRUE	0.579115077154637	No
EHI_011390	326	182	26	50	125	271	172	48	42	179	153.02	222	90	0.436	-1.198	-1.608	0.10791088361903	0.2666953590872	0.445183722263645	0.321322833093016	0.373530592690953	0.373530592690953	TRUE	3.3393054807667	No
EHI_011400	310	468	49	482	167	258	441	91	400	239	275.22	350	243	0.715	-0.483	-0.739	0.459805735736323	0.656746163769238	0.235749309022138	0.306467823402004	0.276859277975539	0.276859277975539	TRUE	0.131968395916455	No
EHI_011410	13573	14537	6548	6702	3788	11276	13700	12131	5565	5419	8659-05-01	12488	7705	0.633	-0.659	-1.131	0.258125584756078	0.4624434489235	0.135341974880094	0.288456269906365	0.216984583149147	0.216984583149147	TRUE	1.53732515576161	No
EHI_011510	1631	1376	883	1644	1110	1355	1297	1636	1365	1588	1447.07	1326	1530	1.147	0.198	0.372	0.710171347669592	0.834330218055416	0.0425866349292246	0.291403066559268	0.176460166943508	0.176460166943508	TRUE	0.0536558067254378	No
EHI_011520	114	146	43	273	125	95	138	80	227	179	144.54	116	162	1.369	0.453	0.707	0.479666037962658	0.672654127565756	0.176025155749469	0.323287299845293	0.260769344966608	0.260769344966608	TRUE	0.208453685082233	No
EHI_011530	481	418	94	514	260	400	394	174	427	372	385.56	397	324	0.825	-0.277	-0.486	0.626651033829494	0.780220904387023	0.0780604831378641	0.301144055817348	0.202863248949251	0.202863248949251	TRUE	0.870833669553733	No
EHI_011540	44	51	0	27	8	37	48	0	22	11	27.93	42	11	0.32	-1.642	-1.956	0.0504817755313164	0.161997537198321	0.401851160818825	0.47120059186398	0.455645101235551	0.455645101235551	TRUE	0.501785047156307	No
EHI_011550	1664	1518	345	713	554	1382	1431	639	592	793	1033.75	1406	675	0.495	-1.015	-1.835	0.0664938424893891	0.193416592178109	0.066739241554876	0.292817673119922	0.192025021982114	0.192025021982114	TRUE	0.136280768427187	No
EHI_011560	19	0	10177	1022	2477	16	0	18854	849	3544	3184-08-01	8	7749	25.616	4.679	3.633	0.00028059136899689	0.00330340390861982	2.29011111783544	0.289472584853417	0.908315108636875	2.29011111783544	TRUE	0.263677061936412	No
EHI_011660	365	137	16	149	115	303	129	30	124	165	231.22	216	106	0.514	-0.961	-1.38	0.167620331840054	0.352708400848676	0.329294949111945	0.310008080322043	0.317728667775677	0.317728667775677	TRUE	1.23888625575691	No
EHI_011770	22	18	11	50	31	18	17	20	42	44	27.22	18	35	1.897	0.924	1.199	0.230718430750659	0.429676621238159	0.211845509679919	0.475962169590446	0.369936112778151	0.369936112778151	TRUE	0.349952543827457	No
EHI_011780	72	35	3	44	40	60	33	6	37	57	37.06	46	33	0.744	-0.426	-0.522	0.60160838117636	0.761793992263952	0.486638878553973	0.425997231964537	0.448284030856896	0.448284030856896	TRUE	0.184919231835933	No
EHI_011790	232	139	32	184	237	193	131	59	153	339	190.99	162	184	1.123	0.167	0.233	0.816094942760654	0.89997105470614	0.38248263583753	0.314671923559696	0.342244102151221	0.342244102151221	TRUE	0.271230158722639	No
EHI_011800	536	596	129	827	326	445	562	239	687	466	702.11	504	464	0.923	-0.116	-0.198	0.84326202543363	0.915742734498175	0.119871319519343	0.295157098205489	0.218365397120422	0.218365397120422	TRUE	0.215527796343197	No
EHI_011810	84	97	221	65	86	70	91	409	54	123	127.85	80	195	2.264	1.179	1.63	0.103173009061177	0.258519498362021	0.370397780058324	0.327911886971443	0.3462394426895	0.3462394426895	TRUE	0.377257620138744	No
EHI_011820	11	7	42	0	1	9	7	78	0	1	13.97	8	26	2.608	1.383	1.229	0.219059837468129	0.416154829120263	2.08609229716657	0.654442683317164	1.13532166619637	1.13532166619637	TRUE	6.48129755670223	No
EHI_011830	82	88	59	147	83	68	83	109	122	119	117.29	76	117	1.495	0.58	0.859	0.390345090063731	0.59551454796435	0.237144504503104	0.33151550364725	0.291355142905041	0.291355142905041	TRUE	0.0133168723146902	No
EHI_011840	482	686	438	691	261	400	646	811	574	373	586.41	523	586	1.113	0.154	0.274	0.78397045990764	0.87993367523524	0.0770241337038579	0.296595832156409	0.198092685671189	0.198092685671189	TRUE	0.115020764545147	No
EHI_011850	410	495	210	415	391	341	466	389	345	559	444.6	404	431	1.064	0.089	0.161	0.872339451204307	0.932898324020974	0.0604254790468398	0.299380553008328	0.191054476432174	0.191054476432174	TRUE	0.384451270391768	No
EHI_011860	165	224	15	209	128	137	211	28	174	183	142.23	174	128	0.757	-0.403	-0.575	0.565575086447411	0.738367238379222	0.320261827509963	0.323860781922519	0.322444575581256	0.322444575581256	TRUE	2.07195937875005	No
EHI_011870	2317	4716	1532	3766	1505	1925	4444	2838	3127	2153	4039-09-01	3184	2706	0.853	-0.23	-0.389	0.697406927039895	0.825164119123187	0.133917022490367	0.289132571919118	0.222800863906533	0.222800863906533	TRUE	0.193234157578966	No
EHI_011880	604	476	29	218	100	502	449	54	181	143	293.19	476	126	0.289	-1.79	-2.684	0.0072683224026021	0.0408858353576859	0.26457642983716	0.305327276958833	0.288521905545625	0.288521905545625	TRUE	1.10697566094558	No
EHI_011890	73	82	20	76	31	61	77	37	63	44	53.15	69	48	0.719	-0.476	-0.77	0.441567236151878	0.641617124228164	0.0205063827329299	0.384198947969417	0.228645046482503	0.228645046482503	TRUE	0.322861698929976	No
EHI_011900	1533	1519	1283	1205	357	1274	1431	2377	1001	511	1264.67	1352	1296	0.962	-0.056	-0.087	0.930866575356115	0.96620279642012	0.255727747048278	0.291913354878198	0.276545058236943	0.276545058236943	TRUE	0.425002147050808	No
EHI_011910	63	212	12	98	45	52	200	22	81	64	80.43	126	56	0.483	-1.049	-1.323	0.185774424080143	0.375490195406043	0.545645925946966	0.351521295992734	0.429625230004624	0.429625230004624	TRUE	0.594180985334253	No
EHI_011920	3285	1651	2207	606	1779	2729	1556	4089	503	2545	1913.36	2142	2379	1.108	0.148	0.202	0.840159062417235	0.914041000293869	0.477405212540835	0.290540838889758	0.366930941067305	0.366930941067305	TRUE	0.0879001892198904	No
EHI_011930	55	119	4	185	65	46	112	7	154	93	85.8	79	85	2020-07-01	0.098	0.117	0.907001130206607	0.952376001099457	0.730893702123523	0.347537971260855	0.492714618783647	0.492714618783647	TRUE	0.148671979712619	No
EHI_011940	3621	4502	671	3240	1722	3008	4243	1243	2690	2463	2860.95	3626	2132	0.602	-0.732	-1.317	0.187813518534392	0.377905781077365	0.0707300729791574	0.289654557167237	0.195149986766764	0.195149986766764	TRUE	0.79655125076996	No
EHI_011950	4132	5045	925	2055	904	3433	4754	1714	1706	1293	2838.22	4094	1571	0.401	-1.32	-2.341	0.0192541387035068	0.0832313405497155	0.0876418990540382	0.289668885690011	0.201128103563273	0.201128103563273	TRUE	0.143271621206185	No
EHI_011960	212	151	14	164	144	176	142	26	136	206	159.17	159	123	0.785	-0.348	-0.494	0.620999040771966	0.776566758023629	0.336187623118068	0.320029830528326	0.326423462584619	0.326423462584619	TRUE	0.284327618623252	No
EHI_011970	460	718	99	279	111	382	677	183	232	159	293.85	530	191	0.381	-1.394	-2.412	0.0158552240736102	0.072566686535198	0.0887456541605693	0.30528828460828	0.208932330597908	0.208932330597908	TRUE	0.190776024516736	No
EHI_011980	13	15	19	76	14	11	14	35	63	20	23.72	12	39	2.894	1.533	1.982	0.0474720767985163	0.155501606260153	0.16786444726562	0.503684948270222	0.363632070670131	0.363632070670131	TRUE	0.0848431634225723	No
EHI_011990	0	0	28	6	3	0	0	52	5	4	2020-03-08	0	20	23.628	4.562	3.729	0.000192609384158394	0.00248041560246447	1.31833622685986	0.925698501468436	1.03062560631734	1.03062560631734	TRUE	3.41836231464051	No
EHI_012000	91	133	7	34	17	76	125	13	28	24	49.44	100	22	0.244	-2.034	-3.063	0.00219086919113423	0.016647659105534	1e-08	0.391411312077618	0.26133482947826	0.26133482947826	TRUE	0.229500883681324	No
EHI_012010	859	999	33	666	464	714	941	61	553	664	520.02	828	426	0.545	-0.875	-1.205	0.228036545023868	0.426995503627349	0.444571947552772	0.29771036118369	0.356756432332239	0.356756432332239	TRUE	1.4385911959485	No
EHI_012020	66505	30122	77527	30588	17997	55249	28387	143624	25397	25746	49202.46	41818	64922	1.501	0.586	0.771	0.440867826728851	0.641174540128639	0.635144257345678	0.287969056919077	0.400824778269714	0.400824778269714	TRUE	6.88358035681004	No
EHI_012030	997	764	631	1524	663	828	720	1169	1265	948	920.62	774	1127	1.438	0.524	2020-03-01	0.303031527969474	0.510486896816396	0.0100666746453249	0.293426291071433	0.159866448961839	0.159866448961839	TRUE	0.114717259109528	No
EHI_012040	721	660	114	709	413	599	622	211	589	591	540.96	610	464	0.771	-0.376	-0.635	0.525518300376632	0.708194956757554	0.126237648689509	0.297329370969561	0.222879296876352	0.222879296876352	TRUE	1.2543241332157	No
EHI_012050	289	299	41	407	195	240	282	76	338	279	283.35	261	231	0.891	-0.166	-0.255	0.798549163502041	0.889019634785588	0.227394250267718	0.305933781576221	0.27327125742414	0.27327125742414	TRUE	0.898920874632021	No
EHI_012060	364	426	15	299	137	302	401	28	248	196	249.71	352	157	0.479	-1.063	-1.428	0.153197754458575	0.332832837723117	0.478872822128169	0.308368383275242	0.375716790705139	0.375716790705139	TRUE	1.29055532942148	No
EHI_012070	87	80	8	160	94	72	75	15	133	134	87.33	74	94	1.254	0.327	0.439	0.660427149224691	0.801981368245821	0.400718729641918	0.346488235203323	0.367398100983003	0.367398100983003	TRUE	2.17878608619836	No
EHI_012080	451	487	33	554	287	375	459	61	460	411	364.32	417	311	0.762	-0.393	-0.568	0.570013155057385	0.741722386380625	0.338059080848647	0.301918005681189	0.316567909893117	0.316567909893117	TRUE	2.60940879452995	No
EHI_012090	21	19	13	96	29	17	18	24	80	41	46.94	18	48	2.545	1.347	1.844	0.0651650427730706	0.190835408670298	0.223038127335777	0.396935670820865	0.324902698480307	0.324902698480307	TRUE	0.284440889131329	No
EHI_012100	46	54	37	59	39	38	51	69	49	56	45.75	44	58	1.278	0.354	0.566	0.571244430210986	0.742335922513706	1e-08	0.399764756970071	0.232274655649248	0.232274655649248	TRUE	0.0887810963492383	No
EHI_012110	23	23	21	81	23	19	22	39	67	33	44.77	20	46	2.139	1.097	1.556	0.11978501961849	0.285600313904007	0.160043859102014	0.40223416862713	0.298471489279787	0.298471489279787	TRUE	0.674969501399546	No
EHI_012120	314	387	38	612	233	261	365	70	508	333	308.75	313	304	0.976	-0.035	-0.05	0.95995408877181	0.980270174242793	0.33699348110553	0.304447334078157	0.317738930483832	0.317738930483832	TRUE	0.167147565897512	No
EHI_012130	108	111	9	90	48	90	105	17	75	69	66.02	98	54	0.581	-0.784	-1.101	0.27082720969111	0.477117627249925	0.266208738122657	0.365419935840611	0.3268482731196	0.3268482731196	TRUE	1.14186674414672	No
EHI_012140	331	382	344	356	210	275	360	637	296	300	348.26	318	411	1.278	0.354	0.6	0.548205365065628	0.724736017018657	0.114589484646946	0.30256611772677	0.219786171297497	0.219786171297497	TRUE	1.27224322799569	No
EHI_012150	115	140	3	186	42	96	132	6	154	60	87.88	114	73	0.68	-0.556	-0.692	0.489015761732619	0.679171704647878	0.624343049716044	0.346122424320014	0.447190269470606	0.447190269470606	TRUE	0.289558774071432	No
EHI_012160	177	250	32	422	105	147	236	59	350	150	169.54	192	186	0.985	-0.021	-0.031	0.975134495261568	0.987484483592057	0.290215210506251	0.318063353040065	0.306552545582705	0.306552545582705	TRUE	0.246312097953887	No
EHI_012170	2215	3205	6225	4734	3388	1840	3020	11532	3931	4847	5078.76	2430	6770	2.639	2020-04-01	2.32	0.0203475369991123	0.0868536588843584	0.182722990425046	0.288873088169315	0.234151217381589	0.234151217381589	TRUE	1.39604573970625	No
EHI_012180	68	17	165	118	79	56	16	306	98	113	111.05	36	172	4.196	2.069	2.909	0.00362282787151128	0.0242841550888279	0.31105473951183	0.333969868859404	0.324955954923362	0.324955954923362	TRUE	2.21385065603763	No
EHI_012190	419	226	364	708	554	348	213	674	588	793	483.9	280	685	2.34	1.226	2.142	0.0322074070970712	0.119451564305237	0.0865231788293191	0.298445313918447	0.205915651184804	0.205915651184804	TRUE	0.0711573234792845	No
EHI_012200	139	173	26	382	149	115	163	48	317	213	187.67	139	193	1.355	0.438	0.638	0.523369595789353	0.706575254295314	0.298688958318034	0.315145717598863	0.308412543539581	0.308412543539581	TRUE	0.165069569018199	No
EHI_012210	27	12	22	53	27	22	11	41	44	39	28.56	16	41	2.279	1.188	1.674	0.0940352790204856	0.244091961948248	0.0395402613757345	0.46715408648677	0.296339060157123	0.296339060157123	TRUE	0.0159420892414946	No
EHI_012220	149	326	1582	2181	1709	124	307	2931	1811	2445	1204.44	216	2396	9.393	3.232	4.749	2.04468212174448e-06	5.91380781168772e-05	0.324937273741497	0.292115804798489	0.305709513172203	0.305709513172203	TRUE	0.0337088850366842	No
EHI_012230	270	543	1007	1531	735	224	512	1866	1271	1051	865.5	368	1396	3.563	1.833	3.19	0.00142239853077517	0.0118825121044172	0.100678938703681	0.293780463838437	0.208388666347392	0.208388666347392	TRUE	0.160843293125769	No
EHI_012240	4888	6356	5527	4715	1500	4061	5990	10239	3915	2146	4737.35	5026	5433	1.079	0.11	0.166	0.868037119540141	0.930371230095166	0.254415534654947	0.288945739056915	0.286786153523606	0.286786153523606	TRUE	0.515426930958655	No
EHI_012250	2632	1431	152	1979	523	2187	1349	282	1643	748	1131.29	1768	891	0.532	-0.911	-1.309	0.190569431360803	0.381053761754937	0.368341045123609	0.292390657505123	0.323825846848787	0.323825846848787	TRUE	0.384913849366901	No
EHI_012260	85	56	373	19	12	71	53	691	16	17	105.75	62	241	3.366	1.751	1.827	NA	NA	1.32166401279131	0.336277451614587	0.721696791525306	0.721696791525306	TRUE	13.6837068984064	No
EHI_012270	93694	68902	455896	202893	163338	77837	64933	844581	168461	233667	224492.24	71385	415570	5.126	2.358	3.37	0.000752158340669349	0.00713037613988099	0.435497227598406	0.28788780678258	0.328806722969249	0.328806722969249	TRUE	1.16104882928449	No
EHI_012280	6231	5431	4479	4679	2348	5176	5118	8298	3885	3359	4905.78	5147	5181	1.007	0.01	0.017	0.986312817620312	0.992370614867325	0.165211178988668	0.288908633639728	0.234870194840994	0.234870194840994	TRUE	1.68171611771035	No
EHI_012290	906	402	92	152	233	753	379	170	126	333	465.19	566	210	0.391	-1.353	-2.117	0.0342622961449615	0.124930896882537	0.222605300774318	0.298870888970925	0.263342470262879	0.263342470262879	TRUE	1.38564103982496	No
EHI_012300	163	54	4	95	59	135	51	7	79	84	71.79	93	57	0.644	-0.635	-0.822	0.411254030390373	0.615735108140201	0.47600370792615	0.359179384539211	0.402224143891609	0.402224143891609	TRUE	1.89082020351569	No
EHI_012310	74	129	70	146	74	61	122	130	121	106	114.96	92	119	1.276	0.351	0.517	0.605348850589622	0.764612234129797	0.249521885052601	0.332401016672669	0.297234126904758	0.297234126904758	TRUE	0.0431403780728565	No
EHI_012320	656	766	392	444	198	545	722	726	369	283	548.39	634	459	0.736	-0.443	-0.767	0.443114320278526	0.642872304169072	0.100430494505787	0.29720111190911	0.210216283050593	0.210216283050593	TRUE	1.220301054726	No
EHI_012330	11302	1011	4520	1046	989	9389	953	8374	868	1415	5715.29	5171	3552	0.723	-0.468	-0.514	0.607356081217583	0.766210954075487	1.14346505276684	0.2887608132042	0.635961722815757	0.635961722815757	TRUE	8.52441906946149	No
EHI_012340	3838	3112	2618	2188	2095	3188	2933	4850	1817	2997	2868.22	3060	3221	1.052	0.073	0.121	0.903344945180069	0.950543055663784	0.155890517819804	0.289650023069645	0.231064392631703	0.231064392631703	TRUE	0.138657070877158	No
EHI_012350	646	597	100	253	186	537	563	185	210	266	378.56	550	220	0.415	-1.267	-2.426	0.0152531413705267	0.0704592324725878	0.00548731656039802	0.301389496050837	0.167025065508667	0.167025065508667	TRUE	0.171437482886348	No
EHI_012360	40208	100023	110974	152783	49687	33403	94261	205587	126855	71081	104421.26	63832	134508	2.009	1.007	1.526	0.127019900883462	0.296173985170551	0.279060972732964	0.287914031057237	0.28681282020566	0.28681282020566	TRUE	0.0899660590836738	No
EHI_012370	77	48	15	29	12	64	45	28	24	17	34.65	54	23	0.452	-1.147	-1.541	0.123322239011895	0.291032810231957	0.220119030289839	0.435613377710968	0.346734994358206	0.346734994358206	TRUE	0.114986273551529	No
EHI_012380	576	674	119	370	179	479	635	220	307	256	397.45	557	261	0.488	-1.037	-1.748	0.0804555494564863	0.2194880982634	0.122756753948426	0.300746554879097	0.222287883513332	0.222287883513332	TRUE	0.135144110393079	No
EHI_012390	226	405	46	197	138	188	382	85	164	197	252.89	285	149	0.544	-0.877	-1.291	0.19683750336053	0.388612313733393	0.293532722041388	0.30811055484219	0.301972544548793	0.301972544548793	TRUE	0.641680591195918	No
EHI_012400	740	594	362	384	280	615	560	671	319	401	550.64	588	464	0.796	-0.329	-0.573	0.566535372282769	0.739082404060385	0.0966207008991561	0.297162945626855	0.20787232511779	0.20787232511779	TRUE	0.79508013250711	No
EHI_012410	6	7	3	3	6	5	7	6	2	9	2020-02-05	6	6	0.961	-0.057	-0.051	0.959530511835126	0.980105951295054	0.409626632783829	1.30729602442836	1.00955394275478	1.00955394275478	TRUE	0.0935750872063415	No
EHI_012420	1886	2615	164	1550	310	1567	2464	304	1287	443	1145.96	2016	678	0.361	-1.469	-2.236	0.025350289192275	0.101027108247196	0.270511738752415	0.292332733178989	0.283167285593809	0.283167285593809	TRUE	3.66716412489629	No
EHI_012430	96	534	16	170	50	80	503	30	141	72	192.82	292	81	0.315	-1.666	-2.06	0.0393733444894753	0.13669376321842	0.674772730118095	0.31441738684919	0.458049361892411	0.458049361892411	TRUE	1.0332669533844	No
EHI_012440	4	17	6	1	1	3	16	11	1	1	15.19	10	4	0.484	-1.048	-1.065	0.286940037170708	0.493958610544089	0.597631970547628	0.625022583477459	0.616659981730541	0.616659981730541	TRUE	0.902178953521886	No
EHI_012450	69	33	49	95	59	57	31	91	79	84	56.88	44	85	1.835	0.876	1.263	0.206753069847165	0.401345951915747	0.195748969397149	0.377875621793696	0.303941343903737	0.303941343903737	TRUE	0.0179912892721622	No
EHI_012460	87	110	50	249	144	72	104	93	207	206	156.97	88	169	1.843	0.882	1.405	0.159939679361832	0.343002997180216	0.149980384566853	0.320482296276704	0.24721036172197	0.24721036172197	TRUE	0.733421642693978	No
EHI_012470	328	138	181	325	389	272	130	335	270	556	291.78	201	387	1.846	0.885	1.34	0.18021943935276	0.368700537439175	0.25265758618308	0.305411987481316	0.283233977397485	0.283233977397485	TRUE	0.348440826686388	No
EHI_012480	68586	103765	191453	174076	74133	56978	97787	354681	144534	106053	134444.93	77382	201756	2.477	1.309	2.127	0.0334152689637659	0.122474026736772	0.20893818280213	0.287903081762254	0.244753446444968	0.244753446444968	TRUE	0.644545768458562	No
EHI_012490	449	180	19	99	158	373	170	35	82	226	193.38	272	114	0.45	-1.152	-1.64	0.101089456681909	0.255107020779275	0.350270532862282	0.31433995896013	0.325494693180023	0.325494693180023	TRUE	1.38280463501997	No
EHI_012500	1660	1221	961	1035	1031	1379	1151	1780	859	1475	1442.37	1265	1371	1.078	0.108	0.175	0.860936947172254	0.927205967955128	0.185885082291589	0.291414600880815	0.245753035609131	0.245753035609131	TRUE	0.286751891352404	No
EHI_012510	479	322	601	214	235	398	303	1113	178	336	642.67	350	542	1.484	0.57	0.817	0.413843993735311	0.617959800783285	0.362342683558484	0.295831545865407	0.323426873526136	0.323426873526136	TRUE	1.65082856397146	No
EHI_012520	35	18	5	25	13	29	17	9	21	19	18.89	23	16	0.738	-0.438	-0.566	0.57106693446089	0.742275371378632	1e-08	0.558926830299187	0.361178539863593	0.361178539863593	TRUE	0.206266357058413	No
EHI_012530	84	87	16	69	32	70	82	30	57	46	64.27	76	44	0.606	-0.723	-1.183	0.236683097098194	0.436850074041297	0.0100645786192256	0.36752696970532	0.221951669129644	0.221951669129644	TRUE	0.241743333876385	No
EHI_012540	92	48	12	144	116	76	45	22	120	166	89.68	60	103	1.613	0.689	0.909	0.363351009938	0.571652622334819	0.445064143814186	0.344957772506282	0.384449214433145	0.384449214433145	TRUE	0.203721572340206	No
EHI_012550	4	3	7	35	35	3	3	13	29	50	23.48	3	31	7.471	2.901	3.356	0.000790778821000276	0.00743354226906697	1e-08	0.505906625511168	0.401874947095032	0.401874947095032	TRUE	0.0748849283149481	No
EHI_012560	19	37	8	65	20	16	35	15	54	29	31.34	26	33	1.266	0.341	0.428	0.668999250695405	0.806919900744489	0.355923658997341	0.451237293674921	0.412635189339235	0.412635189339235	TRUE	0.212211994318596	No
EHI_012570	5114	6456	962	2636	1150	4248	6084	1782	2189	1645	3198.89	5166	1872	0.377	-1.407	-2.678	0.00740901075955909	0.0414252478915952	0.0370148966639053	0.289465503461488	0.172309797104665	0.172309797104665	TRUE	0.132867547738387	No
EHI_012580	537	270	143	201	348	446	254	265	167	498	363.27	350	310	0.89	-0.168	-0.262	0.793463684837639	0.885647268725644	0.223009950302863	0.301958812134862	0.265888142857625	0.265888142857625	TRUE	0.460011797826314	No
EHI_012590	383	151	236	134	150	318	142	437	111	215	234.27	230	254	1.095	0.131	0.184	0.853903551318923	0.922816045765272	0.382018226772523	0.309719378751106	0.339498901258937	0.339498901258937	TRUE	0.242507242086407	No
EHI_012600	486	600	354	624	340	404	565	656	518	486	868.41	484	553	1.126	0.171	0.282	0.778231890438371	0.876567648918068	0.159062259400039	0.293760664403696	0.234829733767976	0.234829733767976	TRUE	0.147481967567463	No
EHI_012700	5	8	0	4	1	4	8	0	3	1	2020-04-04	6	1	0.403	-1.313	-1.149	0.250391539599477	0.453393286655608	1e-08	1.45068722091713	0.936427819353652	0.936427819353652	TRUE	0.406291987847372	No
EHI_012710	75	131	66	55	50	62	123	122	46	72	90.21	92	80	0.861	-0.217	-0.34	0.733731728735371	0.850407101993291	0.126263336141079	0.344617891291745	0.251796929583174	0.251796929583174	TRUE	0.294108189532142	No
EHI_012720	1328	1721	213	402	221	1103	1622	395	334	316	784.18	1362	348	0.27	-1.887	-3.478	0.000505609703837519	0.00521247517394428	0.0484293317808115	0.29439386627	0.183208562821359	0.183208562821359	TRUE	0.0729693396468892	No
EHI_012920	286	329	44	257	205	238	310	82	213	293	250.03	274	196	0.73	-0.455	-0.742	0.458105767156551	0.655349815784234	0.140875046157992	0.308341464739708	0.23773047093812	0.23773047093812	TRUE	0.294476609149347	No
EHI_012930	548	349	437	767	342	455	329	810	637	489	439.39	392	645	1.618	0.694	1.289	0.197445533698359	0.389354940424259	0.0388866959145256	0.29951722326681	0.180104331516299	0.180104331516299	TRUE	0.0524644023904044	No
EHI_012940	529	197	18	32	43	439	186	33	27	62	145.35	312	41	0.147	-2.765	-4.173	3.00112952625826e-05	0.000546262505775436	0.19654088578914	0.323088449715292	0.274626674339572	0.274626674339572	TRUE	0.678212593322512	No
EHI_012950	144	87	6	67	21	120	82	11	56	30	56	101	32	0.354	-1.5	-2.161	0.0307266959743891	0.115390468835328	0.167757752464783	0.379298254529932	0.300738254786833	0.300738254786833	TRUE	0.407476104755114	No
EHI_012960	117	107	58	349	142	97	101	107	290	203	146.32	99	200	1.954	0.966	1.586	0.112630228765422	0.273929206794174	0.111570687310111	0.322855926480801	0.231340693282417	0.231340693282417	TRUE	0.0553340558342535	No
EHI_012970	43	39	1	45	10	36	37	2	37	14	2020-01-26	36	18	0.55	-0.863	-0.98	0.327090870431182	0.535700032004641	0.631767614838112	0.484040239187281	0.535607685865156	0.535607685865156	TRUE	0.466475287492971	No
EHI_012980	1900	3044	1631	1956	729	1578	2869	3022	1624	1043	1656.87	2224	1896	0.868	-0.205	-0.302	0.762994919854123	0.868905022277073	0.328213060892568	0.290955068142879	0.306507344757095	0.306507344757095	TRUE	0.262591992941657	No
EHI_012990	42	35	7	69	63	35	33	13	57	90	46.62	34	53	1.521	0.605	0.797	0.425695905372648	0.627496224829451	0.338012933861188	0.397691144609126	0.374628095204115	0.374628095204115	TRUE	0.100703413432213	No
EHI_013000	54	48	5	4	3	45	45	9	3	4	17.73	45	5	0.152	-2.719	-3.161	0.00157294515056878	0.0128759123751313	0.182037537550685	0.57669044168453	0.441380067571711	0.441380067571711	TRUE	0.198526705539111	No
EHI_013010	660	431	45	232	129	548	406	83	193	185	294.82	477	154	0.341	-1.552	-2.647	0.00812153950692216	0.0443482277221485	0.0946781686332734	0.305230832477475	0.215045246064787	0.215045246064787	TRUE	0.737582165431293	No
EHI_013020	408	166	24	150	121	339	156	44	125	173	172.82	248	114	0.485	-1.044	-1.572	0.116011889473595	0.279481296861334	0.236364776599385	0.317489418783738	0.284241210895059	0.284241210895059	TRUE	0.397259089627252	No
EHI_013030	1526	1406	46	666	384	1268	1325	85	553	549	863.18	1296	396	0.33	-1.599	-2.357	0.018436538060965	0.0809869247131925	0.319497573287521	0.293796362503507	0.304296395305274	0.304296395305274	TRUE	2.5664251556604	No
EHI_013040	4132	2034	308	1091	891	3433	1917	571	906	1275	1604.36	2675	917	0.362	-1.467	-2.494	0.0126427494010928	0.0614658171208393	0.129187043819725	0.291056199534432	0.220573362789131	0.220573362789131	TRUE	0.316017724875723	No
EHI_013050	2553	2270	1132	2107	1695	2121	2139	2097	1749	2425	1940.45	2130	2090	0.984	-0.023	-0.041	0.967377770719309	0.983847853647907	0.103282869304944	0.290503479482643	0.206864279545836	0.206864279545836	TRUE	0.0860853950650386	No
EHI_013060	0	1	29	4	5	0	1	54	3	7	8.48	0	21	14.842	3.892	3.316	0.000911867519141578	0.00833273223444137	1.16745811662012	0.891369640852192	0.977551569677993	0.977551569677993	TRUE	1.122868753355	No
EHI_013070	134	69	19	12	10	111	65	35	10	14	43	88	20	0.247	-2.017	-2.769	0.00561899557188361	0.0338166493834043	0.184107156540579	0.406939878541876	0.327157138832502	0.327157138832502	TRUE	0.827995363609843	No
EHI_013080	19	14	30	8	10	16	13	56	7	14	27.92	14	26	1.603	0.681	0.82	0.412029198317874	0.61653752018424	0.395442683039744	0.471253438644353	0.441565623373433	0.441565623373433	TRUE	1.37603334509069	No
EHI_013090	95	84	10	91	40	79	79	19	76	57	55.09	79	51	0.67	-0.578	-0.792	0.428277837124744	0.629988631854653	0.293005182563934	0.38080670222869	0.345638491872112	0.345638491872112	TRUE	0.295547017691306	No
EHI_013100	1235	540	71	340	248	1026	509	132	282	355	451.04	768	256	0.355	-1.495	-2.441	0.014653132259015	0.0685090726358898	0.159893886766573	0.299216192967582	0.239415430207308	0.239415430207308	TRUE	0.760205915000242	No
EHI_013110	28	24	253	234	124	23	23	469	194	177	336.78	23	280	10.015	3.324	4.82	1.43374488911988e-06	4.3871287233593e-05	0.287024180414821	0.303067323063009	0.296299867856905	0.296299867856905	TRUE	1.81828598670078	No
EHI_013120	36	61	41	103	35	30	57	76	86	50	77.93	44	71	1.553	0.635	0.909	0.36341972211432	0.571652622334819	0.246012005768493	0.353565938216931	0.308187515423428	0.308187515423428	TRUE	0.261879099627177	No
EHI_013130	6	5	2	1	2	5	5	4	1	3	3.51	5	3	0.575	-0.799	-0.689	0.491052496793658	0.680944377973491	1e-08	1.74574693530498	1.02655218617816	1.02655218617816	TRUE	0.264253885587541	No
EHI_013140	241	174	54	187	232	200	164	100	155	332	185.3	182	196	1.071	0.099	0.152	0.879284865815772	0.937192224272258	0.222053822911989	0.315494871800712	0.276207195591904	0.276207195591904	TRUE	0.493265834842134	No
EHI_013150	123	136	5	111	35	102	128	9	92	50	81.07	115	50	0.476	-1.071	-1.399	0.161723370259939	0.345320240617815	0.458585622299398	0.351017202062562	0.391598395645884	0.391598395645884	TRUE	0.243332671667048	No
EHI_013160	70	175	1	551	54	58	165	2	457	77	154.52	112	179	1.516	0.601	0.611	0.541162021488194	0.71931926918672	1.60417516238279	0.320998520300939	0.780454708410181	0.780454708410181	TRUE	0.93766223168661	No
EHI_013170	4754	8130	2018	9648	3852	3949	7662	3738	8011	5511	7321.72	5806	5753	0.987	-0.019	-0.03	0.975815145286025	0.987725030209519	0.211190531543289	0.288564266806421	0.259460614484206	0.259460614484206	TRUE	0.241580784937385	No
EHI_013180	1328	721	109	323	502	1103	679	202	268	718	686.26	891	396	0.468	-1.097	-1.635	0.102107155704421	0.256765921607185	0.303847792263229	0.295325478108409	0.296164477224741	0.296164477224741	TRUE	2.83910520044892	No
EHI_013190	2790	955	257	331	478	2318	900	476	275	684	965.69	1609	478	0.322	-1.635	-2.424	0.0153705294868374	0.0708796164080627	0.290596836227761	0.293166707227071	0.300648146042519	0.300648146042519	TRUE	0.383569086533211	No
EHI_013200	82	92	23	15	10	68	87	43	12	14	46.56	78	23	0.321	-1.639	-2.254	0.0241863618707918	0.097771712010336	0.222682980440297	0.397820998454413	0.329295472846483	0.329295472846483	TRUE	1.08508266381319	No
EHI_013210	115	78	5	19	34	96	74	9	16	49	66.86	85	25	0.317	-1.656	-2.344	0.0190858455336016	0.0826573025280532	0.208472846769341	0.364442012089793	0.308839719612366	0.308839719612366	TRUE	1.79786852472564	No
EHI_013220	6060	7114	15185	9235	4845	5034	6704	28131	7668	6931	9992.34	5869	14243	2020-03-02	1.201	1.833	0.0668402393584897	0.193973273932935	0.318326109138566	0.28837737606436	0.282524493760606	0.282524493760606	TRUE	4.44196805397508	No
EHI_013230	151	180	71	81	49	125	170	132	67	70	155.82	148	90	0.618	-0.694	-1.138	0.255328850622231	0.458595059554544	0.112856447947537	0.320722184925779	0.230391149504307	0.230391149504307	TRUE	0.66701532114336	No
EHI_013240	1797	619	351	654	747	1493	583	650	543	1069	934.32	1038	754	0.74	-0.435	-0.696	0.486601606889636	0.678000021356967	0.199059833170331	0.293344767644085	0.252885522741376	0.252885522741376	TRUE	0.780022576798898	No
EHI_013250	240	229	373	366	160	199	216	691	304	229	315.92	208	408	1.896	0.923	1.529	0.126329015573733	0.295331998990943	0.136300115477026	0.304071124287547	0.230939632786487	0.230939632786487	TRUE	0.774142891149466	No
EHI_013260	4628	4545	4622	4857	1799	3845	4283	8563	4033	2574	4396.46	4064	5057	1.232	0.301	0.497	0.618863819492285	0.774906570398944	0.174925007774513	0.28902953541137	0.234720051500141	0.234720051500141	TRUE	0.400903616976312	No
EHI_013270	43	40	11	77	25	36	38	20	64	36	40.13	37	40	1.098	0.135	0.198	0.843351880865384	0.915745077164747	0.0915641999970584	0.415438121731087	0.284767959762724	0.284767959762724	TRUE	0.227757029144451	No
EHI_013280	469	387	72	121	103	390	365	133	100	147	251.07	378	127	0.354	-1.5	-2.659	0.00783741164072744	0.0431652113857694	0.0523877046060574	0.30825732039034	0.196052436426481	0.196052436426481	TRUE	0.181398728972069	No
EHI_013290	323	273	605	931	360	268	257	1121	773	515	521.12	262	803	2.912	1.542	2.752	0.00591497157716062	0.035157439467256	0.0723530258666923	0.297689700478124	0.195996597461663	0.195996597461663	TRUE	0.0585313169836978	No
EHI_013300	147	196	36	388	131	122	185	67	322	187	148.27	154	192	1.245	0.316	0.469	0.639179770580633	0.787860328336359	0.256615620893311	0.322394560057857	0.295020415959518	0.295020415959518	TRUE	0.0636544290341873	No
EHI_013310	57	71	131	138	37	47	67	243	115	53	106.47	57	137	2.235	1.16	1.642	0.100608109034558	0.25437017290819	0.305820863722807	0.335951042313577	0.323457885754594	0.323457885754594	TRUE	0.162471536258717	No
EHI_013320	162	230	1219	2298	743	135	217	2258	1908	1063	833.94	176	1743	8.861	3.148	5.355	8.53762675503795e-08	4.00999790910576e-06	0.121050674935474	0.29400435416014	0.217836946906101	0.217836946906101	TRUE	0.079368555705511	No
EHI_013330	72	93	9	177	55	60	88	17	147	79	96.81	74	81	2020-09-01	0.124	0.166	0.868218505330632	0.930491397966043	0.422489250566732	0.340752145116108	0.372747470798927	0.372747470798927	TRUE	0.149790898824969	No
EHI_013340	68	153	34	60	26	56	144	63	50	37	76.23	100	50	0.518	-0.949	-1.479	0.139210225423144	0.313891788178713	0.116795948183184	0.355025081391032	0.253081894861906	0.253081894861906	TRUE	0.167712495282646	No
EHI_013440	3	0	1	0	0	2	0	2	0	0	1.14	1	1	0.72	-0.473	-0.356	0.721988171676966	NA	6.17000389210838	4.79288023353114	5.01730651422236	5.01730651422236	TRUE	0.377776198634076	No
EHI_013550	7	2	257	12	26	6	2	476	10	37	67.17	4	174	23.496	4.554	4.462	8.11483410722273e-06	0.000184132713787708	1.51075770559818	0.364089659384991	0.791491180435316	0.791491180435316	TRUE	1.69916357188267	No
EHI_013650	3807	3556	1538	3888	1541	3163	3351	2849	3228	2205	2967.35	3257	2761	0.853	-0.229	-0.451	0.651729538379368	0.796387054402807	0.0142251335301488	0.289590389584966	0.160049139603078	0.160049139603078	TRUE	0.187848243916171	No
EHI_013750	4	4	0	0	0	3	4	0	0	0	1.85	4	0	0.23	-2.12	-1.575	0.115302537704698	NA	1e-08	3.05743083157297	2.53396609339135	2.53396609339135	TRUE	0.0534123186377434	No
EHI_013760	1898	592	935	324	288	1577	558	1732	269	412	808.66	1068	804	0.778	-0.363	-0.454	0.649613630173574	0.794813725669151	0.684556145633475	0.294196228618143	0.450446617158344	0.450446617158344	TRUE	3.84761122579689	No
EHI_013860	674	350	182	598	252	560	330	337	497	361	437.55	445	398	0.899	-0.154	-0.282	0.7780804663429	0.876567648918068	0.0475686248909501	0.299566138889376	0.18459881312312	0.18459881312312	TRUE	0.273875759078901	No
EHI_013870	884	1360	1822	5775	2135	734	1282	3375	4795	3054	2828.73	1008	3741	3.498	1.807	3.258	0.00112023150712714	0.00982249989245359	0.0786360350819706	0.289674938609932	0.193583922425906	0.193583922425906	TRUE	0.369742108653646	No
EHI_013880	157	104	32	164	89	130	98	59	136	127	103.02	114	107	0.95	-0.074	-0.119	0.905587942809482	0.951848774162046	0.105432808963702	0.337563748973466	0.23900160459666	0.23900160459666	TRUE	0.645176329107249	No
EHI_013890	39886	63290	78860	80494	35636	33135	59644	146094	66834	50980	63883.65	46390	87969	1.838	0.878	1.469	0.141931329391495	0.317481791563144	0.169924370719794	0.287945143566802	0.229708896582407	0.229708896582407	TRUE	0.651515000465904	No
EHI_013895	1125	3431	9411	11249	3582	935	3233	17435	9340	5124	8110.67	2084	10633	4.522	2.177	3.101	0.0019293490004591	0.0151031148736405	0.384444274343485	0.288496246882527	0.331059803333201	0.331059803333201	TRUE	0.13918280102163	No
EHI_013900	113912	20111	78892	33868	16945	94633	18952	146153	28120	24241	50446.89	56792	66171	1.161	0.215	0.269	0.788198942323407	0.882543668603012	0.78203455389598	0.287966490038419	0.455163438665637	0.455163438665637	TRUE	6.8434814930509	No
EHI_013910	4595	4721	1857	6421	4046	3817	4449	3440	5331	5788	4370.64	4133	4853	1.167	0.223	0.409	0.68281265198621	0.817004772121797	0.0638492952057576	0.289036415203741	0.187897087355541	0.187897087355541	TRUE	0.393290530390263	No
EHI_013920	61	86	0	47	20	51	81	0	39	29	47.5	66	23	0.393	-1.349	-1.564	0.117808649147687	0.282492606926255	0.86757091731684	0.395640276761687	0.518740600469516	0.518740600469516	TRUE	1.108454714597	No
EHI_013930	457	133	61	209	98	380	125	113	174	140	171.46	252	142	0.583	-0.778	-1.266	0.205338234412907	0.399812799372167	0.134170014602499	0.317724798549271	0.237617941635579	0.237617941635579	TRUE	0.178231542286403	No
EHI_013940	161	138	36	72	40	134	130	67	60	57	102.98	132	61	0.48	-1.06	-1.868	0.0617370803957191	0.184308671085591	1e-08	0.337582821158113	0.191411621960073	0.191411621960073	TRUE	0.0203411823216152	No
EHI_013950	1458	1023	544	362	175	1211	964	1008	301	250	776.34	1088	520	0.499	-1.003	-1.542	0.123141819626609	0.290819254324598	0.252113472562828	0.294459863376722	0.276530472120454	0.276530472120454	TRUE	3.79794805714896	No
EHI_013960	926	354	349	738	701	769	334	647	613	1003	802.71	552	754	1.331	0.412	0.601	0.547556388449838	0.72431431691449	0.335336880505255	0.294243179846181	0.311356145533668	0.311356145533668	TRUE	0.487202298074541	No
EHI_013970	0	0	5	3	0	0	0	9	2	0	1.43	0	4	4.647	2.216	1.669	0.0950453345336627	NA	10	3.87970140058693	4.53975725496173	4.53975725496173	TRUE	0.0579264697614884	No
EHI_013980	665	366	29	200	289	552	345	54	166	413	347.91	448	211	0.497	-1.008	-1.435	0.151337388872475	0.330286782245971	0.365357712408774	0.302580833079337	0.327918104917769	0.327918104917769	TRUE	0.791594237654734	No
EHI_013990	63	27	2	30	24	52	25	4	25	34	29.89	38	21	0.579	-0.788	-0.977	0.328332138451096	0.536816652362898	0.356774662038486	0.459129015173374	0.423289018378175	0.423289018378175	TRUE	0.454893708761853	No
EHI_014000	1193	332	814	556	672	991	313	1508	462	961	718.1	652	977	1.462	0.548	0.781	0.434889111711649	0.635923370064202	0.356996900206832	0.29499468147107	0.329982594338226	0.329982594338226	TRUE	0.0560534995105617	No
EHI_014010	8983	1282	4642	2443	3468	7463	1208	8600	2028	4961	4452.37	4336	5196	1.183	0.242	0.316	0.751913200726311	0.861886681914543	0.586850104192018	0.289014911061817	0.409220802764304	0.409220802764304	TRUE	0.090848162945804	No
EHI_014020	48	29	21	37	35	40	27	39	31	50	31.42	34	40	1.175	0.233	0.344	0.730600205746467	0.848274292839044	1e-08	0.45081164389487	0.273119463568697	0.273119463568697	TRUE	0.0875408214055142	No
EHI_014030	38345	29120	8714	10707	8780	31855	27442	16143	8890	12560	17638.45	29648	12531	0.451	-1.15	-1.649	0.0991337365877347	0.25210008854272	0.379749550638415	0.288155265889532	0.32610516413795	0.32610516413795	TRUE	0.188085539053421	No
EHI_014040	48	53	21	81	20	40	50	39	67	29	48.98	45	45	1.007	0.01	0.015	0.988022463602298	0.993049439099863	0.102958725452946	0.392402555020561	0.270414156047614	0.270414156047614	TRUE	0.540623088645634	No
EHI_014050	224	116	172	272	173	186	109	319	226	247	192.38	148	264	1.734	0.794	1.308	0.190727902609595	0.381257130320638	0.124082734354795	0.314478315401248	0.231926482098133	0.231926482098133	TRUE	0.170110187105255	No
EHI_014060	2074	3422	1453	2786	1709	1723	3225	2692	2313	2445	3319.32	2474	2483	1	-0.001	-0.001	0.999142762268293	0.999340544722197	0.0606747155417739	0.28940743362525	0.185518927760863	0.185518927760863	TRUE	0.0324222470202271	No
EHI_014070	3505	1258	3439	1895	1556	2912	1186	6371	1573	2226	2600.79	2049	3390	1.593	0.672	0.919	0.358079825911189	0.566559046108952	0.431132158040158	0.289833565538351	0.364179860595606	0.364179860595606	TRUE	1.12733966811435	No
EHI_014080	376	410	25	869	398	312	386	46	722	569	379.3	349	446	1.255	0.327	0.426	0.670458757056216	0.808099819070089	0.572354586592805	0.301362968076023	0.409199599184527	0.409199599184527	TRUE	0.454290720865892	No
EHI_014090	59	53	5	35	24	49	50	9	29	34	35.25	50	24	0.524	-0.933	-1.28	0.200619562512921	0.393534255729565	0.15311974579192	0.433092859438861	0.329143030505413	0.329143030505413	TRUE	0.56835814935053	No
EHI_014100	220	317	142	310	122	183	299	263	257	175	227.88	241	232	0.965	-0.051	-0.09	0.928427026036496	0.964451097673107	0.072530908971716	0.310332642635608	0.204120863474682	0.204120863474682	TRUE	0.24644589827749	No
EHI_014110	3204	4193	8745	8487	3253	2662	3951	16201	7047	4654	6017.35	3306	9301	2.663	1.413	2.299	0.0215329929526558	0.0901715891249474	0.201437769210815	0.288715845314914	0.244186561730468	0.244186561730468	TRUE	0.319841532697241	No
EHI_014120	384	208	66	501	471	319	196	122	416	674	344.86	258	404	1.523	0.607	0.895	0.370859499653064	0.578533928561097	0.302310204990317	0.302711198804759	0.302652386792507	0.302652386792507	TRUE	0.0792915105107168	No
EHI_014130	1	5	3	14	7	1	5	6	12	10	2020-09-05	3	9	2.675	1.419	1.345	0.178476808447135	0.3664213310556	1e-08	1.15557727616461	0.751364533537661	0.751364533537661	TRUE	0.115676826452116	No
EHI_014140	248	104	10	246	250	206	98	19	204	358	176.83	152	194	1.248	0.319	0.391	0.695704250122665	0.824836292312248	0.712615172784281	0.316817698686952	0.470482459663382	0.470482459663382	TRUE	0.0986271052641032	No
EHI_014150	1095	315	77	177	182	910	297	143	147	260	356.52	604	183	0.325	-1.62	-2.575	0.0100341798755059	0.0520421383272861	0.182499142663978	0.302225584098355	0.253607993058995	0.253607993058995	TRUE	0.691722337341186	No
EHI_014160	748	508	1160	979	349	621	479	2149	813	499	724.58	550	1154	2.018	1.013	1.586	0.11265585515202	0.273929206794174	0.224090159351472	0.294930945257192	0.264645596598186	0.264645596598186	TRUE	0.364762100222684	No
EHI_014170	12	38	29	59	9	10	36	54	49	13	33.27	23	39	1.603	0.681	0.851	0.394580353329929	0.600203588073937	0.378840997372628	0.44175771830863	0.416785935498643	0.416785935498643	TRUE	1.06937208704921	No
EHI_014180	1	4	6	2	3	1	4	11	2	4	7.22	2	6	1.955	0.967	0.896	0.370227618944864	0.578018085226216	1e-08	0.996707514538195	0.755288706999614	0.755288706999614	TRUE	0.385894702719026	No
EHI_014190	827	840	284	620	280	687	792	526	515	401	557.27	740	481	0.662	-0.596	-1.146	0.251875188349329	0.454946807193294	0.0156238815501415	0.297052408509113	0.166958989832113	0.166958989832113	TRUE	0.120566062478887	No
EHI_014200	1481	884	585	538	488	1230	833	1084	447	698	859.26	1032	743	0.731	-0.452	-0.783	0.433392542315367	0.634732012747745	0.10783082267668	0.293823438283808	0.211159891199521	0.211159891199521	TRUE	0.224299588506278	No
EHI_014210	36	42	7	41	20	30	40	13	34	29	30.61	35	25	0.753	-0.409	-0.579	0.562268926851764	0.735510613925382	0.0546676260314965	0.455122806225487	0.299126523383611	0.299126523383611	TRUE	0.36509680252172	No
EHI_014220	68	75	30	67	20	56	71	56	56	29	57.07	64	47	0.746	-0.422	-0.674	0.500256758151487	0.688448830268305	0.0296721323844808	0.377577817541442	0.234275904051216	0.234275904051216	TRUE	0.392332362649211	No
EHI_014230	112	77	15	66	42	93	73	28	55	60	89.13	83	48	0.593	-0.754	-1.203	0.229163569342899	0.428267690791439	0.0859549575043347	0.345308024359299	0.237853942727527	0.237853942727527	TRUE	0.389269022880373	No
EHI_014240	588	428	168	286	213	488	403	311	237	305	357	446	284	0.649	-0.623	-1.152	0.249400449744639	0.452301369166968	0.0375249575964578	0.302206327212044	0.180892903100506	0.180892903100506	TRUE	0.120671712940982	No
EHI_014250	1529	637	596	1401	799	1270	600	1104	1163	1143	1027.27	935	1137	1.205	0.27	0.486	0.626754873222633	0.78027786950877	0.0728579308448619	0.292848930244945	0.193151311068644	0.193151311068644	TRUE	0.00371271364060196	No
EHI_014270	34	18	12	88	22	28	17	22	73	31	35.92	22	42	1.798	0.846	1.178	0.238814415196214	0.439511445311788	0.146544378972333	0.430394769863079	0.314274424528184	0.314274424528184	TRUE	0.791321202612411	No
EHI_014280	2127	903	2069	407	185	1767	851	3833	338	265	1055.69	1309	1479	1.137	0.185	0.219	NA	NA	0.855097284870278	0.292714730957914	0.515359509692269	0.515359509692269	TRUE	11.5297158554285	No
EHI_014290	63	81	2	73	20	52	76	4	61	29	37.36	64	31	0.53	-0.917	-1.145	0.252297741828442	0.45528151074442	0.438340577206297	0.424890630169407	0.429485094004004	0.429485094004004	TRUE	0.18686394336296	No
EHI_014300	224	127	22	72	23	186	120	41	60	33	73.77	153	45	0.315	-1.667	-2.685	0.00724604811761737	0.0408289280050143	0.0574585177630912	0.357266754548558	0.233800486360314	0.233800486360314	TRUE	0.393496064409109	No
EHI_014310	121	61	62	283	60	101	57	115	235	86	92.25	79	145	1.777	0.829	1.166	0.24352777180544	0.445743092882201	0.313339126601436	0.343365687345587	0.330953226623499	0.330953226623499	TRUE	0.36590994584624	No
EHI_014320	783	733	277	336	89	650	691	513	279	127	356.64	670	306	0.485	-1.044	-1.553	0.120467925871522	0.286770449801907	0.289113095466194	0.302220915034848	0.296689765725207	0.296689765725207	TRUE	0.22810357771717	No
EHI_014330	154	137	2	96	29	128	129	4	80	41	66.84	128	42	0.366	-1.451	-1.862	0.0625944620019236	0.185793275910776	0.493668593496724	0.364463315219097	0.407981994363148	0.407981994363148	TRUE	0.236111593190151	No
EHI_014340	229	182	64	529	121	190	172	119	439	173	261.83	181	244	1.322	0.402	0.607	0.543876361037191	0.721356561874919	0.254131194211978	0.307419179956258	0.284972523926268	0.284972523926268	TRUE	1.37282159454919	No
EHI_014350	46	51	87	72	41	38	48	161	60	59	56.11	43	93	2.056	2020-04-01	1.507	0.131796053557139	0.302635279903085	0.189656511656848	0.379106520819725	0.299777423403533	0.299777423403533	TRUE	1.65426349557503	No
EHI_014360	430	935	810	1326	637	357	881	1501	1101	911	885.39	619	1171	1.836	0.877	1.517	0.129196765975353	0.299246063623042	0.104941452977073	0.293647603323517	0.211511912199595	0.211511912199595	TRUE	0.15760994476475	No
EHI_014370	413	373	118	347	207	343	352	219	288	296	280.45	348	268	0.781	-0.357	-0.663	0.507577368207967	0.694397269287873	0.0281709592777344	0.30612064784121	0.179301477347092	0.179301477347092	TRUE	0.132429370557469	No
EHI_014380	265	203	25	562	257	220	191	46	467	368	261.93	206	294	1.388	0.473	0.645	0.518734565800131	0.70257727590171	0.444191450348959	0.30741123420384	0.362359693658525	0.362359693658525	TRUE	0.449177249986075	No
EHI_014390	2	1	3	22	24	2	1	6	18	34	7.82	2	19	9.164	3.196	2.973	0.00294943003244406	0.0207868277155409	1e-08	0.942526119963807	0.725834425213611	0.725834425213611	TRUE	0.0202002399907487	No
EHI_014400	8998	14567	10517	15407	4652	7475	13728	19484	12792	6655	12536.98	10602	12977	1.211	0.276	0.458	0.647114982761486	0.792706358571785	0.15664983239886	0.288273378737341	0.233708406509155	0.233708406509155	TRUE	0.0963893239708734	No
EHI_014410	41556	26727	12652	8721	2796	34523	25187	23439	7241	4000	20120.27	29855	11560	0.413	-1.274	-1.835	0.0665072016132426	0.193416592178109	0.275209230543119	0.288119461864811	0.322944108888969	0.322944108888969	TRUE	3.7323221075829	No
EHI_014510	0	0	8	0	0	0	0	15	0	0	1.65	0	5	4.685	2.228	1.723	0.0849377066977513	NA	10	3.3969509360747	6.19931548335794	6.19931548335794	TRUE	1.80990339291469	No
EHI_014610	0	1	3	0	1	0	1	6	0	1	1.27	0	2	2.165	1.115	0.827	0.408311292143582	NA	1e-08	4.33371405890464	3.31407039081276	3.31407039081276	TRUE	0.142421135851443	No
EHI_014810	131	49	3	1	1	109	46	6	1	1	32.11	78	3	0.052	-4.265	-4.512	6.43523937590152e-06	0.000150863124845524	0.735651835637131	0.447294085978507	0.536580613387151	0.536580613387151	TRUE	0.30311463109497	No
EHI_014910	59	8	315	112	123	49	8	584	93	176	144.76	28	284	7.938	2.989	3.72	0.000199004125845838	0.00253626415795744	0.623440993984285	0.323232221411505	0.441115111962888	0.441115111962888	TRUE	0.311100881736818	No
EHI_015010	3975	3991	2251	1186	702	3302	3761	4170	985	1004	2607.43	3532	2053	0.603	-0.73	-1.087	0.277250506819306	0.484171531719517	0.311579657581431	0.289828557709441	0.29891887354064	0.29891887354064	TRUE	4.87470101045594	No
EHI_015110	526	1036	46	413	119	437	976	85	343	170	383.54	706	199	0.309	-1.696	-2.546	0.0109035948619168	0.055083862271579	0.275059690239975	0.301213872321324	0.289893627708534	0.289893627708534	TRUE	0.953093036157061	No
EHI_015120	4823	5720	24766	18442	5704	4007	5390	45881	15312	8160	12799.67	4698	23118	4.446	2.153	3.218	0.00128894156333496	0.0109862639722579	0.327235002227469	0.288264997653276	0.295945302277167	0.295945302277167	TRUE	0.285394354907727	No
EHI_015220	5	0	0	1	0	4	0	0	1	0	2.49	2	0	0.402	-1.316	-0.996	0.319367046207532	0.527552573992348	1e-08	2.34676094561955	1.88176889504695	1.88176889504695	TRUE	0.0711953365228499	No
EHI_015230	375	296	115	194	140	312	279	213	161	200	232.51	296	191	0.66	-0.6	-1.118	0.263513450614579	0.468748508232805	0.0166508155161081	0.309884478041807	0.175863510781044	0.175863510781044	TRUE	0.108301800914779	No
EHI_015240	4	3	9	10	3	3	3	17	8	4	6.91	3	10	2.517	1.332	1.272	0.20354994302336	0.397656542267714	0.3188469736704	1.02913733718136	0.749823821629239	0.749823821629239	TRUE	0.122854854061163	No
EHI_015250	532	162	503	510	771	442	153	932	423	1103	666.67	298	819	2.539	1.344	1.866	0.0621054247406944	0.185062593287877	0.429291997058291	0.295544677374451	0.350176840940779	0.350176840940779	TRUE	0.327876839004031	No
EHI_015260	109	137	12	120	69	91	129	22	100	99	93.52	110	74	0.692	-0.531	-0.769	0.441952980009539	0.641693062172774	0.250003869547498	0.342612984555929	0.305979772953635	0.305979772953635	TRUE	1.35662956647189	No
EHI_015270	80	89	0	43	30	66	84	0	36	43	42.52	75	26	0.403	-1.312	-1.459	0.144484406994123	0.321121614684324	1.04515869782041	0.408279455666831	0.585286031532581	0.585286031532581	TRUE	1.61304715194498	No
EHI_015280	1049	509	77	357	488	871	480	143	296	698	619.26	676	379	0.585	-0.774	-1.079	0.280391004568681	0.486878537276511	0.416712076619667	0.296132609574672	0.346520386867817	0.346520386867817	TRUE	1.03588821832652	No
EHI_015290	26	36	42	17	18	22	34	78	14	26	32.95	28	39	1.357	0.44	0.569	0.569118235339283	0.741035940982295	0.29718094189764	0.443223915089641	0.384031646025298	0.384031646025298	TRUE	0.671682952525446	No
EHI_015300	2093	3349	321	1724	821	1739	3156	595	1431	1174	1708.09	2448	1067	0.454	-1.14	-1.962	0.0497885321519539	0.160593709104343	0.1090579062677	0.290862396873124	0.214922872673892	0.214922872673892	TRUE	0.774301957158632	No
EHI_015310	5659	6479	9710	11506	4234	4701	6106	17988	9553	6057	8359.51	5404	11199	1.997	0.998	1.666	0.0957927846233677	0.246699477731154	0.162237803475246	0.288477456632286	0.23046333392469	0.23046333392469	TRUE	0.193011825914884	No
EHI_015320	29014	46326	116498	91879	40372	24104	43657	215821	76286	57755	76691.78	33880	116621	3.19	1.674	2.573	0.010076849330741	0.0521426490985532	0.295668364321316	0.287931759054582	0.277625194632345	0.277625194632345	TRUE	1.13896412271896	No
EHI_015330	377	676	20	578	294	313	637	37	480	421	352.53	475	313	0.684	-0.547	-0.727	0.467410710974675	0.662942464420104	0.518819079404561	0.302388205557768	0.388256502983035	0.388256502983035	TRUE	2.37672643419495	No
EHI_015340	17	22	6	31	18	14	21	11	26	26	2020-09-17	18	21	1.193	0.255	0.312	0.754922784989251	0.863200355018779	0.179349027434528	0.573844853384197	0.420034259010613	0.420034259010613	TRUE	0.29893848171023	No
EHI_015350	13	7	12	168	72	11	7	22	139	103	47.49	9	88	8.249	3.044	3.905	9.42810614753464e-05	0.00139633682337192	0.323857374429573	0.395677496446635	0.367434975040424	0.367434975040424	TRUE	0.0850753214618114	No
EHI_015360	4049	8887	6911	9351	3708	3364	8375	12803	7764	5305	7401.48	5870	8624	1.44	0.526	0.875	0.381435549719631	0.588077075862473	0.160567724361155	0.288556730927991	0.232458985222719	0.232458985222719	TRUE	0.195364561361671	No
EHI_015370	983	1525	1808	2403	1004	817	1437	3349	1995	1436	1370.01	1127	2260	1.954	0.967	1.674	0.0941849944874894	0.24433893992863	0.115549139899485	0.29160208050159	0.211893447318989	0.211893447318989	TRUE	0.128085597214675	No
EHI_015380	60622	31089	3945	7630	4464	50362	29298	7308	6335	6386	22608.67	39830	6676	0.187	-2.417	-3.668	0.000244294359687985	0.00296441385157065	0.233517899044268	0.288091454864654	0.285900770373519	0.285900770373519	TRUE	0.0416859659700123	No
EHI_015390	94	123	23931	1592	2245	78	116	44334	1322	3212	7730.89	97	16289	72.301	6.176	6.437	1.21816637102825e-10	1.46103829125201e-08	1.29931781192767	0.2885272571621	0.732060781783546	0.732060781783546	TRUE	4.56012975431451	No
EHI_015400	26	13	5	32	13	22	12	9	27	19	18.99	17	18	1.083	0.115	0.145	0.885013749793454	0.940720187616071	0.0962554770876771	0.557458308260236	0.385511412366027	0.385511412366027	TRUE	0.115844825446488	No
EHI_015410	295	172	21	303	198	245	162	39	252	283	195.04	204	191	0.946	-0.08	-0.113	0.910283379215617	0.954093845911181	0.359590689933617	0.31411459929067	0.332357710970461	0.332357710970461	TRUE	2.01239238778693	No
EHI_015420	761	786	11	285	167	632	741	20	237	239	359.01	686	165	0.271	-1.883	-2.559	0.0104944971570362	0.0536833893033006	0.46885123130387	0.302126043320401	0.366357342572912	0.366357342572912	TRUE	2.77589160696077	No
EHI_015430	63	36	13	179	107	52	34	24	149	153	74.69	43	109	2.35	1.233	1.691	0.0908511464712724	0.23803461099056	0.329193702874163	0.356412122273885	0.345594267620871	0.345594267620871	TRUE	1.9495958281159	No
EHI_015440	2148	2050	1373	2480	1148	1784	1932	2544	2059	1642	2048-06-01	1858	2082	1.115	0.157	0.293	0.769890087730108	0.872431282554507	0.0492668351187378	0.290364845205852	0.179712040375444	0.179712040375444	TRUE	0.108564770229857	No
EHI_015450	200	201	333	679	300	166	189	617	564	429	385.83	178	537	2.884	1.528	2.891	0.00383474585194295	0.0253130914148155	0.0197569837326228	0.301134578794518	0.171001294172259	0.171001294172259	TRUE	0.175786467974109	No
EHI_015550	296	426	124	438	295	246	401	230	364	422	353.03	324	339	1.043	0.061	0.106	0.915788626949915	0.957039725051984	0.0970748933768444	0.302367471934358	0.211359018817189	0.211359018817189	TRUE	0.328423889785884	No
EHI_015750	121	151	36	138	98	101	142	67	115	140	103.94	122	107	0.892	-0.164	-0.274	0.784036661545314	0.87993367523524	0.0658091968649007	0.337122821211604	0.220694126755112	0.220694126755112	TRUE	0.197338007364577	No
EHI_015760	9	9	3	3	1	7	8	6	2	1	5.65	8	3	0.46	-1.121	-1.045	0.296175262151242	0.503037336765411	1e-08	1.19444584084922	0.783443664348187	0.783443664348187	TRUE	0.153155078096148	No
EHI_015960	170	164	158	62	84	141	155	293	51	120	145.38	148	155	2020-04-01	0.056	0.081	0.935050306719631	0.968212758578647	0.293854893206581	0.32308291567152	0.310861824021289	0.310861824021289	TRUE	0.324118282100193	No
EHI_015970	11	5	192	59	13	9	5	356	49	19	56.97	7	141	13.628	3.768	4.079	4.52098469422983e-05	0.000766797820676633	0.936123104242056	0.377732895648002	0.59836446691866	0.59836446691866	TRUE	0.75450325701502	No
EHI_015980	20	16	256	29	31	17	15	474	24	44	75.46	16	181	8.22	3.039	3.216	0.0013013082792057	0.0110635912117532	1.17302562372455	0.355711943001054	0.673350952753384	0.673350952753384	TRUE	3.42903362435926	No
EHI_015990	45	43	148	201	98	37	41	274	167	140	109.83	39	194	4.55	2.186	3.55	0.000385186943948316	0.00426212209065711	0.0939597667388744	0.334480209896617	0.229479029170147	0.229479029170147	TRUE	0.264864509580091	No
EHI_016000	259	191	738	603	360	215	180	1367	501	515	482.42	198	794	3.739	1.903	3.174	0.00150356084453654	0.0124367812959725	0.137204282731129	0.298477827652943	0.227634881419839	0.227634881419839	TRUE	2.30259614980103	No
EHI_016010	5939	1467	2426	874	2189	4934	1382	4494	726	3132	2852.94	3158	2784	0.894	-0.161	-0.197	0.843657370851473	0.915933844875765	0.764890682581421	0.2896595835346	0.478785004223812	0.478785004223812	TRUE	0.220340787619763	No
EHI_016110	71	186	15	176	67	59	175	28	146	96	127.16	117	90	0.785	-0.349	-0.468	0.639566205996046	0.787975130252672	0.432696032119776	0.328128910706226	0.370204542783695	0.370204542783695	TRUE	0.264105869896158	No
EHI_016120	309	214	51	159	159	257	202	94	132	227	174.97	230	151	0.676	-0.565	-0.94	0.347295330602975	0.555781074670427	0.104537841868872	0.317125913311152	0.226517096237686	0.226517096237686	TRUE	0.482478247728593	No
EHI_016130	7337	4995	1094	2054	1527	6095	4707	2027	1705	2184	3577.56	5401	1972	0.379	-1.399	-2.684	0.00728340796721916	0.0409535450915257	0.0316885742277504	0.289296094672419	0.169482127665444	0.169482127665444	TRUE	0.085054888608869	No
EHI_016140	409	594	260	1221	547	340	560	482	1014	783	743.51	450	760	1.646	0.719	1.276	0.202032312323102	0.3955545913768	0.0775409622694121	0.294751059784258	0.199242750055833	0.199242750055833	TRUE	0.125867548477626	No
EHI_016240	0	0	0	0	0	0	0	0	0	0	0.31	0	0	1	0	0	1	NA	1e-08	16.5900599024685	10	10	TRUE	0.0534111482149014	No
EHI_016340	334	71	63	73	150	277	67	117	61	215	153.07	172	131	0.774	-0.369	-0.509	0.610518389001137	0.768684367743207	0.39068521589036	0.321311612979555	0.349788194120896	0.349788194120896	TRUE	0.28016665844526	No
EHI_016350	1708	413	308	659	883	1419	389	571	547	1263	880.33	904	794	0.885	-0.177	-0.271	0.786208655839524	0.881154084398921	0.257826667333702	0.293680783050098	0.278439873589555	0.278439873589555	TRUE	1.56998852793788	No
EHI_016360	291	156	16	161	123	242	147	30	134	176	141.65	194	113	0.609	-0.716	-1.008	0.313222255799193	0.521118969798187	0.345615753378861	0.324009161254258	0.332659914026533	0.332659914026533	TRUE	0.522764922970295	No
EHI_016370	742	968	29	495	127	616	912	54	411	182	426.09	764	216	0.31	-1.692	-2.431	0.01503918070614	0.0697346615207382	0.352999247284906	0.299880754139518	0.321375768493342	0.321375768493342	TRUE	0.831046862836747	No
EHI_016380	190	118	4291	1608	1365	158	111	7949	1335	1953	1731.39	134	3746	19.721	4.302	5.287	1.24549968394928e-07	5.46758080212115e-06	0.741896318218959	0.290822069690501	0.470599562085061	0.470599562085061	TRUE	0.910050833770707	No
EHI_016390	174	288	9	292	98	145	271	17	242	140	173.39	208	133	0.669	-0.58	-0.738	0.460772670874503	0.657554370323722	0.601899044688721	0.317392482681048	0.427922916552728	0.427922916552728	TRUE	0.196978934899366	No
EHI_016400	456	392	71	419	442	379	369	132	348	632	368.21	374	371	0.994	-0.008	-0.013	0.989948202503089	0.994166731775119	0.233126627340599	0.301769618967339	0.272925798982543	0.272925798982543	TRUE	0.131931959183694	No
EHI_016410	211	204	98	394	139	175	192	182	327	199	228.4	184	236	1.268	0.342	0.562	0.574209806106286	0.743743161259834	0.129913644932051	0.310280773560412	0.234006742442578	0.234006742442578	TRUE	0.648954567024116	No
EHI_016420	12	22	3	32	9	10	21	6	27	13	13.24	16	15	1.012	0.017	0.018	0.985558867285183	0.991912551759049	0.456013987785918	0.674650671670393	0.58647718301098	0.58647718301098	TRUE	0.184656009845208	No
EHI_016430	368	165	233	266	239	306	155	432	221	342	254.6	230	332	1.405	0.491	0.71	0.477467721612131	0.671182911722034	0.324954860990808	0.307974252433175	0.314966234413558	0.314966234413558	TRUE	0.0833498345917399	No
EHI_016440	676	334	2118	2237	799	562	315	3924	1857	1143	1259.25	438	2308	4.758	2.25	3.401	0.00067182266615635	0.00656811781257514	0.292311005896995	0.291930785196778	0.287495051147247	0.287495051147247	TRUE	0.139901033321974	No
EHI_016450	94	52	29	51	50	78	49	54	42	72	60.07	64	56	0.885	-0.177	-0.254	0.79942639336677	0.889848752245262	0.21308974208327	0.373101987603817	0.307379402330802	0.307379402330802	TRUE	0.181806990886075	No
EHI_016460	278	626	114	389	188	231	590	211	323	269	321.4	410	268	0.67	-0.577	-0.896	0.370213922692682	0.578018085226216	0.219501035075637	0.303794538728937	0.267824687717618	0.267824687717618	TRUE	0.139135348522645	No
EHI_016470	65	41	178	51	59	54	39	330	42	84	83.54	46	152	2.95	1.561	1.97	0.048843016564985	0.158403728034149	0.545297917750575	0.349152550792137	0.428652721129375	0.428652721129375	TRUE	0.494980474079037	No
EHI_016480	6755	4823	6029	3543	4281	5612	4545	11169	2942	6124	5902.99	5078	6745	1.304	0.383	0.564	0.572956117036064	0.743043075115258	0.333940185326547	0.288732328666567	0.307596772503737	0.307596772503737	TRUE	0.136014379365229	No
EHI_016490	422	197	121	216	177	351	186	224	179	253	212.93	268	219	0.83	-0.268	-0.419	0.675072726474225	0.811331478458286	0.191688508755263	0.311909284122396	0.262441937994214	0.262441937994214	TRUE	0.141564854828101	No
EHI_016900	2	0	879	11	10	2	0	1628	9	14	196.72	1	550	18.538	4.212	3.175	NA	NA	2.90854703028109	0.313891194241134	1.15910979115084	2.90854703028109	TRUE	16.5718281827295	Yes
EHI_017000	7401	6426	13222	1952	2909	6148	6056	24495	1621	4162	6671-04-01	6102	10093	1.592	0.671	0.835	0.403569765914008	0.608161618299627	0.728682036714717	0.288632429790237	0.458114781692584	0.458114781692584	TRUE	1.29041535522054	No
EHI_017010	315	212	83	411	327	262	200	154	341	468	261.43	231	321	1.369	0.453	0.725	0.46847127096757	0.664026019089096	0.17193172539496	0.307448963934084	0.249458995876061	0.249458995876061	TRUE	0.104960708600534	No
EHI_017020	373	262	33	252	66	310	247	61	209	94	171.15	278	121	0.462	-1.113	-1.75	0.0801461063944601	0.218910664334441	0.174781210721227	0.317779746376913	0.257657420837273	0.257657420837273	TRUE	1.24947511249798	No
EHI_017030	314	395	62	610	244	261	372	115	506	349	381.44	316	323	1.018	0.026	0.039	0.969218052624014	0.984720021523609	0.296480696293763	0.301287304978027	0.299246368402745	0.299246368402745	TRUE	0.220800586365261	No
EHI_017040	88	87	14	175	69	73	82	26	145	99	86.72	78	90	1.156	0.209	0.301	0.76351834551104	0.868996203830793	0.252416521555364	0.346906445727007	0.309067249329098	0.309067249329098	TRUE	0.154722174249149	No
EHI_017050	245	244	28	85	128	204	230	52	71	183	142.41	217	102	0.493	-1.02	-1.573	0.115645180678216	0.278897973438146	0.187913018868602	0.323816805514642	0.267545346836661	0.267545346836661	TRUE	2.19643229610902	No
EHI_017060	87	22	20	25	41	72	21	37	21	59	41.75	46	39	0.846	-0.241	-0.298	0.765646092996979	0.870128931237598	0.486850992362525	0.410509018660978	0.440452363914188	0.440452363914188	TRUE	0.154334682919254	No
EHI_017150	333	328	453	511	253	277	309	839	424	362	379.07	293	542	1.801	0.849	1.492	0.135638138042612	0.308368918390923	0.0809392641353005	0.301371359002931	0.202667565313839	0.202667565313839	TRUE	1.00684914768842	No
EHI_017350	924	152	125578	4703	13282	768	143	232642	3905	19001	34045.96	456	85183	76.155	6.251	6.373	1.85701049250647e-10	1.99561775566716e-08	1.43587585841615	0.288015380504856	0.782865781701191	0.782865781701191	TRUE	1.4010000312082	No
EHI_017450	131	40	149	4	5	109	38	276	3	7	62.19	74	95	1.276	0.352	0.351	0.725376387772478	0.844365772699107	1.52849178374261	0.370188837738396	0.817225411809077	0.817225411809077	TRUE	11.3214407415198	No
EHI_017550	101	123	135	153	108	84	116	250	127	155	125.16	100	177	1.724	0.786	1.32	0.186787624308334	0.376801044801598	0.0792789754979451	0.328771349070139	0.218884509370883	0.218884509370883	TRUE	0.313453043169641	No
EHI_017560	435	423	113	474	396	361	399	209	394	567	363.61	380	390	1.027	0.038	0.064	0.948728711700237	0.975003655747019	0.111648779406783	0.301945711404527	0.218621855915917	0.218621855915917	TRUE	0.0858934016185579	No
EHI_017570	653	1177	37	147	46	542	1109	69	122	66	398.46	826	86	0.117	-3.091	-5.073	3.90972248028062e-07	1.45482831239916e-05	0.139329258930669	0.300713976586395	0.232620443262507	0.232620443262507	TRUE	0.702249400472773	No
EHI_017580	1055	617	130	385	332	876	581	241	320	475	555.9	728	345	0.491	-1.026	-1.785	0.0743267168400322	0.20813649933545	0.0958859844283037	0.297075035855202	0.207939701420793	0.207939701420793	TRUE	0.598075269238535	No
EHI_017590	28	35	213	95	27	23	33	395	79	39	75.88	28	171	5.217	2.383	3.005	0.00265787569632912	0.0192056181973045	0.522252413676552	0.35534055179006	0.423332496660854	0.423332496660854	TRUE	0.564619686042632	No
EHI_017600	2406	1669	658	968	1305	1999	1573	1219	804	1867	1577.19	1786	1297	0.742	-0.431	-0.638	0.523708322047988	0.706808195134348	0.317426644086482	0.291111174227784	0.302072285964329	0.302072285964329	TRUE	0.255929605573078	No
EHI_017610	882	356	649	578	803	733	335	1202	480	1149	779.08	534	944	1.701	0.766	1.147	0.251271264509834	0.45422243253406	0.292676257941986	0.294436661306306	0.293654131766578	0.293654131766578	TRUE	1.11088824591404	No
EHI_017620	97	130	41	108	36	81	123	76	90	52	85.17	102	73	0.728	-0.458	-0.758	0.448628152213462	0.647167307633531	0.0572775702503618	0.34797894561181	0.222371155309511	0.222371155309511	TRUE	0.257209181230032	No
EHI_017630	1054	785	71	388	237	876	740	132	322	339	506.79	808	264	0.345	-1.534	-2.655	0.00794103778002105	0.0436107769824296	0.0948136480059898	0.297967387203421	0.209970563253045	0.209970563253045	TRUE	0.99340151704476	No
EHI_017640	147	108	73	781	259	122	102	135	648	371	255.66	112	385	3.178	1.668	2.503	0.0123115442848799	0.0602461503303707	0.25988978140125	0.307890777381786	0.287680514543745	0.287680514543745	TRUE	0.0510240291286719	No
EHI_017650	412	479	1005	358	331	342	451	1862	297	474	578.95	396	878	2.073	1.051	1.381	0.167221436598602	0.352407740700015	0.551515465961317	0.296708350909125	0.40002815818974	0.40002815818974	TRUE	1.24532710987024	No
EHI_017660	1475	2475	5831	12224	3609	1225	2332	10802	10149	5163	5504-07-01	1778	8705	2020-05-04	2.17	3.599	0.00031934446647125	0.00366959300094807	0.152157707804935	0.288795084209805	0.233518777640514	0.233518777640514	TRUE	0.772859624385154	No
EHI_017670	337	159	417	797	556	280	150	773	662	795	497.49	215	743	3.208	1.681	2.642	0.00823528098185625	0.0448963187618811	0.211284486078382	0.298156254097107	0.261116366194844	0.261116366194844	TRUE	0.0549832155525639	No
EHI_017680	44	33	5	74	35	37	31	9	61	50	37.72	34	40	1.187	0.247	0.328	0.74262319451958	0.855823631104242	0.254808451099275	0.423613299429111	0.360585345784914	0.360585345784914	TRUE	0.516369499562131	No
EHI_017690	11229	7240	4526	9675	12584	9329	6823	8385	8033	18002	10341.97	8076	11473	1.392	0.477	0.761	0.446405321926253	0.64535909913898	0.178569551631491	0.288360054059349	0.254707991565145	0.254707991565145	TRUE	1.51318107531528	No
EHI_017700	42910	63473	108537	109499	45722	35648	59816	201073	90916	65409	80408.93	47732	119133	2.382	1.252	2.073	0.038146490626585	0.134116728299156	0.181512539753942	0.287928672928911	0.234787538982129	0.234787538982129	TRUE	0.432077380322556	No
EHI_017710	65	64	344	409	195	54	60	637	340	279	308.63	57	419	6.61	2.725	4.691	2.7163373188719e-06	7.68180193776973e-05	0.0811621069786739	0.304453791828635	0.205291873564881	0.205291873564881	TRUE	0.637932328221037	No
EHI_017720	2178	3184	2676	9249	3728	1809	3001	4957	7679	5333	4273.35	2405	5990	2.388	1.256	2.215	0.0267710413166381	0.104935920048555	0.10013914046753	0.289063084376215	0.203796620781408	0.203796620781408	TRUE	0.371668723930953	No
EHI_017730	43	88	4	49	24	36	83	7	41	34	41.58	60	27	0.507	-0.981	-1.202	0.229442093681304	0.428457920486804	0.507270352662501	0.410996960903699	0.448300757329871	0.448300757329871	TRUE	0.88555521191851	No
EHI_017740	28	75	0	49	18	23	71	0	41	26	32.72	47	22	0.529	-0.919	-1.017	0.309105958651778	0.516509558722395	0.953330988457195	0.444355632417834	0.586306231953234	0.586306231953234	TRUE	0.368565420544377	No
EHI_017750	15517	29379	41724	33546	10046	12891	27687	77297	27853	14372	29871.38	20289	39841	1.881	0.911	1.348	0.177699186340402	0.365407604920599	0.342892594615411	0.288036396363228	0.303451209602031	0.303451209602031	TRUE	0.39883131389742	No
EHI_017760	278	196	63	211	219	231	185	117	175	313	222.78	208	202	0.973	-0.04	-0.066	0.947492840848359	0.97417914069034	0.127571858678504	0.310846846789253	0.230338483140979	0.230338483140979	TRUE	0.397972316484916	No
EHI_017770	40	31	11	17	29	33	29	20	14	41	38.91	31	25	0.812	-0.301	-0.43	0.66693163129017	0.805555989579635	0.0931744562777345	0.419433413058125	0.289698847931904	0.289698847931904	TRUE	0.804858733347459	No
EHI_017780	215	136	95	74	109	179	128	176	61	156	193.24	154	131	0.853	-0.229	-0.377	0.706307008631297	0.831462803167489	0.120800265137194	0.314359015865402	0.231108068972733	0.231108068972733	TRUE	1.17185163001084	No
EHI_017790	14	20	9	8	15	12	19	17	7	21	16.78	16	15	0.963	-0.054	-0.067	0.946276774559256	0.97375026142596	0.0736289844760816	0.592943224225291	0.389350723723798	0.389350723723798	TRUE	0.401555247574714	No
EHI_017890	2579	3382	6993	6846	2588	2143	3187	12955	5684	3702	5448.24	2665	7447	2.642	1.402	2.301	0.021406224250025	0.089859315734558	0.188641711822808	0.288804721847221	0.239250789254987	0.239250789254987	TRUE	0.379797068463266	No
EHI_017900	6	10	3275	382	82	5	9	6067	317	117	758.46	7	2167	127.781	6.998	7.445	9.69127066954182e-14	2.83006171530337e-11	1.21914639001744	0.29461534017171	0.653398371868181	0.653398371868181	TRUE	4.30137459775995	No
EHI_018000	21	25	20	19	7	17	24	37	16	10	16.43	20	21	1.017	0.024	0.029	0.976585590720399	0.987902053495542	0.15501214860029	0.599522806867764	0.429381670452854	0.429381670452854	TRUE	0.386443605804569	No
EHI_018010	13	23	24	19	16	11	22	44	16	23	2020-04-17	16	28	1.625	0.701	0.871	0.383591556967179	0.590132283580135	0.155915636426251	0.582123844505051	0.406305982987039	0.406305982987039	TRUE	0.194227181108725	No
EHI_018020	1	4	0	3	0	1	4	0	2	0	2020-01-01	2	1	0.631	-0.665	-0.492	0.622884070700243	NA	1e-08	4.94145346202741	3.55688743338113	3.55688743338113	TRUE	0.717794430650433	No
EHI_018030	9	7	17	7	2	7	7	31	6	3	8.69	7	13	1.699	0.764	0.764	0.445066254322967	0.644513773072075	0.462477931834479	0.877273139824007	0.712055245180385	0.712055245180385	TRUE	1.31574117726163	No
EHI_018140	19	10	31	13	16	16	9	57	11	23	18.75	12	30	2.178	1.123	1.322	0.186263043597151	0.376081687154746	0.328999880955216	0.560970942510013	0.469073610823812	0.469073610823812	TRUE	0.174819223755361	No
EHI_018150	0	3	5	1	0	0	3	9	1	0	2020-12-02	2	3	1.691	0.758	0.57	0.568425314895264	NA	1.7837921468752	2.70219364792898	2.44597555980757	2.44597555980757	TRUE	0.966183519847838	No
EHI_018260	1	2	2	1	0	1	2	4	1	0	2.24	2	2	0.997	-0.004	-0.003	0.997593690995151	NA	1e-08	2.57225571023901	1.67613372890444	1.67613372890444	TRUE	0.288805234325508	No
EHI_018270	5	0	1	2	5	4	0	2	2	7	2.83	2	4	1.43	0.516	0.414	0.679211114808227	0.81417952787603	0.47660666079933	2.09698199031251	1.50168308565996	1.50168308565996	TRUE	0.433299922440942	No
EHI_018290	55	19	110	35	30	46	18	204	29	43	52.9	32	92	2.617	1.388	1.72	0.0853428024845984	0.22882432450611	0.524477379541344	0.384656969934935	0.441432424008291	0.441432424008291	TRUE	1.97135791687291	No
EHI_018390	12	3	50	0	1	10	3	93	0	1	2020-03-16	6	31	3.422	1.775	1.556	0.119626372145624	0.285323341092358	2.36940356115896	0.607182069776974	1.19439829789361	1.19439829789361	TRUE	7.26352893516622	No
EHI_018490	98	66	4	56	76	81	62	7	46	109	65.79	72	54	0.776	-0.365	-0.475	0.63460823249926	0.785109671061392	0.443536478177233	0.365687506490211	0.394074065438032	0.394074065438032	TRUE	0.253800163193499	No
EHI_018590	250	106	16	170	168	208	100	30	141	240	142.26	154	137	0.903	-0.148	-0.202	0.840205983575359	0.914041000293869	0.41364640493534	0.323855503291987	0.359598301641838	0.359598301641838	TRUE	0.113346302866183	No
EHI_018600	25	15	1	17	11	21	14	2	14	16	14.51	18	11	0.657	-0.607	-0.684	0.493863674566244	0.683290837413571	0.257776569415888	0.640608325428678	0.511625096621654	0.511625096621654	TRUE	0.532226051060467	No
EHI_018610	507	398	180	239	335	421	375	333	198	479	412.81	398	337	0.852	-0.231	-0.352	0.725053956060031	0.844209915207973	0.25248835121125	0.300267392934204	0.280006108867853	0.280006108867853	TRUE	0.152313109585416	No
EHI_018620	157	86	15	141	57	130	81	28	117	82	85.71	106	76	0.736	-0.442	-0.656	0.51212497971836	0.697139729687548	0.201782427170768	0.347597583848321	0.288648964352994	0.288648964352994	TRUE	0.199713957856397	No
EHI_018630	76	107	1	89	32	63	101	2	74	46	79.01	82	41	0.537	-0.898	-1.043	0.296921244411561	0.503794755106795	0.864291962880526	0.352660955203397	0.527500813183083	0.527500813183083	TRUE	0.563798131716801	No
EHI_018640	55	28	12	12	4	46	26	22	10	6	23.16	36	13	0.377	-1.408	-1.816	0.0694198902187598	0.198788613367853	0.105253775024698	0.508902728628824	0.362501641285062	0.362501641285062	TRUE	0.539539931725686	No
EHI_018740	0	3	1	0	1	0	3	2	0	1	1.41	2	1	0.842	-0.249	-0.185	0.853603998609398	NA	1e-08	3.90770268315434	2.79445221908987	2.79445221908987	TRUE	0.285428320305731	No
EHI_018840	1	0	1	0	0	1	0	2	0	0	0.42	0	1	1.035	0.049	0.041	0.966982094018704	NA	1e-08	12.5484812644884	10	10	TRUE	0.376486190951513	No
EHI_018950	2	2	39	6	1	2	2	72	5	1	13.71	2	26	7.847	2.972	2.728	0.00637995832185306	0.0371486693270274	1.25545253239099	0.661394397589956	0.888443213995588	0.888443213995588	TRUE	4.31031659018048	No
EHI_018960	0	0	0	0	0	0	0	0	0	0	0.07	0	0	1	0	0	1	NA	1e-08	73.2116098766734	10	10	TRUE	0.0534111482079874	No
EHI_019060	31	15	7	7	9	26	14	13	6	13	16.51	20	11	0.553	-0.855	-1.029	0.303246088260949	0.510516802042787	0.160144835366811	0.597909085416153	0.421476926015021	0.421476926015021	TRUE	0.360587266868127	No
EHI_019070	334	168	85	114	109	277	158	157	95	156	188.73	218	136	0.638	-0.649	-1.054	0.291874030595192	0.498568648650206	0.138681627443069	0.314992466075758	0.238665484062381	0.238665484062381	TRUE	0.383900313653113	No
EHI_019080	160	273	84	335	86	133	257	156	278	123	176.31	195	186	0.959	-0.06	-0.1	0.920583593128346	0.959363801900161	0.112687830740328	0.316903502812382	0.227968239188695	0.227968239188695	TRUE	0.686224933615194	No
EHI_019090	750	879	57	506	140	623	828	106	420	200	434.29	726	242	0.356	-1.491	-2.392	0.0167646915731529	0.0753681733273638	0.185162819360356	0.299654072433368	0.248998995070429	0.248998995070429	TRUE	1.03590094789823	No
EHI_019100	220	213	436	355	165	183	201	808	295	236	275.32	192	446	2.227	1.155	1.851	0.06414329861422	0.188831236091347	0.172559900562243	0.306460874877307	0.248565993590923	0.248565993590923	TRUE	1.31798525305334	No
EHI_019110	15	49	3	155	58	12	46	6	129	83	66.59	29	73	2.216	1.148	1.31	0.190082508081618	0.38057885817985	0.852431906275022	0.364756139233521	0.548765307022152	0.548765307022152	TRUE	0.160784273181927	No
EHI_019120	192	168	78	362	162	160	158	145	301	232	185.54	159	226	2020-04-01	0.486	0.83	0.406374241788348	0.611015269612613	0.0832083911544647	0.315458793971855	0.213005900540396	0.213005900540396	TRUE	0.0845681309170191	No
EHI_019130	17	28	11	223	98	14	26	20	185	140	67.64	20	115	4.852	2.279	2.922	0.00347714752974118	0.0235663586110057	0.451227953551056	0.363552783583295	0.39829455915781	0.39829455915781	TRUE	0.138267391003312	No
EHI_019140	56	131	236	378	109	47	123	437	314	156	167.44	85	302	3.299	1.722	2.579	0.00990082675883629	0.0515695253398402	0.243471265645815	0.318441949555008	0.286992068518847	0.286992068518847	TRUE	0.0396442711397076	No
EHI_019150	18	15	0	2	0	15	14	0	2	0	5.48	14	1	0.108	-3.208	-2.76	0.00577735144465077	0.0344614395896953	1e-08	1.22256746024324	0.898866535690597	0.898866535690597	TRUE	0.406838462104071	No
EHI_019160	402	370	800	811	233	334	349	1482	673	333	527.32	342	829	2.285	1.192	1.686	0.0918522573867666	0.239769019330827	0.369380022386448	0.297574231670585	0.334999172289145	0.334999172289145	TRUE	0.136529605023429	No
EHI_019170	606	698	164	940	387	503	658	304	780	554	508.34	580	546	0.946	-0.08	-0.14	0.888980634347414	0.942037389448752	0.0878796740256304	0.297936571724172	0.204396835884831	0.204396835884831	TRUE	0.0900083249743654	No
EHI_019180	116	39	3	50	54	96	37	6	42	77	62.84	66	42	0.653	-0.616	-0.785	0.432493843916881	0.633830439159444	0.487400434981995	0.369336295467151	0.411671033508439	0.411671033508439	TRUE	0.199360276213143	No
EHI_019190	128	255	68	159	71	106	240	126	132	102	167.3	173	120	0.705	-0.505	-0.798	0.424790493582797	0.626642949736186	0.166546092694672	0.318467960745342	0.2528080679777	0.2528080679777	TRUE	0.0840758562483581	No
EHI_019290	5	1	15	4	2	4	1	28	3	3	2020-08-05	2	11	3.233	1.693	1.49	0.136276428355297	0.309484575164279	0.772541141576883	1.16994305610344	1.02351071248334	1.02351071248334	TRUE	1.9351639327385	No
EHI_019590	27	62	4	25	9	22	58	7	21	13	24.98	40	14	0.383	-1.386	-1.773	0.0763100316800756	0.211552603487897	0.20068671676122	0.492832355210547	0.377212133707551	0.377212133707551	TRUE	0.435743773004689	No
EHI_019600	501	460	160	592	293	416	434	296	492	419	471.54	425	402	0.949	-0.076	-0.139	0.889683587603931	0.942368682564548	0.0550439592386073	0.298722794804144	0.188017904249118	0.188017904249118	TRUE	0.255571310117126	No
EHI_019610	733	632	196	253	211	609	596	363	210	302	419.16	602	292	0.502	-0.993	-1.653	0.098368752294613	0.250831413398621	0.137033976863793	0.300079538172444	0.22919837805871	0.22919837805871	TRUE	0.336406308501876	No
EHI_019620	1113	1076	348	463	338	925	1014	645	384	484	705.21	970	504	0.534	-0.905	-1.676	0.0936730731286112	0.243317954213687	0.0462433096309912	0.295124976327379	0.18146684865495	0.18146684865495	TRUE	0.332611623676489	No
EHI_019630	46	319	3339	4162	615	38	301	6186	3456	880	1544.9	170	3507	15.533	3.957	5.046	4.51596793712523e-07	1.64398366665049e-05	0.638468805591101	0.291179021975759	0.429655268630655	0.429655268630655	TRUE	0.0192818870425525	No
EHI_019640	3112	607	554	1110	1334	2585	572	1026	922	1908	1443.85	1578	1285	0.826	-0.275	-0.406	0.684777570072622	0.818261136741829	0.302307660528944	0.291410953698287	0.304842755720354	0.304842755720354	TRUE	1.07118462149252	No
EHI_019650	250	289	338	854	248	208	272	626	709	355	387.83	240	563	2.263	1.179	2.102	0.0355356227031001	0.12797587661414	0.0674740913432142	0.301066351739223	0.195870148303765	0.195870148303765	TRUE	0.275830283156692	No
EHI_019660	113	26	25	44	33	94	25	46	37	47	48.92	60	43	0.751	-0.414	-0.553	0.580443893433132	0.748438588348371	0.319159439459909	0.392521130009028	0.363475446978592	0.363475446978592	TRUE	0.0813601121490455	No
EHI_019860	313	262	40	164	35	260	247	74	136	50	165.57	254	87	0.366	-1.449	-2.253	0.0242735124042926	0.0978883494826966	0.181622570822014	0.318787351511018	0.262207563813354	0.262207563813354	TRUE	1.24358263233753	No
EHI_019870	177	111	170	285	96	147	105	315	237	137	180.96	126	230	1.764	0.819	1.336	0.18162316315297	0.370219112387533	0.132187998664276	0.31615807943046	0.236395519197414	0.236395519197414	TRUE	0.07878453754022	No
EHI_019970	39	50	116	106	57	32	47	215	88	82	85.04	40	128	2.961	1.566	2.273	0.0230410156692269	0.0942765651796298	0.229763802217119	0.348067792814986	0.300216121786379	0.300216121786379	TRUE	1.56881671285239	No
EHI_020070	230	281	19	110	76	191	265	35	91	109	156.3	228	78	0.366	-1.449	-2.361	0.0182434120756749	0.0803224367133862	0.105519934036627	0.320621242972746	0.234287597529936	0.234287597529936	TRUE	0.862236537649392	No
EHI_020080	11833	6431	17471	9418	5171	9830	6061	32366	7820	7397	10972.01	7946	15861	1.913	0.936	1.38	0.167565212390867	0.352695628023585	0.381780048545966	0.288331627010688	0.30539603971729	0.30539603971729	TRUE	5.06109568609457	No
EHI_020090	74	49	1	72	53	61	46	2	60	76	52.41	54	46	0.87	-0.201	-0.241	0.809432661956412	0.895794472361465	0.675907219308112	0.385547296235914	0.480380818109757	0.480380818109757	TRUE	0.782139101158473	No
EHI_020100	350	278	134	396	310	291	262	248	329	443	338.44	276	340	1.218	0.284	0.505	0.613704917124684	0.771178498759203	0.0676627363558973	0.302992641575278	0.197519321287488	0.197519321287488	TRUE	0.147196811291693	No
EHI_020110	68	44	0	7	0	56	41	0	6	0	21.86	48	2	0.073	-3.766	-4.025	5.68544602895396e-05	0.000922374353948533	0.328913614499184	0.522060656602993	0.494704145352604	0.494704145352604	TRUE	1.56948671638683	No
EHI_020210	304	220	40	147	127	253	207	74	122	182	177.37	230	126	0.565	-0.824	-1.416	0.156689342654504	0.338826153503293	0.0655377699616548	0.316730287952165	0.209593935340177	0.209593935340177	TRUE	0.233328873462853	No
EHI_020220	27	60	12	122	42	22	57	22	101	60	66.96	40	61	1.504	0.589	0.806	0.420416387766141	0.623064136900108	0.30979456600082	0.364325226449928	0.342432073919317	0.342432073919317	TRUE	0.123524493544988	No
EHI_020230	186	97	31	84	107	155	91	57	70	153	110.96	123	93	0.771	-0.375	-0.586	0.558019115690681	0.732376236548405	0.151869707047127	0.334006368660553	0.257158429921375	0.257158429921375	TRUE	1.37485826817142	No
EHI_020240	486	526	103	799	555	404	496	191	663	794	480.37	450	549	1.21	0.275	0.422	0.67322370595566	0.810196563528255	0.245383023758907	0.298523176174756	0.276106864701027	0.276106864701027	TRUE	0.522707122154442	No
EHI_020250	644	878	494	2242	1118	535	827	915	1862	1599	1227.27	681	1459	2.064	1.045	1.827	0.0677721691569892	0.195655026487942	0.0958252428890855	0.292036736596492	0.207170302158409	0.207170302158409	TRUE	0.27778818397284	No
EHI_020260	184	121	53	133	72	153	114	98	110	103	131.91	134	104	0.786	-0.347	-0.626	0.5310518697592	0.712364666114972	0.0154832556076053	0.326678539764466	0.185128211127592	0.185128211127592	TRUE	0.0158718956342588	No
EHI_020270	3284	1490	10995	2996	3890	2728	1404	20369	2488	5565	5711.15	2066	9474	3.976	1.991	2.556	0.0105928298226873	0.053960365190807	0.645668487503621	0.288761463419694	0.425102398389589	0.425102398389589	TRUE	0.418682797319603	No
EHI_020280	78082	109882	162698	163230	67247	64867	103552	301410	135529	96202	126894.81	84210	177714	2.033	1.023	1.707	0.0879130806439081	0.233478926905816	0.172980118584935	0.287905347560065	0.23116614656852	0.23116614656852	TRUE	0.46359804401043	No
EHI_020290	1113	974	262	1814	883	925	918	485	1506	1263	1086.41	922	1085	1.168	0.223	0.381	0.703490891502271	0.829019488161243	0.126319706321397	0.292577608033132	0.219423194884998	0.219423194884998	TRUE	0.555288356632726	No
EHI_020300	87763	130466	221768	199401	84063	72910	122950	410842	165561	120258	160689.2	97930	232220	2.265	1.179	1.918	0.0550811845183961	0.171671821725201	0.207988676621321	0.287896862212354	0.244325121650676	0.244325121650676	TRUE	0.684144278233197	No
EHI_020310	20665	24335	36376	45524	16216	17168	22933	67389	37798	23198	32480.09	20050	42795	2.052	1.037	1.719	0.0855687522924815	0.229074032547597	0.167281354558666	0.288022630337946	0.233958152820829	0.233958152820829	TRUE	0.150221400610895	No
EHI_020320	264	343	16	140	51	219	323	30	116	73	155.5	271	73	0.295	-1.763	-2.654	0.00794673986804843	0.0436203204114873	0.224530416697542	0.320789727002636	0.281837706197049	0.281837706197049	TRUE	0.405388563787524	No
EHI_020330	3482	4712	5830	7343	3016	2893	4441	10801	6097	4315	5478.98	3667	7071	1.869	0.903	1.571	0.116154186092196	0.27972376869424	0.117366688026907	0.288799450018362	0.209874885476697	0.209874885476697	TRUE	0.24156578953903	No
EHI_020340	245	293	1442	1151	418	204	276	2671	956	598	1156.8	240	1408	5.139	2.362	3.398	0.000679489872483891	0.00662379351021488	0.377854869540188	0.292290868326442	0.321297102883068	0.321297102883068	TRUE	0.771162192581271	No
EHI_020350	4886	5067	7828	7087	2638	4059	4775	14502	5884	3774	10005.36	4417	8053	1.748	0.806	1.249	0.211581071586999	0.407362553336413	0.268516592857882	0.288376709252889	0.272187317966501	0.272187317966501	TRUE	1.32251779721231	No
EHI_020360	241	255	1029	312	171	200	240	1906	259	245	436.31	220	803	3.295	1.72	2.289	0.0221052964512622	0.0919035738872809	0.513765427898525	0.299599271332436	0.386934540685778	0.386934540685778	TRUE	8.35911824425148	No
EHI_020370	40684	60152	117487	100641	37440	33798	56687	217653	83562	53561	81420.17	45242	118259	2.469	1.304	2.024	0.0429496733497494	0.145422339761997	0.273133766639197	0.287927882121233	0.271690860296988	0.271690860296988	TRUE	0.478212951974838	No
EHI_020470	2426	4104	707	2291	621	2015	3868	1310	1902	888	1969.97	2942	1367	0.487	-1.039	-1.63	0.10299783818345	0.25817689127044	0.2187996440985	0.29046393615949	0.264634544200781	0.264634544200781	TRUE	0.308338991403059	No
EHI_020480	76	56	30	193	82	63	53	56	160	117	81.47	58	111	1.832	0.874	1.211	0.225767841241307	0.424278037408292	0.321923250205789	0.350711339049887	0.339084777056465	0.339084777056465	TRUE	0.0805777668209413	No
EHI_020490	59	70	12	113	42	49	66	22	94	60	67.54	58	59	1.027	0.039	0.053	0.957745944474661	0.979027536956224	0.32909945572963	0.363667370906682	0.349649784107069	0.349649784107069	TRUE	0.133398236033815	No
EHI_020600	370	183	85	350	251	307	172	157	291	359	267.08	240	269	1.115	0.157	0.267	0.789440794091914	0.883401077748745	0.101691384135482	0.307034591349957	0.217218894875238	0.217218894875238	TRUE	0.23209034824036	No
EHI_020610	351	517	588	1744	548	292	487	1089	1448	784	915.24	390	1107	2.669	1.416	2.225	0.0260488223136604	0.102858619687214	0.221148704460049	0.293458961404763	0.262426692119928	0.262426692119928	TRUE	0.0785666404782394	No
EHI_020710	0	1	0	1	1	0	1	0	1	1	0.8	0	1	1.198	0.26	0.197	0.843455315144849	NA	1e-08	6.67125739481775	5.18397320089678	5.18397320089678	TRUE	0.070829188705498	No
EHI_020720	0	0	2	0	1	0	0	4	0	1	0.64	0	2	2.13	1.091	0.893	0.371946551859709	NA	1e-08	8.2770739742901	8.74122546542907	8.74122546542907	TRUE	0.0268303156288469	No
EHI_020830	7	0	3	4	4	6	0	6	3	6	2.77	3	5	1.494	0.58	0.467	0.640622926198961	0.788643644391872	1e-08	2.13590070625217	1.51352339776338	1.51352339776338	TRUE	0.0968745064690456	No
EHI_020840	11	3	21	19	13	9	3	39	16	19	12.85	6	25	3.404	1.767	1.945	0.0517173632279083	0.164469540776632	0.255768655232163	0.686438722838409	0.526858087473967	0.526858087473967	TRUE	0.559130353083615	No
EHI_020850	31	30	36	27	17	26	28	67	22	24	2020-08-26	27	38	1.358	0.442	0.593	0.552958346688759	0.72815585738843	0.148786321451742	0.484204570599965	0.345590548030375	0.345590548030375	TRUE	1.21233692569998	No
EHI_020860	5	4	2	33	23	4	4	4	27	33	2020-11-13	4	21	4.22	2.077	2.213	0.0268879926193331	0.105184785001246	0.350796951995296	0.678399025438029	0.556346804384205	0.556346804384205	TRUE	0.324721675294097	No
EHI_020870	6	3	0	11	13	5	3	0	9	19	6.73	4	9	1.986	0.99	0.902	0.366855766141864	0.574663918684358	0.697894227025855	1.0486534273403	0.934740001397706	0.934740001397706	TRUE	0.0477582553415753	No
EHI_020880	3	1	7	9	4	2	1	13	7	6	5.81	2	9	3.498	1.806	1.688	0.0914154344408507	0.239093366597342	1e-08	1.16888756757532	0.734439996592143	0.734439996592143	TRUE	0.165818426520279	No
EHI_020890	0	0	0	0	0	0	0	0	0	0	0.12	0	0	1	0	0	1	NA	1e-08	43.1546223430687	10	10	TRUE	0.0534111482093103	No
EHI_020900	0	3	2	1	0	0	3	4	1	0	1.13	2	2	1.042	0.06	0.044	0.964574709495341	NA	1e-08	4.83733308828031	3.66706263525557	3.66706263525557	TRUE	0.263235674910371	No
EHI_020920	116	67	69	49	28	96	63	128	41	40	65.82	80	70	0.878	-0.187	-0.262	0.793209273603176	0.885533735034827	0.275009667644229	0.365654970995597	0.330774359614912	0.330774359614912	TRUE	1.96522697877056	No
EHI_020930	5	11	12	9	7	4	10	22	7	10	10.31	7	13	1.677	0.746	0.816	0.414593508718066	0.6186086846389	1e-08	0.784588261470688	0.52659113185235	0.52659113185235	TRUE	0.468674056530038	No
EHI_020940	11	12	19	12	8	9	11	35	10	11	11.76	10	19	1.708	0.772	0.858	0.390956848731047	0.596312404792115	0.250268911634317	0.723154347391551	0.532474067037806	0.532474067037806	TRUE	0.999254154951696	No
EHI_020950	76	28	380	44	28	63	26	704	37	40	114.34	44	260	4.804	2.264	2.525	NA	NA	0.997572208903662	0.332641974718804	0.596511227144884	0.596511227144884	TRUE	11.5972292194795	No
EHI_020960	11	8	35	11	10	9	8	65	9	14	18.31	8	29	2.974	1.572	1.773	0.0762967674016695	0.211552603487897	0.44050391129994	0.567490156460557	0.514949784615412	0.514949784615412	TRUE	1.5913898511497	No
EHI_020970	24	25	130	49	26	20	24	241	41	37	57.68	22	106	4.226	2.079	2.668	0.00763184370985028	0.0422931338920869	0.428161677657593	0.376633096873472	0.397891247117904	0.397891247117904	TRUE	5.24264689803402	No
EHI_020980	1	3	10	27	4	1	3	19	22	6	9.92	2	16	5.714	2.514	2.515	0.0119123262296029	0.0588086285344565	1e-08	0.803841924074056	0.593103342963026	0.593103342963026	TRUE	0.244348752296778	No
EHI_020990	18	68	28	27	11	15	64	52	22	16	46.54	40	30	0.767	-0.383	-0.486	0.627110691284625	0.780305856907204	0.416451103939668	0.397883316243296	0.405383256703261	0.405383256703261	TRUE	0.953966755843932	No
EHI_021190	3240	1108	3275	925	870	2692	1044	6067	768	1245	1977.91	1868	2693	1.403	0.489	0.621	0.53449502557784	0.71441881612804	0.712328970584483	0.290453508080233	0.435712435169793	0.435712435169793	TRUE	2.4810125829208	No
EHI_021200	1597	1241	869	1158	645	1327	1170	1610	961	923	1143.15	1248	1165	0.937	-0.095	-0.173	0.862990701940811	0.928199407356953	0.0595303085276861	0.292343702207439	0.188311169997486	0.188311169997486	TRUE	0.657712073566187	No
EHI_021210	46	54	8	124	38	38	51	15	103	54	49.68	44	57	1.278	0.354	0.478	0.632353058297244	0.783905373948586	0.299623543924852	0.390917071059826	0.355103622520429	0.355103622520429	TRUE	0.0915178572613907	No
EHI_021220	195	238	34	208	139	162	224	63	173	199	157.62	193	145	0.765	-0.386	-0.626	0.53121124867514	0.712507309381244	0.126289176586401	0.32034756897689	0.239020106353002	0.239020106353002	TRUE	0.936895024528725	No
EHI_021230	737	901	68	322	237	612	849	126	267	339	455.66	730	244	0.353	-1.501	-2.561	0.0104476916251939	0.0534846957321759	0.108331978437697	0.29910096492013	0.216725676357608	0.216725676357608	TRUE	0.774782640169831	No
EHI_021240	278	169	114	151	86	231	159	211	125	123	185.65	195	153	0.791	-0.339	-0.599	0.548839605267966	0.725011368794257	0.0475140080178773	0.315442516950344	0.196695102977706	0.196695102977706	TRUE	0.510359360492819	No
EHI_021250	285	193	24	515	210	237	182	44	428	300	246.04	210	257	1.213	0.278	0.389	0.696920227337222	0.825164119123187	0.386370362442208	0.30867427303034	0.339906869769854	0.339906869769854	TRUE	0.231859981641076	No
EHI_021260	4920	1179	1144	671	1277	4087	1111	2119	557	1827	2186.83	2599	1501	0.602	-0.732	-1.022	0.306850840551289	0.514405009500245	0.429244212278917	0.290206209086263	0.347346529848336	0.347346529848336	TRUE	1.83144982219695	No
EHI_021270	2346	540	289	352	686	1949	509	535	292	981	954.24	1229	603	0.519	-0.946	-1.312	0.1895581625283	0.380093465063237	0.422125579723026	0.293230323735144	0.351705800755922	0.351705800755922	TRUE	0.552754631420927	No
EHI_021280	215	169	68	179	104	179	159	126	149	149	151.46	169	141	0.843	-0.247	-0.447	0.655235758767486	0.798709795601057	0.0223845957889594	0.321667172344824	0.185469688524836	0.185469688524836	TRUE	0.039900065190692	No
EHI_021290	663	159	235	238	473	551	150	435	198	677	419.41	350	437	1.222	0.289	0.392	0.695256694975731	0.824509001698782	0.474384563264569	0.300072141966246	0.371117122021882	0.371117122021882	TRUE	0.0866877555367206	No
EHI_021300	96	108	23	27	15	80	102	43	22	21	51	91	29	0.337	-1.57	-2.433	0.0149846703924281	0.0695779735158956	0.0407189163298909	0.388263344791347	0.248003623954269	0.248003623954269	TRUE	0.394184974779926	No
EHI_021310	89	59	127	141	124	74	56	235	117	177	102.34	65	176	2.548	1.35	1.917	0.0552494660929794	0.171917090115124	0.300044968245517	0.337892367481964	0.322409873093559	0.322409873093559	TRUE	0.033242774799389	No
EHI_021320	71	54	12	70	41	59	51	22	58	59	44.37	55	46	0.863	-0.213	-0.318	0.750442791360078	0.861302272953981	0.0810802688698369	0.403242868329346	0.276151130538507	0.276151130538507	TRUE	0.605141942147485	No
EHI_021330	194	156	66	198	68	161	147	122	164	97	168.96	154	128	0.837	-0.256	-0.449	0.653185517034318	0.797556696913273	0.0506227765986337	0.318166235762397	0.198248237089943	0.198248237089943	TRUE	0.332894383428947	No
EHI_021340	2410	2271	832	1239	906	2002	2140	1541	1029	1296	1639.57	2071	1289	0.633	-0.659	-1.279	0.200759205356116	0.393629295651465	0.0212136271816871	0.290987664215275	0.164948452951762	0.164948452951762	TRUE	0.167497516373974	No
EHI_021350	144	202	141	590	460	120	190	261	490	658	455.93	155	470	2.809	1.49	2.288	0.0221419320609149	0.0919989401095792	0.240326326832867	0.299094507904145	0.274089301874005	0.274089301874005	TRUE	0.131452699394278	No
EHI_021360	5013	6237	602	9316	3454	4165	5878	1115	7735	4941	4667.38	5022	4597	0.922	-0.116	-0.164	0.869555568333639	0.931181437294784	0.410648441810142	0.288961939991187	0.339080352601296	0.339080352601296	TRUE	0.147041493244175	No
EHI_021370	398	229	240	376	197	331	216	445	312	282	322.18	274	346	1.252	0.325	0.598	0.550011196997854	0.72612289034616	0.0366797854386762	0.303756139029212	0.18232196695288	0.18232196695288	TRUE	0.331800815173628	No
EHI_021380	583	220	279	419	557	484	207	517	348	797	475.29	346	554	1.551	0.633	0.955	0.339678741049986	0.548228346572685	0.272848828323063	0.298637036645485	0.287752281950743	0.287752281950743	TRUE	0.139941225340741	No
EHI_021390	180	139	38	90	59	150	131	70	75	84	93.29	140	76	0.562	-0.831	-1.463	0.14333702741132	0.319211354415415	1e-08	0.342747625322747	0.193696887902173	0.193696887902173	TRUE	0.0334500624712648	No
EHI_021400	121	94	9	242	177	101	89	17	201	253	118.79	95	157	1.595	0.674	0.875	0.38144238531897	0.588077075862473	0.51987406333055	0.330965033212743	0.404326358147806	0.404326358147806	TRUE	0.370581299048425	No
EHI_021410	1354	1295	80	663	403	1125	1220	148	550	577	793.94	1172	425	0.386	-1.375	-2.11	0.0348266363505852	0.126200756972595	0.25339931902106	0.294313664285459	0.27710587911494	0.27710587911494	TRUE	1.78145534522456	No
EHI_021420	34	51	7	47	31	28	48	13	39	44	33.39	38	32	0.864	-0.211	-0.275	0.78351663947407	0.879835870538201	0.287102994513066	0.441221190625215	0.38027318810343	0.38027318810343	TRUE	0.647320091081003	No
EHI_021430	184	120	83	344	166	153	113	154	286	237	197.28	133	226	1.658	0.729	2020-03-01	0.193731744825055	0.385027153163925	0.0429027973159558	0.313817256138425	0.192978733796441	0.192978733796441	TRUE	0.150768338350944	No
EHI_021440	501	347	223	323	295	416	327	413	268	422	359.26	372	368	0.991	-0.013	-0.022	0.982596804158272	0.990932647917273	0.157875151318415	0.302116071234695	0.239911007005896	0.239911007005896	TRUE	0.327892105985092	No
EHI_021450	1527	3481	3567	5858	1774	1269	3280	6608	4864	2538	3589.52	2274	4670	1.965	0.975	1.509	0.131207495364891	0.30170412845129	0.237887454159858	0.289291329454831	0.27286262712672	0.27286262712672	TRUE	0.0811152165850301	No
EHI_021460	173	208	218	631	194	144	196	404	524	278	274.87	170	402	2.273	1.185	2.033	0.0420187715602639	0.14322206505177	0.0934699573358391	0.30649134267778	0.212367546803591	0.212367546803591	TRUE	0.0461590196312451	No
EHI_021470	18	36	28	56	19	15	34	52	46	27	29.35	24	42	1.658	0.729	1.012	0.311488119491082	0.519167399641113	0.108151356379914	0.46228086576618	0.317408319107252	0.317408319107252	TRUE	0.306691644676517	No
EHI_021480	0	1	1	0	0	0	1	2	0	0	0.43	0	1	1.035	0.049	0.041	0.966982087165421	NA	1e-08	12.1947904631801	10	10	TRUE	0.376485683056135	No
EHI_021490	450	379	351	349	235	374	357	650	290	336	409.41	366	425	1.153	0.206	0.359	0.719222354085643	0.840742850224517	0.0874106777662284	0.300370381605265	0.205419900236734	0.205419900236734	TRUE	1.17861588147013	No
EHI_021500	445	602	222	334	259	370	567	411	277	371	387.37	468	353	0.764	-0.389	-0.678	0.497540573307251	0.686469034638075	0.0893552933397163	0.301081957384048	0.206471406906573	0.206471406906573	TRUE	0.205288229117334	No
EHI_021510	2971	2815	839	1463	973	2468	2653	1554	1215	1392	1872.92	2560	1387	0.554	-0.851	-1.652	0.0984510244813953	0.250831413398621	0.0218274162631484	0.290598611003202	0.16494719431852	0.16494719431852	TRUE	0.071400743593631	No
EHI_021520	216	150	12	16	14	179	141	22	13	20	86.01	160	18	0.128	-2.96	-4.735	2.19194593113665e-06	6.29154053268346e-05	1e-08	0.347394231301075	0.222099731281689	0.222099731281689	TRUE	0.197318027080996	No
EHI_021530	50	37	0	26	13	42	35	0	22	19	2020-09-25	38	14	0.409	-1.29	-1.435	0.151146529950323	0.330084756433538	0.744463552799139	0.491908083439668	0.560525878126536	0.560525878126536	TRUE	0.967375478973509	No
EHI_021540	25	9	1	7	0	21	8	2	6	0	7.42	14	3	0.267	-1.903	-1.709	0.0873885266646522	0.232591654187889	0.864168646834495	0.978035388118912	0.954008121353591	0.954008121353591	TRUE	0.892425503331227	No
EHI_021550	1	0	5	2	1	1	0	9	2	1	1.87	0	4	3.669	1.875	1.418	0.156226911913736	NA	1e-08	3.02074454460591	2.09453407064116	2.09453407064116	TRUE	0.586650052758631	No
EHI_021560	3964	8153	50315	16752	13245	3293	7683	93212	13909	18948	26925.85	5488	42023	6.53	2.707	2020-07-03	0.000215650844105331	0.00269975562802135	0.54155043581769	0.288055146105733	0.365317680060927	0.365317680060927	TRUE	3.89395420725431	No
EHI_021570	12	58	23	27	27	10	55	43	22	39	41.6	32	35	1.053	0.074	0.093	0.925587016989334	0.963005401664846	0.408527838705227	0.410935838138464	0.409924485029061	0.409924485029061	TRUE	0.376951197454975	No
EHI_021580	3	0	70	0	2	2	0	130	0	3	15.48	1	44	6.758	2.757	2.044	0.0409690328658671	0.140535500124411	4.15968261031976	0.618514606277304	1.41199568957062	4.15968261031976	TRUE	8.58148544199951	No
EHI_021680	122	165	199	178	94	101	155	369	148	134	167.76	128	217	1.638	0.712	1.142	0.253616143976833	0.456434306275563	0.149774232599421	0.318384458323745	0.245707128226875	0.245707128226875	TRUE	1.88085570041111	No
EHI_021780	862	571	960	915	563	716	538	1778	760	805	844.45	627	1114	1.725	0.787	1.305	0.191945824681186	0.382872359181567	0.153781714778647	0.293927929006534	0.232701516854094	0.232701516854094	TRUE	1.59598635487488	No
EHI_021880	2	5	1	3	2	2	5	2	2	3	4.72	4	2	0.808	-0.307	-0.266	0.790617495139955	0.8841029994528	1e-08	1.37223642214478	0.989938945802456	0.989938945802456	TRUE	0.010069435577511	No
EHI_022010	5557	6073	6407	1263	474	4617	5723	11869	1049	678	4135.18	5170	4532	0.896	-0.158	-0.191	NA	NA	0.81171872725449	0.289103115565806	0.496435251754982	0.496435251754982	TRUE	12.1637234329989	No
EHI_022020	2291	697	1578	951	1129	1903	657	2923	790	1615	1449.12	1280	1776	1.358	0.442	0.64	0.521974898565931	0.705491521225755	0.354784963078284	0.291398053305058	0.317791135132112	0.317791135132112	TRUE	0.118151783940697	No
EHI_022130	60041	7743	33658	11582	15338	49879	7297	62354	9616	21942	25965.91	28588	31304	1.092	0.127	0.156	0.876266925334717	0.935980725828662	0.771100246621055	0.28806217564089	0.480223481291232	0.480223481291232	TRUE	0.401287989461428	No
EHI_022140	31	38	26	65	40	26	36	48	54	57	66.59	31	53	1.656	0.727	1.095	0.273354490567101	0.48024730209101	0.135500827305977	0.364755733479356	0.26450591885166	0.26450591885166	TRUE	0.0208793521992325	No
EHI_022240	364	458	102	177	153	302	432	189	147	219	279.13	367	185	0.518	-0.95	-1.737	0.0824466855049222	0.2235128812084	0.0379732027295457	0.306207130450275	0.184048136652348	0.184048136652348	TRUE	0.181410119355624	No
EHI_022250	44	104	18	261	81	37	98	33	217	116	86.15	68	122	1.749	0.806	1.108	0.267800641619866	0.473399923526734	0.350195259691874	0.347293956021705	0.348460164152241	0.348460164152241	TRUE	0.0604316680133688	No
EHI_022260	393	149	33	232	250	326	140	61	193	358	228.69	233	204	0.884	-0.178	-0.232	0.816435822737381	0.9002037598975	0.5382255216114	0.310252388660033	0.401458081853926	0.401458081853926	TRUE	0.156802894682843	No
EHI_022270	194	230	18191	2770	605	161	217	33700	2300	865	4401-09-01	189	12288	40.273	5.332	6.028	1.65772875732214e-09	1.40938420234863e-07	1.04526690420378	0.289028096931526	0.585521901487698	0.585521901487698	TRUE	2.62891105539277	No
EHI_022280	55	60	13	189	87	46	57	24	157	124	84.07	52	102	1.896	0.923	1.291	0.19668283913282	0.38842113761705	0.302913115190466	0.348764707260042	0.330518896009916	0.330518896009916	TRUE	0.343899782509742	No
EHI_022290	49	47	518	574	194	41	44	960	477	278	345.08	42	572	11.533	3.528	5.656	1.55008640133872e-08	9.5955348521581e-07	0.15892549903025	0.302701453214524	0.240317188211146	0.240317188211146	TRUE	0.127316049778832	No
EHI_022300	344	346	1055	722	323	286	326	1954	599	462	566.96	306	1005	3.068	1.617	2.489	0.0128043637461104	0.0620270530838448	0.245066143992056	0.29689524719964	0.274837916394105	0.274837916394105	TRUE	1.39358219928281	No
EHI_022490	131	33	39	19	12	109	31	72	16	17	43.68	70	35	0.532	-0.911	-1.117	0.264156803996592	0.469128617050101	0.530551767217308	0.405065407301297	0.453346901231802	0.453346901231802	TRUE	2.25741388262292	No
EHI_022500	13	12	29	14	6	11	11	54	12	9	16.75	11	25	2.007	1.005	1.116	0.264235453164943	0.469196938845297	0.463360828650361	0.593521677454293	0.545430697767301	0.545430697767301	TRUE	2.24495241731844	No
EHI_022600	104	118	9532	1474	301	86	111	17659	1224	431	2307.55	98	6438	39.897	5.318	5.965	2.44895224813093e-09	1.96986679934986e-07	1.07195907985295	0.290083732311141	0.596282417869706	0.596282417869706	TRUE	2.36456531154519	No
EHI_022610	753	919	48	197	108	626	866	89	164	155	470.62	746	136	0.199	-2.329	-3.891	9.99881107977084e-05	0.00145861169040687	0.119129471296508	0.298743819301652	0.225584257537019	0.225584257537019	TRUE	0.407115235338719	No
EHI_022620	880	151	121475	4531	12714	731	142	225041	3762	18188	32881.34	436	82330	76.781	6.263	6.389	1.67132498423866e-10	1.82527711490064e-08	1.43430797866021	0.288020706783565	0.781373117745217	0.781373117745217	TRUE	1.4347340262705	No
EHI_022730	684	467	680	777	788	568	440	1260	645	1127	789.78	504	1011	1.937	0.954	1.654	0.0981499234579349	0.250408489636154	0.105736461823829	0.294347633375104	0.210299292825528	0.210299292825528	TRUE	0.432247269807635	No
EHI_022840	177	136	73	83	60	147	128	135	69	86	121.76	138	97	0.711	-0.493	-0.838	0.402138640682856	0.607491190341817	0.059050625020732	0.329913479750266	0.211813895423537	0.211813895423537	TRUE	0.499979414831927	No
EHI_022850	310	190	91	493	188	258	179	169	409	269	260.96	218	282	1.279	0.356	0.615	0.538605584182317	0.717482032161946	0.0812363801432425	0.307484240222584	0.208655981096651	0.208655981096651	TRUE	0.126524979981489	No
EHI_022860	168	122	25	192	97	140	115	46	159	139	125.37	128	115	0.911	-0.134	-0.209	0.834557750465422	0.91076563993842	0.159702556692262	0.328704368790346	0.25892703675095	0.25892703675095	TRUE	1.02767371277926	No
EHI_022870	381	147	31	120	88	317	139	57	100	126	151.39	228	94	0.436	-1.199	-1.963	0.0496598122616237	0.160394387619714	0.11299607476365	0.321683612974897	0.232467019576389	0.232467019576389	TRUE	0.373491364582359	No
EHI_022880	966	1169	353	1491	619	803	1102	654	1238	886	982.02	952	926	0.974	-0.039	-0.072	0.94291331744703	0.971890785416961	0.050255288919215	0.293078551481152	0.181895715857404	0.181895715857404	TRUE	0.18835412054977	No
EHI_022890	837	799	235	612	292	695	753	435	508	418	639.9	724	454	0.638	-0.648	-1.203	0.22904545204576	0.42821434018382	0.0451444045752266	0.29586597691976	0.180514203267169	0.180514203267169	TRUE	0.0648383288989506	No
EHI_022900	56	44	13	161	46	47	41	24	134	66	63.95	44	75	1.641	0.714	0.996	0.319032511280213	0.527129609351427	0.271698606362995	0.367920731288659	0.328925656878799	0.328925656878799	TRUE	0.13644965328092	No
EHI_022910	231	321	307	564	217	192	303	569	468	310	385.85	248	449	1.758	0.814	1.33	0.183497312990139	0.372344321056879	0.157055806285976	0.301133839721002	0.238329700433984	0.238329700433984	TRUE	0.128496574601483	No
EHI_022920	125	181	385	232	97	104	171	713	193	139	237.26	138	348	2.369	1.244	1.74	0.0819010090601216	0.222401136279856	0.385453014738417	0.309444303702115	0.340904492980497	0.340904492980497	TRUE	1.93856747260627	No
EHI_022930	137	110	70	110	38	114	104	130	91	54	98.21	109	92	0.852	-0.231	-0.357	0.721353404436944	0.84194458960826	0.162670952061046	0.339994047628071	0.264680417951926	0.264680417951926	TRUE	0.104625789470734	No
EHI_022940	1904	960	3507	1662	1664	1582	905	6497	1380	2380	2123-03-01	1244	3419	2.571	1.362	1.973	0.0484392131143314	0.157550593163393	0.37956891803923	0.290276264328547	0.317865334498045	0.317865334498045	TRUE	0.335399740291307	No
EHI_022950	1413	1914	12536	5278	4696	1174	1804	23224	4382	6718	7880.19	1489	11441	6.641	2.732	3.96	7.49598726199813e-05	0.00115342035384216	0.399376663149121	0.288514709540738	0.317638683523457	0.317638683523457	TRUE	1.1093409053443	No
EHI_022960	3974	5585	3638	3138	1870	3301	5263	6740	2605	2675	3902.69	4282	4007	0.941	-0.088	-0.142	0.887273728602349	0.941667696758372	0.204053959930959	0.289176872665477	0.25249092987875	0.25249092987875	TRUE	2.15549534427751	No
EHI_022970	3774	2894	10580	5090	1941	3135	2727	19600	4226	2777	5523-04-01	2931	8868	2.804	1.488	2020-01-02	0.0356940685508308	0.1282027868565	0.455528180190546	0.28879193480726	0.338133404252373	0.338133404252373	TRUE	1.9546783102527	No
EHI_022980	1214	1322	5451	1252	806	1009	1246	10098	1040	1153	2646.34	1128	4097	3.241	1.696	2.195	0.0281432534862001	0.10832330202869	0.65707282588756	0.289799683042404	0.416320919377784	0.416320919377784	TRUE	9.94705373475134	No
EHI_022990	46	31	37	48	40	38	29	69	40	57	51.5	34	55	1.573	0.654	0.94	0.347208538229058	0.555781074670427	0.158969503118603	0.387285112911735	0.298771571458271	0.298771571458271	TRUE	0.159194263615401	No
EHI_023000	165	229	13	254	113	137	216	24	211	162	158.01	176	132	0.769	-0.378	-0.516	0.605727415095593	0.764946541974157	0.421084060170626	0.320266527690828	0.360002022081112	0.360002022081112	TRUE	0.599090879843168	No
EHI_023010	266	279	46	121	116	221	263	85	100	166	168.85	242	117	0.503	-0.992	-1.686	0.0917945564233859	0.239711562293029	0.0774180031897999	0.318186476737451	0.214581009442377	0.214581009442377	TRUE	0.616574751700253	No
EHI_023020	2055	2160	4025	3964	1713	1707	2036	7457	3291	2451	3527.59	1872	4400	2.243	1.166	1.918	0.055122011315075	0.17168352191636	0.187344571368989	0.289316370169657	0.237747356842386	0.237747356842386	TRUE	0.780257007606939	No
EHI_023030	264	216	52	142	57	219	204	96	118	82	149.72	212	99	0.483	-1.05	-1.896	0.0579251425687358	0.1775194283348	0.0182768253976516	0.322061801799657	0.185759481282205	0.185759481282205	TRUE	0.152850449078872	No
EHI_023040	150	190	88	300	125	125	179	163	249	179	194.61	152	197	1.281	0.357	0.589	0.555887433330088	0.730292018769983	0.125104128283353	0.314172669459568	0.230989507212652	0.230989507212652	TRUE	0.298995441164659	No
EHI_023050	80	55	16	74	54	66	52	30	61	77	57.22	59	56	0.957	-0.064	-0.097	0.92260454092494	0.960808553773782	0.0988123840601949	0.377345401692501	0.265110618082943	0.265110618082943	TRUE	0.232568776123643	No
EHI_023060	334	358	27	270	185	277	337	50	224	265	229.94	307	180	0.608	-0.719	-1.062	0.288076110243243	0.494976514312802	0.283670647992926	0.3101313825361	0.299421779335576	0.299421779335576	TRUE	1.39010611401073	No
EHI_023070	1137	1485	218	883	367	945	1399	404	733	525	863.79	1172	554	0.492	-1.024	-1.691	0.0908487099755315	0.23803461099056	0.151128753071109	0.293792183991643	0.235034422487673	0.235034422487673	TRUE	0.473276238898675	No
EHI_023080	728	325	280	899	652	605	306	519	746	933	601.32	456	733	1.568	0.649	1.072	0.283592327068426	0.490248018395493	0.153939747092195	0.296379301502258	0.234296491009857	0.234296491009857	TRUE	0.0809215457543578	No
EHI_023090	642	329	333	228	243	533	310	617	189	348	402.48	422	385	0.916	-0.127	-0.194	0.845940155542315	0.917670524864727	0.249052635919863	0.300585652486667	0.278741653352301	0.278741653352301	TRUE	0.215132872710766	No
EHI_023100	18	1	6	0	1	15	1	11	0	1	5.41	8	4	0.59	-0.76	-0.641	0.521520622867372	0.705284055872083	1.38548510001405	1.23357586786987	1.28605565817633	1.28605565817633	TRUE	1.07223842912123	No
EHI_023110	32741	31590	15646	4593	8004	27200	29770	28985	3814	11450	20143.76	28485	14750	0.546	-0.874	-1.199	0.230384457519682	0.42948637360183	0.467333855847535	0.288119165194792	0.361487115234595	0.361487115234595	TRUE	0.595556185756537	No
EHI_023120	621	633	542	259	296	516	597	1004	215	423	536.36	556	547	0.985	-0.022	-0.035	0.972252028828427	0.986573614084625	0.223674457316552	0.297410577556418	0.265934947427505	0.265934947427505	TRUE	0.421475889278827	No
EHI_023130	490	516	170	657	279	407	486	315	546	399	387.41	446	420	0.946	-0.081	-0.15	0.880852095453295	0.938118306368358	0.0331829258262577	0.301080379687643	0.178912381639945	0.178912381639945	TRUE	0.175984279682585	No
EHI_023140	1204	554	1134	672	918	1000	522	2101	558	1313	947.74	761	1324	1.677	0.746	1.063	0.28766106996882	0.494579694469622	0.380779139980474	0.293267142492845	0.329475076251795	0.329475076251795	TRUE	0.0498122894621841	No
EHI_023150	37	41	27	45	14	31	39	50	37	20	39.94	35	36	1.023	0.033	0.047	0.962721083140339	0.981647279414704	0.169372712036975	0.41606200931055	0.315322406465492	0.315322406465492	TRUE	0.162138883580951	No
EHI_023160	17	15	7	75	36	14	14	13	62	52	35.67	14	42	2.732	1.45	1.952	0.0509412415645498	0.16296587233546	0.171152733225587	0.431395297547259	0.331725983645959	0.331725983645959	TRUE	0.425167085798841	No
EHI_023170	57	32	3	26	60	47	30	6	22	86	44.39	38	38	0.972	-0.041	-0.051	0.959702339666111	0.980132464959059	0.520889049386977	0.403197277149984	0.446559744610939	0.446559744610939	TRUE	1.07603290212381	No
EHI_023180	451	486	132	281	179	375	458	245	233	256	313.94	416	245	0.6	-0.737	-1.42	0.155486396414371	0.336824506214198	0.00568535422429201	0.304173441338158	0.164483547347884	0.164483547347884	TRUE	0.00942355278438821	No
EHI_023190	89	129	17	60	70	74	122	31	50	100	87.45	98	60	0.641	-0.643	-0.938	0.34832560831239	0.556831833447618	0.228236098216661	0.346411934064282	0.298630930263382	0.298630930263382	TRUE	0.780629378700026	No
EHI_023200	137	167	57	263	172	114	157	106	218	246	167.18	136	190	1.381	0.466	0.793	0.427845197080504	0.629766001795136	0.0780694492876022	0.318490407905157	0.214081630910393	0.214081630910393	TRUE	0.60897102196998	No
EHI_023210	188	340	37	306	125	156	320	69	254	179	209.81	238	167	0.722	-0.47	-0.659	0.509719352564211	0.695568210422212	0.376283965605211	0.31226710722604	0.338568232422286	0.338568232422286	TRUE	0.23992564966947	No
EHI_023220	14178	23419	34967	47138	14046	11778	22070	64779	39138	20094	31918.06	16924	41337	2.306	1.205	1.825	0.0679397059406146	0.1959703821989	0.273750572255566	0.288025406004107	0.287400977644748	0.287400977644748	TRUE	0.083020541918338	No
EHI_023230	91456	100686	195617	130214	63725	75978	94886	362395	108116	91163	135156.36	85432	187225	2.092	1.065	1.641	0.10076975430487	0.254635084570601	0.300194286787976	0.28790288131363	0.276273827734851	0.276273827734851	TRUE	4.10231002618786	No
EHI_023240	215	141	753	354	296	179	133	1395	294	423	363.17	156	704	4.061	2.022	2.84	0.00451172362117945	0.028818822350596	0.390273334168484	0.30196267118493	0.338466586887601	0.338466586887601	TRUE	0.696135114392119	No
EHI_023250	15	16	20	29	18	12	15	37	24	26	17.26	14	29	1.987	0.991	1.302	0.192906676671596	0.38378486192677	1e-08	0.584479670305021	0.343343804401441	0.343343804401441	TRUE	0.136538885638132	No
EHI_023260	1528	2362	3039	4645	2233	1269	2226	5630	3857	3194	3322-07-01	1748	4227	2.33	1.22	2.235	0.0254462219188914	0.101238971631313	0.0671444761859557	0.289405864530228	0.18751130874055	0.18751130874055	TRUE	0.254289608441436	No
EHI_023270	1029	478	1094	621	667	855	450	2027	516	954	880.9	652	1166	1.715	0.778	1.117	0.263836098283419	0.468978452983299	0.366686580448033	0.293677030027844	0.32398862110618	0.32398862110618	TRUE	0.202296336331469	No
EHI_023280	6	2	1	3	0	5	2	2	2	0	1.53	4	1	0.624	-0.68	-0.504	0.61407664586047	NA	1e-08	3.64140442590863	3.09115922855464	3.09115922855464	TRUE	0.180445904453879	No
EHI_023290	4	3	2	4	0	3	3	4	3	0	2.57	3	2	0.833	-0.263	-0.212	0.832229716139393	0.909664949316942	1e-08	2.2774522003628	1.42737566041698	1.42737566041698	TRUE	0.277661350804092	No
EHI_023300	2499	1398	23316	9260	8223	2076	1317	43195	7689	11764	12173.78	1696	20883	9.877	3.304	4.357	1.31574853825076e-05	0.00027487480737671	0.59350095114569	0.288285562571692	0.397881086091315	0.397881086091315	TRUE	0.936446906271235	No
EHI_023310	427	396	796	1018	540	355	373	1475	845	773	673.12	364	1031	2.699	1.433	2.484	0.0129815769373961	0.0626370413074862	0.104904468187245	0.295471146856343	0.209878771849402	0.209878771849402	TRUE	0.830481309775435	No
EHI_023320	769	381	479	268	391	639	359	887	223	559	554.38	499	556	1.106	0.145	0.208	0.835332411407281	0.911314893399984	0.362283301077487	0.297100184071329	0.324101334256567	0.324101334256567	TRUE	0.0949997935060809	No
EHI_023330	348	189	95	1941	679	289	178	176	1612	971	813.01	234	920	3.472	1.796	2.286	0.0222794103192585	0.0922562635075829	0.642528623623076	0.294162362937694	0.431628740325165	0.431628740325165	TRUE	0.0966484820942983	No
EHI_023340	202	66	16	54	41	168	62	30	45	59	68.23	115	45	0.413	-1.277	-1.943	0.0520069334470587	0.16492189258601	0.135620467773525	0.362900513292362	0.267387903386928	0.267387903386928	TRUE	0.184355801302035	No
EHI_023350	8	11	0	30	13	7	10	0	25	19	11.39	8	15	1.619	0.695	0.713	0.475728569704301	0.670000196774782	0.495380708142199	0.737414783357442	0.670668385645767	0.670668385645767	TRUE	0.25974725156071	No
EHI_023360	3380	7162	2553	1721	733	2808	6749	4730	1429	1049	3315.99	4778	2403	0.527	-0.923	-1.343	0.179323176574549	0.367370479018745	0.325343069406302	0.289408983079749	0.314920250668664	0.314920250668664	TRUE	4.31512316727698	No
EHI_023370	652	286	194	599	373	542	270	359	497	534	434.83	406	463	1.134	0.181	0.274	0.784133042283408	0.87993367523524	0.267501796034953	0.299639454754269	0.286121284715788	0.286121284715788	TRUE	0.213786580985939	No
EHI_023380	184	79	61	133	98	153	74	113	110	140	111.74	114	121	1.063	0.089	0.141	0.887510438277481	0.941667696758372	0.129045862168517	0.333685219188552	0.246567524053315	0.246567524053315	TRUE	0.0887893268675299	No
EHI_023390	138	114	49	102	63	115	107	91	85	90	108.86	111	89	0.804	-0.314	-0.532	0.594999197955262	0.75737934484346	0.0606863327486727	0.334896237603112	0.212300401541652	0.212300401541652	TRUE	0.00734031014123818	No
EHI_023400	22	11	83	22	5	18	10	154	18	7	42.93	14	60	3.357	1.747	1.915	0.0554364517509836	0.172458975537509	0.8911161037111	0.407125849569616	0.597925578560243	0.597925578560243	TRUE	3.22973677423533	No
EHI_023410	1968	1259	318	226	140	1635	1186	589	188	200	744.85	1410	326	0.25	-2	-3.213	0.00131578667173923	0.0111443646667547	0.188683342172282	0.294738627387847	0.24942681005151	0.24942681005151	TRUE	2.68185068474684	No
EHI_023420	158	66	56	94	74	131	62	104	78	106	88.62	96	96	0.991	-0.013	-0.02	0.983684392973233	0.991062210365967	0.111592901247381	0.345634717567667	0.244458005098483	0.244458005098483	TRUE	0.136872227326369	No
EHI_023430	1649	1868	593	3377	1925	1370	1760	1099	2804	2754	1854.32	1565	2219	1.396	0.481	0.837	0.402609355184431	0.60773698934627	0.109385901554725	0.290626035774634	0.209982371729899	0.209982371729899	TRUE	1.16860008120242	No
EHI_023440	22	41	44	152	54	18	39	82	126	77	66.78	28	95	2020-01-03	1.59	2.103	0.0354814929016282	0.127901091584214	0.383479066350458	0.364537254007096	0.372314018215258	0.372314018215258	TRUE	0.419979195168894	No
EHI_023450	97	219	26	245	75	81	206	48	203	107	136.37	144	119	0.849	-0.236	-0.324	0.745645832888203	0.858056891195937	0.393010368257091	0.325408813653169	0.353038913465915	0.353038913465915	TRUE	0.240126621738698	No
EHI_023460	82	127	37	257	101	68	120	69	213	144	122.96	94	142	1.485	0.57	0.901	0.367610957881641	0.575337061310041	0.145034726415434	0.329501614272114	0.251427438184468	0.251427438184468	TRUE	0.0765677277887152	No
EHI_023470	3961	6690	5608	4509	5756	3291	6305	10389	3744	8234	6960-07-01	4798	7456	1.518	0.602	2020-02-01	0.307536412711795	0.515040098735512	0.122708073989728	0.288600534588185	0.222856437326164	0.222856437326164	TRUE	0.237868990395021	No
EHI_023480	1723	1337	808	970	733	1431	1260	1497	805	1049	1166.51	1346	1117	0.837	-0.256	-0.46	0.645572463692865	0.791668709757394	0.0774466037847545	0.292254032313963	0.195196908715135	0.195196908715135	TRUE	0.242240605025514	No
EHI_023490	1161	460	420	211	242	965	434	778	175	346	529.6	700	433	0.639	-0.646	-0.96	0.336824211007981	0.544930702935109	0.297352509725093	0.297532311082955	0.29750495957622	0.29750495957622	TRUE	0.553100350024189	No
EHI_023500	4794	8589	9002	6647	2965	3983	8094	16677	5519	4242	7852.94	6038	8813	1.426	0.512	0.791	0.428868706700008	0.630650611614801	0.288416091385761	0.288516964090584	0.274459438206657	0.274459438206657	TRUE	2.76239127456318	No
EHI_023600	4299	3592	1753	2280	1662	3571	3385	3248	1893	2378	2895-11-01	3478	2506	0.731	-0.452	-0.836	0.40325963341518	0.608114752483574	0.058906950612851	0.289633440573125	0.183846919461691	0.183846919461691	TRUE	0.285173067769321	No
EHI_023610	598	486	151	371	344	497	458	280	308	492	414.35	478	360	0.764	-0.387	-0.681	0.495705992487624	0.684781838449841	0.0831099678170939	0.300221355752172	0.202745760034449	0.202745760034449	TRUE	0.573613892861174	No
EHI_023620	640	493	21	186	146	532	465	39	154	209	300.91	498	134	0.295	-1.761	-2.562	0.0104121594144686	0.0533841745857087	0.318175824550215	0.304879604113785	0.310230793599027	0.310230793599027	TRUE	1.19964028809363	No
EHI_023630	128	121	38	163	83	106	114	70	135	119	102.55	110	108	0.988	-0.018	-0.03	0.976426629159408	0.987899292724134	0.0597949983813389	0.337789256680571	0.218444637159477	0.218444637159477	TRUE	0.367311622050781	No
EHI_023840	5444	10440	22515	26633	10731	4523	9839	41711	22113	15351	18097.04	7181	26392	3.392	1.762	2.742	0.0061148005070852	0.0360896815517028	0.2516917024883	0.288147910411637	0.270163130928286	0.270163130928286	TRUE	0.221791814576724	No
EHI_023850	34	12	9	15	13	28	11	17	12	19	16.59	20	16	0.816	-0.294	-0.369	0.711909350504143	0.835787301636266	0.0908548985887854	0.59653529915412	0.387311937410976	0.387311937410976	TRUE	0.105103347837808	No
EHI_023860	10	3	420	5	3	8	3	778	4	4	91.91	6	262	13.719	3.778	2.934	NA	NA	2.24055835506341	0.343568341039356	1.05405672923381	2.24055835506341	TRUE	15.4365362198289	No
EHI_023870	388	349	147	614	395	322	329	272	510	565	383.8	326	449	1.358	0.442	0.738	0.460356161928954	0.657169428606976	0.131729388146162	0.30120499283543	0.22728812933024	0.22728812933024	TRUE	0.653752213372594	No
EHI_023880	235	562	5014	394	215	195	530	9289	327	308	1419.45	362	3308	6.993	2.806	3.073	NA	NA	1.1811707587622	0.291471902637962	0.638576460594662	0.638576460594662	TRUE	15.1159851901171	No
EHI_023890	826	733	22939	4860	3620	686	691	42496	4035	5179	10925.11	688	17237	18.465	4.207	5.398	6.74526354907632e-08	3.31901557709678e-06	0.682729553061464	0.288333630146586	0.425072914873714	0.425072914873714	TRUE	10.039983266892	No
EHI_023900	316	252	179	476	190	263	237	332	395	272	283.13	250	333	1.318	0.399	0.757	0.449246902881616	0.647550489900519	0.0123231981661654	0.305948078415957	0.169934266598377	0.169934266598377	TRUE	0.0738463863185991	No
EHI_024000	89	42	5	6	2	74	40	9	5	3	28.66	57	6	0.123	-3.022	-3.764	0.000167252343190611	0.0022178684364062	0.185687074787105	0.466528876469815	0.363679863662994	0.363679863662994	TRUE	0.171970464409471	No
EHI_024110	7598	5573	1568	285	355	6312	5252	2905	237	508	3172-04-01	5782	1217	0.24	-2.057	-2.689	0.00717340045908622	0.0405217665571739	0.579124220952849	0.289479050760059	0.406230476851879	0.406230476851879	TRUE	8.70358288401792	No
EHI_024120	397	212	3139	828	935	330	200	5815	687	1338	1139.14	265	2613	7.863	2.975	3.604	0.000313112009868971	0.00361343095237962	0.754204975169269	0.292359489568995	0.489367495704745	0.489367495704745	TRUE	0.423744134622429	No
EHI_024220	964	666	589	1209	1159	801	628	1091	1004	1658	967.89	714	1251	1.705	0.77	1.321	0.186429790601788	0.376305240744376	0.114756593004039	0.293154671084189	0.215590244102691	0.215590244102691	TRUE	0.482514880633145	No
EHI_024230	14265	9339	4202	661	887	11851	8801	7785	549	1269	8003.89	10326	3201	0.344	-1.539	-1.944	0.0518801042415052	0.164714119658743	0.556556359413145	0.288504668589816	0.442508991818198	0.442508991818198	TRUE	9.4782278347303	No
EHI_024240	187127	143895	147219	81454	71498	155457	135606	272734	67631	102283	131291.93	145532	147549	1.017	0.024	0.034	0.972539253496884	0.986698863038402	0.254144167691866	0.287903996289679	0.316603815740003	0.316603815740003	TRUE	0.949724931089484	No
EHI_024350	1254	525	358	569	667	1042	495	663	472	954	730.71	768	696	0.913	-0.132	-0.193	0.846638317667315	0.918279573776749	0.324830439751044	0.294871625399569	0.307314826205109	0.307314826205109	TRUE	0.183687946890285	No
EHI_024360	66	35	5	30	11	55	33	9	25	16	35.01	44	17	0.421	-1.248	-1.556	0.119593756512141	0.285296205154961	0.381794806514598	0.434104676174144	0.412985392754141	0.412985392754141	TRUE	0.521004605925315	No
EHI_024370	142	121	7	50	29	118	114	13	42	41	67.64	116	32	0.306	-1.706	-2.404	0.0162180973838988	0.0735260554026029	0.248855353040085	0.363552042899545	0.318861330484371	0.318861330484371	TRUE	0.638542541866514	No
EHI_024380	195	121	83	86	84	162	114	154	71	120	120.65	138	115	0.839	-0.254	-0.424	0.67154882034303	0.808833076631213	0.0802119167184751	0.330300254253599	0.221296776012657	0.221296776012657	TRUE	0.176461741787492	No
EHI_024390	32	42	13	138	36	27	40	24	115	52	60.03	34	64	1.82	0.864	1.157	0.247410044530865	0.450272202707372	0.340253299919526	0.373155640623935	0.359789939368681	0.359789939368681	TRUE	0.289492572374495	No
EHI_024400	106	113	6	209	80	88	106	11	174	114	90.83	97	100	1.032	0.046	0.059	0.952760312501229	0.9769032834739	0.499818596074806	0.344231897211598	0.403321190458138	0.403321190458138	TRUE	0.166413179463969	No
EHI_024410	90	79	7	63	28	75	74	13	52	40	47.85	74	35	0.506	-0.984	-1.381	0.167286637065536	0.352407740700015	0.200381715310676	0.394855060937135	0.320590598934368	0.320590598934368	TRUE	0.426803489736153	No
EHI_024420	988	1346	1582	228	344	821	1268	2931	189	492	1326.65	1044	1204	1.131	0.178	0.223	0.823602268993419	0.90499432468198	0.682557043755611	0.291724230707873	0.448187051434745	0.448187051434745	TRUE	3.60342462695545	No
EHI_024430	222	284	789	285	166	184	268	1462	237	237	368.87	226	645	2.648	1.405	1.935	0.0530201663195165	0.167148531839959	0.433221995013491	0.301744646773071	0.355858900193109	0.355858900193109	TRUE	7.00472808028665	No
EHI_024440	79	176	113	222	115	66	166	209	184	165	179.68	116	186	1.558	0.639	0.982	0.326190901452003	0.534592840843864	0.210019163493655	0.316359124560262	0.271021620192376	0.271021620192376	TRUE	0.0580609576758932	No
EHI_024450	343	317	44	183	97	285	299	82	152	139	185.28	292	124	0.446	-1.166	-1.965	0.049391543770113	0.159758393321437	0.0947905594080738	0.315497434499322	0.219589493191354	0.219589493191354	TRUE	0.393585702452842	No
EHI_024460	350	360	115	441	211	291	339	213	366	302	289.33	315	294	0.938	-0.093	-0.165	0.869264825871419	0.931026443851065	0.0678358320481032	0.305560674386595	0.199289110414218	0.199289110414218	TRUE	0.1352853002895	No
EHI_024470	1128	1389	1262	2005	795	937	1309	2338	1665	1137	1875.98	1123	1713	1.49	0.575	0.988	0.323052694850164	0.531483998765739	0.117867977013295	0.290594153672315	0.215294090589508	0.215294090589508	TRUE	0.153792358561329	No
EHI_024480	6	14	16	53	11	5	13	30	44	16	2020-08-20	9	30	2.929	1.551	1.903	0.0570942351304541	0.175824589754101	0.191037257171077	0.542895138016017	0.403770290783182	0.403770290783182	TRUE	0.046194704780672	No
EHI_024490	73	93	25	263	51	61	88	46	218	73	101.39	74	112	1.482	0.568	0.808	0.418950247002339	0.62212675967084	0.293576950770342	0.338362575496565	0.31991890535854	0.31991890535854	TRUE	1.19689480341488	No
EHI_024500	139	153	13	244	76	115	144	24	203	109	125.58	130	112	0.876	-0.191	-0.252	0.800792571419913	0.890557712714934	0.478237636161292	0.328632873045371	0.388146009927854	0.388146009927854	TRUE	0.13313134476588	No
EHI_024510	298	289	893	825	442	248	272	1654	685	632	728.98	260	990	3.56	1.832	3.124	0.00178572779258541	0.0142954001417162	0.119528569007498	0.294888263218035	0.21732282703066	0.21732282703066	TRUE	2.00921897101378	No
EHI_024520	3	16	5	45	7	2	15	9	37	10	15.58	8	19	1.969	0.977	1.057	0.290705391564816	0.497671698440713	0.520875818925676	0.616404846525296	0.578817448900156	0.578817448900156	TRUE	2.16303010156879	No
EHI_024530	7378	8816	2634	6307	2482	6129	8308	4880	5237	3551	5422.22	7218	4556	0.643	-0.636	-1.199	0.230531862230938	0.429505479243855	0.0441744484777643	0.288809232813906	0.17634634343178	0.17634634343178	TRUE	0.226349284984253	No
EHI_024540	8	8	4	42	9	7	8	7	35	13	9.31	8	18	2.405	1.266	1.343	0.179111759450396	0.367156734359786	1e-08	0.837588983471146	0.591275901764875	0.591275901764875	TRUE	0.23519011603501	No
EHI_024550	55	12	11	12	34	46	11	20	10	49	2020-08-26	28	26	0.928	-0.107	-0.124	0.901621456652196	0.949845582872633	0.581812126171107	0.478874623263498	0.518635370316182	0.518635370316182	TRUE	0.421851466908933	No
EHI_024560	209	208	419	232	166	174	196	776	193	237	364.78	185	402	2.061	1.043	1.601	0.109309707432526	0.268634705441114	0.237709976613981	0.301900538831443	0.274676243011813	0.274676243011813	TRUE	3.63811588928803	No
EHI_024570	153	134	284	332	173	127	126	526	276	247	219.9	126	350	2.627	1.394	2.375	0.0175468727327989	0.0779454832737063	0.0954369687920684	0.311147321322088	0.214486639096834	0.214486639096834	TRUE	1.04843446911485	No
EHI_024580	70	74	1831	793	246	58	70	3392	658	352	716.4	64	1467	17.597	4.137	5.531	3.17723828130986e-08	1.77832674303481e-06	0.519551347565008	0.295011573111509	0.377935835890727	0.377935835890727	TRUE	0.864124926494027	No
EHI_024590	1722	873	579	685	924	1431	823	1073	569	1322	1073.68	1127	988	0.883	-0.179	-0.276	0.782756289478848	0.879675833394911	0.25107544678114	0.292633497109958	0.274973453042963	0.274973453042963	TRUE	0.308166802792022	No
EHI_024600	110	226	197	261	97	91	213	365	217	139	213.03	152	240	1.536	0.619	0.991	0.321872674942612	0.530517256748971	0.160703181191063	0.311898379538982	0.248101014129929	0.248101014129929	TRUE	0.182175526829829	No
EHI_024610	459	138	35	120	245	381	130	65	100	350	253.24	256	172	0.694	-0.527	-0.688	0.491543567748258	0.681554990252101	0.543380782002962	0.308082266461756	0.402308211501036	0.402308211501036	TRUE	4.20264128533182	No
EHI_024620	29	18	6	42	19	24	17	11	35	27	22.42	20	24	1.187	0.247	0.318	0.750725397607858	0.861302272953981	0.150462963558861	0.516197617405936	0.376594195754698	0.376594195754698	TRUE	0.192630790634289	No
EHI_024630	520	758	725	484	334	432	714	1343	402	478	666.84	573	741	1.273	0.348	0.555	0.578721872468266	0.746968985071079	0.194163067186502	0.295542713934368	0.253580470903858	0.253580470903858	TRUE	2.91330838025479	No
EHI_024640	1986	1241	2304	1529	856	1650	1170	4268	1270	1225	1608.18	1410	2254	1.555	0.637	0.926	0.354237701993126	0.562800124290202	0.379834335104476	0.291048621899344	0.315243456476458	0.315243456476458	TRUE	3.66698647174261	No
EHI_024650	54	47	12	91	56	45	44	22	76	80	61.44	44	59	1.312	0.392	0.572	0.56705202882385	0.739463149518569	0.166528206583084	0.371191806314905	0.29170808755067	0.29170808755067	TRUE	0.989273718086267	No
EHI_024660	10	22	10	22	3	8	21	19	18	4	12.63	14	14	0.964	-0.053	-0.06	0.952451872280743	0.976737613584794	0.223240560584642	0.693308251901473	0.520483301452704	0.520483301452704	TRUE	0.603304128221003	No
EHI_024670	330	272	30	342	134	274	256	56	284	192	204.13	265	177	0.689	-0.538	-0.811	0.417205561268035	0.620771190132202	0.245356857310041	0.312946636208089	0.285166015370234	0.285166015370234	TRUE	0.20599324488393	No
EHI_024680	1753	1725	261	1339	728	1456	1626	484	1112	1041	1330.01	1541	879	0.585	-0.773	-1.319	0.187016116821948	0.377035494112146	0.125286745241002	0.291714476265369	0.218325896088948	0.218325896088948	TRUE	0.898029194367583	No
EHI_024690	2398	1702	1912	1169	478	1992	1604	3542	971	684	1857.73	1798	1732	0.966	-0.05	-0.072	0.942280433970242	0.971673515217845	0.367922428931556	0.290620966903223	0.322762844088111	0.322762844088111	TRUE	4.16448888788246	No
EHI_024890	35	7	26	9	8	29	7	48	7	11	19.47	18	22	1.194	0.256	0.292	0.770427897541396	0.872536712559951	0.472830657448728	0.550772071177563	0.519596208388962	0.519596208388962	TRUE	2.02281471081807	No
EHI_024990	681	624	546	920	459	566	588	1012	764	657	1009.17	577	811	1.375	0.459	0.777	0.437111388473875	0.638160773977781	0.132637509972488	0.29293829050108	0.222098337353104	0.222098337353104	TRUE	0.27140387337618	No
EHI_025090	458	427	49	82	32	380	402	91	68	46	330.52	391	68	0.191	-2.39	-3.943	8.04437424372405e-05	0.00122517096616718	0.0908398843999364	0.303355102010056	0.227324019347643	0.227324019347643	TRUE	0.325957644965771	No
EHI_025100	3481	3319	1007	2783	1257	2892	3128	1866	2311	1798	2342.21	3010	1992	0.673	-0.572	-1.1	0.271478072531189	0.477757818431219	0.0294589347997918	0.29005089560501	0.168516304145632	0.168516304145632	TRUE	0.119364037266743	No
EHI_025110	568	392	104	464	284	472	369	193	385	406	398.31	420	328	0.789	-0.342	-0.607	0.54389356897606	0.721356561874919	0.0713058562725758	0.300718874242433	0.198954157709391	0.198954157709391	TRUE	0.692516728266541	No
EHI_025210	12	23	1695	152	53	10	22	3140	126	76	506.35	16	1114	37.277	5.22	5.489	NA	NA	1.33554783369477	0.297976295921839	0.694915872369859	0.694915872369859	TRUE	14.8921883920764	No
EHI_025220	6	7	44	9	8	5	7	82	7	11	15.82	6	33	4.507	2.172	2.268	0.0233366004224191	0.095282843001324	0.664483639626534	0.611500505786563	0.633023354658093	0.633023354658093	TRUE	3.21001744886158	No
EHI_025230	3246	6349	85228	17720	9619	2697	5983	157891	14713	13761	30764.43	4340	62122	11.075	3.469	4.313	1.60987204705052e-05	0.000324429635641059	0.77029951379159	0.288031421014038	0.460238614370177	0.460238614370177	TRUE	11.13252240401	No
EHI_025240	173	51	141	47	65	144	48	261	39	93	93.84	96	131	1.337	0.419	0.542	0.587657722542423	0.75259854961506	0.497949640341321	0.342427024629912	0.406347585413167	0.406347585413167	TRUE	0.273334468861478	No
EHI_025250	315	425	114	265	161	262	401	211	220	230	291.78	332	220	0.678	-0.561	-1.001	0.316866109027013	0.524695275461531	0.0622467720355832	0.30541175587684	0.195169123361942	0.195169123361942	TRUE	0.00791026183795385	No
EHI_025260	71	90	77	316	188	59	85	143	262	269	171.01	72	225	2.96	1.566	2.724	0.00645393698728962	0.0375306214503297	0.0514388111799407	0.317803100189908	0.200810984018337	0.200810984018337	TRUE	0.51064105380455	No
EHI_025270	4020	3567	2387	2823	1705	3340	3362	4422	2344	2439	3264.89	3351	3068	0.919	-0.122	-0.224	0.822548683440509	0.904049784377055	0.0665848893430463	0.28943314960741	0.186334896385928	0.186334896385928	TRUE	0.89842546121921	No
EHI_025280	839	672	260	581	513	697	633	482	482	734	596.35	665	566	0.858	-0.22	-0.373	0.709049195430025	0.833157613909336	0.125044664380011	0.296450255687432	0.22116198362341	0.22116198362341	TRUE	0.387848492472829	No
EHI_025290	519	1156	2092	2603	740	431	1089	3876	2161	1059	1661.79	760	2365	2.896	1.534	2.307	0.0210754965575184	0.0889714472838293	0.285600355145041	0.29094590782867	0.291402755385922	0.291402755385922	TRUE	0.0850748930590998	No
EHI_025300	326	330	29	362	145	271	311	54	301	207	216.86	291	187	0.666	-0.587	-0.886	0.375413014731864	0.582727412398097	0.245626430221082	0.311473580059385	0.2845068919362	0.2845068919362	TRUE	0.246365001749216	No
EHI_025310	218	280	746	818	435	181	264	1382	679	622	598.59	222	894	3.731	2020-09-01	3.183	0.001455986088189	0.0120994223397971	0.135452238843703	0.296418129877989	0.225715237648447	0.225715237648447	TRUE	1.32216194094361	No
EHI_025320	63	99	6	106	22	52	93	11	88	31	62.05	72	43	0.635	-0.655	-0.817	0.414117824235391	0.618162543944218	0.539329432088539	0.370374726515946	0.43670734019353	0.43670734019353	TRUE	0.874683761413863	No
EHI_025330	124	65	16	132	53	103	61	30	110	76	58.55	82	72	0.895	-0.161	-0.237	0.812327520867839	0.897308848255911	0.165642788152676	0.37531572482794	0.28938172512812	0.28938172512812	TRUE	0.0909108787425663	No
EHI_025340	43	41	6	25	5	36	39	11	21	7	24.75	38	13	0.393	-1.348	-1.719	0.0856491417743049	0.229188231365386	0.19796751934304	0.494729776506418	0.378135910713124	0.378135910713124	TRUE	0.682482590400461	No
EHI_025350	161	153	23	209	93	134	144	43	174	133	120.72	139	117	0.853	-0.229	-0.352	0.724869567102945	0.844209915207973	0.182864100640102	0.33027643245341	0.269916165544568	0.269916165544568	TRUE	0.310782747978267	No
EHI_025360	4590	5688	8871	7569	2814	3813	5360	16434	6284	4026	6364.94	4586	8915	1.875	0.907	1.442	0.149206820118544	0.327820610836179	0.235477788087221	0.288669380534251	0.257151432186789	0.257151432186789	TRUE	0.519049451344156	No
EHI_025370	3150	857	508	428	418	2617	808	941	355	598	1103.16	1712	631	0.392	-1.349	-2.061	0.0393337818764046	0.13669376321842	0.256629917163632	0.292506053508093	0.28078208989118	0.28078208989118	TRUE	0.447601228212853	No
EHI_025380	309	386	37	284	165	257	364	69	236	236	220.11	310	180	0.602	-0.731	-1.142	0.253398025931166	0.456278897686463	0.196111761623381	0.311124952883902	0.263096513779079	0.263096513779079	TRUE	1.4091264615028	No
EHI_025390	143	122	2281	671	181	119	115	4226	557	259	666.9	117	1681	11.143	3.478	4.212	2.53665136024929e-05	0.000477238623560627	0.799111551849152	0.295542082897281	0.487613362537534	0.487613362537534	TRUE	1.05562996211706	No
EHI_025400	441	334	215	371	228	366	315	398	308	326	315.74	340	344	1.011	0.016	0.03	0.975960271418964	0.987725030209519	0.0147679540867824	0.304080457364978	0.170489492056296	0.170489492056296	TRUE	0.101639607058929	No
EHI_025410	29	20	17	26	19	24	19	31	22	27	24.21	22	27	1.217	0.283	0.392	0.695251778099101	0.824509001698782	0.040424829741047	0.499375013351465	0.309706429836093	0.309706429836093	TRUE	0.103955495094212	No
EHI_025420	85	60	37	82	47	71	57	69	68	67	56.89	64	68	1.068	0.096	0.156	0.875756570578201	0.935584381467868	0.0158332261220168	0.377863640816168	0.224291928110986	0.224291928110986	TRUE	0.000337438616464578	No
EHI_025430	227	374	13	879	193	189	352	24	730	276	271.79	270	343	1.247	0.319	0.377	0.705933063245893	0.831095428447158	0.847332542560068	0.306702700824951	0.517829728487728	0.517829728487728	TRUE	0.135357357236324	No
EHI_025440	460	534	61	867	238	382	503	113	720	340	350.25	442	391	0.898	-0.155	-0.224	0.822708036177206	0.904150949027931	0.33618788313243	0.302482574127628	0.316364824025103	0.316364824025103	TRUE	0.153976685722291	No
EHI_025450	2813	3323	591	984	521	2337	3132	1095	817	745	1639.7	2734	886	0.341	-1.554	-2.767	0.00566364260441614	0.0339945089835219	0.0845011933454515	0.290987428293982	0.198971963088775	0.198971963088775	TRUE	0.247707088565889	No
EHI_025460	134	49	8	40	29	111	46	15	33	41	49.85	78	30	0.409	-1.29	-1.858	0.0631726490450725	0.186768689772631	0.158288500407009	0.390572655996692	0.298227697859801	0.298227697859801	TRUE	0.433744009500774	No
EHI_025470	447	396	294	343	360	371	373	545	285	515	395.04	372	448	1.193	0.255	0.437	0.661996301987483	0.802654594466828	0.104525718321902	0.300825216204888	0.213882682686917	0.213882682686917	TRUE	0.599695795230755	No
EHI_025480	95	67	44	137	59	79	63	82	114	84	84.67	71	93	1.297	0.375	0.629	0.529102979074428	0.711170734231219	0.0431272255712019	0.348330414726313	0.214517195868577	0.214517195868577	TRUE	0.189463261285864	No
EHI_025490	184	118	35	85	61	153	111	65	71	87	94.21	132	74	0.579	-0.789	-1.344	0.178815399473965	0.366889760368683	0.0391623112252376	0.342211445724913	0.208511592334141	0.208511592334141	TRUE	0.0962673477026296	No
EHI_025590	5659	6479	9709	11504	4233	4701	6106	17987	9552	6056	8358.84	5404	11198	1.997	0.998	1.665	0.0958660549942563	0.246793617794334	0.162257135319395	0.288477505631136	0.230471761961718	0.230471761961718	TRUE	0.19305150252893	No
EHI_025600	6780	9048	14167	16803	6817	5633	8527	26245	13951	9752	12363.01	7080	16649	2.245	1.167	1.896	0.0579353215082083	0.1775194283348	0.194305930508919	0.288279125565548	0.244619000669135	0.244619000669135	TRUE	0.264567932603571	No
EHI_025700	11649	998	4461	999	958	9677	941	8264	829	1370	5852-06-01	5309	3488	0.696	-0.523	-0.568	0.569769937863562	0.741567636403569	1.16989869804151	0.288739877314585	0.651959080712462	0.651959080712462	TRUE	8.67462978709336	No
EHI_025710	162	217	2708	1720	911	135	204	5017	1428	1303	2186.78	170	2583	12.634	3.659	5.403	6.54313189635167e-08	3.24331700235026e-06	0.355592854574176	0.290206270104	0.301762153652156	0.301762153652156	TRUE	4.08984481504965	No
EHI_025720	42	41	72	74	53	35	39	133	61	76	62.13	37	90	2.321	1.215	1.946	0.0516616067282955	0.164447953360473	0.0542173322650015	0.370267469450946	0.232852237127859	0.232852237127859	TRUE	0.374613428406331	No
EHI_025820	385	414	92	494	244	320	390	170	410	349	362.99	355	310	0.879	-0.186	-0.313	0.753960062398575	0.862760500741124	0.121349382442276	0.301969611090741	0.223115071254553	0.223115071254553	TRUE	0.616521850736575	No
EHI_025830	18739	28844	51961	49210	20118	15568	27182	96262	40859	28780	37603.53	21375	55300	2.456	1.296	2.085	0.0370917570695174	0.131410715175723	0.220482122142889	0.288001153442359	0.250607387811201	0.250607387811201	TRUE	0.488741251215069	No
EHI_025840	76	72	13	96	38	63	68	24	80	54	60.62	66	53	0.825	-0.278	-0.396	0.692132696851384	0.823363311796373	0.226397472140777	0.372325764798946	0.313095379986671	0.313095379986671	TRUE	0.142205188389983	No
EHI_025850	176814	19857	41900	29257	33857	146889	18713	77623	24292	48435	56366.04	82801	50117	0.636	-0.653	-0.848	0.396166035159023	0.601628553180797	0.526064292223719	0.287955832362138	0.413462321471721	0.413462321471721	TRUE	0.150905943288251	No
EHI_025860	320	237	33	331	260	266	223	61	275	372	226.42	244	236	0.97	-0.043	-0.064	0.948819818760182	0.975022691661989	0.279671921024937	0.310477226188935	0.297797291435465	0.297797291435465	TRUE	0.268488260812296	No
EHI_025870	150	86	47	121	98	125	81	87	100	140	102.32	103	109	2020-06-01	0.084	0.142	0.886781671986812	0.941506407823307	0.0545221931633262	0.337904814815544	0.214206959339012	0.214206959339012	TRUE	0.280809791448175	No
EHI_025880	344	147	210	249	251	286	139	389	207	359	269.88	212	318	1.466	0.552	0.903	0.36627752414464	0.57425373270716	0.145840885616453	0.306835534850114	0.236710307612875	0.236710307612875	TRUE	0.545404903133595	No
EHI_025890	1619	1483	2337	2034	782	1345	1398	4329	1689	1119	1922.28	1372	2379	1.684	0.752	1.201	0.229778273624556	0.428934345413933	0.225353499969765	0.290528416792142	0.253956946300494	0.253956946300494	TRUE	0.701155827285554	No
EHI_025990	0	0	5	1	0	0	0	9	1	0	6.45	0	3	4.819	2.269	1.784	0.074363695909133	0.208196650093244	2.10054025082637	1.08166158303305	1.2005145838024	1.2005145838024	TRUE	0.9574849747456	No
EHI_026200	35	42	1	135	54	29	40	2	112	77	62.59	34	64	1.744	0.802	0.934	0.350164899775721	0.558535314685382	0.81752185614364	0.369664467216197	0.520296790999212	0.520296790999212	TRUE	0.266752497527536	No
EHI_026310	1556	572	306	597	564	1293	539	567	496	807	716.09	916	623	0.695	-0.525	-0.861	0.38921610127828	0.594940815711327	0.15929605626767	0.295014716123193	0.237951599838714	0.237951599838714	TRUE	0.38560273321305	No
EHI_026320	77	109	26	255	92	64	103	48	212	132	127.09	84	131	1.521	0.605	0.872	0.383412264261011	0.590030581489077	0.288962710090282	0.328148897212805	0.311980832203521	0.311980832203521	TRUE	0.0898442437567027	No
EHI_026330	2772	1224	1312	2306	2582	2303	1153	2431	1915	3694	2173.35	1728	2680	1.511	0.596	0.929	0.352732552122079	0.561045653922805	0.23899954998285	0.290220729927839	0.268344380245959	0.268344380245959	TRUE	0.233503600909316	No
EHI_026340	31075	83576	79519	51831	22272	25816	78761	147315	43035	31862	64512.67	52288	74071	1.383	0.468	0.67	0.502748689108629	0.690675305869934	0.426161229297997	0.287944362151553	0.327523462940257	0.327523462940257	TRUE	2.99565996190041	No
EHI_026350	305	273	22	126	134	253	257	41	105	192	170.22	255	113	0.463	-1.11	-1.727	0.0840888713154905	0.226620713228412	0.182864348782923	0.317942136433247	0.263246950701677	0.263246950701677	TRUE	0.31310572835433	No
EHI_026360	342	235	17	25	16	284	221	31	21	23	138.3	252	25	0.11	-3.18	-5.335	9.57038679773071e-08	4.40270567992865e-06	0.0416152992590657	0.324884004476194	0.204943919512931	0.204943919512931	TRUE	0.103593280296592	No
EHI_026370	697	446	144	242	179	579	420	267	201	256	318.65	500	241	0.502	-0.993	-1.64	0.101079794311942	0.255107020779275	0.138856548970176	0.303932009836538	0.23277804300528	0.23277804300528	TRUE	0.121851565790831	No
EHI_026380	415	306	12	62	95	345	288	22	51	136	214.46	316	70	0.244	-2.032	-3.001	0.00269150403772	0.0193652778461129	0.26889745359431	0.311738462683025	0.295287470301895	0.295287470301895	TRUE	2.73367667458015	No
EHI_026390	635	742	39	481	246	528	699	72	399	352	459.42	614	274	0.471	-1.085	-1.629	0.103256675743057	0.258680888708782	0.278238272901292	0.299009140319186	0.290421207043056	0.290421207043056	TRUE	2.15619751711701	No
EHI_026400	511	689	78	579	211	425	649	145	481	302	386.98	537	309	0.595	-0.749	-1.222	0.221720654786754	0.419253034311722	0.158879670674154	0.301095310010362	0.239958426575105	0.239958426575105	TRUE	0.171672694466843	No
EHI_026410	19565	41684	68774	85694	24506	16254	39283	127409	71151	35058	56013.52	27768	77873	2.621	1.39	2.063	0.0391009555253659	0.136250138154698	0.312432418703779	0.287956404001126	0.301006385574971	0.301006385574971	TRUE	0.0895709445387308	No
EHI_026420	439	578	374	926	348	365	545	693	769	498	623.4	455	653	1.411	0.496	0.865	0.387276448691939	0.593123308092442	0.0987377552847062	0.296077809658745	0.207853714061935	0.207853714061935	TRUE	0.251469015747371	No
EHI_026430	65	41	127	118	44	54	39	235	98	63	92.46	46	132	2.645	1.403	2.066	0.0388745782758273	0.135883999474158	0.221793343251862	0.343237188548002	0.291838533062397	0.291838533062397	TRUE	0.384575646073996	No
EHI_026440	6369	4088	9437	8093	4278	5291	3852	17483	6720	6120	6634-05-01	4572	10108	2.128	2020-09-01	1.807	0.070783464908302	0.201319983932505	0.186011400044119	0.288636750891178	0.233877046427404	0.233877046427404	TRUE	2.48431196597015	No
EHI_026450	660	908	4279	1580	1090	548	856	7927	1312	1559	3337.34	702	3599	4.507	2.172	3.082	0.0020575426542902	0.0159135047543432	0.452844463063591	0.289399105467901	0.333628766982207	0.333628766982207	TRUE	6.69078430584771	No
EHI_026460	39	30	4	46	20	32	28	7	38	29	28.25	30	25	0.844	-0.245	-0.304	0.761339339734034	0.867994282579107	0.354189156378139	0.469127842729904	0.424752817625469	0.424752817625469	TRUE	0.315735951154947	No
EHI_026470	1349	1120	85	277	319	1121	1055	157	230	456	633.22	1088	281	0.277	-1.851	-3.114	0.0018453263438554	0.0146197382280206	0.129686058019925	0.295950348443065	0.224191930664643	0.224191930664643	TRUE	1.60511226841777	No
EHI_026480	3057	2234	2273	250	222	2540	2105	4211	208	318	1602.23	2322	1579	0.715	-0.483	-0.562	NA	NA	0.934263002257669	0.291060442378844	0.544424807869966	0.544424807869966	TRUE	12.6648743244481	No
EHI_026490	319	221	96	36	33	265	208	178	30	47	137.26	236	85	0.386	-1.375	-1.945	0.0517376197196009	0.164477883232119	0.331200410966534	0.325166175352935	0.327630712097013	0.327630712097013	TRUE	3.62568254350051	No
EHI_026590	200	162	10149	1234	1385	166	153	18802	1025	1981	3392-02-01	160	7269	28.421	4.829	5.456	4.87116725123613e-08	2.55603084710371e-06	1.0338450601876	0.289374295076156	0.586254865047758	0.586254865047758	TRUE	2.90900056961095	No
EHI_026690	1	3	10	4	2	1	3	19	3	3	4.45	2	8	2020-06-03	1.613	1.367	0.17154180939811	0.357758286856824	0.661048667269126	1.43839746216561	1.15843295686758	1.15843295686758	TRUE	1.08854843793806	No
EHI_026890	10	10	5	11	7	8	9	9	9	10	2020-12-08	8	9	2020-07-01	0.098	0.103	0.917873831625424	0.957846844419958	1e-08	0.918186396165766	0.597423339910459	0.597423339910459	TRUE	0.00323907863545492	No
EHI_027010	1	1	0	1	3	1	1	0	1	4	2020-08-01	1	2	1.434	0.52	0.386	0.699771555652027	NA	1e-08	5.04329936522418	3.71103624008734	3.71103624008734	TRUE	0.372043448940608	No
EHI_027020	24	6	52	13	13	20	6	96	11	19	21.61	13	42	2.852	1.512	1.67	0.094976565091188	0.245526428574445	0.640862439897677	0.524731580488169	0.571195277872421	0.571195277872421	TRUE	1.20596525522704	No
EHI_027030	15	63	470	176	64	12	59	871	146	92	195.35	36	370	8.226	2020-04-03	3.688	0.000225717959720087	0.0027996946933702	0.730812545427036	0.314074030527748	0.474867162474693	0.474867162474693	TRUE	2.17020269711228	No
EHI_027130	806	929	594	2922	1366	670	875	1100	2426	1954	1184.3	772	1827	2.281	1.189	2.111	0.0347929074982818	0.126130142100348	0.0807498005055281	0.292188097742602	0.20031413821278	0.20031413821278	TRUE	0.0913204561079244	No
EHI_027230	0	1	11	2	1	0	1	20	2	1	2.93	0	8	6.191	2.63	2.012	0.0441990899837066	0.148431593937783	1.58387138098577	2.03345538056748	1.90446600712829	1.90446600712829	TRUE	1.73930591418307	No
EHI_027330	108	118	85	89	55	90	111	157	74	79	124.97	100	103	1.021	0.03	0.046	0.963075670191337	0.981711600977404	0.201269267015203	0.328834036098109	0.274424271056573	0.274424271056573	TRUE	0.880325080374676	No
EHI_027340	86	216	42	176	43	71	204	78	146	62	123.97	138	95	0.713	-0.489	-0.696	0.486150303832278	0.677714511351079	0.31046861226558	0.329164479086755	0.321306974933661	0.321306974933661	TRUE	1.11642216180834	No
EHI_027350	37	15	0	0	2	31	14	0	0	3	9.49	22	1	0.082	-3.616	-3.301	0.000962786506017988	0.00869745200762585	0.175131318106853	0.827446518057003	0.71409191160712	0.71409191160712	TRUE	0.477141417339969	No
EHI_027360	98	90	201	223	77	81	85	372	185	110	174.12	83	222	2.512	1.329	2.063	0.0391473145663109	0.136269986154251	0.188047785997132	0.317268203230263	0.263065740741808	0.263065740741808	TRUE	0.221711675732122	No
EHI_027370	302	353	718	534	213	251	333	1330	443	305	499.21	292	693	2.255	1.173	1.801	0.0717377392915139	0.203259449884604	0.245902090898709	0.298120870337976	0.275987570263331	0.275987570263331	TRUE	1.0035822956744	No
EHI_027380	9648	2988	7531	3796	4688	8015	2816	13952	3152	6707	6229-11-01	5416	7937	1.428	0.514	0.712	0.476355332384998	0.670222160149663	0.446169235065299	0.288686920817213	0.35335292890006	0.35335292890006	TRUE	0.162098300243842	No
EHI_027490	1648	1700	182	1227	737	1369	1602	337	1019	1054	1237.08	1486	803	0.559	-0.839	-1.339	0.180488989345534	0.368903380013855	0.203013037414204	0.292003633397704	0.253877860788227	0.253877860788227	TRUE	1.48714130455311	No
EHI_027500	615	806	39	638	301	511	760	72	530	431	713.76	636	344	0.565	-0.824	-1.12	0.262701798910282	0.46771017425604	0.474440216375519	0.295038039523817	0.367491611680774	0.367491611680774	TRUE	2.56261003993814	No
EHI_027510	61	55	10	115	48	51	52	19	95	69	67.82	52	61	1.179	0.238	0.333	0.739007683069933	0.85371817219578	0.270115696214525	0.363352402583577	0.32628580749588	0.32628580749588	TRUE	0.261844054284924	No
EHI_027520	410	582	189	1158	589	341	548	350	961	843	680.41	444	718	1.574	0.654	1.107	0.268361933781818	0.474017864101401	0.127929135936997	0.295389656730315	0.221952227736026	0.221952227736026	TRUE	0.773415655557316	No
EHI_027530	264	229	14	123	68	219	216	26	102	97	143.89	218	75	0.373	-1.421	-2.053	0.0400719217809556	0.138316140773222	0.292113050551249	0.323446704513436	0.310925386214926	0.310925386214926	TRUE	1.20707042582799	No
EHI_027540	128	100	39	64	26	106	94	72	53	37	99.89	100	54	0.557	-0.844	-1.293	0.19603652128075	0.387486549494456	0.165480567101422	0.339121086016464	0.265064621130111	0.265064621130111	TRUE	0.263468736461698	No
EHI_027550	1333	1339	335	238	256	1107	1262	621	198	366	920.06	1184	395	0.35	-1.513	-2.543	0.0109921650391811	0.0553855037401799	0.134452239536182	0.293429663298192	0.22531290840288	0.22531290840288	TRUE	0.850469310101223	No
EHI_027560	165	205	447	394	220	137	193	828	327	315	330	165	490	2.803	1.487	2.47	0.0134996780613961	0.0645572002131482	0.133043341621872	0.303379431813893	0.22878330787968	0.22878330787968	TRUE	2.0360852387858	No
EHI_027570	1732	3085	1965	3616	2038	1439	2907	3640	3002	2916	3114.22	2173	3186	1.432	0.518	0.836	0.403389317476922	0.608114752483574	0.178948208142598	0.289509016338078	0.24863315517835	0.24863315517835	TRUE	0.093869012756962	No
EHI_027580	304	318	65	960	342	253	300	120	797	489	372.2	276	469	1.643	0.716	1.063	0.287575802787757	0.494579694469622	0.29254085696232	0.301620596930428	0.297807701715495	0.297807701715495	TRUE	0.073738640537097	No
EHI_027590	138	99	16	180	48	115	93	30	149	69	95.95	104	83	0.814	-0.298	-0.434	0.664267187290069	0.804424648622022	0.243683106322896	0.341222799533062	0.301630127221582	0.301630127221582	TRUE	0.364085852507056	No
EHI_027600	606	923	634	587	402	503	870	1175	487	575	750.56	686	746	2020-08-01	0.111	0.18	0.857218268280859	0.925436787939943	0.190968401193056	0.294686321754701	0.245163909757036	0.245163909757036	TRUE	1.45870562790668	No
EHI_027610	562	767	336	209	137	467	723	622	174	196	474.14	595	331	0.575	-0.798	-1.206	0.228001067229771	0.426995503627349	0.270729449167649	0.298663095817922	0.286893511135033	0.286893511135033	TRUE	3.2001824416981	No
EHI_027620	274	194	37	183	178	228	183	69	152	255	173.19	206	159	0.786	-0.348	-0.548	0.583369531426427	0.750087504247523	0.170611611779912	0.317427319513138	0.255812654816672	0.255812654816672	TRUE	0.14371218299317	No
EHI_027630	70	38	10	40	9	58	36	19	33	13	30.19	47	22	0.494	-1.017	-1.424	0.15442946167098	0.334967052902677	0.0853673751890067	0.457474405618896	0.308120966623519	0.308120966623519	TRUE	0.737052860999506	No
EHI_027640	1723	2388	2165	2640	862	1431	2250	4011	2192	1233	2202.78	1840	2479	1.325	0.406	0.662	0.508182979226145	0.694936098619856	0.182861452382	0.290189263084051	0.24301990269374	0.24301990269374	TRUE	0.185103391101107	No
EHI_027650	408	302	24	115	117	339	285	44	95	167	184.13	312	102	0.351	-1.509	-2.399	0.016448242930437	0.0742936271972296	0.155610453384908	0.31566992303013	0.250300975445647	0.250300975445647	TRUE	0.448511058267099	No
EHI_027660	436	348	77	291	283	362	328	143	242	405	316.14	345	263	0.773	-0.372	-0.614	0.539382102896402	0.717879584196983	0.138358989251965	0.304059699375534	0.232527132261182	0.232527132261182	TRUE	0.2678564385126	No
EHI_027670	93	123	0	70	28	77	116	0	58	40	56.16	96	33	0.388	-1.367	-1.607	0.108115739858347	0.26679554522432	0.88889220609553	0.379028843599737	0.508773183458211	0.508773183458211	TRUE	0.714591289093335	No
EHI_027680	59	46	13	115	53	49	43	24	95	76	51.94	46	65	1.392	0.477	0.695	0.486759233338318	0.678000258390701	0.156617363899181	0.386437557152681	0.294117637412369	0.294117637412369	TRUE	0.238352679825365	No
EHI_027690	388	414	134	213	111	322	390	248	177	159	297.88	356	195	0.56	-0.836	-1.467	0.142368973997782	0.318145211940217	0.0717165861773488	0.305052614844796	0.201836562673716	0.201836562673716	TRUE	0.28417555608674	No
EHI_027700	4226	4140	6183	5366	2019	3511	3902	11454	4455	2888	4698-11-01	3706	6266	1.647	0.72	1.158	0.246941137554467	0.449798559934718	0.217731519212753	0.288954763548829	0.250149459289971	0.250149459289971	TRUE	0.56615449545544	No
EHI_027710	1463	1547	502	1824	1836	1215	1458	930	1514	2627	1595.22	1336	1690	1.247	0.318	0.511	0.609129566265552	0.767655264438048	0.197653714078834	0.29107447894853	0.250781774352542	0.250781774352542	TRUE	0.20969500530633	No
EHI_027720	2215	2302	3511	1801	1134	1840	2169	6504	1495	1622	2594.76	2004	3207	1.545	0.628	0.886	0.3758266540917	0.583164011462555	0.422276692324177	0.289838141518641	0.338911038327384	0.338911038327384	TRUE	4.88299897481555	No
EHI_027730	401	391	718	1137	643	333	368	1330	944	920	642.58	350	1065	2.898	1.535	2.789	0.00529213734017824	0.0322839604407876	0.0602030968529701	0.295832597824035	0.189212433113445	0.189212433113445	TRUE	0.278737317213739	No
EHI_027740	22	7	99	118	25	18	7	183	98	36	46.03	12	106	7.108	2.83	3.709	0.000208181750313427	0.00263324430504733	0.302192152957084	0.399092576260023	0.360292897363412	0.360292897363412	TRUE	0.0269246170510884	No
EHI_027750	199	176	114	379	159	165	166	211	315	227	229.97	166	251	1.49	0.575	1.043	0.29675961212916	0.503649277623245	0.0389534978741511	0.310128336006842	0.186613356738911	0.186613356738911	TRUE	0.279562762472719	No
EHI_027760	70	170	9	213	81	58	160	17	177	116	108.7	109	103	0.954	-0.068	-0.085	0.932583918352516	0.966918784750645	0.616137788937303	0.334966843380392	0.445269241709812	0.445269241709812	TRUE	0.19889696817407	No
EHI_027770	501	883	164	382	186	416	832	304	317	266	433.92	624	296	0.49	-1.03	-1.852	0.0639916258943732	0.188494272583165	0.0643587232980123	0.29966398267711	0.192805377454873	0.192805377454873	TRUE	0.0419751874612116	No
EHI_027780	161	97	9	26	11	134	91	17	22	16	65.5	112	18	0.185	-2.437	-3.385	0.000713060026943937	0.00683205088583302	0.252933652396105	0.366033976206497	0.318743256060451	0.318743256060451	TRUE	0.0927579008111715	No
EHI_027790	71	87	54	373	155	59	82	100	310	222	144.2	70	211	2.81	1.491	2.349	0.0188491152320252	0.0820746077509868	0.158459812459866	0.323369270951496	0.252817476542	0.252817476542	TRUE	0.0670429551165007	No
EHI_027800	3513	3802	2054	423	318	2918	3583	3805	351	455	2539.26	3250	1537	0.505	-0.986	-1.252	0.210427590222377	0.405758616724397	0.654670480787746	0.289881267895505	0.436101481154404	0.436101481154404	TRUE	9.91087464132942	No
EHI_027810	73	62	65	83	36	61	58	120	69	52	64.98	60	80	1.322	0.403	0.627	0.530350446170854	0.712189453916221	0.0992894176746252	0.366654624680543	0.253421187520304	0.253421187520304	TRUE	0.29857500283441	No
EHI_027910	824	458	148	76	52	685	432	274	63	74	317.38	558	137	0.268	-1.899	-2.811	0.00493583897725828	0.0307243396577898	0.289328715941429	0.303996330245178	0.297948906445523	0.297948906445523	TRUE	3.48833840253611	No
EHI_028010	447	118	55	194	98	371	111	102	161	140	161.11	241	134	0.578	-0.791	-1.262	0.206871962732416	0.401518722061053	0.155314386303053	0.319644447878857	0.24846516994754	0.24846516994754	TRUE	0.201037458232486	No
EHI_028020	93	77	25	44	28	77	73	46	37	40	64.19	75	41	0.561	-0.833	-1.384	0.166420248296175	0.351673045530652	1e-08	0.367628980727678	0.212757830824021	0.212757830824021	TRUE	0.0379792662082454	No
EHI_028330	1	1	1	3	0	1	1	2	2	0	0.87	1	1	1.337	0.419	0.313	0.754637260973983	NA	1e-08	6.15610336824269	4.14391565743903	4.14391565743903	TRUE	0.181065089352704	No
EHI_028430	1	0	1	0	0	1	0	2	0	0	0.67	0	1	1.036	0.051	0.04	0.967976964212137	NA	1e-08	7.88543894227566	6.78305252982508	6.78305252982508	TRUE	0.377163349602957	No
EHI_028530	185	269	52	229	149	154	254	96	190	213	172.57	204	166	0.83	-0.269	-0.446	0.655373708395994	0.798770407165667	0.11078989334612	0.317533245268853	0.228325298730194	0.228325298730194	TRUE	0.64026401340549	No
EHI_028540	115	190	88	221	79	96	179	163	183	113	111.17	138	153	1.119	0.163	0.277	0.781421136176646	0.878616399285251	0.0597961885413997	0.333918366657179	0.212185776353924	0.212185776353924	TRUE	0.185763917023403	No
EHI_028550	471	241	171	276	256	391	227	317	229	366	305.17	309	304	0.984	-0.023	-0.036	0.971489226528986	0.985948532786632	0.234310354130312	0.304641881591114	0.274912762591648	0.274912762591648	TRUE	0.216592104647411	No
EHI_028560	34	40	73	234	83	28	38	135	194	119	104.21	33	149	4.102	2.036	3.061	0.00220651866156748	0.0167066745088661	0.190085640159132	0.336994592736329	0.273862352854543	0.273862352854543	TRUE	0.362749033605523	No
EHI_028670	279	246	40	40	14	232	232	74	33	20	113.75	232	42	0.2	-2.32	-3.644	0.000268696851897245	0.00319416355003158	0.110668356195375	0.332875264011726	0.249345422390853	0.249345422390853	TRUE	1.20971533145999	No
EHI_028770	3	0	0	3	3	2	0	0	2	4	1.77	1	2	1.407	0.492	0.367	0.713378580219716	NA	1.54200785837575	3.17883374700196	2.71699326368692	2.71699326368692	TRUE	0.0704394416681728	No
EHI_028780	2	2	2	0	0	2	2	4	0	0	1.81	2	1	0.751	-0.412	-0.31	0.756308747490522	NA	0.418416796314888	3.11440855452633	2.20172800430779	2.20172800430779	TRUE	0.488605448784085	No
EHI_028880	10271	10617	2373	2838	900	8533	10005	4396	2356	1288	5344-01-01	9269	2680	0.309	-1.695	-2.801	0.00509210012263319	0.0313904473745037	0.166355616939604	0.288823050434672	0.235447344619455	0.235447344619455	TRUE	0.935759405274261	No
EHI_028890	142	56	943	53	97	118	53	1747	44	139	284.05	86	643	5.928	2.568	2.832	0.00462114078448908	0.0293502525569938	1.11023410806043	0.305889709914019	0.621478741897815	0.621478741897815	TRUE	2.44066651521399	No
EHI_028900	897	548	1456	700	428	745	516	2697	581	612	877.71	630	1297	1.96	0.971	2020-04-01	0.161643562040449	0.345303455042148	0.359101813983147	0.293698187942608	0.320934433110308	0.320934433110308	TRUE	5.27721580646985	No
EHI_028910	1809	1570	1142	551	426	1503	1480	2116	457	609	1185.43	1492	1061	0.728	-0.458	-0.698	0.485131469041263	0.677077950206871	0.28134571872764	0.292183958259052	0.281982789588941	0.281982789588941	TRUE	4.44086762979077	No
EHI_028920	895	150	124967	4672	13246	744	141	231511	3879	18949	33856.26	442	84780	77.551	6.277	6.399	1.56168476495564e-10	1.74817595397075e-08	1.43430874815683	0.288016223086953	0.782929807598831	0.782929807598831	TRUE	1.3895821796126	No
EHI_028930	11	1	256	59	5	9	1	474	49	7	66.51	5	177	19.703	2020-03-04	4.272	1.934901347945e-05	0.000377235555978885	1.46665509060211	0.364847585172094	0.770506618105806	0.770506618105806	TRUE	0.662471872589205	No
EHI_028940	79	20	437	961	134	66	19	810	798	192	336.8	42	600	11.24	3.491	4.739	2.14749269244591e-06	6.17714546844239e-05	0.44456617789576	0.303066322676601	0.359936072416653	0.359936072416653	TRUE	2.04671147840087	No
EHI_028950	1835	1641	469	919	615	1524	1546	869	763	880	1141.19	1535	837	0.558	-0.842	-1.614	0.10658552005562	0.264553453604425	0.0261234368919379	0.292351414110392	0.168969497127471	0.168969497127471	TRUE	0.0360735309052828	No
EHI_028960	381	211	558	293	212	317	199	1034	243	303	336.08	258	527	1.931	0.949	1.226	0.220164126789669	0.417485137657486	0.563645673112001	0.303098927728661	0.415710544357669	0.415710544357669	TRUE	2.64877236368249	No
EHI_028970	85	91	103	224	98	71	86	191	186	140	125.81	78	172	2.123	1.086	1.876	0.0606854261717229	0.182450163331413	0.0485618263244383	0.328560176243695	0.203798704651368	0.203798704651368	TRUE	0.134554983106611	No
EHI_028980	79	63	32	131	56	66	59	59	109	80	68.68	62	83	1.314	0.394	0.655	0.512212486587407	0.697140965414902	0.0285626391390955	0.362414691243393	0.217072865649429	0.217072865649429	TRUE	0.102711702090481	No
EHI_028990	1661	1922	1336	2739	1036	1380	1811	2475	2274	1482	2402-09-01	1596	2077	1.28	0.356	0.6	0.548836290007947	0.725011368794257	0.131656068395501	0.289996406910999	0.225673127218117	0.225673127218117	TRUE	0.378036987202364	No
EHI_029000	41	57	205	213	78	34	54	380	177	112	132.99	44	223	4.574	2.194	3.346	0.000818700883165312	0.0076470994372655	0.188663839214846	0.326361643737281	0.268873129927704	0.268873129927704	TRUE	0.188500756380649	No
EHI_029010	88	52	8880	559	80	73	49	16451	464	114	2044.46	61	5676	47.114	5.558	5.61	2.01918292844923e-08	1.20016302114418e-06	1.61722656640737	0.290369247693693	0.800789623243141	0.800789623243141	TRUE	11.3506589189829	No
EHI_029020	1902	1756	801	1627	845	1580	1655	1484	1351	1209	1596.32	1618	1348	0.839	-0.254	-0.475	0.635136768648922	0.785326971029176	0.0460643914362787	0.291072270647519	0.179075746292653	0.179075746292653	TRUE	0.0485212179824655	No
EHI_029030	249	378	107	350	180	207	356	198	291	258	327.64	282	249	0.888	-0.172	-0.282	0.777573236767016	0.876421809391102	0.147966797389569	0.303491161961865	0.235445862875585	0.235445862875585	TRUE	0.161909791654823	No
EHI_029040	387	485	216	677	390	322	457	400	562	558	453.47	390	507	1.288	0.365	0.664	0.506746445357107	0.694228681699956	0.0520674693600709	0.299155397581393	0.188225184126147	0.188225184126147	TRUE	0.188856466317776	No
EHI_029050	5715	8822	1981	2752	2821	4748	8314	3670	2285	4036	5263-07-01	6531	3330	0.524	-0.932	-1.677	0.0934955967595921	0.243019804812616	0.0773409610078411	0.28883766861425	0.194800978069762	0.194800978069762	TRUE	0.459428194245589	No
EHI_029060	546	869	589	831	292	454	819	1091	690	418	793.69	636	733	1.142	0.191	0.315	0.753018487083973	0.862417711399012	0.158621632217321	0.29431566867063	0.235844274000698	0.235844274000698	TRUE	0.18509694707171	No
EHI_029070	54	93	85	103	74	45	88	157	86	106	101.43	66	116	1.693	0.76	1.221	0.221999387225443	0.419615676424849	0.106015762932995	0.33834241046509	0.238301214367001	0.238301214367001	TRUE	0.265084191717161	No
EHI_029080	160	201	74	412	184	133	189	137	342	263	249.8	161	247	1.498	0.583	0.952	0.341208211855673	0.549904008381194	0.143198892835154	0.308361016127591	0.236815820974375	0.236815820974375	TRUE	0.178562108130823	No
EHI_029090	1803	1039	526	1079	674	1498	979	974	896	964	1128.96	1238	945	0.77	-0.377	-0.719	0.471999499259593	0.666845737647677	0.0289423013195117	0.29239999790396	0.170385124736747	0.170385124736747	TRUE	0.012357975270126	No
EHI_029100	444	223	67	322	323	369	210	124	267	462	296.17	290	284	0.984	-0.023	-0.034	0.972918483594965	0.986877141896184	0.280046667090204	0.305151578531251	0.294645057206948	0.294645057206948	TRUE	0.151689278868126	No
EHI_029200	664	1043	666	4584	1514	552	983	1234	3806	2166	1768.07	768	2402	2.941	1.556	2.565	0.0103217137687702	0.0530622200749673	0.165908468840714	0.290760723777953	0.236362717764629	0.236362717764629	TRUE	0.113084560061482	No
EHI_029210	1474	2256	3549	4319	1460	1225	2126	6575	3586	2089	3355.89	1676	4083	2.314	1.21	1.947	0.0515344074237174	0.164120838056613	0.201472982424803	0.289390625725483	0.250184633999095	0.250184633999095	TRUE	0.171774752718207	No
EHI_029220	41	53	10	18	18	34	50	19	15	26	2020-09-28	42	20	0.498	-1.005	-1.346	0.178265945218329	0.366265898152006	0.171976180283573	0.4650510429605	0.343239079990946	0.343239079990946	TRUE	0.157993261840754	No
EHI_029230	165	142	102	283	158	137	134	189	235	226	197.54	136	217	1.568	0.649	1.217	0.223509048305838	0.421389059072607	0.00547637129198125	0.313783590476141	0.171830564566928	0.171830564566928	TRUE	0.0623135989834755	No
EHI_029340	38	13	33	189	60	32	12	61	157	86	66.93	22	101	4.145	2.051	3.003	0.00267662717481034	0.0192963664548676	0.165347366352436	0.36435937809522	0.283474494353197	0.283474494353197	TRUE	0.209636349154398	No
EHI_029350	24934	42382	61585	72931	27688	20714	39940	114091	60554	39610	50212.75	30327	71418	2.255	1.173	1.962	0.0497468363028985	0.160521079043199	0.160722759785053	0.287966963285886	0.229419409763261	0.229419409763261	TRUE	0.188593048848954	No
EHI_029360	757	273	475	733	367	629	257	880	609	525	523.74	443	671	1.485	0.571	0.963	0.335728243731772	0.544326441695585	0.126175290111003	0.297640612528104	0.223337312128643	0.223337312128643	TRUE	0.342504535096465	No
EHI_029370	1342	1001	288	708	276	1115	943	534	588	395	718.69	1029	506	0.507	-0.979	-1.743	0.0814119966419262	0.221512528031395	0.0766498344541553	0.294988850218663	0.198497398919569	0.198497398919569	TRUE	0.209649166404288	No
EHI_029380	86	121	41	342	126	71	114	76	284	180	141.98	92	180	1.86	0.895	1.289	0.197324676868704	0.389235623173979	0.301138647116578	0.32392467459492	0.314376178467051	0.314376178467051	TRUE	0.0575030060643526	No
EHI_029390	2	2	4	2	1	2	2	7	2	1	1.96	2	3	1.589	0.668	0.51	0.609818461862672	NA	1e-08	2.89852071602507	2.07938356332356	2.07938356332356	TRUE	0.400306348777218	No
EHI_029500	6	3	17	3	3	5	3	31	2	4	6.91	4	12	2.534	1.342	1.209	0.226550186412034	0.425331747599281	0.931610160638351	1.02921691400597	0.988861423956807	0.988861423956807	TRUE	2.18022318876651	No
EHI_029510	1	4	0	3	0	1	4	0	2	0	2020-01-01	2	1	0.631	-0.665	-0.492	0.622884070700243	NA	1e-08	4.94145346202741	3.55688743338113	3.55688743338113	TRUE	0.717794430650433	No
EHI_029520	73	22	8	48	25	61	21	15	40	36	32.38	41	30	0.767	-0.383	-0.524	0.600504741319676	0.760924001908703	0.164533223323345	0.445994676335806	0.332855501082397	0.332855501082397	TRUE	0.4526152021174	No
EHI_029530	62311	92016	194189	122016	91752	51765	86715	359749	101309	131258	125887.88	69240	197439	2.684	1.424	2.23	0.025752061195789	0.101953267917192	0.269983017483207	0.28790567028034	0.266437233368477	0.266437233368477	TRUE	1.09750468594945	No
EHI_029540	850	671	165	741	334	706	632	306	615	478	539.06	669	466	0.709	-0.497	-0.918	0.358788650777137	0.566979269322118	0.0423346790889748	0.297362658630486	0.182650241029353	0.182650241029353	TRUE	0.164057613369535	No
EHI_029550	532	645	700	1138	318	442	608	1297	945	455	740.61	525	899	1.664	0.734	1.188	0.234856575694238	0.435078498428217	0.181650264822357	0.294777965801785	0.245802351770306	0.245802351770306	TRUE	0.0991382471301056	No
EHI_029560	2844	2062	687	166	61	2363	1943	1273	138	87	1100.17	2153	499	0.267	-1.903	-2.362	0.0181532137750404	0.0800565071044377	0.715234467638021	0.292518682763749	0.460400758990499	0.460400758990499	TRUE	10.303393139704	No
EHI_029570	284	518	46	1101	425	236	488	85	914	608	452.38	362	536	1.434	0.52	0.691	0.48950832926934	0.679645001248067	0.518959242155326	0.299182445571973	0.38782782496242	0.38782782496242	TRUE	0.141142146193722	No
EHI_029580	817	656	49	404	153	679	618	91	335	219	404.68	648	215	0.354	-1.498	-2.378	0.017414223143702	0.077510026338419	0.19249039500519	0.300516641365826	0.25496088221197	0.25496088221197	TRUE	0.352736382106865	No
EHI_029590	144	151	15	136	89	120	142	28	113	127	112.83	131	89	0.702	-0.511	-0.776	0.437716145385656	0.63876599467306	0.185245824868916	0.333240146685913	0.274797105736133	0.274797105736133	TRUE	1.42234888021995	No
EHI_029600	6552	2006	1857	927	2274	5443	1890	3440	770	3253	3619.77	3666	2488	0.699	-0.517	-0.714	0.47522536427369	0.669783057212096	0.453852817773898	0.289279408045607	0.356726477735488	0.356726477735488	TRUE	2.21938265739988	No
EHI_029610	637	1226	277	668	420	529	1155	513	555	601	826.99	842	556	0.673	-0.572	-0.956	0.339274785972623	0.547642177357636	0.135978669570419	0.294055956868508	0.228427332968653	0.228427332968653	TRUE	0.0282647889158212	No
EHI_029620	9888	5619	695	1474	2689	8215	5295	1288	1224	3847	4174.39	6755	2120	0.336	-1.576	-2.477	0.0132542071754544	0.063769256800816	0.261129096813448	0.289091486434001	0.263613843448718	0.263613843448718	TRUE	3.06228732451805	No
EHI_029720	66	103	55	52	79	55	97	102	43	113	87.85	76	86	1.117	0.16	0.247	0.805254825818684	0.893276313264215	0.149285731108865	0.346143296409745	0.262232397411794	0.262232397411794	TRUE	0.969251431994384	No
EHI_029730	6	9	15	12	19	5	8	28	10	27	13.31	6	22	2.751	1.46	1.603	0.109003682265821	0.268127900361979	0.321161097110367	0.672477968570997	0.53732290750824	0.53732290750824	TRUE	0.739280671821072	No
EHI_029830	150	192	13	132	65	125	181	24	110	93	112.58	153	76	0.521	-0.94	-1.428	0.153153066224724	0.332789572726742	0.183491004436668	0.333340370815712	0.274710496461634	0.274710496461634	TRUE	1.30596724657936	No
EHI_029930	12	23	92	15	10	10	22	170	12	14	40.17	16	65	3.475	1.797	2.008	0.0446549931682304	0.149306883746909	0.793129221938881	0.415314529903056	0.56715441126054	0.56715441126054	TRUE	7.00192587699883	No
EHI_029940	25	11	49	19	26	21	10	91	16	37	25.46	16	48	2.769	1.469	1.814	0.0697167245629677	0.199044582583283	0.328408377616033	0.488977899802376	0.423278562396404	0.423278562396404	TRUE	0.104576653813291	No
EHI_029950	1	0	3	1	2	1	0	6	1	3	1.19	0	3	2.983	1.577	1.173	0.240759614739902	NA	1e-08	4.58952853239494	3.63985012290257	3.63985012290257	TRUE	0.0215004219588486	No
EHI_030050	75	43	23	280	84	62	41	43	232	120	85	52	132	2.41	1.269	1.797	0.0723935280154717	0.204513619733298	0.284946148413193	0.34809596557534	0.322070893088537	0.322070893088537	TRUE	0.0646477937886227	No
EHI_030060	134	184	43	192	40	111	173	80	159	57	129.7	142	99	0.713	-0.489	-0.746	0.45583016403683	0.653207445434899	0.200472111573821	0.32733902304042	0.273289627596722	0.273289627596722	TRUE	1.15750016145388	No
EHI_030070	7332	10681	31582	24110	7656	6091	10066	58508	20018	10952	19177.35	8078	29826	3.373	1.754	2.55	0.0107660232988096	0.0546148002163553	0.380461980500466	0.28813197339808	0.315847946652548	0.315847946652548	TRUE	0.380296318058977	No
EHI_030080	477	344	444	375	342	396	324	823	311	489	399.89	360	541	1.472	0.558	0.898	0.369011983172477	0.57679054805165	0.17470336887414	0.300668214040851	0.247318580526441	0.247318580526441	TRUE	0.125383696584255	No
EHI_030090	103	145	53	490	171	86	137	98	407	245	175.19	112	250	2.145	1.101	1.646	0.0998026282767434	0.25300028908079	0.250572732513947	0.317088976128495	0.289137733950345	0.289137733950345	TRUE	0.0519777246225936	No
EHI_030100	38	22	11	58	9	32	21	20	48	13	31.4	26	27	1.045	0.063	0.084	0.93321541618675	0.9672386247415	0.219552153012752	0.450907871030797	0.357157311215085	0.357157311215085	TRUE	0.99850979056352	No
EHI_030110	171	220	129	479	159	142	207	239	398	227	268.04	174	288	1.61	0.687	1.205	0.228214829988146	0.427143627035079	0.0726682833243887	0.306965980253716	0.201940280069746	0.201940280069746	TRUE	0.637531819669375	No
EHI_030120	156	126	8	37	45	130	119	15	31	64	91.44	124	37	0.326	-1.615	-2.189	0.0285691118407389	0.109429392459836	0.371120955104411	0.343855793105056	0.353691562819495	0.353691562819495	TRUE	1.16857553849206	No
EHI_030130	117	93	39	170	85	97	88	72	141	122	112.92	92	112	1.198	0.261	0.436	0.662825254607922	0.803295890035025	0.0715291575990458	0.33320383764534	0.219903529885722	0.219903529885722	TRUE	0.331863225961335	No
EHI_030140	23	16	17	63	32	19	15	31	52	46	27.99	17	43	2.381	1.252	1.783	0.0746581597828881	0.20857711030024	1e-08	0.470763792342911	0.288813293882543	0.288813293882543	TRUE	0.112263191617414	No
EHI_030150	363	115	48	149	188	302	108	89	124	269	195.35	205	161	0.794	-0.332	-0.492	0.622998365944888	0.777723560525413	0.272163876279806	0.314074002057601	0.296526547476727	0.296526547476727	TRUE	1.24351923761877	No
EHI_030160	43	110	22	75	42	36	104	41	62	60	69.72	70	54	0.796	-0.33	-0.456	0.648322212746164	0.793884437905125	0.303582638498672	0.361294181041966	0.33722480948375	0.33722480948375	TRUE	0.154347147957423	No
EHI_030170	1197	844	2718	1449	791	994	795	5035	1203	1132	1734.61	894	2457	2.571	1.362	2.043	0.0410644671190906	0.140755036185441	0.29640762858853	0.290816582689589	0.293216655470839	0.293216655470839	TRUE	5.06904942522153	No
EHI_030180	22003	22085	24663	2319	2325	18279	20813	45690	1925	3326	15809.64	19546	16980	0.89	-0.169	-0.193	NA	NA	1.00771160284716	0.288188842889925	0.570703256812402	0.570703256812402	TRUE	13.3636044825938	No
EHI_030390	102	94	27	200	105	85	89	50	166	150	121.51	87	122	1.383	0.468	0.731	0.464981466349763	0.661073580478167	0.154882144278178	0.329998879494012	0.257074730342144	0.257074730342144	TRUE	1.15917245070493	No
EHI_030400	195	258	18	25	19	162	243	33	21	27	126.25	202	27	0.146	-2.771	-4.661	3.14934939066152e-06	8.59514682434496e-05	0.0349001531747485	0.32841927501655	0.204651362690008	0.204651362690008	TRUE	0.156912843305629	No
EHI_030410	380	408	35	367	153	316	384	65	305	219	242.88	350	196	0.584	-0.777	-1.189	0.234523831869863	0.434855434288975	0.22965440489067	0.308944755638369	0.276114965395415	0.276114965395415	TRUE	0.318656802430298	No
EHI_030420	1446	1182	508	1215	949	1201	1114	941	1009	1358	1085.62	1158	1103	0.956	-0.065	-0.112	0.910468914584059	0.954093845911181	0.116770810761373	0.292581051453654	0.214745211468332	0.214745211468332	TRUE	0.242917292436275	No
EHI_030430	470	367	126	278	228	390	346	233	231	326	295.6	368	263	0.73	-0.454	-0.743	0.457179322784127	0.654377436606815	0.147143205279463	0.305185345994913	0.237467168937647	0.237467168937647	TRUE	0.233610626769446	No
EHI_030440	230	390	28	583	186	191	368	52	484	266	243.65	280	267	0.967	-0.048	-0.066	0.947563809443905	0.97417914069034	0.450550939052844	0.308877664603137	0.366044846122474	0.366044846122474	TRUE	0.0780776551630508	No
EHI_030450	897	720	83	2062	1215	745	679	154	1712	1738	934.16	712	1201	1.622	0.698	0.945	0.344816049858026	0.553450213700995	0.488181228919954	0.293345694872433	0.372404053132476	0.372404053132476	TRUE	3.42519561369451	No
EHI_030460	157	275	54	393	131	130	259	100	326	187	208.84	194	204	2020-05-01	0.07	0.104	0.917058678521359	0.957772553033686	0.277487335443838	0.312380710167704	0.297708707241734	0.297708707241734	TRUE	0.186473576951405	No
EHI_030470	198	211	490	692	252	164	199	908	575	361	427.64	182	615	3.189	1.673	2.934	0.00334646268003162	0.0228652254226169	0.0791883258686479	0.299837160412405	0.202965960507464	0.202965960507464	TRUE	0.0833154787285606	No
EHI_030480	469	491	986	1318	414	390	463	1827	1094	592	909.02	426	1171	2.605	1.381	2.302	0.0213171876905836	0.0897211537374383	0.141970276080749	0.2934972303127	0.229688041689236	0.229688041689236	TRUE	0.0941877115388771	No
EHI_030490	136	197	28	124	74	113	186	52	103	106	108.17	150	87	0.603	-0.73	-1.209	0.226741711001479	0.425572363264337	0.0749800985846636	0.335197044080092	0.224840151000659	0.224840151000659	TRUE	0.4815099416378	No
EHI_030590	5	1	25	15	7	4	1	46	12	10	11.81	2	23	6.123	2.614	2.686	0.00723201363077357	0.0407864149344079	0.368907073998845	0.721430355363449	0.587324470543161	0.587324470543161	TRUE	1.59351871055258	No
EHI_030600	388	963	299	373	150	322	908	554	310	215	494.74	615	360	0.604	-0.728	-1.115	0.264754045009001	0.469779901943318	0.250871752416107	0.298213545136992	0.277805967956161	0.277805967956161	TRUE	0.696761478888695	No
EHI_030610	5606	3216	5005	2393	2288	4657	3031	9272	1987	3273	4038.36	3844	4844	1.245	0.316	0.474	0.635637197568943	0.785402280139798	0.309138072781726	0.289132799456472	0.293279256791844	0.293279256791844	TRUE	0.756618464386929	No
EHI_030710	121576	211955	467305	432577	155353	101000	199745	865717	359166	222243	309906.31	150372	482375	2.996	1.583	2.467	0.0136121319745118	0.0649863898062953	0.262075838072224	0.287881521087641	0.269120829345343	0.269120829345343	TRUE	0.297361884046601	No
EHI_030720	730	710	123	246	104	606	669	228	204	149	334.88	638	194	0.319	-1.648	-3.076	0.00209982154543431	0.016136672093718	0.022863830187281	0.303153612336362	0.176571077886165	0.176571077886165	TRUE	0.211000171820987	No
EHI_030730	140	94	29	90	42	116	89	54	75	60	73.67	102	63	0.632	-0.662	-1.113	0.265673774335161	0.470879510574511	0.0280618301496291	0.357357680744181	0.213055267342748	0.213055267342748	TRUE	0.129064542804167	No
EHI_030740	312	162	87	191	97	259	153	161	159	139	171.11	206	153	0.754	-0.408	-0.692	0.488676449488786	0.678770628268313	0.0883566275039555	0.317785761528371	0.215965879512256	0.215965879512256	TRUE	0.0321007859034119	No
EHI_030750	63228	31041	75710	14250	27443	52527	29253	140258	11832	39259	47857.98	40890	63783	2020-05-01	0.585	0.723	0.469796388994383	0.664922020162423	0.676978267606344	0.287971980193962	0.466978542170354	0.466978542170354	TRUE	0.402288632183519	No
EHI_030760	30960	27600	54804	46217	18731	25720	26010	101528	38374	26796	38147.24	25865	55566	2.064	1.045	1.688	0.0913154410650893	0.239017989054432	0.218170720817285	0.287999212874112	0.248161152527527	0.248161152527527	TRUE	0.682689889380523	No
EHI_030770	1031	606	5762	793	1839	857	571	10675	658	2631	2535.32	714	4655	5.407	2.435	3.026	0.00248118784105501	0.018153483806586	0.672958929487561	0.28988440427177	0.4601268383379	0.4601268383379	TRUE	0.254054410343912	No
EHI_030780	256	263	27	529	187	213	248	50	439	268	235.66	230	252	1.092	0.127	0.177	0.859453463497505	0.927057287278606	0.396182325095822	0.309590194686633	0.344637761499102	0.344637761499102	TRUE	0.109922606017692	No
EHI_030790	6927	4776	3213	5316	2936	5755	4501	5952	4414	4200	4927.44	5128	4855	0.949	-0.075	-0.145	0.885045911642366	0.940720187616071	0.0295058756006341	0.288904045984656	0.16722799143863	0.16722799143863	TRUE	0.236840579904385	No
EHI_030800	119677	118523	205840	69513	21602	99422	111695	381334	57716	30903	129774.96	105558	156651	1.44	0.526	0.67	0.502814541506995	0.690695136114477	0.693795493394834	0.287904452122223	0.432686066057658	0.432686066057658	TRUE	4.42911258930918	No
EHI_030810	8023	13308	2185	8411	3057	6665	12541	4048	6984	4373	6085.32	9603	5135	0.551	-0.86	-1.56	0.118817988666707	0.284101467027391	0.0776890065042169	0.28870634245238	0.191673855364209	0.191673855364209	TRUE	0.605323791056427	No
EHI_030820	8368	9405	6287	4146	2002	6952	8863	11647	3442	2864	7111.58	7908	5984	0.769	-0.379	-0.585	0.558790777354329	0.732887767252558	0.255938868196276	0.288584929535243	0.274682139698275	0.274682139698275	TRUE	4.16440486541988	No
EHI_030830	9122	8533	6972	11063	7928	7578	8041	12916	9186	11342	9228.19	7810	11148	1.407	0.493	0.91	0.362841194693436	0.571400441772207	0.0593107374109775	0.288419803693026	0.184604072631314	0.184604072631314	TRUE	0.0978945813266864	No
EHI_030840	209	296	446	554	189	174	279	826	460	270	356.99	226	519	2.195	1.134	1.863	0.0624472677465655	0.185628269006332	0.148951596265004	0.30220650613183	0.235781755365587	0.235781755365587	TRUE	0.113831049157006	No
EHI_030850	32	43	3	36	17	27	41	6	30	24	29.74	34	20	0.634	-0.657	-0.876	0.380827760131136	0.587534087727293	0.117782640839599	0.459994884154325	0.345084703449777	0.345084703449777	TRUE	0.676986384981097	No
EHI_030860	44	4	15	7	3	37	4	28	6	4	17.65	20	13	0.665	-0.589	-0.583	0.560120561092855	0.73413010997759	1.23645392561234	0.577931091875894	0.784102569980209	0.784102569980209	TRUE	1.42414917428067	No
EHI_030870	1499	882	159	260	168	1245	831	295	216	240	594.81	1038	250	0.255	-1.97	-3.684	0.000229226559350392	0.00283167226229002	0.0343364268773639	0.29647245411156	0.176623672758467	0.176623672758467	TRUE	0.123210684755328	No
EHI_030880	424	452	163	515	272	352	426	302	428	389	362.67	389	373	0.962	-0.056	-0.108	0.913951893826242	0.955938315795991	0.0120976410060561	0.30198206570814	0.16794172962196	0.16794172962196	TRUE	0.14971997988302	No
EHI_030890	727	701	973	1101	533	604	661	1803	914	762	835.18	632	1160	1.785	0.836	1.463	0.143507817781378	0.319532656432497	0.0980752979991698	0.293995209973728	0.206464883945204	0.206464883945204	TRUE	0.850281349246248	No
EHI_030900	1789	683	110	334	746	1486	644	204	277	1067	833.75	1065	516	0.514	-0.96	-1.302	0.192758130683513	0.383659796928676	0.48250915621906	0.29400573121007	0.370673205450412	0.370673205450412	TRUE	4.99612754831787	No
EHI_031100	316	475	1280	2319	725	263	448	2371	1925	1037	1007.36	356	1778	4.638	2.213	3.815	0.000136336622359233	0.00188610694969267	0.112601148197827	0.292947449655989	0.212995595056551	0.212995595056551	TRUE	0.0814513629427799	No
EHI_031200	2	2	4	25	10	2	2	7	21	14	2020-06-07	2	14	5.543	2.471	2.441	0.0146575653060037	0.0685090726358898	1e-08	0.961433669105332	0.605067543956919	0.605067543956919	TRUE	0.0294050116220461	No
EHI_031210	118	141	14	36	12	98	133	26	30	17	46.33	116	24	0.233	-2.099	-3.243	0.00118203395284864	0.0102771922903662	1e-08	0.398379686435406	0.247602919107717	0.247602919107717	TRUE	0.16561504156601	No
EHI_031220	534	398	1270	983	765	444	375	2353	816	1094	920.02	410	1421	3.22	1.687	2.637	0.00835244560283736	0.0452778054006918	0.236532022032555	0.293429904999672	0.265706075469224	0.265706075469224	TRUE	0.431419202629793	No
EHI_031230	352	279	231	579	142	292	263	428	481	203	312.68	278	371	1.318	0.399	0.682	0.495420139698604	0.684582713419266	0.102623921197451	0.304238804624051	0.215228004075424	0.215228004075424	TRUE	0.650670154996476	No
EHI_031240	2125	2896	819	1671	708	1765	2729	1517	1387	1013	1806.96	2247	1306	0.595	-0.75	-1.349	0.177391505141569	0.365123904768519	0.0762437664445667	0.290698399176879	0.194897250654878	0.194897250654878	TRUE	0.229523173286846	No
EHI_031250	2183	2096	106	778	431	1814	1975	196	646	617	1030.45	1894	486	0.276	-1.855	-3.054	0.0022612151085139	0.0169633464028481	0.161979943296597	0.292833545996417	0.236613416658239	0.236613416658239	TRUE	1.51155970616868	No
EHI_031260	528	199	155	209	128	439	188	287	174	183	273.45	314	215	0.697	-0.522	-0.88	0.378993835018864	0.585848582946881	0.109592953318352	0.306587822678949	0.221211058031269	0.221211058031269	TRUE	0.437965738562699	No
EHI_031270	759	327	339	879	657	631	308	628	730	940	662.28	470	766	1.582	0.661	1.025	0.305225780464159	0.512830404471636	0.237073865940423	0.295595629602513	0.270657315301183	0.270657315301183	TRUE	0.198932727477711	No
EHI_031280	100	76	11	167	77	83	72	20	139	110	83.97	78	90	1.154	0.207	0.286	0.774530290943586	0.875051608994316	0.327266304441505	0.348840248296811	0.340351162413026	0.340351162413026	TRUE	0.447810651372611	No
EHI_031290	200	98	11	192	179	166	92	20	159	256	145.45	129	145	1.113	0.154	0.198	0.84285377699403	0.915727498088063	0.553798994383365	0.323064168750332	0.413414821077938	0.413414821077938	TRUE	0.150597792113122	No
EHI_031300	129	116	1	76	15	107	109	2	63	21	54.38	108	29	0.314	-1.672	-2.026	0.0427446247048839	0.145070374851113	0.64922375580566	0.382011989514727	0.466857762431137	0.466857762431137	TRUE	0.949499832492108	No
EHI_031310	244	186	9	102	119	203	175	17	85	170	142.11	189	91	0.508	-0.977	-1.355	0.175491064388536	0.362616746336133	0.377881399809789	0.323893285729106	0.344559817334102	0.344559817334102	TRUE	0.300117942674576	No
EHI_031320	164	106	104	143	90	136	100	193	119	129	141.13	118	147	1.226	0.294	0.499	0.617892252277848	0.774267409034359	0.0742279171151826	0.324141841379801	0.213537105128559	0.213537105128559	TRUE	0.346331998197054	No
EHI_031330	996	1296	392	618	374	827	1221	726	513	535	788.17	1024	591	0.59	-0.762	-1.444	0.148825461442275	0.327319670779528	0.032294587182638	0.29436086144536	0.173073505435958	0.173073505435958	TRUE	0.22492202295816	No
EHI_031340	37	58	278	500	192	31	55	515	415	275	184.64	43	402	8.471	3.082	5.264	1.41002888198048e-07	6.04042835680002e-06	0.063399043520688	0.315593074570056	0.206106379868207	0.206106379868207	TRUE	0.0313875863447036	No
EHI_031350	2576	3381	6993	6842	2587	2140	3186	12955	5681	3701	5445.86	2663	7446	2.644	1.402	2.301	0.0213714609640281	0.0898190761439724	0.188836725594788	0.288805133830759	0.239323923079705	0.239323923079705	TRUE	0.380569867061973	No
EHI_031360	4937	4786	1782	1592	1123	4101	4510	3301	1322	1607	2564.78	4306	2077	0.502	-0.993	-1.658	0.0973718392875218	0.248905027050291	0.164949703098018	0.28986120478749	0.230388848909626	0.230388848909626	TRUE	1.594588741749	No
EHI_031370	676	330	88	654	533	562	311	163	543	762	457.27	436	489	1.118	0.161	0.241	0.809680380068456	0.895865975908677	0.282458302743716	0.299061497229071	0.292054063052815	0.292054063052815	TRUE	0.17583222184991	No
EHI_031380	221	220	163	148	88	184	207	302	123	126	196.01	196	184	0.94	-0.089	-0.14	0.8886964288849	0.941917242323722	0.176433443501976	0.313985377791336	0.254979945167828	0.254979945167828	TRUE	1.55035948846511	No
EHI_031390	2444	1410	9568	4105	2435	2030	1329	17725	3408	3483	5449-07-01	1680	8205	4.367	2.127	3.028	0.00246148575395934	0.0180486561861003	0.452308103115881	0.28880447098053	0.331367090678168	0.331367090678168	TRUE	6.27364209043182	No
EHI_031400	25396	43368	91420	83698	29068	21098	40870	169362	69494	41584	63913.59	30984	93480	2.821	1.496	2.304	0.0212295586875665	0.0894812243018765	0.279809208502013	0.287945106033238	0.276657784749945	0.276657784749945	TRUE	0.317594300512629	No
EHI_031410	3739	4176	6353	4198	2864	3106	3935	11769	3486	4097	4990.69	3520	6451	1.773	0.826	1.345	0.17850526244531	0.3664213310556	0.212166530304496	0.288890877991978	0.243634623367275	0.243634623367275	TRUE	3.16385833367286	No
EHI_031510	197	124	117	237	126	164	117	217	197	180	167.56	140	198	1.386	0.471	0.779	0.435845269302737	0.636918486240157	0.111773220050978	0.318419385292704	0.228276009782267	0.228276009782267	TRUE	0.0338930690388425	No
EHI_031520	48	90	3	194	59	40	85	6	161	84	77.33	62	84	1.306	0.385	0.452	0.651197611132858	0.79617161284679	0.786364944874601	0.35407483186373	0.515818697781322	0.515818697781322	TRUE	0.0796837848544095	No
EHI_031630	258	355	71	634	387	214	335	132	526	554	358.19	274	404	1.436	0.522	0.793	0.427554699655009	0.629407373201724	0.254675470517311	0.302158678352306	0.28223656491229	0.28223656491229	TRUE	1.89894572134746	No
EHI_031640	52	119	33	91	34	43	112	61	76	49	91.83	78	62	0.81	-0.303	-0.449	0.653280453817967	0.797556696913273	0.208987239997139	0.343621145017705	0.287227100674721	0.287227100674721	TRUE	0.179954119456957	No
EHI_031740	1	0	1	0	0	1	0	2	0	0	0.68	0	1	1.032	0.046	0.035	0.972306626462135	NA	1e-08	7.81001306855088	4.95169414319333	4.95169414319333	TRUE	0.377809555755677	No
EHI_031950	5	1	101	4	1	4	1	187	3	1	30.64	2	64	11.709	3.55	3.238	0.00120268733277427	0.010396202664837	1.89845610654284	0.454935419045017	0.989695552511965	0.989695552511965	TRUE	10.1199704244885	No
EHI_031960	385	212	55	291	131	320	200	102	242	187	205.19	260	177	0.697	-0.521	-0.89	0.373240832072347	0.580764982882873	0.0860885958025902	0.312816975312449	0.214041564309195	0.214041564309195	TRUE	0.224624830642205	No
EHI_032060	2	0	136	3	1	2	0	252	2	1	29.92	1	85	30.837	4.947	4.26	NA	NA	2.4642757268326	0.458988928990503	1.11480504618156	1.11480504618156	TRUE	11.6344687352923	No
EHI_032470	68	28	26	21	14	56	26	48	17	20	45.66	41	28	0.699	-0.517	-0.677	0.498098684821073	0.686683869804356	0.329869131717778	0.399984019226015	0.373170749883392	0.373170749883392	TRUE	0.829321203475207	No
EHI_032670	109	131	277	458	249	91	123	513	380	356	488.39	107	416	3.667	1.874	3.49	0.000483589886387141	0.00506713178146526	0.0257133598044713	0.298348177040581	0.175157263786346	0.175157263786346	TRUE	0.225598900010971	No
EHI_032780	262	312	357	596	252	218	294	661	495	361	468.58	256	506	1.908	0.932	1.617	0.105820719804453	0.263092676130523	0.0918929885364168	0.298791349216021	0.208432747850628	0.208432747850628	TRUE	0.104652038718876	No
EHI_032790	10	4	1	5	4	8	4	2	4	6	6.42	6	4	0.706	-0.502	-0.472	0.636742722468479	0.786295528787387	0.256913592992676	1.08530275224893	0.787505414689506	0.787505414689506	TRUE	0.0864116016983067	No
EHI_032900	15	5	2	3	3	12	5	4	2	4	6.54	8	3	0.467	-1.099	-1.073	0.283463116065816	0.490248018395493	1e-08	1.07088338524144	0.677756383895651	0.677756383895651	TRUE	0.0674109277398751	No
EHI_033010	2	7	145	15	5	2	7	269	12	7	38.92	4	96	13.764	3.783	3.675	0.000238237511712955	0.00291726936630823	1.43890574718286	0.419403192929699	0.808053205414515	0.808053205414515	TRUE	10.2307422956993	No
EHI_033120	12	7	6	47	15	10	7	11	39	21	2020-12-12	8	24	2.568	1.36	1.407	0.159479959994516	0.342376489909903	0.581376219734384	0.710212235678715	0.664488952391421	0.664488952391421	TRUE	0.0527542159898174	No
EHI_033130	265	196	20	219	173	220	185	37	182	247	179.5	202	155	0.784	-0.351	-0.502	0.615976545764418	0.772587576027397	0.330150865474852	0.316387371743598	0.321918713643768	0.321918713643768	TRUE	0.383007511687364	No
EHI_033240	34	39	31	227	72	28	37	57	188	103	86.21	32	116	3.304	1.724	2.545	0.0109230923405908	0.0551201725812009	0.195008316258273	0.347253493954854	0.284707894715083	0.284707894715083	TRUE	0.127904163029262	No
EHI_033250	59000	49756	62529	56813	32827	49015	46890	115840	47171	46961	55191.52	47952	69991	1.434	0.52	0.869	0.384666941044742	0.59101349869084	0.173158690596154	0.287957765330542	0.229977053212885	0.229977053212885	TRUE	2.01012691208651	No
EHI_033350	37	42	18	16	19	31	40	33	13	27	30.35	36	24	0.707	-0.501	-0.713	0.47601228471788	0.670222160149663	0.0549215621419448	0.456573117910325	0.294053162995124	0.294053162995124	TRUE	0.506846597858879	No
EHI_033450	0	1	1	0	1	0	1	2	0	1	0.59	0	1	1.31	0.39	0.314	0.753675075125042	NA	1e-08	9.00750551090248	7.920452878067	7.920452878067	TRUE	0.254982773994786	No
EHI_033550	10	2	17	0	0	8	2	31	0	0	7.26	5	10	1.659	0.731	0.604	0.546095260729836	0.72337024330775	2.66910678839759	0.992867850697963	1.48418642245597	1.48418642245597	TRUE	3.48330268603101	No
EHI_033560	0	2	2	2	1	0	2	4	2	1	1.54	1	2	1.612	0.689	0.512	0.6084016114651	NA	1e-08	3.62068655171137	2.84340753186539	2.84340753186539	TRUE	0.0840829904373056	No
EHI_033670	557	364	181	1004	1203	463	343	335	834	1721	764.24	403	963	2.249	1.17	1.703	0.0885778267900412	0.234641283232227	0.321100938045491	0.29456422718415	0.312968844278929	0.312968844278929	TRUE	0.133540878445581	No
EHI_033680	4841	1259	3365	2838	3527	4022	1186	6234	2356	5046	4204.51	2604	4545	1.68	0.748	1.151	0.24958224062808	0.452447805446289	0.260329280178808	0.289082700747286	0.276854015508215	0.276854015508215	TRUE	0.267120546562528	No
EHI_033690	48	36	12	39	24	40	34	22	32	34	37.45	37	29	0.817	-0.292	-0.448	0.654136904440547	0.797807926201513	1e-08	0.424569280533114	0.247037311277657	0.247037311277657	TRUE	0.106724915557812	No
EHI_033700	697	251	42	201	150	579	237	78	167	215	267.15	408	153	0.398	-1.329	-2.085	0.0370288552657411	0.131321869306327	0.196215638982199	0.307029915497319	0.260235279923328	0.260235279923328	TRUE	0.606463620853329	No
EHI_033710	80766	109046	35601	6635	3868	67097	102764	65953	5509	5533	57236.3	84930	25665	0.338	-1.564	-1.94	NA	NA	0.726269969089087	0.287954451283812	0.462737292354996	0.462737292354996	TRUE	11.5300093153778	No
EHI_033720	41	28	26	20	37	34	26	48	17	53	38	30	39	1.26	0.334	0.47	0.638481286789036	0.787360610064915	0.144997645291043	0.422586419234315	0.309329328474342	0.309329328474342	TRUE	1.08408185651819	No
EHI_033730	23	39	7	10	1	19	37	13	8	1	12.25	28	7	0.318	-1.651	-1.809	0.0704800632489812	0.200669497588716	0.234268314766879	0.705881559971918	0.54645455649412	0.54645455649412	TRUE	0.292072023627204	No
EHI_033740	3981	4095	2119	1876	1023	3307	3859	3926	1558	1463	2943.59	3583	2316	0.66	-0.6	-1.017	0.309316838862743	0.516733378490638	0.136780083775434	0.289604316290941	0.222272750522262	0.222272750522262	TRUE	2.22101845583739	No
EHI_033750	366	185	140	758	679	304	174	259	629	971	421.27	239	620	2.432	1.282	1.882	0.0598930881543058	0.181035801562397	0.314579413342542	0.300018240556722	0.306057712542211	0.306057712542211	TRUE	0.0469612233045604	No
EHI_033850	1413	1084	1158	1723	1218	1174	1022	2145	1431	1742	1397.6	1098	1773	1.587	0.667	1.296	0.195043267269825	0.386548771366507	0.0193546580439093	0.291528300153546	0.16414459753333	0.16414459753333	TRUE	0.081202885258939	No
EHI_033860	65	48	13	28	30	54	45	24	23	43	43.56	50	30	0.624	-0.68	-1.017	0.308996352472383	0.516447932031444	0.0555171096076393	0.40539535800171	0.266525085112773	0.266525085112773	TRUE	0.388750550701263	No
EHI_033870	79	25	2	9	6	66	24	4	7	9	17.87	45	7	0.189	-2.4	-2.684	0.0072639995760821	0.0408858353576859	0.397353724755488	0.57434423624777	0.51512985360625	0.51512985360625	TRUE	0.0971922176377299	No
EHI_033880	72	30	4	1	4	60	28	7	1	6	16.81	44	5	0.132	-2.919	-3.222	0.00127365266132553	0.0108766536551722	0.320178027368958	0.592358890773706	0.502411980480494	0.502411980480494	TRUE	0.725404503919929	No
EHI_033890	350	360	49	365	189	291	339	91	303	270	317.62	315	221	0.717	-0.48	-0.744	0.456617986782872	0.653848141611163	0.218421537744901	0.303984194357178	0.268011051120168	0.268011051120168	TRUE	1.33359733669758	No
EHI_033910	47	58	10	32	11	39	55	19	27	16	30.24	47	21	0.465	-1.106	-1.575	0.115309109357944	0.278387359095122	0.0628630997844245	0.457176020129997	0.293458094602569	0.293458094602569	TRUE	0.238098339463582	No
EHI_034010	2995	596	1655	934	2643	2488	562	3066	775	3781	2227.44	1525	2541	1.59	0.669	0.869	0.384939690159143	0.591233573491729	0.592709191524826	0.290163528501684	0.412140799808768	0.412140799808768	TRUE	0.431247596454943	No
EHI_034210	262	197	665	113	93	218	186	1232	94	133	330.39	202	486	2.204	1.14	1.39	0.164431010777904	0.348666419539003	0.745546019029613	0.303361318506836	0.479809703746782	0.479809703746782	TRUE	10.0749193782677	No
EHI_034510	49	14	101	32	33	41	13	187	27	47	45.97	27	87	2.898	1.535	1.87	0.0614155583992756	0.183781509462568	0.546297303438014	0.39923613522889	0.458247979680849	0.458247979680849	TRUE	0.607541951768581	No
EHI_034520	1	0	3	1	2	1	0	6	1	3	1.42	0	3	2.857	1.514	1.126	0.260338429593589	NA	1e-08	3.90418887670077	2.87400176807779	2.87400176807779	TRUE	0.0300199112712889	No
EHI_034530	12	6	26	16	20	10	6	48	13	29	15.49	8	30	3.324	1.733	2.045	0.0408858481690646	0.140357679134946	0.187751242347455	0.618465506336143	0.442376115123317	0.442376115123317	TRUE	0.0345142540228546	No
EHI_034540	2	2	2	0	0	2	2	4	0	0	1.81	2	1	0.751	-0.412	-0.31	0.756308747490522	NA	0.418416796314888	3.11440855452633	2.20172800430779	2.20172800430779	TRUE	0.488605448784085	No
EHI_034550	1	2	1	2	6	1	2	2	2	9	2.36	2	4	2.125	1.087	0.853	0.393484164114912	NA	1e-08	2.4602684414064	1.64969761263354	1.64969761263354	TRUE	0.60451207001409	No
EHI_034560	30	20	40	27	26	25	19	74	22	37	2020-01-29	22	44	1.908	0.932	1.19	0.233956630208688	0.433960151007085	0.279884577175542	0.464344222714478	0.393849217843786	0.393849217843786	TRUE	0.153360867734136	No
EHI_034570	16	5	17	7	21	13	5	31	6	30	2020-09-13	9	22	2.175	1.121	1.15	0.250209605086988	0.453255196439309	0.700415384654709	0.67884196381745	0.687002207154863	0.687002207154863	TRUE	1.40744349602985	No
EHI_034580	33	18	83	23	42	27	17	154	19	60	38.68	22	78	3.123	1.643	2.032	0.0422041164512877	0.143744395611092	0.459059700626183	0.420232203683973	0.436024938163526	0.436024938163526	TRUE	0.0791768725303049	No
EHI_034590	15	12	23	9	3	12	11	43	7	4	2020-11-12	12	18	1.43	0.516	0.549	0.582790295327927	0.749889771726697	0.466778962384975	0.710675495974928	0.613191521117712	0.613191521117712	TRUE	2.1167799729158	No
EHI_034600	18	43	18	11	12	15	41	33	9	17	2020-06-19	28	20	0.733	-0.448	-0.553	0.579973436215076	0.74825040037237	0.222687485004899	0.556478518389413	0.420032677250365	0.420032677250365	TRUE	0.213248988015607	No
EHI_034610	16	27	37	20	3	13	25	69	17	4	29.77	19	30	1.433	0.519	0.603	0.546725873234089	0.723793498613345	0.572372726171457	0.459858420927159	0.502433772884877	0.502433772884877	TRUE	0.835054976434572	No
EHI_034710	832	142	113353	4173	11532	691	134	209995	3465	16497	30539.64	412	76652	75.909	6.246	6.366	1.93672655579442e-10	2.04214061480059e-08	1.43989422497124	0.288032645969872	0.783405114451169	0.783405114451169	TRUE	1.52736951534974	No
EHI_034810	40	39	352	64	41	33	37	652	53	59	127.77	35	255	5.945	2.572	2.999	0.00271290799364239	0.0194671437385675	0.823842883960176	0.327934717365714	0.525855041346354	0.525855041346354	TRUE	9.67961823112408	No
EHI_034820	18	15	24	16	9	15	14	44	13	13	20.13	14	23	1.518	0.602	0.752	0.451852481430692	0.649864494974143	0.16886908702197	0.542208611657141	0.394253605581748	0.394253605581748	TRUE	1.22303659798974	No
EHI_034830	34	21	74	17	8	28	20	137	14	11	34.02	24	54	2.048	1.034	1.168	0.242937513872146	0.444896973925925	0.740932652367258	0.438346204493737	0.557493365416112	0.557493365416112	TRUE	5.91981239995554	No
EHI_034840	12	0	4	5	5	10	0	7	4	7	3.79	5	6	1.22	0.286	0.236	0.813074423954232	0.897602624669395	0.865210501522434	1.63983477263448	1.40932566872421	1.40932566872421	TRUE	0.129139677771267	No
EHI_034960	450	248	129359	8379	6278	374	234	239647	6957	8981	39960.72	304	85195	114.377	6.838	7.214	NA	NA	1.28271040299189	0.287993122105978	0.709129602209591	0.709129602209591	TRUE	15.3981846885091	No
EHI_035060	621	1363	248	1111	1195	516	1284	459	922	1710	1191.84	900	1030	1.13	0.176	0.256	0.798289223946697	0.88888248980458	0.346911304865896	0.292160749873584	0.317186792582201	0.317186792582201	TRUE	0.263655500178015	No
EHI_035070	20	21	6	122	46	17	20	11	101	66	45.3	18	59	2.937	1.554	2.006	0.0448337424774134	0.149702128436265	0.356666661920748	0.400880051276799	0.383844324119345	0.383844324119345	TRUE	0.09493206098309	No
EHI_035080	1316	1431	1366	4890	1839	1093	1349	2531	4060	2631	2124.75	1221	3074	2.427	1.279	2.388	0.0169420219395861	0.0759620095842659	0.0516443077977709	0.290274614943386	0.179509564660189	0.179509564660189	TRUE	0.4796481538744	No
EHI_035090	69087	99908	218927	136501	102306	57394	94153	405578	113336	146356	140208.57	75774	221757	2.751	1.46	2.286	0.0222412661809715	0.0921551291206015	0.270656709692525	0.287901516333177	0.266191692489368	0.266191692489368	TRUE	1.13866616168647	No
EHI_035100	278	564	42	933	366	231	532	78	775	524	404.39	382	459	1.187	0.248	0.324	0.746245720545049	0.858466966179811	0.562121390813141	0.300525475205192	0.405663661400067	0.405663661400067	TRUE	0.163331823696339	No
EHI_035110	174	185	972	872	394	145	174	1801	724	564	568.38	160	1030	5.834	2.544	2020-09-04	4.3106815627436e-05	0.000738589099902229	0.181186541587068	0.296872836146681	0.247265885033618	0.247265885033618	TRUE	0.647332456851816	No
EHI_035120	21	20	3	18	9	17	19	6	15	13	13.14	18	11	0.66	-0.6	-0.722	0.470390240229085	0.665295807846548	1e-08	0.677437030479146	0.421606209487887	0.421606209487887	TRUE	0.207033094161094	No
EHI_035130	231	289	343	1674	779	192	272	635	1390	1114	1191.57	232	1046	4.099	2.035	3.258	0.00112268675010337	0.0098376067280747	0.196126675367264	0.292161695319229	0.250752541838302	0.250752541838302	TRUE	0.262532714495323	No
EHI_035140	306	232	62	259	126	254	219	115	215	180	276.36	236	170	0.73	-0.455	-0.81	0.418072405796676	0.621303974672723	0.0538327146012687	0.306390945914797	0.194271586046727	0.194271586046727	TRUE	0.382150701930128	No
EHI_035150	527	328	22	70	39	438	309	41	58	56	178.54	374	52	0.151	-2.724	-4.874	1.09537665236807e-06	3.54558905331572e-05	0.0207427482275968	0.316540936441168	0.185909167126723	0.185909167126723	TRUE	0.103289557638027	No
EHI_035160	1082	275	317	329	626	899	259	587	273	896	583.11	579	585	2020-01-01	0.015	0.021	0.983344196032477	0.99100134343029	0.427892478366956	0.296645269932645	0.350515410398599	0.350515410398599	TRUE	0.0939854546705417	No
EHI_035170	671	990	605	2294	832	557	933	1121	1905	1190	1145.28	745	1405	1.831	0.873	1.54	0.123600068236643	0.291233067290444	0.0951762730874039	0.292335387027144	0.202682388212652	0.202682388212652	TRUE	0.584169874640447	No
EHI_035180	1498	1220	322	785	1053	1244	1150	597	652	1506	1070.56	1197	918	0.777	-0.363	-0.616	0.537999899671914	0.7167462711785	0.131785816576024	0.292647402885664	0.221881737029311	0.221881737029311	TRUE	1.8504223458213	No
EHI_035190	174	259	30	465	143	145	244	56	386	205	249.07	194	216	1.097	0.134	0.176	0.860435951126503	0.927057287278606	0.527250688185679	0.308420397317172	0.396699080112627	0.396699080112627	TRUE	0.161085253883407	No
EHI_035200	497	1201	176	998	349	413	1132	326	829	499	808.03	772	551	0.727	-0.46	-0.699	0.484269245944343	0.676532964658584	0.266646748543925	0.294201152530095	0.283565414069063	0.283565414069063	TRUE	0.505049277230158	No
EHI_035210	270	387	868	1074	168	224	365	1608	892	240	518.02	294	913	2.89	1.531	2.251	0.0244107635278438	0.0982354063719372	0.316595513018847	0.297748388551867	0.305583722970224	0.305583722970224	TRUE	0.0335685654739505	No
EHI_035220	184	142	120	320	121	153	134	222	266	173	157.71	144	220	1.515	0.599	1.067	0.286111113845897	0.493147688792826	0.0375245445827587	0.320328579682259	0.193623871096611	0.193623871096611	TRUE	0.0560409240901221	No
EHI_035230	169	134	6	84	43	140	126	11	70	62	79.52	133	48	0.39	-1.359	-1.873	0.0611336966952025	0.183257791149575	0.328058162533824	0.352251802168246	0.343172416743575	0.343172416743575	TRUE	1.33464912900608	No
EHI_035240	13	4	1	26	4	11	4	2	22	6	2020-06-08	8	10	1.311	0.391	0.377	0.706446346307931	0.831481097866857	0.60267729983218	0.923472209334812	0.79955005931454	0.79955005931454	TRUE	0.636337015866995	No
EHI_035250	65	119	4	104	34	54	112	7	86	49	60.89	83	47	0.609	-0.715	-0.927	0.353888983950829	0.562379122372115	0.440843146400452	0.37194802754714	0.397444458583026	0.397444458583026	TRUE	0.159295224175362	No
EHI_035260	66	83	36	101	74	55	78	67	84	106	84.29	66	86	1.265	0.339	0.533	0.594286082217085	0.756758455059446	0.121466905013626	0.348603591659516	0.250559420747175	0.250559420747175	TRUE	0.117164785796625	No
EHI_035270	636	1025	163	1051	499	528	966	302	873	714	749.17	747	630	0.85	-0.235	-0.376	0.707264894093827	0.831916987108422	0.19514531681473	0.294699044745628	0.251907130882851	0.251907130882851	TRUE	0.5420175833209	No
EHI_035370	209	113	987	530	222	174	106	1828	440	318	445.78	140	862	5.345	2.418	3.275	0.00105713900928131	0.00937949029833281	0.470565448332152	0.29935011487195	0.369367579352012	0.369367579352012	TRUE	1.53153495341884	No
EHI_035380	59	82	47	6	5	49	77	87	5	7	43.77	63	33	0.556	-0.847	-0.968	0.333126445260757	0.541557247874592	0.773247283460524	0.404841181665302	0.545189425984002	0.545189425984002	TRUE	5.23254427027915	No
EHI_035390	588	671	374	318	457	488	632	693	264	654	571.39	560	537	0.959	-0.061	-0.103	0.918330038165968	0.957984246650083	0.134316780353101	0.296825277138604	0.22543699299662	0.22543699299662	TRUE	1.17329998046076	No
EHI_035400	78	110	12	74	35	65	104	22	61	50	61.62	84	44	0.557	-0.844	-1.266	0.205611657014535	0.400171166136808	0.134728252178458	0.370949288013658	0.275235269468615	0.275235269468615	TRUE	0.475579352724011	No
EHI_035410	199	234	49	252	109	165	221	91	209	156	187.51	193	152	0.799	-0.323	-0.541	0.588414018042009	0.753064548814625	0.102621582822067	0.315168980119233	0.222805687844254	0.222805687844254	TRUE	0.174314639647605	No
EHI_035420	280	375	232	234	137	233	353	430	194	196	272.2	293	273	0.935	-0.097	-0.163	0.870558485463428	0.931675322202273	0.112237003057723	0.306674346094283	0.221421777913547	0.221421777913547	TRUE	1.30804324980586	No
EHI_035430	1215	480	95	420	460	1009	452	176	349	658	557.08	730	394	0.561	-0.834	-1.271	0.203862922648784	0.397965417892962	0.258656859141598	0.297055466965211	0.281101436106993	0.281101436106993	TRUE	0.422585307537095	No
EHI_035440	122135	163783	268756	244303	104574	101464	154348	497890	202843	149601	193326.75	127906	283445	2.128	2020-09-01	1.792	0.0731347654987351	0.205957925564886	0.194191373943413	0.287891483298085	0.238424482531751	0.238424482531751	TRUE	0.693635040597508	No
EHI_035450	39	51	1	98	31	32	48	2	81	44	51.98	40	42	1.054	0.075	0.087	0.930441643018804	0.966039773587231	0.796114921075069	0.386370378524871	0.526663262313977	0.526663262313977	TRUE	0.155845162454643	No
EHI_035460	99706	168624	498414	284138	63458	82831	158910	923349	235918	90781	266062.78	120870	416683	3.124	1.643	2.231	0.02564859556575	0.101663494905494	0.497662429030063	0.2878842434546	0.371164235251864	0.371164235251864	TRUE	0.456686792755388	No
EHI_035470	394	298	378	370	415	327	281	700	307	594	431.51	304	534	1.708	0.773	1.359	0.174245048799967	0.360930414885113	0.0832731293032316	0.299729898596557	0.202668893217586	0.202668893217586	TRUE	0.274841828302061	No
EHI_035480	104	188	136	129	69	86	177	252	107	99	166.92	132	153	1.141	0.19	0.289	0.772648576623111	0.873799320574023	0.220690928095191	0.318537862098445	0.277137200455371	0.277137200455371	TRUE	1.51663583266746	No
EHI_035490	957	784	1445	1354	784	795	739	2677	1124	1122	1055.39	767	1641	2.062	1.044	1.711	0.0871108207565303	0.23199041538907	0.184337538092835	0.292716116783011	0.239311863553117	0.239311863553117	TRUE	1.81652282141677	No
EHI_035500	853	1054	232	686	292	709	993	430	570	418	609.17	851	473	0.569	-0.815	-1.559	0.11895818475241	0.284335461882407	0.0212033972122032	0.296269571844154	0.168777811285384	0.168777811285384	TRUE	0.191235518238726	No
EHI_035510	1539	2654	988	2033	685	1279	2501	1830	1688	980	1638.46	1890	1499	0.802	-0.317	-0.552	0.580726065329241	0.748438588348371	0.108396252719335	0.290989788380555	0.209619117100691	0.209619117100691	TRUE	0.549289562868455	No
EHI_035520	66	37	361	197	88	55	35	669	164	126	155.2	45	320	2020-01-06	2.609	3.54	0.000399570116495248	0.00438873701952631	0.41355639065928	0.320853834370552	0.359082966314103	0.359082966314103	TRUE	1.87554623294075	No
EHI_035530	81210	9992	27539	15779	13125	67466	9416	51018	13101	18776	28404.6	38441	27632	0.747	-0.422	-0.521	0.602415621174275	0.762197328740137	0.542371687034836	0.288045247070927	0.467554124853374	0.467554124853374	TRUE	1.6486918849863	No
EHI_035540	1216	954	768	1578	784	1010	899	1423	1310	1122	1128.27	954	1285	1.332	0.414	0.819	0.412694699050898	0.616974852137676	0.00629105626468297	0.292402789917934	0.157474473924411	0.157474473924411	TRUE	0.0735533610275609	No
EHI_035550	1548	406	1550	923	1576	1286	383	2871	766	2255	1334.32	834	1964	2.19	1.131	1.488	0.136848289708186	0.310363510999504	0.558817243519615	0.291702047347622	0.399809941656071	0.399809941656071	TRUE	0.1601938355001	No
EHI_035560	36	15	26	79	65	30	14	48	66	93	46.7	22	69	2.884	1.528	2.232	0.0256374215056204	0.101649198077036	0.114924743366938	0.397489045424402	0.28185794275539	0.28185794275539	TRUE	0.0792845880146335	No
EHI_035570	79	29	137	82	114	66	27	254	68	163	97.58	46	162	3.164	1.662	2.352	0.0186692675489078	0.0816053493846671	0.296359116302195	0.340335198024856	0.322089499542877	0.322089499542877	TRUE	0.0362702336766169	No
EHI_035580	269	362	151	539	403	223	341	280	448	577	419.57	282	435	1.507	0.592	1.035	0.300804171796589	0.508200533234005	0.081551000972592	0.300067699662217	0.204751899889904	0.204751899889904	TRUE	0.121247430222191	No
EHI_035590	203	124	56	146	129	169	117	104	121	185	148.89	143	137	0.957	-0.063	-0.111	0.911893037660938	0.954857832990112	0.0454775589050024	0.322251564839765	0.200173784721612	0.200173784721612	TRUE	0.456720294566343	No
EHI_035600	14362	33099	42122	60379	18901	11931	31192	78034	50132	27039	38059.39	21562	51735	2.273	1.184	1.818	0.0690539566891067	0.198120845836132	0.259407604189957	0.287999522679147	0.278705687569086	0.278705687569086	TRUE	0.0645083418960387	No
EHI_035610	93	102	14	98	30	77	96	26	81	43	68.01	86	50	0.609	-0.715	-0.984	0.325093504007353	0.53359983374032	0.310209118944762	0.363146375184033	0.342159792636946	0.342159792636946	TRUE	0.57057313396424	No
EHI_035620	3	1	399	225	35	2	1	739	187	50	127.54	2	325	84.704	6.404	6.764	1.34165293665032e-11	2.25280298725297e-09	0.978910264835497	0.328009157399417	0.541892039217451	0.541892039217451	TRUE	0.129441800360005	No
EHI_035630	342	584	422	778	242	284	550	782	646	346	493.92	417	591	1.393	0.479	0.791	0.428830327335229	0.630650611614801	0.149814249043632	0.298230718554074	0.233467056417111	0.233467056417111	TRUE	0.208045245110249	No
EHI_035640	18	39	11	99	35	15	37	20	82	50	40.23	26	51	1.89	0.918	1.259	0.208029544410871	0.403098311078959	0.207239805332821	0.415140795465958	0.331926138967091	0.331926138967091	TRUE	0.0643874921393758	No
EHI_035650	1279	1806	1148	1520	879	1063	1702	2127	1262	1257	1572.64	1382	1549	1.114	0.155	0.275	0.783196888242932	0.879835870538201	0.0950853809884157	0.291120556933036	0.201462976982386	0.201462976982386	TRUE	0.633292193712037	No
EHI_035660	829	904	231	2222	944	689	852	428	1845	1350	1020.31	770	1208	1.529	0.612	0.976	0.328878209534367	0.537435096814023	0.203047939225618	0.292882919553676	0.254325818563545	0.254325818563545	TRUE	0.162578045284469	No
EHI_035670	2975	2105	2725	3440	1031	2471	1984	5048	2856	1475	2603.77	2228	3126	1.382	0.466	0.761	0.446807030451504	0.645645682130725	0.17666764195197	0.289831313387136	0.24242337705247	0.24242337705247	TRUE	0.123288092806796	No
EHI_035680	29	67	29	42	23	24	63	54	35	33	43.62	44	41	0.93	-0.105	-0.149	0.881586976554159	0.938454541251447	0.17525927597497	0.405240182968725	0.309342710990226	0.309342710990226	TRUE	0.226367432925484	No
EHI_035690	25088	26342	5190	3924	1774	20842	24824	9615	3258	2538	17426.52	22833	5137	0.243	-2.04	-3.267	0.00108748510871791	0.00959171862469314	0.235985287726536	0.288158795851839	0.253000101668224	0.253000101668224	TRUE	3.52981275044466	No
EHI_035700	326	619	1556	5333	2705	271	583	2883	4428	3870	1685.56	427	3727	7.97	2.995	5.387	7.16313641766616e-08	3.47373326709421e-06	0.0724777961044022	0.290902469248689	0.194027661228901	0.194027661228901	TRUE	0.0429790890480043	No
EHI_035710	730	403	309	207	321	606	380	572	172	459	457.53	493	401	0.826	-0.276	-0.398	0.690979576256312	0.822761796353749	0.351827920879398	0.299055255636563	0.320760896288786	0.320760896288786	TRUE	0.493811864280626	No
EHI_035720	558	388	106	226	235	464	366	196	188	336	326	415	240	0.597	-0.745	-1.2	0.230312374518409	0.429453932107966	0.171033745635435	0.303570213176884	0.246694640008066	0.246694640008066	TRUE	0.654008539999584	No
EHI_035730	2309	1399	571	665	936	1918	1318	1058	552	1339	1437.39	1618	983	0.624	-0.682	-1.085	0.27809306020653	0.484855504311605	0.189958841307222	0.291426887277064	0.255816061779682	0.255816061779682	TRUE	0.462009534896222	No
EHI_035740	0	0	4	2	2	0	0	7	2	3	1.55	0	4	5.222	2.385	1.777	0.0755164492637581	NA	1.87951737110006	3.58813329546003	3.39058542180318	3.39058542180318	TRUE	0.133543165208812	No
EHI_035750	337	460	74	81	24	280	434	137	67	34	162.71	357	79	0.243	-2.039	-3.172	0.00151636291817922	0.0125125165630711	0.17839078160223	0.319330415266984	0.262115155826546	0.262115155826546	TRUE	0.958089006456882	No
EHI_035760	95	23	3	16	4	79	22	6	13	6	20.72	50	8	0.206	-2.28	-2.628	0.0085864944578613	0.0462559407704727	0.410691175190235	0.534990119197418	0.485486403353424	0.485486403353424	TRUE	0.543467385768828	No
EHI_035770	733	389	418	647	596	609	367	774	537	853	585.94	488	721	1.447	0.533	0.831	0.406136200631032	0.61079574373899	0.22737380653245	0.296602879660664	0.267166808555898	0.267166808555898	TRUE	0.298167635770921	No
EHI_035780	7	14	17	32	2	6	13	31	27	3	12.23	10	20	1.957	0.969	1.025	0.305285776733998	0.512830404471636	0.483093542966555	0.706525326998803	0.620422660466642	0.620422660466642	TRUE	0.428586276452369	No
EHI_035790	442	352	12776	2549	1628	367	332	23668	2116	2329	5000.18	350	9371	18.525	4.211	4.91	9.10060389889439e-07	3.02595079638238e-05	0.947239616322201	0.288888929677112	0.540858755359127	0.540858755359127	TRUE	10.857420535123	No
EHI_035800	6117	5097	3513	3513	3298	5082	4803	6508	2917	4718	5599.58	4942	4714	0.953	-0.069	-0.092	0.92696118665378	0.963693082746193	0.531942850519874	0.288779324478018	0.38748585398753	0.38748585398753	TRUE	0.13079841153507	No
EHI_035810	345	225	66	133	63	287	212	122	110	90	150.05	250	107	0.449	-1.156	-2.067	0.0386876042125908	0.135506817419598	0.0274093422472869	0.321985960403736	0.190587811763171	0.190587811763171	TRUE	0.0916957636775232	No
EHI_035820	619	206	50	258	173	514	194	93	214	247	275.19	354	185	0.544	-0.879	-1.349	0.177304353085562	0.365123904768519	0.230668160663354	0.306469495379356	0.274623392258117	0.274623392258117	TRUE	0.919074257250455	No
EHI_035920	384	108	27	27	59	319	102	50	22	84	125.08	210	52	0.274	-1.869	-2.639	0.0083038512610476	0.0451451602048542	0.319555794418349	0.328796265149987	0.32502982658985	0.32502982658985	TRUE	0.610255018729541	No
EHI_035930	510	457	36	425	213	424	431	67	353	305	320.83	428	242	0.588	-0.766	-1.149	0.25042314604813	0.453393286655608	0.270520462499967	0.303822918633389	0.290103707381691	0.290103707381691	TRUE	1.92257546518879	No
EHI_035940	572	93	35	50	133	475	88	65	42	190	212.11	282	99	0.384	-1.379	-1.815	0.0694720865983599	0.198813805852201	0.511088737221602	0.312002958112618	0.392516805404214	0.392516805404214	TRUE	2.9517160426923	No
EHI_035950	130	75	26	73	83	108	71	48	61	119	91.33	90	76	0.856	-0.224	-0.345	0.730435998721779	0.848197334961071	0.154027603458935	0.34392215399417	0.263553981444268	0.263553981444268	TRUE	1.01058439119964	No
EHI_035960	551	180	45	407	384	458	170	83	338	549	327.36	314	323	1.032	0.045	0.063	0.949437140182246	0.975285536256548	0.383795827898826	0.3035049674991	0.336311565506983	0.336311565506983	TRUE	0.120093859627433	No
EHI_035970	1308	880	53	793	431	1087	829	98	658	617	776.63	958	458	0.504	-0.99	-1.385	0.166017289920186	0.350922148780152	0.414967326533438	0.294457367424109	0.343518767807093	0.343518767807093	TRUE	2.61263065913873	No
EHI_035980	2563	672	451	1861	2678	2129	633	836	1545	3831	1832.07	1381	2071	1.449	0.535	0.731	0.464564842745393	0.660768635464242	0.473340182980337	0.290659567062244	0.36534069651633	0.36534069651633	TRUE	0.442455032840186	No
EHI_035990	53	110	3	189	78	44	104	6	157	112	102.97	74	92	1.201	0.265	0.299	0.764654812204515	0.86951731925364	0.96625745117189	0.337588919785279	0.574507893441049	0.574507893441049	TRUE	0.400390187463464	No
EHI_036490	1	0	38	1	0	1	0	70	1	0	8.94	0	24	13.387	3.743	2.993	0.00276159966374618	0.0197532312476584	3.55572776409883	0.86080262426597	1.51377462263919	1.51377462263919	TRUE	6.15813175346179	No
EHI_036500	8	21	3	10	5	7	20	6	8	7	2020-05-15	14	7	0.577	-0.794	-0.9	0.367872685086707	0.575549750881938	0.244076302194128	0.628006490737934	0.471026750380203	0.471026750380203	TRUE	0.0431984516911297	No
EHI_036510	350	335	31	251	170	291	316	57	208	243	239.65	304	169	0.58	-0.786	-1.228	0.219627297239993	0.416938027674509	0.196260550839645	0.309228843175256	0.262665476528307	0.262665476528307	TRUE	1.58406214146816	No
EHI_036520	694	618	79	900	456	577	582	146	747	652	522.98	580	515	0.899	-0.154	-0.236	0.813337529553656	0.897745524609225	0.248134591389825	0.297654732951721	0.276847972246029	0.276847972246029	TRUE	1.38758795084646	No
EHI_036530	66181	87213	203136	179456	69069	54980	82189	376324	149001	98808	140121.26	68584	208044	2.848	1.51	2.41	0.0159484769490753	0.0727664615964161	0.231837016809218	0.287901539086746	0.254921142057091	0.254921142057091	TRUE	0.468642380820963	No
EHI_036540	25	13	2	2	8	21	12	4	2	11	8.59	16	6	0.398	-1.33	-1.326	0.184815335875105	0.374163949107632	0.37407400969107	0.883698107878565	0.699058252052908	0.699058252052908	TRUE	0.710589045090597	No
EHI_036550	21	29	24	2	3	17	27	44	2	4	15.31	22	17	0.77	-0.377	-0.39	0.696873174191026	0.825164119123187	0.79863330629671	0.622351688398708	0.69021342587755	0.69021342587755	TRUE	3.39593026369566	No
EHI_036560	39	96	0	12	3	32	90	0	10	4	27.73	61	5	0.114	-3.128	-3.5	0.00046546470818412	0.00492717685188123	0.59205638001757	0.472469651008605	0.503484786262779	0.503484786262779	TRUE	1.05157341864451	No
EHI_036570	164	99	28	36	45	136	93	52	30	64	78.35	114	49	0.442	-1.177	-1.889	0.0589037541370688	0.179277605333178	0.07803225561922	0.353211306841382	0.235841649294169	0.235841649294169	TRUE	0.521695681650183	No
EHI_036580	930	878	1983	2166	609	773	827	3674	1798	871	1643.89	800	2114	2.496	1.32	2.092	0.0364399980626534	0.129966981322606	0.210362727405091	0.290979463951917	0.258109487880634	0.258109487880634	TRUE	0.15694947573987	No
EHI_036590	359	121	377	312	320	298	114	698	259	458	322.12	206	472	2.154	1.107	1.563	0.118047299200035	0.282963841926138	0.378923290959198	0.303759177408898	0.334743984410628	0.334743984410628	TRUE	0.0556923452151915	No
EHI_036600	201	171	62	136	56	167	161	115	113	80	135.17	164	103	0.642	-0.64	-1.026	0.30476993567097	0.512194988848761	0.136622548649825	0.325741413843599	0.243406171941696	0.243406171941696	TRUE	0.166700111837173	No
EHI_036610	133	110	3	45	39	110	104	6	37	56	65.23	107	33	0.341	-1.553	-2.115	0.0344634464964108	0.125460020809292	0.308924149282961	0.366355006662713	0.347183766869407	0.347183766869407	TRUE	0.5943064856297	No
EHI_036630	640	486	56	1126	421	532	458	104	935	602	626.37	495	547	1.093	0.128	0.176	0.860254313984945	0.927057287278606	0.447836550367727	0.296038850098974	0.357733060286447	0.357733060286447	TRUE	0.212424634574072	No
EHI_036640	1161	536	221	724	535	965	505	409	601	765	620.5	735	592	0.816	-0.293	-0.479	0.631972493540063	0.783795264123688	0.164864148340199	0.296116168974498	0.239138635076759	0.239138635076759	TRUE	0.122819874003647	No
EHI_036840	102	180	396	461	192	85	170	734	383	275	302.72	128	464	3.393	1.762	2.844	0.0044587987205946	0.0285575614885604	0.16749526053195	0.304777845384812	0.243663744934983	0.243663744934983	TRUE	0.242937991079213	No
EHI_036850	90	95	9	266	90	75	90	17	221	129	108.13	82	122	1.434	0.52	0.647	0.51754618314561	0.701801622708268	0.622247085633883	0.335215984272761	0.447788812475836	0.447788812475836	TRUE	0.0926115991031288	No
EHI_036860	305	227	142	460	172	253	214	263	382	246	271.32	234	297	1.26	0.333	0.621	0.534316110996376	0.71441881612804	0.023691778504258	0.306735321795864	0.176699958510252	0.176699958510252	TRUE	0.360942030692325	No
EHI_036870	125	161	58	232	63	104	152	107	193	90	131.67	128	130	1.021	0.03	0.05	0.960142227484569	0.980270174242793	0.0829581501407188	0.326748300669537	0.2199636048693	0.2199636048693	TRUE	0.946182204191007	No
EHI_036880	29	53	35	80	22	24	50	65	66	31	45.46	37	54	1.429	0.515	0.729	0.466172276898179	0.661931587253006	0.189287781441545	0.400489926887657	0.312374168557104	0.312374168557104	TRUE	0.495806671219908	No
EHI_036890	143	130	393	265	210	119	123	728	220	300	278.27	121	416	3.186	1.672	2.586	0.00971427319755589	0.0508343715865868	0.217665968328105	0.306264074428786	0.268442440778492	0.268442440778492	TRUE	0.615188842435679	No
EHI_036900	15631	19452	27435	32650	11251	12986	18331	50825	27109	16095	22849.71	15658	31343	1.935	0.952	1.594	0.110912426530834	0.271127173493498	0.156892290902031	0.28808906598382	0.22897405668222	0.22897405668222	TRUE	0.152831397394846	No
EHI_036910	29	52	0	63	20	24	49	0	52	29	35.15	36	27	0.776	-0.366	-0.412	0.680284493196673	0.814778781103133	0.894630059682737	0.433529925607416	0.557911548308624	0.557911548308624	TRUE	0.183228791553009	No
EHI_037010	1	4	6	2	4	1	4	11	2	6	4.18	2	6	2.079	1.056	0.923	0.356089591838376	0.564391883657924	1e-08	1.51317276308107	1.00030299898435	1.00030299898435	TRUE	0.0621576587786264	No
EHI_037120	46	64	366	219	77	38	60	678	182	110	151.5	49	323	5.734	2.52	3.511	0.000445999628661334	0.00476241097917941	0.358941484228747	0.321658711776934	0.337142388630898	0.337142388630898	TRUE	0.494843371924358	No
EHI_037130	11674	16295	34575	34838	10832	9698	15356	64053	28926	15496	25159.19	12527	36158	2.704	1.435	2.203	0.027616758105628	0.107125588112302	0.27405969996459	0.288068497938549	0.278606564796572	0.278606564796572	TRUE	0.191969850610018	No
EHI_037140	6604	5547	252	1066	1223	5486	5227	467	885	1750	3112.65	5356	1034	0.211	-2.242	-3.582	0.000341512828631529	0.00385337847476718	0.20771742089351	0.289509847603946	0.253774698510162	0.253774698510162	TRUE	2.16868169702967	No
EHI_037150	299	285	307	655	260	248	269	569	544	372	470.7	258	495	1.858	0.894	1.663	0.0963376073792404	0.247580462966393	0.0365765212183422	0.298742007774431	0.178322900396965	0.178322900396965	TRUE	0.269243299154361	No
EHI_037160	782	1138	66	772	254	650	1072	122	641	363	615.85	861	375	0.46	-1.121	-1.698	0.08952458121252	0.236171189989745	0.269574379711744	0.296178409719952	0.285027687595659	0.285027687595659	TRUE	0.298910273354358	No
EHI_037170	72	69	11	58	43	60	65	20	48	62	51.14	62	43	0.716	-0.483	-0.739	0.459805787613304	0.656746163769238	0.0478682391311933	0.387976032879546	0.259328797235968	0.259328797235968	TRUE	0.305252394346117	No
EHI_037180	5	3	1	0	0	4	3	2	0	0	1.29	4	1	0.36	-1.475	-1.091	0.275345012049844	NA	1e-08	4.2659031250826	3.39070091660647	3.39070091660647	TRUE	0.378668305823254	No
EHI_037190	1096	2209	451	835	537	911	2082	836	693	768	1072.28	1496	766	0.527	-0.924	-1.674	0.0940915627518288	0.244148927530548	0.0635638051628933	0.292639737587546	0.191014805579773	0.191014805579773	TRUE	0.0409127181649198	No
EHI_037200	147	105	909	178	61	122	99	1684	148	87	292.3	110	640	4.87	2.284	2.712	0.00668071281571608	0.0384983556931281	0.809316797975312	0.305380397433569	0.511584001862798	0.511584001862798	TRUE	5.75212910772664	No
EHI_037210	106	155	641	169	64	88	146	1187	140	92	227.61	117	473	3.584	1.842	2.288	0.0221664065820275	0.0920152471002398	0.671800789999753	0.310358873980538	0.455798869230719	0.455798869230719	TRUE	4.59292435686548	No
EHI_037220	152	92	1690	217	86	126	87	3131	180	123	467.32	106	1145	8.255	3.045	3.444	NA	NA	1.01972093400799	0.298820838794084	0.582470612229018	0.582470612229018	TRUE	13.5701758215975	No
EHI_037230	1711	1182	81820	15849	8296	1421	1114	151578	13159	11868	25271.41	1268	58868	29.252	4.87	5.594	NA	NA	1.01560543212203	0.288067594354137	0.563482359955942	0.563482359955942	TRUE	11.6168505804536	No
EHI_037240	582	220	278	419	556	483	207	515	348	795	474.84	345	553	1.55	0.632	0.953	0.340450884272051	0.54901281253619	0.272684833786001	0.298647180341412	0.287688564117982	0.287688564117982	TRUE	0.142951977080448	No
EHI_037340	9	2	48	2	0	7	2	89	2	0	13.81	4	30	4.316	2020-11-02	1.86	0.0628635349773932	0.186247433910746	2.0807738084346	0.65848783988665	1.14380649780196	1.14380649780196	TRUE	7.02954604843302	No
EHI_037440	57	56	27	96	47	47	53	50	80	67	70.2	50	66	1.295	0.373	0.626	0.531596034905532	0.712657965376961	0.0134983849348467	0.360796751460925	0.210119227592282	0.210119227592282	TRUE	0.138925422811272	No
EHI_037540	500	511	3103	1562	658	415	482	5749	1297	941	1545.6	448	2662	5.213	2.382	3.392	0.000694055330779688	0.00671703548873455	0.385679744358633	0.291177517374932	0.33032561195807	0.33032561195807	TRUE	2.33252081079252	No
EHI_037550	5	8	16	101	43	4	8	30	84	62	33.42	6	59	7.746	2.953	3.524	0.00042445737214408	0.00458707633146534	0.406666955032738	0.441083052698775	0.427260134109858	0.427260134109858	TRUE	0.0484601102503598	No
EHI_037670	26	30	25	22	8	22	28	46	18	11	19.58	25	25	1.013	0.018	0.023	0.981674594638797	0.990448762939985	0.173990548165046	0.549357567759799	0.402915717086524	0.402915717086524	TRUE	0.465506865007931	No
EHI_037680	5	32	11	17	14	4	30	20	14	20	2020-05-14	17	18	1.061	0.086	0.097	0.922732945039334	0.960808553773782	0.348163736599148	0.641008683745727	0.521862103108217	0.521862103108217	TRUE	0.115581051849652	No
EHI_037690	1	4	2	3	0	1	4	4	2	0	1.39	2	2	0.984	-0.024	-0.018	0.986014431716349	NA	1e-08	3.96005823270709	2.91204257240854	2.91204257240854	TRUE	0.119920783716546	No
EHI_037700	12	4	19	3	4	10	4	35	2	6	8.57	7	14	1.833	0.874	0.833	0.405000408644348	0.609770285734087	0.789999038336965	0.885142409147705	0.845451729055389	0.845451729055389	TRUE	1.28933097118925	No
EHI_037710	33	21	24	17	32	27	20	44	14	46	2020-02-24	24	35	1.421	0.507	0.66	0.509210147254464	0.695426993500326	0.1883493062421	0.499411753645368	0.37119438358087	0.37119438358087	TRUE	1.09774232369976	No
EHI_037810	433	600	167	350	232	360	565	309	291	332	425.65	462	311	0.683	-0.55	-0.949	0.342402653177971	0.551233801550777	0.100639183522909	0.29989339848266	0.211130323058388	0.211130323058388	TRUE	0.019782236053678	No
EHI_037820	134	204	53	338	147	111	192	98	281	210	186.3	152	196	1.276	0.352	0.546	0.585367755796787	0.751169761522567	0.198872584164907	0.315346496626956	0.265846174544642	0.265846174544642	TRUE	0.157045759758267	No
EHI_037920	3	4	46	28	55	2	4	85	23	79	27.41	3	62	14.138	3.822	4.56	5.10637139866065e-06	0.000125629829667049	1e-08	0.474660213671317	0.373353335884519	0.373353335884519	TRUE	0.822608486140153	No
EHI_038030	0	0	8	0	0	0	0	15	0	0	1.65	0	5	4.685	2.228	1.723	0.0849377066977513	NA	10	3.3969509360747	6.19931548335794	6.19931548335794	TRUE	1.80990339291469	No
EHI_038130	341	337	455	520	263	283	318	843	432	376	387.1	300	550	1.785	0.836	1.478	0.139279061384514	0.313891788178713	0.0755418086590136	0.3010910635507	0.19982834970523	0.19982834970523	TRUE	1.21924960570621	No
EHI_038140	382	649	2177	200	24	317	612	4033	166	34	668.61	464	1411	2.71	1.438	1.498	0.134139062603527	0.306027518334438	1.4342164127315	0.295522424445781	0.735094374044608	0.735094374044608	TRUE	8.19656250941457	No
EHI_038150	8	3	6	28	5	7	3	11	23	7	7.96	5	14	2.55	1.35	1.377	0.168453357639887	0.353844246001032	1e-08	0.931081520539411	0.637040001205276	0.637040001205276	TRUE	0.202513462246735	No
EHI_038160	8554	5695	1496	2665	2030	7106	5367	2771	2213	2904	4049.15	6236	2629	0.439	-1.187	-2.097	0.0360152967413778	0.129080437867377	0.0912711004220652	0.289129421355297	0.203016407512949	0.203016407512949	TRUE	0.116938844761737	No
EHI_038270	244	311	113	549	173	203	293	209	456	247	254.67	248	304	1.219	0.285	0.463	0.643377976467432	0.790424031268247	0.155650169166181	0.307968739243779	0.241851783230759	0.241851783230759	TRUE	1.04783126673325	No
EHI_038280	1753	631	782	860	902	1456	595	1449	714	1290	1145.35	1026	1151	1.115	0.157	0.249	0.803706537391526	0.892324775967269	0.199732519485566	0.29233510396733	0.257196159990774	0.257196159990774	TRUE	0.665252554765088	No
EHI_038300	365	146	14	25	5	303	138	26	21	7	95.46	220	18	0.097	-3.361	-4.781	1.74452079448745e-06	5.21918659963249e-05	0.223866283455298	0.341499301650618	0.300973543444521	0.300973543444521	TRUE	0.548636035676069	No
EHI_038330	1570	2415	3822	2462	1668	1304	2276	7081	2044	2386	3526.49	1790	3837	2.036	1.026	1.563	0.117957925365244	0.282800073430541	0.308452419161357	0.289316822190609	0.282978141841222	0.282978141841222	TRUE	3.30966578836566	No
EHI_038340	145	88	94	95	113	120	83	174	79	162	141.99	102	138	1.324	0.405	0.599	0.548845426134802	0.725011368794257	0.249916810810007	0.323922188792697	0.293290394194442	0.293290394194442	TRUE	0.764722235654473	No
EHI_038440	0	0	3	4	1	0	0	6	3	1	2020-07-02	0	3	5.193	2.377	1.792	0.0731125184850905	NA	1e-08	2.76707236239044	1.97829735730497	1.97829735730497	TRUE	0.0379467187880772	No
EHI_038540	203	118	19	157	92	169	111	35	130	132	117.26	140	99	0.727	-0.459	-0.696	0.486322766782506	0.677814248411435	0.197842796507755	0.331526918379957	0.277353217459089	0.277353217459089	TRUE	1.29373624045451	No
EHI_038550	36	6	1	6	14	30	6	2	5	20	15.55	18	9	0.553	-0.855	-0.909	0.363091150918383	0.571652622334819	0.578131757971101	0.617200146057997	0.603146974719433	0.603146974719433	TRUE	1.39555153118451	No
EHI_038560	219	303	94	725	226	182	286	174	602	323	335.78	234	366	1.52	0.604	0.877	0.380638039192944	0.587376310221576	0.327147064916078	0.303112565151295	0.313074891613058	0.313074891613058	TRUE	0.192732063758567	No
EHI_038570	550	922	764	3101	868	457	869	1415	2575	1242	1404.44	663	1744	2.492	1.317	2.143	0.0321273908456804	0.119242427493462	0.18394343424585	0.291510462791772	0.243226412532144	0.243226412532144	TRUE	1.0520953431992	No
EHI_038580	27912	66088	94752	116274	38826	23188	62281	175535	96541	55543	75535.04	42734	109206	2.42	1.275	2.005	0.0449513338050526	0.150020190559819	0.231550591629581	0.287932781384683	0.263756893787774	0.263756893787774	TRUE	0.115088851802709	No
EHI_038590	886	1079	308	596	296	736	1017	571	495	423	717.03	876	496	0.58	-0.785	-1.391	0.164106131835117	0.348287757547328	0.0795314414930983	0.295005313187079	0.200228856057744	0.200228856057744	TRUE	0.095473232427591	No
EHI_038600	623	303	415	1013	675	518	286	769	841	966	621.59	402	859	2.053	1.038	1.692	0.0907331465324849	0.23798379099419	0.169622684950909	0.29610172123136	0.241194823512181	0.241194823512181	TRUE	0.0699571707190593	No
EHI_038610	1	4	393	259	59	1	4	728	215	84	126.24	2	342	82.02	6.358	7.419	1.17961369490425e-13	3.16915015272975e-11	0.514003390143477	0.328420132134562	0.396601461974887	0.396601461974887	TRUE	0.10881895601093	No
EHI_038620	45086	87666	153370	193024	62568	37455	82616	284129	160266	89508	123309.23	60036	177968	2.78	1.475	2.318	0.0204527140406631	0.0872471602757153	0.233057012279555	0.287906520769956	0.264168194824241	0.264168194824241	TRUE	0.0993229971407675	No
EHI_038630	83	100	17	103	76	69	94	31	86	109	82.67	82	75	0.931	-0.104	-0.16	0.873000627816838	0.933456772543468	0.131179395552155	0.349794415120176	0.261619356218887	0.261619356218887	TRUE	0.352520765415029	No
EHI_038640	23	27	0	48	26	19	25	0	40	37	27.35	22	26	1.143	0.193	0.217	0.828020257953299	0.907646754813562	0.76020260853893	0.475051490952977	0.549479668553481	0.549479668553481	TRUE	1.58899907923625	No
EHI_038650	35	56	55	132	62	29	53	102	110	89	65.74	41	100	2.341	1.227	2020-01-02	0.0444113708964831	0.148809459969106	0.0306402275838264	0.365750128358287	0.222288717553474	0.222288717553474	TRUE	0.0448138157807805	No
EHI_038660	49	86	5	100	52	41	81	9	83	74	58.78	61	55	0.928	-0.108	-0.14	0.888532355456646	0.941817654134705	0.422482676617416	0.374970053829297	0.392888375990895	0.392888375990895	TRUE	1.7170595919343	No
EHI_038670	24	31	4	59	25	20	29	7	49	36	27.59	24	31	1.247	0.319	0.409	0.682834257173484	0.817004772121797	0.241479065462358	0.473423172583748	0.387275137278517	0.387275137278517	TRUE	0.206645944303776	No
EHI_038680	251	229	154	605	290	209	216	285	502	415	271.98	212	401	1.847	0.885	1.619	0.105435315245033	0.262328688587984	0.0375353295194006	0.30668958044217	0.184315162684538	0.184315162684538	TRUE	0.0730140282673859	No
EHI_038690	1227	634	4828	1320	1509	1019	597	8944	1096	2159	2421-09-01	808	4066	4.328	2.114	2.729	0.00635943519119043	0.037054813084957	0.647120093406066	0.289978969837374	0.418766422959934	0.418766422959934	TRUE	0.686902190025308	No
EHI_038800	1625	1177	549	1080	644	1350	1109	1017	897	921	1012.92	1230	945	0.777	-0.364	-0.697	0.485554020114843	0.677230341195352	0.0253865447902647	0.29291951211582	0.168858849007568	0.168858849007568	TRUE	0.0259075858483607	No
EHI_038810	272	182	91	907	191	226	172	169	753	273	276.51	199	398	1.929	0.948	1.434	0.151663329771796	0.330729465718269	0.253948103863912	0.306380978138384	0.284265248078146	0.284265248078146	TRUE	0.511652685891132	No
EHI_038820	352	457	175	704	185	292	431	324	585	265	350.29	362	391	1.081	0.113	0.194	0.845790651508903	0.917656556152095	0.102761101945818	0.30248086198809	0.211729913808665	0.211729913808665	TRUE	0.790684328442301	No
EHI_038830	143	93	31	389	197	119	88	57	323	282	148.11	104	221	2.038	1.027	1.467	0.142387330766365	0.318145211940217	0.321515705370994	0.322432266313698	0.322020384287258	0.322020384287258	TRUE	0.637496316265534	No
EHI_038840	235	114	12	51	47	195	107	22	42	67	91.5	151	44	0.314	-1.671	-2.602	0.00926826439248044	0.0490546081892001	0.120377598266865	0.343816644896141	0.254029517345303	0.254029517345303	TRUE	0.422498816673756	No
EHI_038850	82	115	71	417	150	68	108	132	346	215	160.87	88	231	2.48	1.31	2.065	0.0389036677210957	0.135927817746094	0.167050065615208	0.319690422724413	0.254146955143958	0.254146955143958	TRUE	0.0868861650712723	No
EHI_038860	7320	28855	32894	44700	12081	6081	27193	60939	37114	17283	29501.52	16637	38445	2.164	1.114	1.534	0.12510301549196	0.293436387534507	0.429459201002114	0.288038545196874	0.359022330876225	0.359022330876225	TRUE	0.0696244806937022	No
EHI_038870	711	367	81	341	305	591	346	150	283	436	407.52	468	290	0.637	-0.651	-1.01	0.312709934242486	0.520588988310735	0.218966545812527	0.300428308025209	0.269186878789254	0.269186878789254	TRUE	0.216349263095634	No
EHI_038880	706	715	534	1109	377	587	674	989	921	539	809.15	630	816	1.279	0.355	0.62	0.535284203811295	0.715121340006173	0.0991396278897584	0.294192444702457	0.207018976341857	0.207018976341857	TRUE	0.517006109739249	No
EHI_038890	1361	354	82	143	275	1131	334	152	119	393	475.53	732	221	0.332	-1.592	-2.182	0.0291255618842096	0.111180356007556	0.455700921340002	0.298631506979819	0.360049657703406	0.360049657703406	TRUE	2.4411567140916	No
EHI_038900	107	107	128	180	63	89	101	237	149	90	114.63	95	159	1.629	0.704	1.126	0.260140921209949	0.464628772053351	0.12799849805463	0.332527974737591	0.244855982823249	0.244855982823249	TRUE	0.0817445423132937	No
EHI_038910	20	2	4	22	19	17	2	7	18	27	14.19	10	17	1.745	0.803	0.876	0.38124119905079	0.588036861505254	0.41619177030287	0.648590163021552	0.563395048904538	0.563395048904538	TRUE	0.0697374854092217	No
EHI_038920	493	375	129	224	357	410	353	239	186	511	387.56	382	312	0.823	-0.28	-0.472	0.636866726657846	0.786307972352467	0.122361604476127	0.301075534238375	0.222811449751544	0.222811449751544	TRUE	1.71177404893144	No
EHI_038930	809	500	160	247	440	672	471	296	205	629	531.3	572	377	0.676	-0.565	-0.898	0.368934539586315	0.576737536293653	0.208787506610793	0.297501339834903	0.254506824595609	0.254506824595609	TRUE	1.35475126604436	No
EHI_038940	460	165	462	163	250	382	155	856	135	358	375.76	268	450	1.603	0.681	0.947	0.343682132494105	0.552565180825052	0.413199355446385	0.301490263943019	0.3474472286648	0.3474472286648	TRUE	0.214177793861286	No
EHI_038950	111	120	269	175	70	92	113	498	145	100	149.95	102	248	2.279	1.189	1.719	0.0855720656693836	0.229074032547597	0.29885824244251	0.322007506582882	0.312341656343223	0.312341656343223	TRUE	1.02828795012677	No
EHI_038960	525	285	5446	1695	722	436	269	10089	1407	1033	1809.77	352	4176	9.226	3.206	3.858	0.00011445439813419	0.00163997096876691	0.853514194030115	0.290693994497424	0.498326610637669	0.498326610637669	TRUE	4.30830763629106	No
EHI_038970	303	217	47	23	5	252	204	87	19	7	115.86	228	38	0.191	-2.391	-3.143	0.00167445006435049	0.0135580998881375	0.477043859552899	0.33205578132051	0.384642909007945	0.384642909007945	TRUE	3.55745940152358	No
EHI_038980	63	73	4	209	50	52	69	7	174	72	64.46	60	84	1.363	0.447	0.546	0.585135606689394	0.751130808874283	0.630260775627489	0.367294866110426	0.466786699203668	0.466786699203668	TRUE	0.104445483545442	No
EHI_038990	124	251	189	229	81	103	237	350	190	116	173.75	170	219	1.27	0.345	0.515	0.606821696714347	0.765942767244269	0.25754331549599	0.317331715713603	0.292192029229811	0.292192029229811	TRUE	0.179302882540395	No
EHI_039000	142	259	996	692	308	118	244	1845	575	441	660.12	181	954	4.703	2.234	3.316	0.000913805316962095	0.00834476330574563	0.3005516782736	0.295620851916601	0.297722482012892	0.297722482012892	TRUE	1.94207629580509	No
EHI_039010	37912	40001	119820	81364	32524	31496	37697	221975	67556	46528	69068.32	34596	112020	3.018	1.594	2.447	0.0144077893271029	0.0677423290272921	0.299212795059498	0.28793912756459	0.27854017948879	0.27854017948879	TRUE	0.955367786229669	No
EHI_039020	3919	8433	13246	3292	796	3256	7947	24539	2733	1139	9265.21	5602	9470	1.588	0.667	0.795	0.426536750751472	0.628390894148336	0.769868170545296	0.288417587073229	0.512496889757378	0.512496889757378	TRUE	7.84498742244605	No
EHI_039030	20	8	43	26	30	17	8	80	22	43	31.56	12	48	3.36	1.749	2.073	0.0381940841443137	0.13416870614816	0.498746586704923	0.450082673526729	0.46881296259018	0.46881296259018	TRUE	0.0866007430521691	No
EHI_039040	732	716	514	1172	992	608	675	952	973	1419	853.67	642	1115	2020-07-01	0.765	1.409	0.158711814571843	0.341717551713988	0.0544357596379472	0.293862405467828	0.184174316498998	0.184174316498998	TRUE	0.33829418464999	No
EHI_039050	44	58	6	129	47	37	55	11	107	67	54.86	46	62	1.331	0.413	0.522	0.601677082902047	0.761793992263952	0.484042175783088	0.381192211512518	0.421269910629367	0.421269910629367	TRUE	0.11232923293327	No
EHI_039060	810	871	1374	1854	608	673	821	2545	1539	870	1194.33	747	1651	2.13	1.091	1.886	0.0593040844623693	0.179921208658493	0.108083382452924	0.292151773656801	0.212167335564305	0.212167335564305	TRUE	0.08552310065426	No
EHI_039070	1636	2354	4247	4254	2132	1359	2218	7868	3532	3050	3466.88	1788	4817	2.561	1.357	2.299	0.0214867216702166	0.0900565155057785	0.153406439457557	0.289341785266472	0.222600291735701	0.222600291735701	TRUE	1.8627582870853	No
EHI_039080	569	825	144	338	156	473	777	267	281	223	413.29	625	257	0.428	-1.225	-2.18	0.0292610583115587	0.111475835592504	0.0717642558064892	0.300253022346988	0.197170897113046	0.197170897113046	TRUE	0.070857999668622	No
EHI_039180	681	1358	276	712	445	566	1280	511	591	637	898.09	923	580	0.642	-0.64	-1.066	0.286422613073035	0.493511257160449	0.141000282359875	0.293565818951077	0.230360628712688	0.230360628712688	TRUE	0.0601124267511423	No
EHI_039190	9434	5452	651	1417	2623	7837	5138	1206	1177	3752	4021-02-01	6488	2045	0.337	-1.568	-2.454	0.0141165268513851	0.0667701778854421	0.269284846715456	0.289138268150473	0.266358980662115	0.266358980662115	TRUE	3.21150300027038	No
EHI_039200	283	262	217	622	214	235	247	402	516	306	339.25	241	408	1.66	0.731	1.363	0.173011339029284	0.359388114821633	0.02960211077924	0.302956839940393	0.177162971495155	0.177162971495155	TRUE	0.0820057476518452	No
EHI_039210	365	324	268	862	369	303	305	496	716	528	485.4	304	580	1.857	0.893	1.684	0.0920924350550351	0.240209258270735	0.0285071501835772	0.298412689584931	0.173319171662727	0.173319171662727	TRUE	0.248564225178595	No
EHI_039320	12	11	11	20	8	10	10	20	17	11	14.81	10	16	1.502	0.587	0.719	0.47243908835072	0.667080248086724	1e-08	0.633665311938631	0.395440564954256	0.395440564954256	TRUE	0.0992757243940429	No
EHI_039330	7818	3014	2024	2052	2939	6495	2840	3750	1704	4204	4180.23	4668	3219	0.704	-0.506	-0.809	0.418715482357303	0.621984416068301	0.192239733171669	0.289089773209081	0.254380470634332	0.254380470634332	TRUE	1.0332029764634	No
EHI_039340	16	25	456	139	49	13	24	845	115	70	146.94	18	343	13.818	3.789	4.578	4.68947545548393e-06	0.000117311504042113	0.690082261175077	0.322708539015991	0.469014131649111	0.469014131649111	TRUE	2.07692909441836	No
EHI_039350	1424	1269	644	4171	2927	1183	1196	1193	3463	4187	2252.49	1190	2948	2.362	1.24	2020-03-02	0.0423621732013618	0.144100043710786	0.175560506360818	0.29013796440723	0.24032791821588	0.24032791821588	TRUE	0.314507807969743	No
EHI_039360	215	134	5	69	58	179	126	9	57	83	76.63	152	50	0.36	-1.474	-2.044	0.040981513842056	0.140542424161434	0.309804333913966	0.354680216572258	0.33847975042399	0.33847975042399	TRUE	0.467850244957198	No
EHI_039470	107	57	3	27	10	89	54	6	22	14	28.95	72	14	0.235	-2.092	-2.716	0.00660557833737383	0.0381482088589608	0.199218701461993	0.464734148316011	0.368577742980543	0.368577742980543	TRUE	0.357180419595736	No
EHI_039480	1497	1395	401	1141	817	1244	1315	743	947	1169	1170.31	1280	953	0.755	-0.406	-0.709	0.478273066070519	0.671607789867949	0.102282981866338	0.292239756476238	0.20752778021803	0.20752778021803	TRUE	0.152404754247207	No
EHI_039490	49	50	32	125	23	41	47	59	104	33	67.8	44	65	1.449	0.535	0.755	0.450268897674543	0.648489557463508	0.258029588266453	0.363383905285716	0.319150905105667	0.319150905105667	TRUE	0.215448504544194	No
EHI_039590	2733	2835	513	373	309	2270	2672	950	310	442	1299.16	2471	567	0.248	-2.01	-3.276	0.0010546787886896	0.0093645889631119	0.191773536351826	0.291805889403995	0.242230468227639	0.242230468227639	TRUE	1.97400399102431	No
EHI_039600	196	202	179	196	179	163	190	332	163	256	263.39	176	250	1.388	0.473	0.841	0.40015150329668	0.605865097360719	0.0567715739500541	0.30730303261646	0.195006992991476	0.195006992991476	TRUE	0.138610131371082	No
EHI_039610	13712	10466	1871	112	85	11391	9863	3466	93	122	4237.85	10627	1227	0.154	-2.701	-2.934	NA	NA	1.22906149546569	0.289073121140167	0.653962118297643	0.653962118297643	TRUE	15.0532233474517	No
EHI_039710	23	10	16	18	19	19	9	30	15	27	21.59	14	24	1.566	0.647	0.797	0.425502003965136	0.627348086847072	0.249161984865923	0.525028910531253	0.412811075455982	0.412811075455982	TRUE	0.375355182459829	No
EHI_039720	0	0	0	1	1	0	0	0	1	1	0.37	0	1	1.584	0.663	0.558	0.577124903366755	NA	1e-08	14.1012410103281	10	10	TRUE	0.0352273571001509	No
EHI_039820	1369	1453	915	2234	885	1137	1369	1695	1855	1266	1448.32	1253	1605	1.268	0.343	0.64	0.522241891819014	0.705620130034682	0.0467010641173508	0.291400007746775	0.179690821725565	0.179690821725565	TRUE	0.204860196903948	No
EHI_039830	1799	1350	1616	1786	903	1495	1272	2994	1483	1292	1657.92	1384	1923	1.369	0.453	0.79	0.429418986934099	0.630960636555271	0.117724286322626	0.290953097082682	0.208920248892219	0.208920248892219	TRUE	1.4189279826219	No
EHI_039840	103	106	74	183	67	86	100	137	152	96	108.72	93	128	1.358	0.442	0.678	0.497963325713335	0.686683869804356	0.181626410787509	0.334957134500827	0.269351229764451	0.269351229764451	TRUE	0.234726129503696	No
EHI_039850	663	212	334	240	367	551	200	619	199	525	366.51	376	448	1.182	0.242	0.343	0.731527026336258	0.848903285570938	0.373102192445473	0.301834306015174	0.331227611785027	0.331227611785027	TRUE	0.437835464314324	No
EHI_039860	3918	3351	1486	1260	916	3255	3158	2753	1046	1310	2432.88	3206	1703	0.552	-0.858	-1.321	0.186659250446537	0.376598634912635	0.259124527390053	0.289969435428228	0.276873022185008	0.276873022185008	TRUE	1.73322622622533	No
EHI_039960	0	0	1	1	0	0	0	2	1	0	0.45	0	1	1.556	0.638	0.536	0.591698611818428	NA	1e-08	11.7041315882643	10	10	TRUE	0.0329497385473336	No
EHI_040060	0	0	4	0	0	0	0	7	0	0	1.27	0	2	2.93	1.551	1.179	0.238444671108901	NA	10	4.32144016238443	5.17557139294352	5.17557139294352	TRUE	0.951048964549739	No
EHI_040260	705	163	60	177	323	586	154	111	147	462	327.98	370	240	0.672	-0.572	-0.764	0.444807008250771	0.644284293921997	0.499668259788318	0.303475004917558	0.382952082120583	0.382952082120583	TRUE	3.48504919221652	No
EHI_040270	161	135	56	48	48	134	127	104	40	69	94.95	130	71	0.556	-0.846	-1.372	0.17004087359803	0.356009827780912	0.0886400826110981	0.341786824564321	0.234152629785581	0.234152629785581	TRUE	0.200051789007838	No
EHI_040280	686	904	380	714	286	570	852	704	593	409	600.31	711	569	0.809	-0.306	-0.532	0.594412890751249	0.756776453555258	0.0924753183312219	0.296393619488003	0.207778655860214	0.207778655860214	TRUE	0.207983559088483	No
EHI_040290	520	610	152	144	113	432	575	282	120	162	416.81	504	188	0.39	-1.357	-2.202	0.0276612614112285	0.107158998276379	0.165749831409094	0.300148409998102	0.241792533588096	0.241792533588096	TRUE	0.940880676329193	No
EHI_040300	2871	1474	4246	2050	1597	2385	1389	7866	1702	2285	3195.59	1887	3951	1.969	0.978	1.331	0.183235636512517	0.372310252123618	0.506053708067157	0.289467157989528	0.368518441429929	0.368518441429929	TRUE	2.70993309787625	No
EHI_040310	6733	4464	9558	8145	3411	5593	4207	17707	6763	4880	8122.72	4900	9783	1.917	0.939	1.482	0.138382082509156	0.312838524797289	0.250601949130577	0.288495310827518	0.261357608999681	0.261357608999681	TRUE	1.12115811325128	No
EHI_040320	568	686	782	1564	750	472	646	1449	1299	1073	1136.76	559	1274	2.194	1.133	2.066	0.0388299423343172	0.135763304366706	0.0607164962251404	0.292368890027064	0.188392911334953	0.188392911334953	TRUE	0.112875031366897	No
EHI_040330	38	67	6	120	41	32	63	11	100	59	62.35	48	57	1.173	0.231	0.278	0.781243550836193	0.878554276729313	0.648597625923481	0.369982281199373	0.479491538493507	0.479491538493507	TRUE	0.130858891769276	No
EHI_040340	1017	826	1203	1907	1235	845	778	2229	1583	1767	1469.85	812	1860	2.214	1.147	2.198	0.0279155303907694	0.107786524788504	0.0287704022100419	0.29134822335853	0.169141059169059	0.169141059169059	TRUE	0.179986304879681	No
EHI_040350	409	250	21	235	212	340	236	39	195	303	281.85	288	179	0.643	-0.637	-0.916	0.359907617013112	0.568226116394901	0.33920014279523	0.306029972239737	0.31927568426817	0.31927568426817	TRUE	0.368350700205124	No
EHI_040360	2288	1763	1336	3408	2282	1901	1661	2475	2830	3265	2827.84	1781	2857	1.569	0.65	1.206	0.227829722371496	0.426958239483301	0.052789927194716	0.289675508797508	0.181851452388535	0.181851452388535	TRUE	0.0944517611461509	No
EHI_040370	1003	578	1389	1337	425	833	545	2573	1110	608	1046.02	689	1430	1.993	0.995	1.549	0.121451126526328	0.288293511685486	0.2466175976358	0.292759594356552	0.269017023233172	0.269017023233172	TRUE	0.254239121307996	No
EHI_040380	386	182	30	250	176	321	172	56	208	252	206.18	246	172	0.716	-0.483	-0.723	0.469731427479334	0.664900133332971	0.256205281993557	0.312696304206335	0.289488784614954	0.289488784614954	TRUE	0.846130190982057	No
EHI_040390	36	59	8	114	31	30	56	15	95	44	63.03	43	51	1.185	0.244	0.315	0.752763608278401	0.862221857614208	0.444076150108508	0.369087585003793	0.398902291466027	0.398902291466027	TRUE	0.298472869839843	No
EHI_040400	3905	6005	1067	3869	1647	3244	5659	1977	3212	2356	3114.69	4452	2515	0.58	-0.785	-1.435	0.151228822310324	0.330157121744609	0.0677481307095971	0.289508772295594	0.18824511565876	0.18824511565876	TRUE	0.357601574515041	No
EHI_040410	1010	476	224	710	979	839	449	415	590	1401	863.16	644	802	1.225	0.293	0.467	0.640384599067945	0.788621774778118	0.196950075534376	0.293796515583664	0.254363668391156	0.254363668391156	TRUE	1.24397833360675	No
EHI_040420	9905	13455	12749	7900	7279	8229	12680	23618	6559	10413	11501.79	10454	13530	1.278	0.354	0.567	0.570910406357087	0.742257331049853	0.220298918057887	0.288310133884421	0.252747691483695	0.252747691483695	TRUE	0.455026515397643	No
EHI_040430	346	114	98	39	48	287	107	182	32	69	124.44	197	94	0.504	-0.988	-1.34	0.18024949192706	0.368705866462038	0.412517065060455	0.329006429119762	0.363121707855269	0.363121707855269	TRUE	0.873566941311143	No
EHI_040440	3233	3503	2118	1346	1046	2686	3301	3924	1118	1496	2414.97	2994	2179	0.741	-0.432	-0.704	0.481150065071341	0.674121444241857	0.181204830825264	0.289985037755552	0.242770863406327	0.242770863406327	TRUE	2.37321388352372	No
EHI_040450	661	862	171	444	238	549	812	317	369	340	598.71	680	342	0.517	-0.953	-1.705	0.0882095976192305	0.234035063167909	0.0730170520340121	0.296416415774994	0.195145786641868	0.195145786641868	TRUE	0.0270398379871776	No
EHI_040460	1223	1748	56	795	305	1016	1647	104	660	436	890.67	1332	400	0.328	-1.609	-2.265	0.0235343991653942	0.0958573632470407	0.405485998874953	0.293613270021272	0.339282193426297	0.339282193426297	TRUE	0.7732601602152	No
EHI_040470	256	180	111	179	77	213	170	206	149	110	154.1	192	155	0.818	-0.29	-0.513	0.60812270593792	0.766674078729617	0.0390015622897906	0.321088219351273	0.196586937913622	0.196586937913622	TRUE	0.149922880165851	No
EHI_040480	198	215	18	66	58	164	203	33	55	83	116.6	184	57	0.331	-1.594	-2.651	0.00802647973038438	0.0439363089723934	0.0527066357063036	0.331773644766618	0.21998496938486	0.21998496938486	TRUE	0.439021687906267	No
EHI_040580	28	55	16	53	30	23	52	30	44	43	43.84	38	39	1.035	0.05	0.068	0.94584002401902	0.973524560772928	0.251058909094926	0.40465108648553	0.339806701531282	0.339806701531282	TRUE	0.115819190933986	No
EHI_040590	379	491	244	674	320	315	463	452	560	458	425.21	389	490	1.249	0.321	0.581	0.561298954998046	0.734742629359653	0.058151545772948	0.299905799720939	0.19001323179429	0.19001323179429	TRUE	0.0917802131994421	No
EHI_040600	637	1112	152	2998	2259	529	1048	282	2489	3232	1405	788	2001	2.352	1.234	1.661	0.0967997463649843	0.248198318938888	0.504517180239642	0.291509003924394	0.378064807230506	0.378064807230506	TRUE	0.242643422978439	No
EHI_040610	38	50	5	95	30	32	47	9	79	43	49.29	40	44	1.109	0.149	0.185	0.853320567674862	0.922399226327869	0.504681979974047	0.391731969039111	0.435797800797178	0.435797800797178	TRUE	0.127318871885451	No
EHI_040620	85	80	1	28	14	71	75	2	23	20	37.5	73	15	0.25	-1.998	-2.357	0.0184434146148745	0.0809906467870576	0.601221070609965	0.424384217826288	0.484821076436073	0.484821076436073	TRUE	0.814281615712285	No
EHI_040630	527	716	554	1205	598	438	675	1026	1001	855	736.58	556	961	1.677	0.746	1.184	0.236333965488125	0.436621394361434	0.205450850522401	0.294815824011405	0.25658476408528	0.25658476408528	TRUE	0.0542430573492793	No
EHI_040640	28	4	1564	586	141	23	4	2897	487	202	493.28	14	1195	51.102	5.675	6.572	4.95097267312951e-11	6.85633153795348e-09	0.881545510925293	0.298244204488176	0.524837040851223	0.524837040851223	TRUE	0.559573301932253	No
EHI_040650	1531	486	156	307	531	1272	458	289	255	760	647.17	865	435	0.526	-0.927	-1.373	0.169774868736693	0.355674643128508	0.306917865387579	0.295776065601797	0.300470523447966	0.300470523447966	TRUE	2.42563277435299	No
EHI_040660	26798	49636	68650	85034	31977	22263	46777	127179	70603	45745	56936.29	34520	81176	2.25	1.17	1.931	0.0534474673345753	0.167983113875842	0.174269118461414	0.287954922612941	0.236265368520833	0.236265368520833	TRUE	0.154858508181576	No
EHI_040670	133	95	37	63	74	110	90	69	52	106	81.77	100	76	0.766	-0.385	-0.638	0.523752607337699	0.706808195134348	0.0545369998800002	0.35047899818912	0.222426211296284	0.222426211296284	TRUE	0.349586750825659	No
EHI_040680	168	154	34	186	116	140	145	63	154	166	148.62	142	128	0.904	-0.145	-0.238	0.812264095051948	0.897308848255911	0.112503025453028	0.322313433189503	0.233679944693423	0.233679944693423	TRUE	0.864809044822396	No
EHI_040690	182	75	52	63	158	151	71	96	52	226	116.69	111	125	1.115	0.156	0.206	0.836598047500977	0.912103041318125	0.475219929669564	0.331742263681603	0.389427568409537	0.389427568409537	TRUE	0.421393922267945	No
EHI_040700	2506	1703	576	1121	1058	2082	1605	1067	931	1514	1504.87	1844	1171	0.649	-0.623	-1.066	0.286606461422272	0.493651057351632	0.119467266178807	0.291267172334101	0.217577171504279	0.217577171504279	TRUE	0.390999016639754	No
EHI_040800	87707	130470	221779	199405	84068	72863	122954	410862	165565	120265	160688.91	97908	232231	2.265	1.18	1.919	0.0550222531891991	0.171567763948587	0.20805873134278	0.287896862269705	0.244354454075453	0.244354454075453	TRUE	0.684274289228116	No
EHI_040810	68	73	10	42	18	56	69	19	35	26	44.95	62	27	0.454	-1.139	-1.57	0.116477310859341	0.280265851989068	0.227222879994963	0.401772055433832	0.329508286115579	0.329508286115579	TRUE	0.278545737214275	No
EHI_040820	927	738	284	272	129	770	695	526	226	185	494.59	732	312	0.446	-1.166	-1.884	0.0596077840808062	0.180421668219349	0.176355594658999	0.29821661626596	0.245867800898858	0.245867800898858	TRUE	1.91168602125398	No
EHI_040830	20665	24335	36376	45524	16216	17168	22933	67389	37798	23198	32480.09	20050	42795	2.052	1.037	1.719	0.0855687522924815	0.229074032547597	0.167281354558666	0.288022630337946	0.233958152820829	0.233958152820829	TRUE	0.150221400610895	No
EHI_040840	29	65	6	198	75	24	61	11	164	107	86.77	42	94	2.036	1.026	1.238	0.215643128535922	0.412462348213901	0.688148588051826	0.346872386976269	0.47860789152598	0.47860789152598	TRUE	0.160532032480019	No
EHI_040850	201	152	60	115	219	167	143	111	95	313	156.34	155	173	1.111	0.151	0.219	0.826576982312953	0.90714705061954	0.300930421763016	0.320614082782622	0.312410154491213	0.312410154491213	TRUE	2.53723271347242	No
EHI_040950	0	0	0	1	0	0	0	0	1	0	0.17	0	0	1.322	0.403	0.339	0.734452113210831	NA	1e-08	30.8648516822923	10	10	TRUE	0.0697419018262603	No
EHI_041050	305	334	345	471	343	253	315	639	391	491	527.42	284	507	1.73	0.79	1.362	0.173246368799115	0.35966799852231	0.105351119253179	0.297572388650295	0.211943442578998	0.211943442578998	TRUE	0.170724163872647	No
EHI_041060	35	13	4	12	14	29	12	7	10	20	17.23	20	12	0.634	-0.657	-0.811	0.417119891584626	0.620712474095079	0.0982108690326849	0.584983906309631	0.397834560555936	0.397834560555936	TRUE	0.430768076070767	No
EHI_041070	408	114	81	180	239	339	107	150	149	342	239.81	223	214	0.959	-0.061	-0.083	0.933774794008626	0.967630703380226	0.442651993993885	0.30921470089407	0.363568846814417	0.363568846814417	TRUE	1.44110112373305	No
EHI_041170	0	0	0	0	0	0	0	0	0	0	0.07	0	0	1	0	0	1	NA	1e-08	73.2116098766734	10	10	TRUE	0.0534111482079874	No
EHI_041270	1	0	1	0	0	1	0	2	0	0	0.67	0	1	1.036	0.051	0.04	0.967976964212137	NA	1e-08	7.88543894227566	6.78305252982508	6.78305252982508	TRUE	0.377163349602957	No
EHI_041465	570	24	2412	157	83	474	23	4468	130	119	738.56	248	1572	3.625	1.858	1.474	NA	NA	2.00854433331725	0.294797150019787	0.948355892059772	2.00854433331725	TRUE	15.4446654087825	No
EHI_041470	3	4	21	15	5	2	4	39	12	7	10.88	3	19	4.632	2.212	2.312	0.0207617156980597	0.0881175756625705	0.276560719083866	0.75833300642916	0.563527214712596	0.563527214712596	TRUE	0.375699905758371	No
EHI_041480	119	44	148	3	5	99	41	274	2	7	62.15	70	94	1.309	0.389	0.385	0.699958619447235	0.826379340396793	1.58486973397576	0.370246718266104	0.836100883005948	0.836100883005948	TRUE	11.3793511117003	No
EHI_041580	164	34	33650	1480	1315	136	32	62339	1229	1881	7840.27	84	21816	102.537	6.68	6.789	NA	NA	1.58629017688787	0.288518018014389	0.787391171969697	0.787391171969697	TRUE	16.1386212328732	Yes
EHI_041680	66	33	112	4	5	55	31	207	3	7	45.03	43	72	1.582	0.661	0.671	0.502425970703181	0.690443791760187	1.358154019799	0.401569053783362	0.77481247685039	0.77481247685039	TRUE	9.90294431536751	No
EHI_041780	30	25	28	9	10	25	24	52	7	14	17.96	24	24	1.007	0.01	0.012	0.990655100718586	0.99440437724157	0.340126910460845	0.572955335361154	0.478210901039147	0.478210901039147	TRUE	0.742059871157411	No
EHI_041880	60	20	19	15	23	50	19	35	12	33	26.88	34	27	0.797	-0.327	-0.39	0.696261334658859	0.82513264300595	0.461126737950403	0.478303190481196	0.471806897112197	0.471806897112197	TRUE	0.802644265227133	No
EHI_041890	68	105	48	91	44	56	99	89	76	63	153.33	78	76	0.968	-0.047	-0.069	0.944670725968683	0.972768253118998	0.240360061542666	0.32125678387858	0.286744401904881	0.286744401904881	TRUE	0.090196135078824	No
EHI_041900	361	311	24	178	112	300	293	44	148	160	213.25	296	117	0.419	-1.254	-1.96	0.0499419040084895	0.160965492932253	0.187343950269214	0.311873088055703	0.260879056819555	0.260879056819555	TRUE	1.26886699364225	No
EHI_041910	629	665	165	866	313	523	627	306	719	448	564.57	575	491	0.861	-0.215	-0.362	0.71721646709666	0.839303842016677	0.132104956594169	0.296933592525329	0.224819898953729	0.224819898953729	TRUE	0.3143095885499	No
EHI_041920	49	63	4	67	62	41	59	7	56	89	53.79	50	51	1.014	0.02	0.026	0.979141952339648	0.989032032413853	0.401117332316259	0.383052533884722	0.389649157147526	0.389649157147526	TRUE	0.165857648768046	No
EHI_041930	4	6	1	14	6	3	6	2	12	9	8.58	4	8	1.498	0.583	0.559	0.576316500798584	0.745609125997051	0.601028320548529	0.88430237082463	0.770387836514067	0.770387836514067	TRUE	0.24997816542879	No
EHI_041940	78	65	5	221	66	65	61	9	183	94	97.45	63	95	1.46	0.546	0.687	0.492313307207773	0.682166964965154	0.587646138750652	0.340405612355876	0.433875153060933	0.433875153060933	TRUE	0.100787686446125	No
EHI_041950	3353	3331	4926	2690	1968	2786	3139	9126	2233	2815	3492-05-01	2962	4725	1.553	0.635	0.957	0.338328899559149	0.546706617079039	0.328947850342427	0.289331138461114	0.290334255522781	0.290334255522781	TRUE	2.8666172967674	No
EHI_041960	401	705	258	617	299	333	664	478	512	428	520.59	498	473	0.949	-0.075	-0.132	0.894814544140331	0.946252814697207	0.0887050682496837	0.297699742339788	0.203912512330186	0.203912512330186	TRUE	0.0394343995537427	No
EHI_041980	1982	1482	267	440	702	1647	1397	495	365	1004	1264.72	1522	621	0.426	-1.231	-2.1	0.0357192255015799	0.128258849548977	0.136006606605216	0.291913209922971	0.218482023838263	0.218482023838263	TRUE	1.68442335784478	No
EHI_042090	754	488	173	485	506	626	460	320	403	724	582.2	543	482	0.891	-0.167	-0.291	0.771027661601689	0.872814361721607	0.0928890359236439	0.296658911953325	0.206085269071376	0.206085269071376	TRUE	1.09185923504904	No
EHI_042100	25	28	18	34	22	21	26	33	28	31	29.64	24	31	1.286	0.363	0.53	0.596265650227658	0.757825467842774	1e-08	0.460597540221082	0.272692409019284	0.272692409019284	TRUE	0.0238290475545199	No
EHI_042110	136	71	17	44	42	113	67	31	37	60	62.59	90	43	0.499	-1.002	-1.472	0.141018632999446	0.316338788024177	0.172867018996194	0.369662709805574	0.289449085090799	0.289449085090799	TRUE	0.417078078802317	No
EHI_042120	90	128	16	115	33	75	121	30	95	47	73.97	98	57	0.616	-0.698	-1.018	0.308741491382011	0.516414450720278	0.216169612101572	0.357077569837853	0.298695809671509	0.298695809671509	TRUE	0.712539907975028	No
EHI_042130	194	140	184	279	192	161	132	341	232	275	222.26	146	283	1.863	0.897	1.538	0.123985842227808	0.291557931378758	0.0872816550779649	0.310899852293733	0.211858088508877	0.211858088508877	TRUE	0.102090284804383	No
EHI_042140	491	559	99	1426	482	408	527	183	1184	690	554.33	468	686	1.436	0.522	0.782	0.433961832221669	0.635172130691155	0.285539661805662	0.29710106271118	0.292222494451972	0.292222494451972	TRUE	0.0617088370971144	No
EHI_042150	565	320	148	308	172	469	302	274	256	246	316.14	386	259	0.684	-0.549	-0.952	0.34120555565136	0.549904008381194	0.0895130931411377	0.304059699576754	0.208354512732703	0.208354512732703	TRUE	0.0141699703166864	No
EHI_042160	20	46	9	9	10	17	43	17	7	14	25.38	30	13	0.462	-1.113	-1.303	0.192643397713572	0.383601951005991	0.460567992977976	0.489580594976553	0.477491107021967	0.477491107021967	TRUE	0.340038439124103	No
EHI_042170	17595	23440	17284	6343	6937	14617	22090	32020	5267	9924	16279.35	18354	15737	0.868	-0.205	-0.299	0.764739661038531	0.869540195253985	0.346621342095191	0.288179499028468	0.312560215688263	0.312560215688263	TRUE	1.2019367164263	No
EHI_042180	121	100	52	129	97	101	94	96	107	139	132.8	98	114	1.158	0.212	0.359	0.71936257510303	0.840742850224517	0.0715539235376019	0.326418333388515	0.212647025691676	0.212647025691676	TRUE	0.165774351130334	No
EHI_042190	105	223	9	68	31	87	210	17	56	44	85.87	148	39	0.293	-1.769	-2.502	0.012349564758248	0.0603681598972144	0.278226514424367	0.347491396166159	0.319819612239866	0.319819612239866	TRUE	0.67747777925642	No
EHI_042200	55	83	5	36	9	46	78	9	30	13	39.99	62	17	0.317	-1.659	-2.314	0.0206438967024325	0.0877283974703497	0.137135578810595	0.415893791334037	0.309861433121621	0.309861433121621	TRUE	1.14774937343304	No
EHI_042210	911	495	76	405	448	757	466	141	336	641	537.24	612	373	0.629	-0.67	-1.032	0.301973219419608	0.509470768206933	0.229158490252115	0.297394959137951	0.273900268415951	0.273900268415951	TRUE	0.355584032400729	No
EHI_042220	82	54	11	159	28	68	51	20	132	40	56.54	60	64	1.087	0.12	0.159	0.873555142912238	0.933826693835754	0.367316384099665	0.37842317157383	0.37395135407857	0.37395135407857	TRUE	0.86241868936795	No
EHI_042230	80	107	54	163	103	66	101	100	135	147	111.8	84	127	1.497	0.582	1.011	0.311947133029298	0.519770012153629	0.0311987929473658	0.333658776912532	0.200328266654469	0.200328266654469	TRUE	0.156431235888567	No
EHI_042240	50	52	11	101	34	42	49	20	84	49	48.33	46	51	1.124	0.169	0.218	0.827815959749149	0.907646754813562	0.406658974975709	0.393792918001969	0.398972189714306	0.398972189714306	TRUE	0.112760632915646	No
EHI_042250	1936	1716	5894	5395	1862	1608	1617	10919	4479	2664	3854-02-01	1612	6021	3.47	1.795	2.877	0.00401653828820969	0.0262678475294648	0.216664564213967	0.289193438656083	0.252286101803813	0.252286101803813	TRUE	0.274027444829343	No
EHI_042260	525	562	2119	2535	857	436	530	3926	2105	1226	1486.92	483	2419	4.564	2.19	3.472	0.000516341150877308	0.00530681765855767	0.214107756766292	0.291308246624051	0.257764267849766	0.257764267849766	TRUE	0.102040671447398	No
EHI_042370	73674	45994	211168	100708	78572	61205	43344	391204	83617	112403	126430.69	52274	195741	3.408	1.769	2.563	0.0103696265730032	0.0532302580282716	0.408806808271368	0.287905495672517	0.318304951473861	0.318304951473861	TRUE	1.76799166654986	No
EHI_042470	0	0	36	2	0	0	0	67	2	0	8.81	0	23	19.969	4.32	3.451	0.000559288207913901	0.00565731814526162	2.85954486038686	0.86884065026701	1.37211870435996	1.37211870435996	TRUE	5.76120604767276	No
EHI_042570	32	50	1	86	39	27	47	2	71	56	41.83	37	43	1.158	0.211	0.246	0.80529860445393	0.893276313264215	0.715908781561255	0.410255677922822	0.513447242834017	0.513447242834017	TRUE	0.54495441723255	No
EHI_042580	507	678	113	517	326	421	639	209	429	466	474.14	530	368	0.707	-0.501	-0.87	0.384054836431543	0.590478266886221	0.0931441548990428	0.29866304846476	0.207977543226213	0.207977543226213	TRUE	0.768801400884982	No
EHI_042680	353	576	79	373	214	293	543	146	310	306	407.16	418	254	0.624	-0.681	-1.082	0.27910236558023	0.485727356371772	0.191503960016344	0.300439542278313	0.253688033397274	0.253688033397274	TRUE	0.705444221688198	No
EHI_042690	134	296	48	171	100	111	279	89	142	143	160.06	195	125	0.656	-0.608	-0.989	0.322554201809886	0.530989043249044	0.130037836432685	0.319852548666836	0.237517919069684	0.237517919069684	TRUE	0.275359931134925	No
EHI_042700	140	137	28	149	63	116	129	52	124	90	91.15	122	89	0.741	-0.433	-0.721	0.470915730738305	0.665804758552536	0.0532610138300129	0.344035702099851	0.220776240337997	0.220776240337997	TRUE	0.109207783429002	No
EHI_042710	64	61	11	63	32	53	57	20	52	46	49.25	55	39	0.738	-0.438	-0.6	0.548713037532002	0.725011368794257	0.26854669231029	0.391827621270302	0.34140184112645	0.34140184112645	TRUE	0.485085915211021	No
EHI_042720	33230	55894	69057	79801	25055	27606	52674	127933	66258	35843	58868.38	40140	76678	1.842	0.882	1.399	0.161811406735027	0.345320240617815	0.221670117098258	0.287951971334405	0.258299783497776	0.258299783497776	TRUE	0.15384022231712	No
EHI_042730	33	39	13	13	8	27	37	24	11	11	21.15	32	15	0.503	-0.991	-1.315	0.188587923938785	0.378896437671209	0.0414783091477759	0.529891346849074	0.339733602002197	0.339733602002197	TRUE	0.350481368300256	No
EHI_042740	59	108	9	7	9	49	102	17	6	13	39.31	76	12	0.175	-2.513	-3.483	0.00049614952788994	0.00515052288110167	0.118983472603585	0.418118714797019	0.302109312209135	0.302109312209135	TRUE	0.502222953421978	No
EHI_042840	0	4	2	1	1	0	4	4	1	1	1.39	2	2	2020-05-01	0.07	0.052	0.958247899442202	NA	1e-08	3.97376434133468	2.77094070822993	2.77094070822993	TRUE	0.150546228404648	No
EHI_042860	930	154	125610	4709	13291	773	145	232702	3910	19014	34058.59	459	85209	75.784	6.244	6.367	1.92778122589058e-10	2.04214061480059e-08	1.43482469853735	0.288015324747147	0.782348218311489	0.782348218311489	TRUE	1.40036664293122	No
EHI_042870	1786	1898	429	1642	653	1484	1789	795	1363	934	1235.49	1636	1031	0.643	-0.638	-1.199	0.230467110928386	0.429505479243855	0.0429947856115095	0.292008985429499	0.176464781055213	0.176464781055213	TRUE	0.479152939127882	No
EHI_042880	851	405	166	347	327	707	382	308	288	468	468.09	544	355	0.666	-0.586	-0.952	0.340938378531549	0.549732953884804	0.16223164464586	0.298802675411548	0.242599117090081	0.242599117090081	TRUE	0.435293300270204	No
EHI_042890	1751	1177	205	227	254	1455	1109	380	188	363	689.67	1282	310	0.262	-1.934	-3.114	0.00184583310018037	0.0146197382280206	0.184807421253042	0.295288592901916	0.247789134510028	0.247789134510028	TRUE	0.685267551676322	No
EHI_042900	721	840	231	848	402	599	792	428	704	575	815.36	696	569	0.825	-0.278	-0.45	0.652577055396698	0.797060155041266	0.180211550676212	0.294144227773679	0.244667399413514	0.244667399413514	TRUE	0.216423104533925	No
EHI_042910	236	439	341	1245	574	196	414	632	1034	821	837.63	305	829	2.568	1.361	2.243	0.0248706244944422	0.0996977316722895	0.150653352293998	0.293977268646753	0.234667079207948	0.234667079207948	TRUE	0.110124211012385	No
EHI_042920	10849	16170	21274	27928	10105	9013	15238	39412	23188	14456	19325.44	12126	25685	2.034	1.025	1.661	0.0966772928753604	0.248073748843308	0.193369457936041	0.288129927479838	0.246132794016451	0.246132794016451	TRUE	0.128540815265734	No
EHI_042930	30362	51516	79724	74385	22826	25223	48548	147695	61761	32654	59892.18	36886	80703	2.081	1.057	1.574	0.115600800329879	0.278891083123432	0.327743250723963	0.287950484650557	0.299084417222192	0.299084417222192	TRUE	0.268135966891916	No
EHI_042940	42	26	2	27	10	35	25	4	22	14	21.83	30	13	0.503	-0.99	-1.235	0.216855114772892	0.413486835591803	0.174089038815956	0.522393153735249	0.400017500982819	0.400017500982819	TRUE	0.275802150218995	No
EHI_042950	63	16	3	19	11	52	15	6	16	16	19.37	34	13	0.423	-1.24	-1.358	0.174313383697657	0.361016294050358	0.630752743641184	0.552245092450564	0.579606258753238	0.579606258753238	TRUE	0.277356778150409	No
EHI_042960	177	185	19	133	75	147	174	35	110	107	119.09	160	84	0.547	-0.87	-1.394	0.163336318473412	0.347332082642607	0.112499226171022	0.330857755625658	0.243031890005314	0.243031890005314	TRUE	0.994073238983063	No
EHI_042970	148	122	82	434	147	123	115	152	360	210	227.52	119	241	1.943	0.958	1.53	0.125980844247231	0.294851921925409	0.161634573389638	0.310367847102962	0.248046152734949	0.248046152734949	TRUE	0.34701902574615	No
EHI_042980	717	1182	162	1070	571	596	1114	300	888	817	839.67	855	668	0.792	-0.336	-0.522	0.601756573506498	0.761793992263952	0.236087339108696	0.293962451026416	0.269342223748436	0.269342223748436	TRUE	1.32581137311388	No
EHI_042990	214	139	25	226	246	178	131	46	188	352	204.19	154	195	1.24	0.31	0.441	0.65888533297688	0.801307747093514	0.345307970559756	0.312938326188042	0.326008904438911	0.326008904438911	TRUE	0.122034047453514	No
EHI_043000	29	16	50	119	77	24	15	93	99	110	58.5	20	101	4.673	2.224	3.595	0.000324873454239756	0.0037172275219784	1e-08	0.375387183147225	0.217210403416606	0.217210403416606	TRUE	0.0312870313723487	No
EHI_043010	9984	8117	2321	4883	4449	8294	7649	4300	4054	6365	6826.88	7972	4906	0.629	-0.669	-1.16	0.245865800990914	0.448616585806975	0.111356107152359	0.288614952184514	0.211290955074497	0.211290955074497	TRUE	0.411177581453717	No
EHI_043020	114	90	4	74	61	95	85	7	61	87	71.3	90	52	0.611	-0.711	-0.96	0.337148965264619	0.545127834665337	0.361313205292671	0.359673628631081	0.359895494020746	0.359895494020746	TRUE	0.456349561428557	No
EHI_043030	12	14	3	38	15	10	13	6	32	21	16.24	12	20	1.603	0.681	0.757	0.448970176327623	0.647313124246964	0.448112109621797	0.603215294419423	0.542489427611293	0.542489427611293	TRUE	0.109700422896109	No
EHI_043130	88	55	21	58	55	73	52	39	48	79	61.87	62	55	0.892	-0.165	-0.228	0.81986044103365	0.902276364444127	0.287657515390104	0.370618740371086	0.337455492884724	0.337455492884724	TRUE	0.506199328953416	No
EHI_043140	385	364	93	232	159	320	343	172	193	227	258.75	332	197	0.608	-0.718	-1.362	0.173260747296796	0.35966799852231	0.00530826056577713	0.307651671038431	0.169371473952541	0.169371473952541	TRUE	0.0907800895907512	No
EHI_043240	5483	4503	1193	2662	2561	4555	4244	2210	2210	3664	3459.88	4400	2695	0.625	-0.679	-1.275	0.20214287779132	0.395713389299156	0.0500237175907505	0.289344772792135	0.177259759804557	0.177259759804557	TRUE	0.5981624278931	No
EHI_043340	15	21	1	7	4	12	20	2	6	6	8.76	16	5	0.345	-1.534	-1.583	0.113486681117247	0.275323566452587	0.187403093760638	0.872285386230949	0.610572961450469	0.610572961450469	TRUE	0.120882369016336	No
EHI_043540	43	115	1	86	41	36	108	2	71	59	65.02	72	44	0.65	-0.62	-0.701	0.48320578704162	0.675899708325831	0.944862869679253	0.366612031815561	0.568669754978876	0.568669754978876	TRUE	1.58437510312929	No
EHI_043640	382128	690409	453326	155386	81144	317455	650636	839820	129016	116082	429055.48	484046	361639	0.764	-0.388	-0.523	0.601167798073511	0.761569485383159	0.290521533050023	0.287876933305234	0.377515273706895	0.377515273706895	TRUE	8.19441960714878	No
EHI_043740	60	82	28	69	58	50	77	52	57	83	65.57	64	64	1.008	0.011	0.018	0.98564073452481	0.991912551759049	0.0685450222769384	0.365949484529964	0.239943420007408	0.239943420007408	TRUE	0.2599942228413	No
EHI_043950	25	8	1	23	14	21	8	2	19	20	14.55	14	14	0.984	-0.023	-0.026	0.979313263093625	0.989032032413853	0.340940714755348	0.639851578245977	0.5379861988775	0.5379861988775	TRUE	0.733359385617529	No
EHI_044160	17	4	0	5	9	14	4	0	4	13	6.48	9	6	0.699	-0.516	-0.481	0.630220916559506	0.782706876122767	0.429397353655835	1.07776752304683	0.871332922327891	0.871332922327891	TRUE	0.302757322334953	No
EHI_044170	3	11	0	9	1	2	10	0	7	1	2020-09-03	6	3	0.601	-0.735	-0.622	0.533998798229603	0.71441881612804	0.526753748964261	1.6021601097671	1.21204975974276	1.21204975974276	TRUE	1.35020061485687	No
EHI_044180	52	81	93	172	55	43	76	172	143	79	109.63	60	131	2.087	1.061	1.621	0.105010196339056	0.261658684367008	0.181234839068527	0.33456390659213	0.269183605028556	0.269183605028556	TRUE	0.200425441851634	No
EHI_044190	1086	583	224	494	615	902	549	415	410	880	759.16	726	568	0.79	-0.34	-0.572	0.567008722618179	0.739463149518569	0.135123327562066	0.294609078366697	0.224586656833376	0.224586656833376	TRUE	1.32455690441073	No
EHI_044200	651	249	722	881	743	541	235	1338	731	1063	707.13	388	1044	2.531	1.34	2.052	0.0401216047241867	0.138406141823318	0.254901830221622	0.295105282827457	0.278037298468273	0.278037298468273	TRUE	0.0548187751316905	No
EHI_044210	497	1071	61	206	82	413	1009	113	171	117	325.75	711	134	0.208	-2.265	-3.564	0.000365529194582229	0.0040807679291805	0.198878411382971	0.303581958670438	0.258694548286431	0.258694548286431	TRUE	0.318002453906211	No
EHI_044220	353	520	421	768	272	293	490	780	638	389	506.55	392	602	1.508	0.593	1.025	0.305597751293761	0.513139855292773	0.102458379227571	0.297972228635503	0.211078580883221	0.211078580883221	TRUE	0.14529961683572	No
EHI_044230	309	205	87	275	230	257	193	161	228	329	233.64	225	239	1.063	0.088	0.151	0.880096219509361	0.937685002908411	0.0902205179223447	0.309778013811331	0.214031600990486	0.214031600990486	TRUE	0.152730627761094	No
EHI_044240	63	47	1	79	31	52	44	2	66	44	40.79	48	37	0.805	-0.313	-0.379	0.704859435509992	0.830122461617195	0.576621455094612	0.413384467103514	0.46575235737135	0.46575235737135	TRUE	0.278974059655783	No
EHI_044350	68	37	0	82	25	56	35	0	68	36	41.03	46	35	0.795	-0.332	-0.378	0.705647668832128	0.830905078490706	0.927562125731484	0.412657612214437	0.549706188786428	0.549706188786428	TRUE	0.138301004355421	No
EHI_044360	543	394	20	207	85	451	371	37	172	122	227.5	411	110	0.295	-1.762	-2.572	0.010109247596185	0.0522700242338544	0.301116099473584	0.310369730340149	0.306639992459293	0.306639992459293	TRUE	0.722273177399559	No
EHI_044370	4828	6119	3059	7997	3595	4011	5766	5667	6640	5143	5217.32	4888	5817	1.183	0.242	0.467	0.640513451866973	0.788643644391872	0.0273596678513546	0.288846315228289	0.167515284406673	0.167515284406673	TRUE	0.0936230546984622	No
EHI_044380	438	481	92	699	487	364	453	170	580	697	428.14	408	482	1.172	0.229	0.352	0.724944336063095	0.844209915207973	0.241454691030095	0.299823428582799	0.275189295881051	0.275189295881051	TRUE	0.512637798221144	No
EHI_044470	821	1030	123	663	448	682	971	228	550	641	651.83	826	473	0.589	-0.765	-1.303	0.192640175872581	0.383601951005991	0.118751648409054	0.295719571015832	0.218414138639611	0.218414138639611	TRUE	1.13884232909905	No
EHI_044480	1020	860	220	332	264	847	810	408	276	378	580.04	828	354	0.44	-1.184	-2.256	0.024045654453325	0.0974081050275978	0.0224565763386515	0.2966917590966	0.16987879700223	0.16987879700223	TRUE	0.217429121888286	No
EHI_044490	601	608	50	87	57	499	573	93	72	82	250.46	536	82	0.168	-2.576	-4.396	1.10093476872477e-05	0.000238529947552902	0.0877497723625463	0.308306766405361	0.211949152845611	0.211949152845611	TRUE	0.0557132611639096	No
EHI_044500	69	78	12	41	51	57	74	22	34	73	75.09	66	43	0.674	-0.57	-0.874	0.382156054178181	0.588771909138148	0.107572892178688	0.356049358175506	0.258974468536145	0.258974468536145	TRUE	1.20883828631451	No
EHI_044510	154	182	81	157	102	128	172	150	130	146	174.42	150	142	0.949	-0.076	-0.132	0.894686037769367	0.946249708318707	0.066154231313383	0.317219165025527	0.204033123327575	0.204033123327575	TRUE	0.0284838638662032	No
EHI_044520	281	147	100	72	111	233	139	185	60	159	143.92	186	135	0.739	-0.437	-0.647	0.51758718649377	0.701801622708268	0.255061231708957	0.323439087495255	0.295070824253571	0.295070824253571	TRUE	0.866530146952251	No
EHI_044530	142	184	148	341	104	118	173	274	283	149	188.71	146	235	1.574	0.655	1.045	0.295832665284854	0.502582546195959	0.161896116990831	0.314996144623149	0.248814041664808	0.248814041664808	TRUE	0.550128886789852	No
EHI_044540	532	265	31	115	191	442	250	57	95	273	250.91	346	142	0.438	-1.192	-1.709	0.0874850915129712	0.232708329113526	0.339211270054394	0.308269737887579	0.320865862177149	0.320865862177149	TRUE	3.00460796766012	No
EHI_044550	2418	6451	12471	13036	4290	2009	6079	23103	10824	6137	8899.59	4044	13355	3.039	1.604	2.319	0.020378319475903	0.0869574223379306	0.37008075273615	0.288440289137361	0.319650137867304	0.319650137867304	TRUE	0.176593165940209	No
EHI_044560	44	103	70	99	41	37	97	130	82	59	85.81	67	90	1.318	0.398	0.576	0.564442292613311	0.737707074982936	0.247535324477399	0.347528854694196	0.305637508605727	0.305637508605727	TRUE	0.217964084434936	No
EHI_044570	76	129	61	71	34	63	122	113	59	49	108.75	92	74	0.801	-0.32	-0.464	0.642872194923802	0.790091692077898	0.263060109987776	0.334945802441286	0.304817259035912	0.304817259035912	TRUE	0.816606648580111	No
EHI_044580	80	108	11	35	23	66	102	20	29	33	53.37	84	27	0.353	-1.502	-2.221	0.0263687070089051	0.103722061859626	0.132907949797763	0.38379333673977	0.27802850663827	0.27802850663827	TRUE	0.107498184465019	No
EHI_044590	32616	42522	66561	73304	27690	27096	40072	123309	60864	39613	52230.14	33584	74595	2.135	1.094	1.834	0.066709222903195	0.193804483817137	0.162031030717546	0.287963024980042	0.228671142589872	0.228671142589872	TRUE	0.236763431974843	No
EHI_044600	28	35	16	39	17	23	33	30	32	24	27.37	28	29	1.026	0.037	0.053	0.958073686581969	0.979027536956224	0.0501402234706577	0.474936773074651	0.296683175852802	0.296683175852802	TRUE	0.0507228676053419	No
EHI_044610	137	193	44	188	70	114	182	82	156	100	109.72	148	113	0.781	-0.356	-0.561	0.57463215241622	0.744146698487138	0.135936130223597	0.334528593454686	0.253162672025185	0.253162672025185	TRUE	0.495191415635595	No
EHI_044620	102	182	29	400	155	85	172	54	332	222	176.62	128	203	1.524	0.608	0.808	0.419278498223291	0.622210216583308	0.48232278340725	0.316853465843536	0.38391306653591	0.38391306653591	TRUE	0.125221611814071	No
EHI_044630	2	2	2	5	1	2	2	4	4	1	2.67	2	3	1.477	0.563	0.454	0.650133416911153	0.795304816443631	1e-08	2.2086708719109	1.39323116655574	1.39323116655574	TRUE	0.107066014641104	No
EHI_044640	1526	1639	737	2265	901	1268	1545	1365	1881	1289	1377.62	1406	1512	1.074	0.102	0.199	0.842134839974501	0.915168457679595	0.0207059563768256	0.291581425971116	0.1643396158531	0.1643396158531	TRUE	0.275995039528437	No
EHI_044650	351	411	21	364	184	292	387	39	302	263	272.42	340	201	0.617	-0.697	-1	0.31724004494499	0.524878128309651	0.342545343430368	0.306658564713911	0.32098720546754	0.32098720546754	TRUE	2.45081625374235	No
EHI_044660	44	25	7	81	43	37	24	13	67	62	44.42	30	47	1.526	0.609	0.835	0.403932688522066	0.608503734991243	0.223842248388704	0.403124497117105	0.334934373658546	0.334934373658546	TRUE	1.19468689458319	No
EHI_044670	23	30	3	36	24	19	28	6	30	34	22.53	24	23	0.999	-0.001	-0.001	0.999059934153475	0.999340544722197	0.1960496406237	0.515158026177189	0.401908436148448	0.401908436148448	TRUE	0.846924942457266	No
EHI_044680	79	84	13	112	56	66	79	24	93	80	69.62	72	66	0.921	-0.119	-0.18	0.857301823056997	0.925436787939943	0.132784321579619	0.361405317396732	0.27141749485447	0.27141749485447	TRUE	0.867562112458318	No
EHI_044690	61	58	18	96	27	51	55	33	80	39	48.37	53	51	0.973	-0.039	-0.054	0.957324657065662	0.979027536956224	0.285009278934022	0.3937177658101	0.34992652098168	0.34992652098168	TRUE	1.11800296874198	No
EHI_044700	21	15	9	54	15	17	14	17	45	21	21.16	16	28	1.692	0.759	0.98	0.327048778149396	0.535696407374813	0.128153298308712	0.529773260963114	0.366781903931031	0.366781903931031	TRUE	0.845371512914162	No
EHI_044710	37	27	6	41	20	31	25	11	34	29	25.33	28	25	0.898	-0.155	-0.199	0.842001778658439	0.915097887760422	0.215307215767221	0.490013292931242	0.379780928990182	0.379780928990182	TRUE	0.410048148472762	No
EHI_044720	168	160	20	188	86	140	151	37	156	123	129.31	146	105	0.744	-0.427	-0.663	0.507057799951611	0.694322877344545	0.167241075307962	0.32745775853813	0.262527932201337	0.262527932201337	TRUE	0.536725412594602	No
EHI_044730	466	948	1035	575	349	387	893	1917	477	499	878.22	640	964	1.46	0.546	0.776	0.437620387051854	0.63871352041919	0.38652974467425	0.293694791686472	0.332113255587739	0.332113255587739	TRUE	4.36218622459417	No
EHI_044740	1624	1441	1842	1434	586	1349	1358	3412	1191	838	1622.33	1354	1814	1.318	0.398	0.63	0.52846501277309	0.71052652553107	0.2171823042482	0.291020844076846	0.25937533786913	0.25937533786913	TRUE	1.50706737863729	No
EHI_044750	12	13	8	35	23	10	12	15	29	33	24.33	11	26	2.109	1.076	1.339	0.180672136936352	0.368952389094864	0.24840194926266	0.498295993730048	0.395108601313398	0.395108601313398	TRUE	0.278882133179987	No
EHI_044760	424	287	50	359	192	352	270	93	298	275	243.9	311	222	0.73	-0.455	-0.724	0.468868284523578	0.664308371058456	0.175035727308301	0.308856561691622	0.252308411151576	0.252308411151576	TRUE	1.29872519836485	No
EHI_044770	6904	9122	12318	15770	5728	5736	8597	22820	13094	8194	11313.56	7166	14703	1.974	0.981	1.609	0.107536915941012	0.266091266038819	0.178990908814269	0.288317539955784	0.2398554757694	0.2398554757694	TRUE	0.149356169891241	No
EHI_044780	133	352	125	1302	311	110	332	232	1081	445	447.74	221	586	2.452	1.294	1.787	0.0738889033185448	0.207299423199251	0.446752873188451	0.299299935499193	0.35312147542015	0.35312147542015	TRUE	0.289735500099569	No
EHI_044790	277	248	20	169	100	230	234	37	140	143	173.89	232	107	0.484	-1.047	-1.632	0.102649101154755	0.257687418391295	0.178789327661312	0.317307115337628	0.261500089893577	0.261500089893577	TRUE	1.3595070770421	No
EHI_044800	336	366	150	375	148	279	345	278	311	212	360.31	312	267	0.86	-0.217	-0.369	0.711893634059969	0.835787301636266	0.111894328861928	0.302074532755415	0.217617029993478	0.217617029993478	TRUE	0.177392093995609	No
EHI_044810	79281	90200	134712	156964	55336	65863	85004	249564	130326	79162	117453.99	75434	153017	1.955	0.967	2020-06-01	0.109663557052048	0.269159612987423	0.173232079224965	0.287908590613079	0.235508722566842	0.235508722566842	TRUE	0.192824110928651	No
EHI_044820	1220	1176	165	765	382	1014	1108	306	635	546	877.77	1061	496	0.483	-1.051	-1.877	0.0604709724293231	0.182140926540956	0.0714338121269537	0.293697743639706	0.196697416247004	0.196697416247004	TRUE	0.626504636824949	No
EHI_044830	8573	35623	78235	96450	27641	7122	33571	144936	80082	39542	56892.49	20346	88187	3.852	1.945	2.654	0.00795710068744254	0.0436203204114873	0.459111861745219	0.287954991842121	0.367066157715819	0.367066157715819	TRUE	0.0749612037529069	No
EHI_044840	149	133	52	222	105	124	125	96	184	150	114.13	124	143	1.154	0.206	0.36	0.719197573150111	0.840742850224517	0.0330937092417559	0.332726251136308	0.200720162409184	0.200720162409184	TRUE	0.107122430965274	No
EHI_044850	217	283	38	104	55	180	267	70	86	79	148.27	224	78	0.371	-1.431	-2.392	0.01674005165383	0.0753078077246813	0.0899819100961301	0.322395933352975	0.22052162382384	0.22052162382384	TRUE	0.0379846278605749	No
EHI_044860	196	199	278	142	75	163	188	515	118	107	193.82	176	247	1.377	0.462	0.671	0.502178849273653	0.69026246464235	0.306882538459114	0.314279828284425	0.311215519007124	0.311215519007124	TRUE	4.66496115646129	No
EHI_044870	51	37	15	79	32	42	35	28	66	46	41.14	38	47	1.198	0.261	0.382	0.702316407894213	0.828127886531	0.10307091352372	0.412305577394374	0.283811518116	0.283811518116	TRUE	0.0845820577252578	No
EHI_044880	356	343	380	734	283	296	323	704	609	405	511.3	310	573	1.794	0.843	1.464	0.143317355218631	0.319211354415415	0.0979895680512373	0.297878416897332	0.208654387909363	0.208654387909363	TRUE	0.228826083216766	No
EHI_044890	345	115	58	148	272	287	108	107	123	389	216.59	198	206	1.043	0.06	0.086	0.931356836573898	0.96639242898943	0.345848917291024	0.311503851647813	0.325667608002862	0.325667608002862	TRUE	3.12286484630869	No
EHI_044900	99	54	32	58	90	82	51	59	48	129	71.38	66	79	1.169	0.225	0.35	0.726704421132902	0.845398847239826	0.119277652395137	0.359594483478038	0.256344660822192	0.256344660822192	TRUE	1.30630123649477	No
EHI_044910	53	41	1	59	24	44	39	2	49	34	35.24	42	28	0.726	-0.462	-0.549	0.582961026786286	0.749889771726697	0.587281390783178	0.433168325376497	0.484348310522755	0.484348310522755	TRUE	0.397102837557894	No
EHI_044920	167	277	63	366	172	139	261	117	304	246	229.18	200	222	1.108	0.148	0.245	0.806658944465765	0.893973236614852	0.121596453095547	0.310204762900123	0.228703592906654	0.228703592906654	TRUE	0.311891067043543	No
EHI_044930	1418	589	274	659	743	1178	555	508	547	1063	1056.69	866	706	0.822	-0.282	-0.46	0.645751784651007	0.791747327785413	0.184085394400948	0.292710150552428	0.242367885981748	0.242367885981748	TRUE	1.14067969540532	No
EHI_044940	3572	5072	7064	6472	3746	2967	4780	13087	5374	5359	6077.66	3874	7940	1.973	0.981	1.624	0.104316811203488	0.260754429278891	0.183249696361626	0.288707401581989	0.234350975861511	0.234350975861511	TRUE	1.95816974065157	No
EHI_044950	78	40	27	32	12	65	38	50	27	17	36.66	52	31	0.627	-0.673	-0.952	0.341033805518004	0.549820824474718	0.131483579098517	0.427528251268916	0.308456792354019	0.308456792354019	TRUE	0.391983214217246	No
EHI_044960	95	25	90	56	26	79	24	167	46	37	53.99	52	83	1.567	0.648	0.858	0.390816951462015	0.596166716896349	0.370097610722078	0.382688238959312	0.377501168926335	0.377501168926335	TRUE	2.89339649485639	No
EHI_044970	27320	48761	117401	42500	28496	22696	45952	217494	35287	40766	65199.14	34324	97849	2.644	1.403	1.954	0.0506916533113427	0.162476969441963	0.500642173504605	0.28794352657186	0.349277180223244	0.349277180223244	TRUE	7.00509304402045	No
EHI_044980	309	222	392	311	241	257	209	726	258	345	328.04	233	443	1.837	0.877	1.441	0.149524012369087	0.327927519698604	0.147160222404245	0.303472389384448	0.235299665438076	0.235299665438076	TRUE	0.534591371051024	No
EHI_044990	69	57	14	40	30	57	54	26	33	43	48.36	56	34	0.63	-0.666	-1.065	0.286811489019102	0.493940863076103	1e-08	0.393739448464144	0.228030590510175	0.228030590510175	TRUE	0.149550192511445	No
EHI_045000	8407	10594	4283	3056	1810	6984	9984	7935	2537	2589	6474.96	8484	4354	0.532	-0.91	-1.453	0.146165330119627	0.323876458306942	0.178506631093065	0.288655712926676	0.254553624830919	0.254553624830919	TRUE	3.13723599478058	No
EHI_045010	326	461	264	575	167	271	434	489	477	239	357.34	352	402	1.133	0.18	0.29	0.771877272688076	0.873294652069311	0.176685815958875	0.302192597501789	0.247978992766636	0.247978992766636	TRUE	0.70676854826228	No
EHI_045020	0	0	169	16	4	0	0	313	13	6	44.67	0	111	72.011	6.17	5.396	6.81477890503748e-08	3.34098266537841e-06	2.0104994120735	0.402491419698073	0.888540655727268	0.888540655727268	TRUE	11.0747950640367	No
EHI_045030	120	285	113	297	88	100	269	209	247	126	162.26	184	194	1.056	0.079	0.116	0.907951891638065	0.952946163136223	0.28516475762207	0.319417708395255	0.305102739573346	0.305102739573346	TRUE	0.212405609974399	No
EHI_045040	0	5	0	5	1	0	5	0	4	1	2.85	2	2	0.895	-0.16	-0.123	0.901762753374006	0.949919939309365	1.3675964021331	2.08503218872439	1.91877832999103	1.91877832999103	TRUE	0.463098802989177	No
EHI_045050	140	153	11	58	48	116	144	20	48	69	84.49	130	46	0.377	-1.407	-2.14	0.0323799128200683	0.119922627215875	0.141895659019685	0.348462606178482	0.268604222972642	0.268604222972642	TRUE	0.365194712892199	No
EHI_045060	458	444	287	205	125	380	418	532	170	179	311.56	399	294	0.748	-0.419	-0.669	0.503691357993333	0.691552080073571	0.183189065651557	0.30429811334984	0.252402327776311	0.252402327776311	TRUE	2.65982648713287	No
EHI_045070	229	272	71	186	79	190	256	132	154	113	183.33	223	133	0.613	-0.706	-1.143	0.253237888521664	0.456120214066976	0.144487354231091	0.315791886406855	0.241055515017702	0.241055515017702	TRUE	0.107274433824239	No
EHI_045080	27244	31913	60952	60891	35935	22633	30075	112918	50557	51408	44669.54	26354	71628	2.592	1.374	2.321	0.0202636563606012	0.0866056938886276	0.156320013826424	0.287979616239102	0.224415628769341	0.224415628769341	TRUE	1.55665388970686	No
EHI_045090	31645	23441	42549	37862	29782	26289	22091	78825	31437	42605	35025.39	24190	50956	2020-02-02	1.014	1.581	0.113986387472854	0.276037343234694	0.235430188634111	0.288011175347753	0.269176932573501	0.269176932573501	TRUE	0.270386597330987	No
EHI_045100	153	72	68	92	112	127	68	126	76	160	126.14	98	121	1.218	0.284	0.461	0.645056510550507	0.791328228878992	0.115761328352656	0.328453100625473	0.236240607424026	0.236240607424026	TRUE	0.174671746130349	No
EHI_045110	515	422	258	381	352	428	398	478	316	504	400.53	413	433	1.046	0.065	0.12	0.90458117327558	0.951247761125009	0.044781147348573	0.300647588461846	0.183811410375574	0.183811410375574	TRUE	0.325969696747662	No
EHI_045120	5859	5719	12234	4178	3955	4867	5390	22664	3469	5658	8382.58	5128	10597	1.959	0.97	1.391	0.164345907242043	0.348641130201386	0.421289916560352	0.288475771168728	0.32637532018535	0.32637532018535	TRUE	1.74722477326048	No
EHI_045130	193	102	124	89	79	160	96	230	74	113	132.14	128	139	1.073	0.102	0.145	0.884610094619103	0.940447893678313	0.322783183458916	0.326609266024283	0.325002900137811	0.325002900137811	TRUE	0.434363884988281	No
EHI_045140	443	525	484	252	166	368	495	897	209	237	429.24	432	448	1.035	0.049	0.074	0.94096556099821	0.971047266783872	0.267731502229584	0.299792680096151	0.286243860574543	0.286243860574543	TRUE	4.26865106432812	No
EHI_045150	130	137	27	85	36	108	129	50	71	52	87.87	118	58	0.504	-0.989	-1.683	0.0923954328406339	0.240812543528955	0.02238800045123	0.346128874907989	0.20694687019253	0.20694687019253	TRUE	0.188248563479802	No
EHI_045160	47	51	8	75	18	39	48	15	62	26	39.75	44	34	0.816	-0.294	-0.408	0.68334169311086	0.817393496309722	0.183716457883013	0.41665326790739	0.324150337168376	0.324150337168376	TRUE	0.817893403025735	No
EHI_045170	330	117	162	225	350	274	110	300	187	501	301.53	192	329	1.636	0.71	0.98	0.327301384310702	0.535783511509342	0.423704107081699	0.304844629140656	0.353324707458236	0.353324707458236	TRUE	0.176476253741375	No
[truncated: 6,363 more rows]

## Sheet: AntiSense
Mornico et al., 2020. Genomic determinants for initiation and length of natural antisense transcripts in Entamoeba histolytica
[truncated: 8,203 more rows]
