# Supplementary material for: Genomic determinants for initiation and length of natural antisense transcripts in Entamoeba histolytica
Source: Sci Rep. 2020 Nov 19;10:20190. doi: 10.1038/s41598-020-77010-4 (PMC7677554; doi:10.1038/s41598-020-77010-4)
Supplement: Supplementary file 10 — Supplementary Table 9. [file 41598_2020_77010_MOESM10_ESM.xlsx]

## Sheet: Feuille 1
Mornico et al., 2020. Genomic determinants for initiation and length of natural antisense transcripts in Entamoeba histolytica
Table S9. Proportion of gene differentially expressed or not, having NAT or not at T4h vs T0h, and corresponding χ² test results
	DE genes	Not DE genes
NAT presence	0.171806	0.144636
NAT absence	0.828194	0.855364
X-squared = 5.4994, df = 1, p-value = 0.01902
	Upregulated genes	Not Upregulated genes
NAT presence	0.166209	0.146661
NAT absence	0.833791	0.853339
X-squared = 1.8541, df = 1, p-value = 0.1733
	Down-regulated genes	Not Down-regulated genes
NAT presence	0.181818	0.146651
NAT absence	0.818182	0.853349
X-squared = 3.5121, df = 1, p-value = 0.06092

## Sheet: Feuille 2
Mornico et al., 2020. Genomic determinants for initiation and length of natural antisense transcripts in Entamoeba histolytica
Table S9. Genes having mRNA and NAT differentially expressed at the same time at T4h vs T0h
Gene	Log2FC mRNA	Log2FC NAT	Correlation
EHI_073640	-2.525	-2.332	concordant
EHI_113590	-2.17	-2.479	concordant
EHI_006760	3.241	1.791	concordant
EHI_147990	3.781	1.889	concordant
EHI_197140	3.766	1.91	concordant
EHI_112390	3.884	1.921	concordant
EHI_158080	2.423	1.939	concordant
EHI_126530	3.68	1.943	concordant
EHI_171450	4.03	2.074	concordant
EHI_126890	1.89	2.11	concordant
EHI_134850	5.248	2.123	concordant
EHI_125920	2.352	2.18	concordant
EHI_148540	2.333	2.295	concordant
EHI_110290	6.67	2.298	concordant
EHI_148580	1.983	2.317	concordant
EHI_142880	1.937	2.334	concordant
EHI_104550	2.523	2.345	concordant
EHI_093330	3.311	2.356	concordant
EHI_174920	4.423	2.365	concordant
EHI_000720	2.183	2.381	concordant
EHI_187180	3.453	2.468	concordant
EHI_015980	3.039	2.469	concordant
EHI_102270	4.693	2.477	concordant
EHI_196940	4.697	2.502	concordant
EHI_175050	2.127	2.53	concordant
EHI_154250	2.613	2.537	concordant
EHI_158060	2.674	2.579	concordant
EHI_126920	2.678	2.589	concordant
EHI_022270	5.332	2.592	concordant
EHI_010260	2.291	2.608	concordant
EHI_002780	1.909	2.66	concordant
EHI_135580	2.916	2.66	concordant
EHI_005140	1.9	2.705	concordant
EHI_085990	3.251	2.73	concordant
EHI_178440	2.497	2.741	concordant
EHI_178750	2.618	2.75	concordant
EHI_177560	6.129	2.774	concordant
EHI_109870	2.378	2.826	concordant
EHI_141880	2.23	2.845	concordant
EHI_197280	4.018	2.853	concordant
EHI_196390	2.524	2.879	concordant
EHI_174970	5.329	2.888	concordant
EHI_056470	1.825	2.89	concordant
EHI_056420	2.071	2.896	concordant
EHI_158070	3.215	2.965	concordant
EHI_013320	3.148	2.968	concordant
EHI_126220	2.827	3.047	concordant
EHI_140220	2.171	3.057	concordant
EHI_091050	2.992	3.063	concordant
EHI_097610	2.448	3.065	concordant
EHI_107190	1.773	3.067	concordant
EHI_006890	2.815	3.081	concordant
EHI_082250	2.762	3.096	concordant
EHI_084970	1.831	3.126	concordant
EHI_193400	3.46	3.176	concordant
EHI_051010	1.839	3.19	concordant
EHI_073480	4.032	3.233	concordant
EHI_119890	2.156	3.233	concordant
EHI_148990	2.653	3.261	concordant
EHI_113900	3.43	3.3	concordant
EHI_153100	2.648	3.34	concordant
EHI_155570	3.234	3.363	concordant
EHI_048250	1.988	3.429	concordant
EHI_008350	2.78	3.449	concordant
EHI_130860	5.364	3.457	concordant
EHI_179070	2.016	3.486	concordant
EHI_110780	2.261	3.487	concordant
EHI_086360	2.637	3.507	concordant
EHI_152600	2.465	3.544	concordant
EHI_028930	4.3	3.592	concordant
EHI_151400	1.584	3.682	concordant
EHI_035110	2.544	3.689	concordant
EHI_030770	2.435	3.692	concordant
EHI_098750	2.974	3.737	concordant
EHI_112030	2.259	3.755	concordant
EHI_015990	2.186	3.764	concordant
EHI_006820	2.764	3.776	concordant
EHI_198690	2.394	3.861	concordant
EHI_056480	1.965	3.868	concordant
EHI_112020	2.174	3.888	concordant
EHI_035130	2.035	3.988	concordant
EHI_195070	1.984	3.998	concordant
EHI_159680	1.564	4.129	concordant
EHI_137730	4.522	4.142	concordant
EHI_187190	2.198	4.161	concordant
EHI_000430	2.595	4.192	concordant
EHI_109890	1.601	4.236	concordant
EHI_164470	3.23	4.403	concordant
EHI_194600	5.095	4.405	concordant
EHI_012180	2.069	4.419	concordant
EHI_186780	5.733	4.551	concordant
EHI_166440	2.124	4.726	concordant
EHI_005110	4.499	4.74	concordant
EHI_138480	4.032	4.75	concordant
EHI_167690	2.2	4.774	concordant
EHI_087560	2.043	4.806	concordant
EHI_127040	2.036	4.806	concordant
EHI_013110	3.324	4.84	concordant
EHI_082260	3.078	4.887	concordant
EHI_150420	4.2	4.929	concordant
EHI_147700	2.094	4.941	concordant
EHI_151450	4.203	5.109	concordant
EHI_067220	5.778	5.117	concordant
EHI_025260	1.566	5.253	concordant
EHI_004480	2.886	5.452	concordant
EHI_028940	3.491	5.513	concordant
EHI_156680	3.312	5.659	concordant
EHI_000580	1.499	5.895	concordant
EHI_197090	2.02	6.007	concordant
EHI_056430	2.646	6.228	concordant
EHI_051920	2.179	6.745	concordant
EHI_138070	5.971	7.334	concordant
EHI_009910	5.222	8.548	concordant
EHI_068270	-2.126	1.717	discordant
EHI_130650	-1.905	1.801	discordant
EHI_161010	-2.065	1.907	discordant
EHI_148470	-2.997	2.055	discordant
EHI_044210	-2.265	2.104	discordant
EHI_138340	-1.906	2.202	discordant
EHI_049060	-1.673	2.212	discordant
EHI_110520	-2.305	2.41	discordant
EHI_148480	-1.937	2.454	discordant
EHI_096750	-1.48	2.464	discordant
EHI_167660	-1.598	2.471	discordant
EHI_015380	-2.417	2.48	discordant
EHI_140740	-4.483	2.492	discordant
EHI_038840	-1.671	2.527	discordant
EHI_065610	-2.113	2.556	discordant
EHI_187220	-1.585	2.566	discordant
EHI_068330	-2.672	2.622	discordant
EHI_068290	-2.115	2.638	discordant
EHI_026380	-2.032	2.641	discordant
EHI_164800	-2.041	2.654	discordant
EHI_167090	-2.172	2.838	discordant
EHI_195040	-2.288	2.922	discordant
EHI_037140	-2.242	2.928	discordant
EHI_017570	-3.091	2.936	discordant
EHI_141930	-1.472	3.07	discordant
EHI_111000	-2.039	3.11	discordant
EHI_030720	-1.648	3.152	discordant
EHI_187060	-2.528	3.216	discordant
EHI_042740	-2.513	3.226	discordant
EHI_062680	-2.595	3.248	discordant
EHI_105060	-1.701	3.262	discordant
EHI_093970	-2.07	3.319	discordant
EHI_194560	-1.336	3.32	discordant
EHI_049430	-2.447	3.361	discordant
EHI_056680	-2.068	3.435	discordant
EHI_169610	-3.561	3.45	discordant
EHI_169940	-1.829	3.461	discordant
EHI_153380	-3.793	3.478	discordant
EHI_104360	-2.483	3.487	discordant
EHI_084950	-1.736	3.531	discordant
EHI_098560	-1.722	3.576	discordant
EHI_035760	-2.28	3.663	discordant
EHI_103720	-1.829	3.692	discordant
EHI_019150	-3.208	3.702	discordant
EHI_103290	-2.534	3.727	discordant
EHI_092580	-2.36	3.858	discordant
EHI_103860	-1.948	3.94	discordant
EHI_186760	-3.183	4.009	discordant
EHI_045480	-2.069	4.08	discordant
EHI_159700	-1.869	4.099	discordant
EHI_173480	-1.869	4.141	discordant
EHI_005060	-2.6	4.182	discordant
EHI_056670	-2.146	4.282	discordant
EHI_026470	-1.851	4.364	discordant
EHI_142260	-1.81	4.431	discordant
EHI_173430	-2.014	4.623	discordant
EHI_109910	-1.75	4.633	discordant
EHI_006040	-2.627	4.701	discordant
EHI_178470	-1.759	4.796	discordant
EHI_007750	-1.546	5.23	discordant
EHI_027350	-3.616	5.258	discordant
EHI_010070	-2.377	5.308	discordant
EHI_027780	-2.437	5.321	discordant
EHI_093870	-2.032	5.333	discordant
EHI_198700	-1.842	5.521	discordant
EHI_073610	-2.155	5.637	discordant
EHI_127030	-1.548	5.743	discordant
EHI_080730	-2.461	5.85	discordant
EHI_169660	-2.213	6.115	discordant
EHI_010340	-1.704	6.18	discordant
EHI_192750	-1.883	6.194	discordant
EHI_169580	-2.861	6.262	discordant
