# Supplementary material for: Genomic determinants for initiation and length of natural antisense transcripts in Entamoeba histolytica
Source: Sci Rep. 2020 Nov 19;10:20190. doi: 10.1038/s41598-020-77010-4 (PMC7677554; doi:10.1038/s41598-020-77010-4)
Supplement: Supplementary file 11 — Supplementary Table 10. [file 41598_2020_77010_MOESM11_ESM.xlsx]

## Sheet: Feuille 1
Mornico et al., 2020. Genomic determinants for initiation and length of natural antisense transcripts in Entamoeba histolytica
Table S10. Infection experiment Venn diagram composition
VirCultr	VirColon	NorCultr	AttCultr	VirCultr VirColon	VirCultr NorCultr	VirCultr AttCultr	VirColon NorCultr	VirColon AttCultr	NorCultr AttCultr	VirCultr VirColon NorCultr	VirCultr VirColon AttCultr	VirCultr NorCultr AttCultr	VirColon NorCultr AttCultr	VirCultr VirColon NorCultr AttCultr
EHI_003950	EHI_000410	EHI_000660	EHI_000530	EHI_000240	EHI_006140	EHI_009450	EHI_000480	EHI_003010	EHI_008190	EHI_000440	EHI_000130	EHI_000600	EHI_000260	EHI_000010
EHI_004460	EHI_000430	EHI_000760	EHI_001770	EHI_002190	EHI_010290	EHI_027660	EHI_000650	EHI_005910	EHI_008680	EHI_000550	EHI_014360	EHI_000630	EHI_000790	EHI_000250
EHI_004550	EHI_000490	EHI_001070	EHI_002180	EHI_004380	EHI_012230	EHI_030070	EHI_001780	EHI_012010	EHI_009470	EHI_000590	EHI_024420	EHI_001860	EHI_001150	EHI_000510
EHI_008040	EHI_000710	EHI_001130	EHI_013900	EHI_004590	EHI_015450	EHI_050700	EHI_002210	EHI_023420	EHI_009620	EHI_001830	EHI_035390	EHI_005950	EHI_001810	EHI_000610
EHI_008110	EHI_000910	EHI_001420	EHI_014000	EHI_004840	EHI_016450	EHI_085000	EHI_003900	EHI_027370	EHI_009980	EHI_004960	EHI_044370	EHI_006960	EHI_002110	EHI_000670
EHI_008780	EHI_001760	EHI_001820	EHI_019600	EHI_006920	EHI_020330	EHI_142720	EHI_004810	EHI_027720	EHI_011820	EHI_005130	EHI_054690	EHI_007000	EHI_004190	EHI_000720
EHI_010000	EHI_001950	EHI_002990	EHI_027790	EHI_007280	EHI_023140	EHI_152040	EHI_005010	EHI_030880	EHI_012040	EHI_005150	EHI_088460	EHI_012940	EHI_004600	EHI_000730
EHI_010300	EHI_002200	EHI_003260	EHI_033740	EHI_009490	EHI_024530	EHI_159650	EHI_005060	EHI_049360	EHI_012590	EHI_006030	EHI_104390	EHI_013040	EHI_004970	EHI_001050
EHI_010360	EHI_002670	EHI_004390	EHI_039470	EHI_010270	EHI_025300	EHI_190860	EHI_006680	EHI_049610	EHI_015250	EHI_006740	EHI_105120	EHI_013870	EHI_005120	EHI_001400
EHI_012180	EHI_003040	EHI_004860	EHI_044500	EHI_010500	EHI_029520	EHI_194990	EHI_006930	EHI_052060	EHI_017670	EHI_006830	EHI_107300	EHI_018590	EHI_007030	EHI_001410
EHI_012930	EHI_006190	EHI_005020	EHI_048850	EHI_012280	EHI_030420		EHI_008210	EHI_058460	EHI_019060	EHI_006940	EHI_119320	EHI_020110	EHI_008220	EHI_001790
EHI_019650	EHI_006885	EHI_005460	EHI_051850	EHI_012500	EHI_045140		EHI_008230	EHI_062850	EHI_019100	EHI_007330	EHI_127240	EHI_020340	EHI_009405	EHI_001800
EHI_021320	EHI_007020	EHI_005960	EHI_053030	EHI_014810	EHI_045310		EHI_008760	EHI_067210	EHI_023200	EHI_007640	EHI_128100	EHI_023370	EHI_009830	EHI_001840
EHI_025330	EHI_008150	EHI_006180	EHI_053860	EHI_016440	EHI_048140		EHI_008800	EHI_092570	EHI_023850	EHI_008360	EHI_142700	EHI_027710	EHI_011870	EHI_001870
EHI_026310	EHI_008390	EHI_006710	EHI_055720	EHI_017000	EHI_049820		EHI_009260	EHI_099240	EHI_027540	EHI_008380	EHI_146180	EHI_036540	EHI_011890	EHI_002130
EHI_030410	EHI_009500	EHI_006760	EHI_063000	EHI_019190	EHI_049840		EHI_009540	EHI_103680	EHI_027630	EHI_008420	EHI_148280	EHI_039200	EHI_012720	EHI_002780
EHI_030710	EHI_009880	EHI_006840	EHI_069160	EHI_020100	EHI_049860		EHI_009820	EHI_110390	EHI_027680	EHI_008610	EHI_152930	EHI_047730	EHI_017560	EHI_003250
EHI_033730	EHI_009890	EHI_006890	EHI_069540	EHI_021270	EHI_050400		EHI_009840	EHI_117980	EHI_031390	EHI_008630	EHI_153070	EHI_050710	EHI_017630	EHI_003940
EHI_035730	EHI_009910	EHI_007290	EHI_078170	EHI_023130	EHI_050740		EHI_010140	EHI_127020	EHI_033910	EHI_008660	EHI_164810	EHI_052800	EHI_021560	EHI_004200
EHI_038930	EHI_010320	EHI_008090	EHI_078190	EHI_023470	EHI_051430		EHI_010550	EHI_128170	EHI_035670	EHI_008720	EHI_178490	EHI_056510	EHI_022010	EHI_004230
EHI_045380	EHI_010340	EHI_008100	EHI_079220	EHI_023500	EHI_053010		EHI_011920	EHI_136440	EHI_042090	EHI_009380	EHI_178770	EHI_057660	EHI_022890	EHI_004370
EHI_045480	EHI_010510	EHI_009370	EHI_081340	EHI_024470	EHI_053440		EHI_012100	EHI_138020	EHI_048180	EHI_009510		EHI_062670	EHI_023390	EHI_004490
EHI_048630	EHI_010580	EHI_009400	EHI_083610	EHI_024550	EHI_054500		EHI_012160	EHI_140490	EHI_050410	EHI_010620		EHI_068210	EHI_025490	EHI_004780
EHI_048730	EHI_011230	EHI_009410	EHI_088480	EHI_027730	EHI_057850		EHI_012290	EHI_148350	EHI_051710	EHI_010730		EHI_073370	EHI_025820	EHI_004790
EHI_049730	EHI_012140	EHI_009520	EHI_091460	EHI_028950	EHI_058790		EHI_012570	EHI_153350	EHI_057690	EHI_011940		EHI_073600	EHI_026350	EHI_004880
EHI_051000	EHI_012170	EHI_009810	EHI_096620	EHI_030480	EHI_058920		EHI_012980	EHI_169300	EHI_060420	EHI_012240		EHI_078300	EHI_027610	EHI_004940
EHI_052150	EHI_012220	EHI_009900	EHI_100420	EHI_031640	EHI_059660		EHI_013110	EHI_174270	EHI_064000	EHI_012270		EHI_086230	EHI_029560	EHI_004980
EHI_054220	EHI_012340	EHI_010070	EHI_103790	EHI_035270	EHI_065860		EHI_013180		EHI_064310	EHI_012600		EHI_088220	EHI_030900	EHI_004990
EHI_059860	EHI_013140	EHI_010530	EHI_103900	EHI_035510	EHI_068180		EHI_013260		EHI_069310	EHI_013080		EHI_092130	EHI_037160	EHI_005070
EHI_059900	EHI_013190	EHI_010640	EHI_106350	EHI_035660	EHI_073550		EHI_014310		EHI_071320	EHI_013170		EHI_092590	EHI_039050	EHI_005080
EHI_065300	EHI_013250	EHI_010850	EHI_107220	EHI_037140	EHI_078180		EHI_015320		EHI_073060	EHI_014180		EHI_100440	EHI_039610	EHI_005100
EHI_069990	EHI_013940	EHI_011780	EHI_117580	EHI_037540	EHI_083120		EHI_016360		EHI_076830	EHI_015120		EHI_102270	EHI_049560	EHI_005890
EHI_074100	EHI_016350	EHI_012020	EHI_125710	EHI_039480	EHI_092110		EHI_016480		EHI_078210	EHI_015260		EHI_103510	EHI_049570	EHI_005970
EHI_076800	EHI_016380	EHI_012110	EHI_125940	EHI_039860	EHI_092370		EHI_017720		EHI_084970	EHI_015440		EHI_104600	EHI_049690	EHI_006020
EHI_079840	EHI_017610	EHI_012390	EHI_137010	EHI_040400	EHI_094790		EHI_021250		EHI_086150	EHI_016130		EHI_105830	EHI_049960	EHI_006040
EHI_080740	EHI_017740	EHI_012490	EHI_137110	EHI_040850	EHI_096270		EHI_021390		EHI_093810	EHI_020080		EHI_110000	EHI_050460	EHI_006050
EHI_081290	EHI_019860	EHI_012510	EHI_137890	EHI_042870	EHI_096750		EHI_021440		EHI_097610	EHI_021450		EHI_117470	EHI_051080	EHI_006070
EHI_083440	EHI_020240	EHI_012530	EHI_139320	EHI_042880	EHI_097960		EHI_022610		EHI_098210	EHI_022130		EHI_118890	EHI_052180	EHI_006090
EHI_085830	EHI_021780	EHI_013200	EHI_140630	EHI_043010	EHI_100110		EHI_023290		EHI_098580	EHI_022940		EHI_119620	EHI_052870	EHI_006110
EHI_085990	EHI_022490	EHI_013240	EHI_140710	EHI_045340	EHI_103550		EHI_023600		EHI_103540	EHI_023260		EHI_119930	EHI_054150	EHI_006170
EHI_087790	EHI_023040	EHI_014010	EHI_142750	EHI_045540	EHI_108750		EHI_023900		EHI_104400	EHI_023360		EHI_120360	EHI_056500	EHI_006670
EHI_087810	EHI_023430	EHI_014160	EHI_143120	EHI_048580	EHI_109870		EHI_024390		EHI_105190	EHI_023410		EHI_124510	EHI_062680	EHI_006810
EHI_088090	EHI_024490	EHI_014280	EHI_146520	EHI_050130	EHI_112030		EHI_025100		EHI_106100	EHI_024240		EHI_126250	EHI_062750	EHI_006860
EHI_092490	EHI_025710	EHI_015360	EHI_146550	EHI_050570	EHI_117940		EHI_025290		EHI_106130	EHI_025360		EHI_127140	EHI_064630	EHI_006980
EHI_095810	EHI_026390	EHI_016430	EHI_148180	EHI_053020	EHI_118040		EHI_025350		EHI_114380	EHI_025370		EHI_135130	EHI_065750	EHI_007350
EHI_095850	EHI_026480	EHI_017760	EHI_151840	EHI_053190	EHI_118720		EHI_027760		EHI_120300	EHI_025440		EHI_143110	EHI_068500	EHI_007480
EHI_098310	EHI_027700	EHI_018610	EHI_155730	EHI_054490	EHI_120470		EHI_030080		EHI_126130	EHI_025450		EHI_146360	EHI_069180	EHI_007490
EHI_098420	EHI_029020	EHI_019290	EHI_159140	EHI_060340	EHI_121780		EHI_030170		EHI_126280	EHI_026400		EHI_146500	EHI_069450	EHI_007770
EHI_098430	EHI_029060	EHI_019640	EHI_161960	EHI_062840	EHI_124470		EHI_030430		EHI_127060	EHI_027750		EHI_147020	EHI_070730	EHI_008080
EHI_098450	EHI_029600	EHI_020350	EHI_169960	EHI_065280	EHI_125320		EHI_035120		EHI_129330	EHI_030750		EHI_147520	EHI_073590	EHI_008120
EHI_098560	EHI_030130	EHI_021230	EHI_174960	EHI_067890	EHI_125930		EHI_035220		EHI_131100	EHI_031290		EHI_148910	EHI_078230	EHI_008370
EHI_101280	EHI_030490	EHI_021510	EHI_182760	EHI_069480	EHI_127050		EHI_035590		EHI_136480	EHI_031360		EHI_150530	EHI_079300	EHI_008450
EHI_101430	EHI_031330	EHI_022140	EHI_200800	EHI_069490	EHI_127450		EHI_037820		EHI_137100	EHI_035810		EHI_155510	EHI_082490	EHI_008620
EHI_103270	EHI_031510	EHI_022950		EHI_074060	EHI_129340		EHI_039350		EHI_137270	EHI_035930		EHI_155540	EHI_082540	EHI_008740
EHI_107330	EHI_031520	EHI_022970		EHI_075690	EHI_138450		EHI_040380		EHI_146190	EHI_037170		EHI_164400	EHI_085370	EHI_008770
EHI_111580	EHI_033130	EHI_023240		EHI_077530	EHI_139030		EHI_040420		EHI_148370	EHI_040300		EHI_165280	EHI_087880	EHI_009240
EHI_113560	EHI_033860	EHI_023270		EHI_081350	EHI_142950		EHI_041960		EHI_152360	EHI_040310		EHI_169280	EHI_094090	EHI_009530
EHI_117930	EHI_035180	EHI_023460		EHI_083420	EHI_146980		EHI_042150		EHI_152960	EHI_042890		EHI_169630	EHI_096460	EHI_009680
EHI_118680	EHI_035260	EHI_023610		EHI_083630	EHI_148540		EHI_042260		EHI_155480	EHI_045300		EHI_170310	EHI_096600	EHI_009870
EHI_122900	EHI_035550	EHI_023860		EHI_085980	EHI_150480		EHI_044360		EHI_156210	EHI_046670		EHI_170390	EHI_097880	EHI_009990
EHI_125640	EHI_035560	EHI_024620		EHI_088050	EHI_151640		EHI_044640		EHI_158210	EHI_047740		EHI_174200	EHI_098200	EHI_010020
EHI_125730	EHI_035650	EHI_024670		EHI_089990	EHI_151790		EHI_044690		EHI_159490	EHI_047760		EHI_175010	EHI_099300	EHI_010040
EHI_126060	EHI_035920	EHI_025220		EHI_091070	EHI_152830		EHI_044780		EHI_159500	EHI_048310		EHI_180780	EHI_100310	EHI_010350
EHI_127400	EHI_036510	EHI_025240		EHI_091480	EHI_153670		EHI_045060		EHI_162570	EHI_048610		EHI_181170	EHI_104570	EHI_010560
EHI_129350	EHI_037230	EHI_025890		EHI_092450	EHI_155190		EHI_045150		EHI_165190	EHI_048620		EHI_182580	EHI_104890	EHI_010570
EHI_132430	EHI_038300	EHI_026370		EHI_092640	EHI_155500		EHI_045430		EHI_165220	EHI_048720		EHI_183440	EHI_105070	EHI_010650
EHI_135450	EHI_038870	EHI_026440		EHI_092730	EHI_155570		EHI_045710		EHI_169970	EHI_049000		EHI_186780	EHI_110450	EHI_010720
EHI_135760	EHI_040260	EHI_026470		EHI_094030	EHI_157140		EHI_047800		EHI_187170	EHI_049030		EHI_186880	EHI_110590	EHI_010740
EHI_137720	EHI_040340	EHI_027780		EHI_096740	EHI_158090		EHI_047810		EHI_192280	EHI_049290		EHI_187750	EHI_113580	EHI_011210
EHI_139970	EHI_040810	EHI_027910		EHI_096770	EHI_169080		EHI_050610		EHI_198960	EHI_049400		EHI_196940	EHI_114340	EHI_011380
EHI_142960	EHI_044480	EHI_028020		EHI_098360	EHI_170030		EHI_050660		EHI_202150	EHI_049650			EHI_117880	EHI_011390
EHI_148520	EHI_044490	EHI_028910		EHI_098750	EHI_170470		EHI_050970			EHI_049740			EHI_119470	EHI_011410
EHI_148920	EHI_044650	EHI_029040		EHI_099340	EHI_173480		EHI_051790			EHI_049910			EHI_120280	EHI_011550
EHI_151330	EHI_044830	EHI_030390		EHI_099720	EHI_174100		EHI_056390			EHI_049920			EHI_123720	EHI_011950
EHI_151540	EHI_045610	EHI_030770		EHI_103390	EHI_176820		EHI_056690			EHI_050810			EHI_124390	EHI_011970
EHI_151630	EHI_048410	EHI_030810		EHI_103650	EHI_176980		EHI_059680			EHI_050850			EHI_125300	EHI_012060
EHI_151920	EHI_049010	EHI_031250		EHI_104450	EHI_178720		EHI_061240			EHI_050950			EHI_126990	EHI_012080
EHI_152420	EHI_049470	EHI_031630		EHI_105080	EHI_178750		EHI_064690			EHI_051730			EHI_127100	EHI_012420
EHI_154580	EHI_049680	EHI_031960		EHI_105090	EHI_180150		EHI_065340			EHI_051760			EHI_127830	EHI_013010
EHI_159900	EHI_050480	EHI_035080		EHI_105270	EHI_183460		EHI_065660			EHI_052160			EHI_129510	EHI_013030
EHI_160210	EHI_050510	EHI_035130		EHI_106670	EHI_185230		EHI_065690			EHI_054260			EHI_130650	EHI_013050
EHI_164460	EHI_050800	EHI_035150		EHI_107550	EHI_185290		EHI_065770			EHI_054480			EHI_131660	EHI_013160
EHI_167040	EHI_051920	EHI_035210		EHI_108610	EHI_187040		EHI_065840			EHI_054800			EHI_131970	EHI_013210
EHI_167500	EHI_052140	EHI_035970		EHI_110220	EHI_187070		EHI_067510			EHI_055430			EHI_134760	EHI_013220
EHI_168280	EHI_052740	EHI_037180		EHI_111990	EHI_187230		EHI_068230			EHI_056450			EHI_135120	EHI_013890
EHI_168350	EHI_052810	EHI_038800		EHI_114120	EHI_189300		EHI_068270			EHI_056680			EHI_137800	EHI_013895
EHI_168400	EHI_052990	EHI_038960		EHI_117910	EHI_189410		EHI_068530			EHI_058100			EHI_137810	EHI_014110
EHI_170120	EHI_053000	EHI_039590		EHI_119350	EHI_191900		EHI_068650			EHI_058120			EHI_138060	EHI_014120
EHI_174670	EHI_053850	EHI_040280		EHI_119480	EHI_194210		EHI_068720			EHI_059830			EHI_138470	EHI_014190
EHI_174920	EHI_054750	EHI_040680		EHI_124330	EHI_197090		EHI_069080			EHI_059870			EHI_138510	EHI_014320
EHI_177000	EHI_054790	EHI_040840		EHI_125810	EHI_202810		EHI_069390			EHI_060860			EHI_138780	EHI_014340
EHI_178070	EHI_055340	EHI_041465		EHI_125820			EHI_069580			EHI_062700			EHI_141830	EHI_014400
EHI_178080	EHI_055400	EHI_041940		EHI_126040			EHI_072090			EHI_063550			EHI_141880	EHI_015380
EHI_181530	EHI_055420	EHI_041950		EHI_127340			EHI_073330			EHI_064490			EHI_144750	EHI_015980
EHI_183450	EHI_055710	EHI_042220		EHI_127420			EHI_073410			EHI_064680			EHI_146560	EHI_016120
EHI_183550	EHI_055990	EHI_042370		EHI_129310			EHI_073630			EHI_065310			EHI_147880	EHI_017020
EHI_183570	EHI_056240	EHI_043740		EHI_129740			EHI_074070			EHI_065650			EHI_148170	EHI_017620
EHI_184520	EHI_056360	EHI_044220		EHI_134810			EHI_074730			EHI_065780			EHI_150770	EHI_017700
EHI_186970	EHI_056400	EHI_044520		EHI_138480			EHI_075200			EHI_067520			EHI_154280	EHI_017750
EHI_187020	EHI_056430	EHI_044730		EHI_139040			EHI_075990			EHI_068280			EHI_155380	EHI_018490
EHI_187110	EHI_056650	EHI_045110		EHI_140220			EHI_078570			EHI_069170			EHI_155680	EHI_019170
EHI_192040	EHI_058450	EHI_045420		EHI_140360			EHI_078710			EHI_069210			EHI_156350	EHI_020210
EHI_192480	EHI_059650	EHI_046650		EHI_141060			EHI_080220			EHI_069350			EHI_156370	EHI_020280
EHI_194430	EHI_059670	EHI_048540		EHI_141340			EHI_080250			EHI_069380			EHI_158230	EHI_020370
EHI_196370	EHI_059820	EHI_048840		EHI_141840			EHI_081280			EHI_069550			EHI_161640	EHI_020610
EHI_196530	EHI_060370	EHI_049330		EHI_143640			EHI_081370			EHI_070720			EHI_165170	EHI_021190
EHI_197070	EHI_060430	EHI_049520		EHI_146510			EHI_081790			EHI_073990			EHI_166020	EHI_021360
EHI_197240	EHI_060980	EHI_049540		EHI_148340			EHI_084660			EHI_074020			EHI_166360	EHI_021410
EHI_197300	EHI_062860	EHI_049550		EHI_150120			EHI_084670			EHI_074800			EHI_166490	EHI_022960
EHI_201080	EHI_063030	EHI_049580		EHI_151220			EHI_086090			EHI_077500			EHI_166870	EHI_023050
EHI_201240	EHI_063790	EHI_049640		EHI_151360			EHI_087370			EHI_078310			EHI_169840	EHI_023070
	EHI_064450	EHI_049900		EHI_152540			EHI_088450			EHI_078410			EHI_170360	EHI_023080
	EHI_064720	EHI_050440		EHI_153190			EHI_092600			EHI_079910			EHI_170480	EHI_023110
	EHI_065490	EHI_050590		EHI_153770			EHI_095820			EHI_079920			EHI_175440	EHI_023220
	EHI_067710	EHI_050730		EHI_155530			EHI_096240			EHI_080730			EHI_175450	EHI_023230
	EHI_067880	EHI_050770		EHI_156100			EHI_096720			EHI_081320			EHI_176700	EHI_023300
	EHI_067910	EHI_050780		EHI_156660			EHI_098240			EHI_081930			EHI_177300	EHI_023340
	EHI_067920	EHI_050980		EHI_158320			EHI_098510			EHI_083250			EHI_177510	EHI_023840
	EHI_067960	EHI_051720		EHI_159610			EHI_098730			EHI_083590			EHI_178450	EHI_024350
	EHI_068020	EHI_051740		EHI_160670			EHI_098770			EHI_083620			EHI_179820	EHI_024430
	EHI_068350	EHI_052850		EHI_161860			EHI_099700			EHI_083650			EHI_179980	EHI_024630
	EHI_068470	EHI_053040		EHI_164750			EHI_099780			EHI_086140			EHI_182650	EHI_024640
	EHI_068640	EHI_053120		EHI_164800			EHI_103420			EHI_087720			EHI_182810	EHI_024650
	EHI_069950	EHI_054140		EHI_166800			EHI_103470			EHI_088020			EHI_187140	EHI_024680
	EHI_069970	EHI_054230		EHI_167130			EHI_104460			EHI_091530			EHI_187160	EHI_025380
	EHI_072040	EHI_055960		EHI_167280			EHI_104550			EHI_092170			EHI_189170	EHI_025460
	EHI_072080	EHI_056410		EHI_167700			EHI_104590			EHI_092470			EHI_193340	EHI_025470
	EHI_072130	EHI_056670		EHI_168370			EHI_104680			EHI_093570			EHI_194180	EHI_025830
	EHI_073400	EHI_056700		EHI_170060			EHI_106690			EHI_093580			EHI_196400	EHI_026340
	EHI_073440	EHI_058540		EHI_170300			EHI_107120			EHI_093740			EHI_196990	EHI_026410
	EHI_073480	EHI_060400		EHI_172130			EHI_107210			EHI_093770			EHI_197400	EHI_026430
	EHI_074010	EHI_061980		EHI_176990			EHI_107250			EHI_093970			EHI_198320	EHI_027380
	EHI_078730	EHI_062690		EHI_177190			EHI_109830			EHI_095180			EHI_198330	EHI_027490
	EHI_079870	EHI_062740		EHI_177430			EHI_112490			EHI_095930			EHI_198690	EHI_027530
	EHI_080240	EHI_062760		EHI_177620			EHI_113900			EHI_096160			EHI_199010	EHI_027600
	EHI_081730	EHI_062970		EHI_178440			EHI_115300			EHI_096340			EHI_199160	EHI_027640
	EHI_082220	EHI_064440		EHI_178580			EHI_115710			EHI_096350			EHI_199990	EHI_028960
	EHI_082260	EHI_064510		EHI_179310			EHI_117670			EHI_096370				EHI_028990
	EHI_082380	EHI_064640		EHI_181230			EHI_117890			EHI_096390				EHI_029050
	EHI_082510	EHI_065500		EHI_181240			EHI_118260			EHI_096550				EHI_029370
	EHI_082600	EHI_065700		EHI_183230			EHI_119920			EHI_096580				EHI_029530
	EHI_087660	EHI_065720		EHI_183900			EHI_120600			EHI_096790				EHI_029540
	EHI_087770	EHI_065800		EHI_188050			EHI_120890			EHI_096830				EHI_030400
	EHI_087800	EHI_067550		EHI_192250			EHI_120900			EHI_098380				EHI_030730
	EHI_090240	EHI_067580		EHI_194450			EHI_124500			EHI_098800				EHI_030740
	EHI_090400	EHI_068130		EHI_194570			EHI_124540			EHI_098810				EHI_030760
	EHI_091510	EHI_068260		EHI_197440			EHI_124880			EHI_099840				EHI_030790
	EHI_092140	EHI_068310		EHI_197490			EHI_125330			EHI_099880				EHI_030800
	EHI_092420	EHI_068320		EHI_197860			EHI_126010			EHI_100090				EHI_030830
	EHI_092720	EHI_068340		EHI_198770			EHI_126230			EHI_100320				EHI_030890
	EHI_093780	EHI_068740		EHI_198900			EHI_126900			EHI_100480				EHI_031240
	EHI_093840	EHI_069130		EHI_198940			EHI_127250			EHI_101230				EHI_031400
	EHI_093860	EHI_069440		EHI_200760			EHI_127390			EHI_103310				EHI_033250
	EHI_093870	EHI_069620		EHI_201510			EHI_129360			EHI_103730				EHI_033710
	EHI_093950	EHI_069980		EHI_201710			EHI_129810			EHI_105210				EHI_035090
	EHI_093990	EHI_073580					EHI_131000			EHI_105360				EHI_035140
	EHI_094110	EHI_074140					EHI_131260			EHI_106080				EHI_035400
	EHI_095040	EHI_075180					EHI_131500			EHI_107050				EHI_035430
	EHI_095860	EHI_075960					EHI_131530			EHI_107130				EHI_035440
	EHI_095870	EHI_076000					EHI_131550			EHI_107780				EHI_035490
	EHI_095940	EHI_076790					EHI_131870			EHI_108500				EHI_035600
	EHI_095950	EHI_076840					EHI_132380			EHI_108660				EHI_035630
	EHI_096250	EHI_079880					EHI_134720			EHI_110180				EHI_035690
	EHI_096290	EHI_079980					EHI_135050			EHI_110430				EHI_035750
	EHI_096410	EHI_079990					EHI_135070			EHI_110500				EHI_036530
	EHI_096490	EHI_081300					EHI_135780			EHI_110680				EHI_036570
	EHI_097640	EHI_081380					EHI_138940			EHI_110740				EHI_036580
	EHI_098000	EHI_081770					EHI_140010			EHI_111020				EHI_036900
	EHI_098220	EHI_083110					EHI_140130			EHI_111050				EHI_037130
	EHI_098250	EHI_083460					EHI_140510			EHI_113550				EHI_037200
	EHI_098300	EHI_083600					EHI_140560			EHI_114140				EHI_038280
	EHI_098390	EHI_084710					EHI_141370			EHI_114320				EHI_038580
	EHI_098550	EHI_085010					EHI_141380			EHI_115280				EHI_038620
	EHI_098620	EHI_086040					EHI_141930			EHI_118070				EHI_038810
	EHI_099220	EHI_086070					EHI_142140			EHI_119540				EHI_038840
	EHI_100270	EHI_086220					EHI_142900			EHI_120880				EHI_038860
	EHI_100280	EHI_087210					EHI_143590			EHI_121800				EHI_038890
	EHI_100400	EHI_087600					EHI_143650			EHI_121880				EHI_038920
	EHI_100410	EHI_087890					EHI_146350			EHI_122710				EHI_039010
	EHI_100430	EHI_088330					EHI_146970			EHI_124370				EHI_039020
	EHI_101390	EHI_090410					EHI_148400			EHI_124530				EHI_039060
	EHI_103360	EHI_091100					EHI_148700			EHI_124860				EHI_039850
	EHI_103520	EHI_091540					EHI_149030			EHI_125150				EHI_040440
	EHI_103590	EHI_091550					EHI_149730			EHI_125310				EHI_040450
	EHI_103640	EHI_091950					EHI_151200			EHI_125650				EHI_040460
	EHI_103750	EHI_092070					EHI_151280			EHI_125840				EHI_040620
	EHI_104350	EHI_092160					EHI_151580			EHI_125990				EHI_040650
	EHI_104930	EHI_092550					EHI_151600			EHI_127160				EHI_040660
	EHI_105330	EHI_092670					EHI_152370			EHI_128450				EHI_040670
	EHI_107070	EHI_095050					EHI_152510			EHI_129780				EHI_040800
	EHI_107080	EHI_095060					EHI_152690			EHI_130930				EHI_041060
	EHI_107170	EHI_096180					EHI_152750			EHI_132880				EHI_042140
	EHI_107670	EHI_096320					EHI_152850			EHI_133530				EHI_042170
	EHI_109900	EHI_096360					EHI_153180			EHI_133540				EHI_042720
	EHI_110250	EHI_096450					EHI_153200			EHI_134750				EHI_042900
	EHI_110320	EHI_096510					EHI_153440			EHI_134850				EHI_042920
	EHI_110410	EHI_096610					EHI_153470			EHI_136150				EHI_042930
	EHI_110460	EHI_097180					EHI_154220			EHI_136960				EHI_044190
	EHI_110540	EHI_097470					EHI_155240			EHI_136980				EHI_044210
	EHI_110750	EHI_097750					EHI_155670			EHI_137870				EHI_044530
	EHI_110790	EHI_097920					EHI_156230			EHI_138970				EHI_044550
	EHI_110840	EHI_098230					EHI_156320			EHI_139010				EHI_044590
	EHI_111060	EHI_098470					EHI_159580			EHI_139410				EHI_044720
	EHI_111550	EHI_099190					EHI_159830			EHI_139460				EHI_044760
	EHI_114190	EHI_099210					EHI_160960			EHI_140260				EHI_044770
	EHI_114220	EHI_099230					EHI_161180			EHI_140740				EHI_044810
	EHI_114430	EHI_099810					EHI_161190			EHI_141360				EHI_044820
	EHI_115820	EHI_099820					EHI_162200			EHI_141410				EHI_044850
	EHI_117960	EHI_099850					EHI_162560			EHI_141870				EHI_045000
	EHI_118030	EHI_100300					EHI_164880			EHI_143550				EHI_045050
	EHI_118120	EHI_103300					EHI_164910			EHI_143620				EHI_045120
	EHI_118440	EHI_103380					EHI_165070			EHI_143660				EHI_045130
	EHI_118470	EHI_103430					EHI_165310			EHI_146210				EHI_045370
	EHI_118660	EHI_103670					EHI_166890			EHI_146950				EHI_045410
	EHI_119370	EHI_103800					EHI_167290			EHI_147010				EHI_045560
	EHI_120290	EHI_104620					EHI_167680			EHI_148040				EHI_045600
	EHI_121900	EHI_104700					EHI_169670			EHI_148130				EHI_046390
	EHI_124520	EHI_104730					EHI_169930			EHI_148240				EHI_046590
	EHI_124550	EHI_105320					EHI_169940			EHI_148560				EHI_046600
	EHI_124840	EHI_106250					EHI_170040			EHI_148850				EHI_046610
	EHI_124890	EHI_106320					EHI_172160			EHI_148860				EHI_046690
	EHI_125350	EHI_107020					EHI_173430			EHI_148890				EHI_047750
	EHI_125680	EHI_107790					EHI_173950			EHI_150390				EHI_048190
	EHI_125960	EHI_110420					EHI_174170			EHI_150490				EHI_048210
	EHI_126310	EHI_110670					EHI_174910			EHI_151290				EHI_048240
	EHI_127150	EHI_111590					EHI_176970			EHI_151370				EHI_048560
	EHI_127190	EHI_111600					EHI_177010			EHI_151420				EHI_048590
	EHI_127280	EHI_112850					EHI_177480			EHI_151730				EHI_048660
	EHI_127380	EHI_114350					EHI_177550			EHI_152010				EHI_048700
	EHI_127670	EHI_114790					EHI_177650			EHI_152260				EHI_048710
	EHI_127810	EHI_117920					EHI_178090			EHI_152280				EHI_048980
	EHI_129500	EHI_118100					EHI_178130			EHI_152430				EHI_049060
	EHI_129900	EHI_118670					EHI_178890			EHI_152610				EHI_049310
	EHI_130870	EHI_118710					EHI_179330			EHI_152880				EHI_049320
	EHI_131230	EHI_118760					EHI_179830			EHI_153330				EHI_049340
	EHI_131880	EHI_118800					EHI_179920			EHI_153450				EHI_049350
	EHI_132010	EHI_118830					EHI_180350			EHI_153690				EHI_049380
	EHI_132040	EHI_119330					EHI_180800			EHI_154450				EHI_049620
	EHI_132360	EHI_119500					EHI_182970			EHI_155180				EHI_049630
	EHI_134480	EHI_119570					EHI_182980			EHI_155260				EHI_049660
	EHI_134740	EHI_120870					EHI_183120			EHI_155630				EHI_049670
	EHI_135470	EHI_121490					EHI_183150			EHI_155750				EHI_049720
	EHI_136200	EHI_121820					EHI_183510			EHI_156200				EHI_049790
	EHI_136400	EHI_121850					EHI_183530			EHI_156330				EHI_049880
	EHI_136990	EHI_122310					EHI_184240			EHI_158070				EHI_050110
	EHI_137120	EHI_123240					EHI_186020			EHI_158550				EHI_050270
	EHI_138010	EHI_123280					EHI_186120			EHI_159150				EHI_050280
	EHI_138190	EHI_123390					EHI_186760			EHI_159690				EHI_050300
	EHI_138310	EHI_124310					EHI_186790			EHI_160940				EHI_050470
	EHI_138320	EHI_124360					EHI_186800			EHI_161010				EHI_050520
	EHI_138330	EHI_124380					EHI_186900			EHI_163550				EHI_050550
	EHI_138460	EHI_124460					EHI_187720			EHI_163740				EHI_050760
	EHI_139430	EHI_124490					EHI_188770			EHI_164360				EHI_050940
	EHI_139440	EHI_125720					EHI_188850			EHI_164510				EHI_050960
	EHI_140190	EHI_125790					EHI_188930			EHI_164770				EHI_051060
	EHI_140320	EHI_125870					EHI_189970			EHI_165770				EHI_051820
	EHI_140340	EHI_126940					EHI_192500			EHI_166030				EHI_051840
	EHI_140600	EHI_127040					EHI_193510			EHI_166400				EHI_052400
	EHI_140670	EHI_127230					EHI_194220			EHI_166470				EHI_052780
	EHI_141350	EHI_127310					EHI_197280			EHI_166920				EHI_052860
	EHI_141400	EHI_127430					EHI_197560			EHI_166990				EHI_053050
	EHI_142150	EHI_129910					EHI_198660			EHI_167660				EHI_053100
	EHI_142710	EHI_130900					EHI_199580			EHI_167710				EHI_053110
	EHI_143100	EHI_131030					EHI_200680			EHI_168210				EHI_053170
	EHI_144280	EHI_131160					EHI_202470			EHI_169580				EHI_053830
	EHI_147540	EHI_131200					EHI_202590			EHI_169590				EHI_054160
	EHI_148200	EHI_131540								EHI_169640				EHI_054180
	EHI_148220	EHI_131890								EHI_170170				EHI_054200
	EHI_148530	EHI_131930								EHI_170340				EHI_054240
	EHI_148660	EHI_132400								EHI_172500				EHI_054530
	EHI_148980	EHI_133990								EHI_175040				EHI_054740
	EHI_149860	EHI_134630								EHI_175420				EHI_055350
	EHI_149870	EHI_134650								EHI_175430				EHI_055640
	EHI_151430	EHI_135000								EHI_177180				EHI_055660
	EHI_151440	EHI_135010								EHI_177320				EHI_055700
	EHI_151450	EHI_135090								EHI_177660				EHI_056100
	EHI_151460	EHI_135140								EHI_177670				EHI_056380
	EHI_152220	EHI_135190								EHI_178340				EHI_056420
	EHI_152460	EHI_135720								EHI_178470				EHI_056460
	EHI_152620	EHI_135740								EHI_178650				EHI_056480
	EHI_152710	EHI_135800								EHI_178660				EHI_056490
	EHI_154200	EHI_135810								EHI_178920				EHI_056640
	EHI_154330	EHI_136190								EHI_181250				EHI_057670
	EHI_155220	EHI_136460								EHI_181560				EHI_057700
	EHI_155450	EHI_137980								EHI_182860				EHI_058080
	EHI_158110	EHI_137990								EHI_182920				EHI_058090
	EHI_158250	EHI_138030								EHI_183520				EHI_058330
	EHI_158560	EHI_138040								EHI_183580				EHI_058500
	EHI_159620	EHI_138500								EHI_184560				EHI_058510
	EHI_159680	EHI_138540								EHI_185240				EHI_059840
	EHI_159730	EHI_139050								EHI_185280				EHI_060380
	EHI_159750	EHI_139060								EHI_185560				EHI_060390
	EHI_163640	EHI_139370								EHI_185580				EHI_060440
	EHI_163710	EHI_139390								EHI_185600				EHI_060740
	EHI_165120	EHI_139470								EHI_187090				EHI_062660
	EHI_167010	EHI_140610								EHI_187220				EHI_062780
	EHI_167940	EHI_140700								EHI_188220				EHI_063040
	EHI_168600	EHI_140750								EHI_188720				EHI_064570
	EHI_169260	EHI_141040								EHI_189150				EHI_064700
	EHI_169680	EHI_141790								EHI_189490				EHI_064710
	EHI_169820	EHI_141850								EHI_189850				EHI_065270
	EHI_169830	EHI_142130								EHI_189900				EHI_065320
	EHI_169870	EHI_142250								EHI_190440				EHI_065330
	EHI_170020	EHI_144600								EHI_192610				EHI_065620
	EHI_170370	EHI_145840								EHI_194360				EHI_065630
	EHI_174640	EHI_146960								EHI_194410				EHI_065710
	EHI_174900	EHI_147690								EHI_194470				EHI_065740
	EHI_175030	EHI_147710								EHI_196590				EHI_065790
	EHI_176160	EHI_148110								EHI_196930				EHI_065830
	EHI_177310	EHI_148380								EHI_197160				EHI_066760
	EHI_177460	EHI_148420								EHI_197840				EHI_067200
	EHI_177560	EHI_148650								EHI_198550				EHI_067260
	EHI_177580	EHI_149230								EHI_198650				EHI_067530
	EHI_177630	EHI_150410								EHI_198930				EHI_067850
	EHI_178680	EHI_151180								EHI_199000				EHI_067860
	EHI_178830	EHI_151260								EHI_199020				EHI_068100
	EHI_178910	EHI_151270								EHI_199110				EHI_068170
	EHI_179840	EHI_151560								EHI_199120				EHI_068200
	EHI_180360	EHI_151590								EHI_200080				EHI_068220
	EHI_181140	EHI_152440								EHI_200230				EHI_068250
	EHI_181200	EHI_152630								EHI_200980				EHI_068330
	EHI_181590	EHI_152650								EHI_201250				EHI_068400
	EHI_182480	EHI_152670								EHI_201260				EHI_068420
	EHI_182490	EHI_152700												EHI_068440
	EHI_182630	EHI_153060												EHI_068480
	EHI_182660	EHI_153130												EHI_068660
	EHI_182750	EHI_153150												EHI_069060
	EHI_183000	EHI_153260												EHI_069070
	EHI_183090	EHI_153410												EHI_069110
	EHI_184690	EHI_153480												EHI_069190
	EHI_186820	EHI_153650												EHI_069290
	EHI_186910	EHI_153730												EHI_069560
	EHI_186920	EHI_153790												EHI_069590
	EHI_187760	EHI_154210												EHI_069600
	EHI_188080	EHI_155340												EHI_069630
	EHI_188110	EHI_155710												EHI_070680
	EHI_188790	EHI_155780												EHI_070690
	EHI_189130	EHI_156290												EHI_070790
	EHI_189155	EHI_156310												EHI_071590
	EHI_189420	EHI_156400												EHI_072070
	EHI_189430	EHI_156420												EHI_072110
	EHI_192780	EHI_158050												EHI_073180
	EHI_193290	EHI_158080												EHI_073380
	EHI_193480	EHI_158190												EHI_073390
	EHI_193830	EHI_159810												EHI_073420
	EHI_194310	EHI_159870												EHI_073460
	EHI_194330	EHI_159880												EHI_073640
	EHI_194560	EHI_160680												EHI_074110
	EHI_194590	EHI_161980												EHI_074180
	EHI_195020	EHI_163480												EHI_075540
	EHI_195030	EHI_164390												EHI_075970
	EHI_195130	EHI_164920												EHI_076020
	EHI_195250	EHI_165200												EHI_076870
	EHI_197060	EHI_165270												EHI_078250
	EHI_197260	EHI_166420												EHI_078740
	EHI_197880	EHI_166480												EHI_079190
	EHI_198010	EHI_166900												EHI_079950
	EHI_198610	EHI_167020												EHI_079970
	EHI_198680	EHI_167510												EHI_080260
	EHI_198700	EHI_168250												EHI_080270
	EHI_198880	EHI_169070												EHI_080720
	EHI_199050	EHI_169100												EHI_081330
	EHI_199100	EHI_170110												EHI_081630
	EHI_199640	EHI_170190												EHI_081690
	EHI_200030	EHI_172960												EHI_082070
	EHI_200220	EHI_173450												EHI_082080
	EHI_200730	EHI_173600												EHI_082530
	EHI_200770	EHI_174130												EHI_083430
	EHI_201300	EHI_174140												EHI_084980
		EHI_175700												EHI_085020
		EHI_176170												EHI_086110
		EHI_176180												EHI_086120
		EHI_176830												EHI_086130
		EHI_177380												EHI_086370
		EHI_177440												EHI_086510
		EHI_177990												EHI_087000
		EHI_178460												EHI_087550
		EHI_178560												EHI_087570
		EHI_178800												EHI_087580
		EHI_178990												EHI_087740
		EHI_179020												EHI_087760
		EHI_180000												EHI_087900
		EHI_180770												EHI_088030
		EHI_181710												EHI_088060
		EHI_182510												EHI_088230
		EHI_182640												EHI_090020
		EHI_182700												EHI_091060
		EHI_183010												EHI_091250
		EHI_183200												EHI_091490
		EHI_183430												EHI_092080
		EHI_186340												EHI_092120
		EHI_187060												EHI_092200
		EHI_187200												EHI_092430
		EHI_188100												EHI_092620
		EHI_188140												EHI_092650
		EHI_188580												EHI_092680
		EHI_188870												EHI_093360
		EHI_188900												EHI_093820
		EHI_189290												EHI_093900
		EHI_189750												EHI_094100
		EHI_189860												EHI_094120
		EHI_189920												EHI_095150
		EHI_192100												EHI_095170
		EHI_192140												EHI_095480
		EHI_193090												EHI_095830
		EHI_193420												EHI_095890
		EHI_193790												EHI_096200
		EHI_193840												EHI_096260
		EHI_194850												EHI_096310
		EHI_197010												EHI_096380
		EHI_197040												EHI_096400
		EHI_197110												EHI_096420
		EHI_197230												EHI_096570
		EHI_197380												EHI_096650
		EHI_197540												EHI_096850
		EHI_197550												EHI_098040
		EHI_197830												EHI_098270
		EHI_198570												EHI_098280
		EHI_198800												EHI_098290
		EHI_199030												EHI_098440
		EHI_199960												EHI_098500
		EHI_200210												EHI_098570
		EHI_200960												EHI_098780
		EHI_201220												EHI_098840
		EHI_202250												EHI_099200
														EHI_099320
														EHI_099350
														EHI_099730
														EHI_099790
														EHI_099800
														EHI_100290
														EHI_100390
														EHI_101240
														EHI_101260
														EHI_102170
														EHI_103290
														EHI_103400
														EHI_103410
														EHI_103450
														EHI_103600
														EHI_103610
														EHI_103720
														EHI_103810
														EHI_103830
														EHI_104380
														EHI_104520
														EHI_104630
														EHI_104660
														EHI_104740
														EHI_105180
														EHI_105220
														EHI_107180
														EHI_107280
														EHI_107290
														EHI_108710
														EHI_109680
														EHI_109850
														EHI_109860
														EHI_109920
														EHI_109990
														EHI_110120
														EHI_110230
														EHI_110280
														EHI_110290
														EHI_110300
														EHI_110340
														EHI_110400
														EHI_110510
														EHI_110520
														EHI_110570
														EHI_110690
														EHI_110720
														EHI_110810
														EHI_110980
														EHI_111000
														EHI_111070
														EHI_111230
														EHI_111570
														EHI_111610
														EHI_111760
														EHI_111850
														EHI_111980
														EHI_112050
														EHI_112060
														EHI_112800
														EHI_112830
														EHI_112870
														EHI_113590
														EHI_113890
														EHI_113980
														EHI_114330
														EHI_114420
														EHI_114770
														EHI_115360
														EHI_115370
														EHI_116360
														EHI_116470
														EHI_117570
														EHI_117600
														EHI_117820
														EHI_117850
														EHI_118080
														EHI_118190
														EHI_118270
														EHI_118480
														EHI_118640
														EHI_118690
														EHI_118750
														EHI_118780
														EHI_118840
														EHI_118860
														EHI_118910
														EHI_119300
														EHI_119560
														EHI_119590
														EHI_119910
														EHI_121760
														EHI_121890
														EHI_122880
														EHI_122890
														EHI_124300
														EHI_124450
														EHI_124480
														EHI_124610
														EHI_124620
														EHI_124850
														EHI_124870
														EHI_125170
														EHI_125340
														EHI_125600
														EHI_125660
														EHI_125740
														EHI_125780
														EHI_125880
														EHI_125900
														EHI_125920
														EHI_125950
														EHI_125970
														EHI_126090
														EHI_126140
														EHI_126190
														EHI_126210
														EHI_126870
														EHI_126880
														EHI_126890
														EHI_126920
														EHI_126930
														EHI_127030
														EHI_127170
														EHI_127180
														EHI_127200
														EHI_127330
														EHI_127360
														EHI_127410
														EHI_128070
														EHI_128140
														EHI_129320
														EHI_129370
														EHI_129750
														EHI_129840
														EHI_129850
														EHI_130700
														EHI_130720
														EHI_130920
														EHI_130940
														EHI_130960
														EHI_130970
														EHI_130990
														EHI_131150
														EHI_131170
														EHI_131210
														EHI_131480
														EHI_131490
														EHI_131510
														EHI_131940
														EHI_131980
														EHI_132030
														EHI_133900
														EHI_133950
														EHI_134000
														EHI_134640
														EHI_134780
														EHI_134830
														EHI_134960
														EHI_135060
														EHI_135080
														EHI_135460
														EHI_135710
														EHI_136160
														EHI_136170
														EHI_136210
														EHI_136380
														EHI_137000
														EHI_137080
														EHI_137090
														EHI_137690
														EHI_137700
														EHI_137740
														EHI_137790
														EHI_137830
														EHI_137840
														EHI_137940
														EHI_138000
														EHI_138080
														EHI_138340
														EHI_138380
														EHI_138440
														EHI_138770
														EHI_138950
														EHI_139020
														EHI_139960
														EHI_140120
														EHI_140140
														EHI_140170
														EHI_140250
														EHI_140290
														EHI_140310
														EHI_140350
														EHI_140370
														EHI_140540
														EHI_140550
														EHI_140680
														EHI_141810
														EHI_141820
														EHI_141860
														EHI_141920
														EHI_141940
														EHI_142090
														EHI_142100
														EHI_142170
														EHI_142210
														EHI_142730
														EHI_143070
														EHI_143090
														EHI_143430
														EHI_143440
														EHI_146110
														EHI_146340
														EHI_146370
														EHI_146380
														EHI_146390
														EHI_146530
														EHI_146570
														EHI_147500
														EHI_147510
														EHI_147570
														EHI_147720
														EHI_148020
														EHI_148050
														EHI_148060
														EHI_148150
														EHI_148190
														EHI_148230
														EHI_148250
														EHI_148270
														EHI_148320
														EHI_148360
														EHI_148460
														EHI_148470
														EHI_148480
														EHI_148630
														EHI_148680
														EHI_148690
														EHI_148760
														EHI_148790
														EHI_148820
														EHI_148840
														EHI_148900
														EHI_149000
														EHI_150130
														EHI_150140
														EHI_150380
														EHI_150470
														EHI_151300
														EHI_151380
														EHI_151390
														EHI_151740
														EHI_151800
														EHI_151810
														EHI_151940
														EHI_151990
														EHI_152080
														EHI_152110
														EHI_152170
														EHI_152190
														EHI_152230
														EHI_152320
														EHI_152330
														EHI_152560
														EHI_152570
														EHI_152680
														EHI_152740
														EHI_152760
														EHI_152800
														EHI_152860
														EHI_152910
														EHI_152920
														EHI_152970
														EHI_152990
														EHI_153050
														EHI_153080
														EHI_153090
														EHI_153240
														EHI_153280
														EHI_153310
														EHI_153430
														EHI_154230
														EHI_155170
														EHI_155270
														EHI_155410
														EHI_155420
														EHI_155440
														EHI_155520
														EHI_155550
														EHI_155650
														EHI_155660
														EHI_155700
														EHI_156240
														EHI_156300
														EHI_156690
														EHI_157120
														EHI_157130
														EHI_158060
														EHI_158150
														EHI_158220
														EHI_158240
														EHI_158310
														EHI_158570
														EHI_158590
														EHI_158630
														EHI_159160
														EHI_159480
														EHI_159600
														EHI_159710
														EHI_159860
														EHI_159890
														EHI_160710
														EHI_160860
														EHI_160880
														EHI_160980
														EHI_160990
														EHI_161000
														EHI_161040
														EHI_161070
														EHI_161870
														EHI_161880
														EHI_161970
														EHI_163530
														EHI_163540
														EHI_163560
														EHI_163570
														EHI_163580
														EHI_163590
														EHI_163670
														EHI_163690
														EHI_163750
														EHI_164070
														EHI_164370
														EHI_164500
														EHI_164790
														EHI_164820
														EHI_164870
														EHI_165260
														EHI_165320
														EHI_165350
														EHI_165800
														EHI_166390
														EHI_166810
														EHI_167050
														EHI_167070
														EHI_167090
														EHI_167100
														EHI_167170
														EHI_167300
														EHI_167310
														EHI_167320
														EHI_167460
														EHI_167470
														EHI_167630
														EHI_168060
														EHI_168220
														EHI_168240
														EHI_168340
														EHI_169290
														EHI_169320
														EHI_169340
														EHI_169350
														EHI_169360
														EHI_169900
														EHI_170000
														EHI_170010
														EHI_170350
														EHI_170420
														EHI_171280
														EHI_171300
														EHI_172170
														EHI_173400
														EHI_173440
														EHI_173470
														EHI_174220
														EHI_175020
														EHI_175050
														EHI_175090
														EHI_175470
														EHI_176140
														EHI_176150
														EHI_176590
														EHI_177330
														EHI_177400
														EHI_177470
														EHI_177490
														EHI_177520
														EHI_177530
														EHI_177540
														EHI_177590
														EHI_177640
														EHI_178020
														EHI_178480
														EHI_178590
														EHI_178620
														EHI_178700
														EHI_178760
														EHI_178820
														EHI_178870
														EHI_178960
														EHI_178970
														EHI_179000
														EHI_179880
														EHI_180180
														EHI_180300
														EHI_180660
														EHI_181180
														EHI_181190
														EHI_181210
														EHI_181280
														EHI_181570
														EHI_182520
														EHI_182560
														EHI_182570
														EHI_182590
														EHI_182670
														EHI_182730
														EHI_182790
														EHI_182850
														EHI_182900
														EHI_182940
														EHI_183110
														EHI_183470
														EHI_183480
														EHI_183560
														EHI_183890
														EHI_184470
														EHI_184480
														EHI_184490
														EHI_184530
														EHI_185430
														EHI_185450
														EHI_186480
														EHI_186720
														EHI_186770
														EHI_186830
														EHI_186840
														EHI_186950
														EHI_187150
														EHI_187280
														EHI_187290
														EHI_187300
														EHI_187710
														EHI_187740
														EHI_187770
														EHI_188120
														EHI_188170
														EHI_188180
														EHI_188760
														EHI_188780
														EHI_188820
														EHI_188910
														EHI_188940
														EHI_188960
														EHI_188990
														EHI_189120
														EHI_189140
														EHI_189890
														EHI_189930
														EHI_189940
														EHI_189950
														EHI_190870
														EHI_191750
														EHI_191770
														EHI_191920
														EHI_192050
														EHI_192090
														EHI_192110
														EHI_192120
														EHI_192270
														EHI_192450
														EHI_192460
														EHI_192470
														EHI_192520
														EHI_192590
														EHI_192800
														EHI_192810
														EHI_193080
														EHI_193350
														EHI_193360
														EHI_194040
														EHI_194200
														EHI_194230
														EHI_194270
														EHI_194300
														EHI_194340
														EHI_194370
														EHI_194510
														EHI_194520
														EHI_194540
														EHI_194550
														EHI_195140
														EHI_196365
														EHI_196410
														EHI_196890
														EHI_196920
														EHI_196950
														EHI_197020
														EHI_197030
														EHI_197480
														EHI_197510
														EHI_197530
														EHI_197990
														EHI_198580
														EHI_198590
														EHI_198600
														EHI_198740
														EHI_198760
														EHI_198790
														EHI_198870
														EHI_198950
														EHI_199080
														EHI_199590
														EHI_199660
														EHI_199690
														EHI_199820
														EHI_199940
														EHI_199970
														EHI_200010
														EHI_200070
														EHI_200810
														EHI_200830
														EHI_201190
														EHI_201270
														EHI_201280
														EHI_201830
														EHI_202040
