# Supplementary material for: Genomic determinants for initiation and length of natural antisense transcripts in Entamoeba histolytica
Source: Sci Rep. 2020 Nov 19;10:20190. doi: 10.1038/s41598-020-77010-4 (PMC7677554; doi:10.1038/s41598-020-77010-4)
Supplement: Supplementary file 12 — Supplementary Table 11. [file 41598_2020_77010_MOESM12_ESM.xlsx]

## Sheet: Feuille 1
Mornico et al., 2020. Genomic determinants for initiation and length of natural antisense transcripts in Entamoeba histolytica
Table S11. Proportion of gene differentially expressed or not, having NAT or not in infection experiments, and corresponding χ² test results
VirCultr vs NorCultr				VirColon vs NorCultr				AttCultr vs NorCultr
	DE genes	Not DE genes			DE genes	Not DE genes			DE genes	Not DE genes
NAT presence	0.0461422	0.0343073		NAT presence	0.072327	0.0689655		NAT presence	0.00837989	0.0140281
NAT absence	0.953858	0.965693		NAT absence	0.927673	0.931034		NAT absence	0.99162	0.985972
X-squared = 4.1173, df = 1, p-value = 0.04245				X-squared = 0.2058, df = 1, p-value = 0.6501				X-squared = 1.167, df = 1, p-value = 0.28
	Upregulated genes	Not Upregulated genes			Upregulated genes	Not Upregulated genes			Upregulated genes	Not Upregulated genes
NAT presence	0.0617128	0.0334818		NAT presence	0.0858011	0.0666764		NAT presence	0.0150602	0.0134706
NAT absence	0.938287	0.966518		NAT absence	0.914199	0.933324		NAT absence	0.98494	0.986529
X-squared = 15.5761, df = 1, p-value = 7.925e-05				X-squared = 5.9406, df = 1, p-value = 1,48e-02				X-squared = 0, df = 1, p-value = 0.9975
	Down-regulated genes	Not Down-regulated genes			Down-regulated genes	Not Down-regulated genes			Down-regulated genes	Not Down-regulated genes
NAT presence	0.0227273	0.0371432		NAT presence	0.0423012	0.0718791		NAT presence	0.00260417	0.0140719
NAT absence	0.977273	0.962857		NAT absence	0.957699	0.928121		NAT absence	0.997396	0.985928
X-squared = 2.5428, df = 1, p-value = 0.1108				X-squared = 6.9457, df = 1, p-value = 8.402e-03				X-squared = 2.7974, df = 1, p-value = 0.09442

## Sheet: Feuille 2
Mornico et al., 2020. Genomic determinants for initiation and length of natural antisense transcripts in Entamoeba histolytica
Table S11. Genes having mRNA and NAT differentially expressed at the same time in different infection conditions vs normal condition
AttCultrvsNorCultr					VirCultrvsNorCultr					VirColonvsNorCultr
Gene	Log2FC mRNA	Log2FC NAT	Correlation		Gene	Log2FC mRNA	Log2FC NAT	Correlation		Gene	Log2FC mRNA	Log2FC NAT	Correlation
EHI_152570	-1.026	-1.369	concordant		EHI_143070	-2.084	-1.235	concordant		EHI_107550	1.003	1.793	concordant
EHI_180780	-1.15	-1.928	concordant		EHI_168060	1.039	1.52	concordant		EHI_035590	1.005	3.583	concordant
EHI_151800	-1.156	-1.442	concordant		EHI_194430	1.04	1.747	concordant		EHI_002670	1.008	2.881	concordant
EHI_194550	-1.157	-1.02	concordant		EHI_006980	1.076	1.481	concordant		EHI_027380	1.013	2.467	concordant
EHI_198760	-1.277	-1.386	concordant		EHI_186840	1.077	1.607	concordant		EHI_096580	1.014	2.843	concordant
EHI_003940	-1.314	-1.225	concordant		EHI_104600	1.108	1.845	concordant		EHI_073630	1.016	1.345	concordant
EHI_015380	-1.342	-1.746	concordant		EHI_141810	1.11	2.981	concordant		EHI_188760	1.018	2.123	concordant
EHI_098840	-1.383	-1.139	concordant		EHI_031640	1.114	2.068	concordant		EHI_021410	1.027	3.363	concordant
EHI_095830	-1.452	-1.784	concordant		EHI_126250	1.116	2.374	concordant		EHI_081790	1.029	2.445	concordant
EHI_033250	-1.695	-1.367	concordant		EHI_119480	1.117	3.306	concordant		EHI_160670	1.029	2.924	concordant
EHI_134960	1.082	1.296	concordant		EHI_129310	1.119	1.86	concordant		EHI_118080	1.032	2.254	concordant
EHI_167300	1.092	1.236	concordant		EHI_156660	1.121	2.352	concordant		EHI_186760	1.034	3.372	concordant
EHI_175090	1.214	1.626	concordant		EHI_166800	1.121	2.367	concordant		EHI_111060	1.037	1.586	concordant
EHI_033710	1.276	1.725	concordant		EHI_107050	1.123	1.459	concordant		EHI_131880	1.041	2.844	concordant
EHI_141810	1.332	1.364	concordant		EHI_107550	1.14	2.965	concordant		EHI_100290	1.043	1.087	concordant
EHI_045600	1.585	1.62	concordant		EHI_024470	1.152	1.855	concordant		EHI_198900	1.045	3.454	concordant
EHI_120360	1.59	1.567	concordant		EHI_148020	1.159	1.988	concordant		EHI_177430	1.046	1.458	concordant
EHI_073060	2.621	3.324	concordant		EHI_160670	1.159	2.652	concordant		EHI_114190	1.051	4.072	concordant
EHI_056490	2.788	1.814	concordant		EHI_045480	1.161	2.446	concordant		EHI_023470	1.053	2.688	concordant
					EHI_170060	1.167	2.288	concordant		EHI_097640	1.053	3.925	concordant
					EHI_103650	1.18	1.551	concordant		EHI_046590	1.055	1.337	concordant
					EHI_011380	1.184	1.507	concordant		EHI_056420	1.055	2.593	concordant
					EHI_125840	1.186	1.886	concordant		EHI_119480	1.056	4.389	concordant
					EHI_186480	1.194	2.111	concordant		EHI_104680	1.057	2.503	concordant
					EHI_007480	1.207	2.49	concordant		EHI_047810	1.059	2.005	concordant
					EHI_143550	1.209	2.071	concordant		EHI_183110	1.061	1.795	concordant
					EHI_023220	1.211	2.227	concordant		EHI_154220	1.067	1.984	concordant
					EHI_053440	1.212	2.314	concordant		EHI_158110	1.079	2.694	concordant
					EHI_151810	1.214	1.298	concordant		EHI_035560	1.082	1.706	concordant
					EHI_193360	1.221	2.243	concordant		EHI_167010	1.084	2.947	concordant
					EHI_135450	1.229	1.941	concordant		EHI_143640	1.086	2.6	concordant
					EHI_137700	1.239	2.118	concordant		EHI_052990	1.088	2.231	concordant
					EHI_159600	1.249	3.288	concordant		EHI_198790	1.09	2.299	concordant
					EHI_056480	1.261	3.276	concordant		EHI_167470	1.091	1.993	concordant
					EHI_187230	1.261	2.057	concordant		EHI_004780	1.095	1.277	concordant
					EHI_045600	1.27	1.046	concordant		EHI_045430	1.103	2.494	concordant
					EHI_023840	1.275	2.039	concordant		EHI_151360	1.11	2.102	concordant
					EHI_100110	1.278	1.439	concordant		EHI_006980	1.118	2.457	concordant
					EHI_189890	1.282	1.477	concordant		EHI_000710	1.123	2.671	concordant
					EHI_110570	1.306	1.96	concordant		EHI_167660	1.128	1.757	concordant
					EHI_092450	1.325	1.642	concordant		EHI_183520	1.128	1.976	concordant
					EHI_183460	1.325	1.504	concordant		EHI_124840	1.136	2.403	concordant
					EHI_155530	1.329	2.231	concordant		EHI_124390	1.137	2.718	concordant
					EHI_022940	1.342	1.796	concordant		EHI_016440	1.14	1.857	concordant
					EHI_187110	1.344	1.614	concordant		EHI_119910	1.149	3.254	concordant
					EHI_062670	1.345	1.182	concordant		EHI_053830	1.153	3.255	concordant
					EHI_160210	1.349	2.128	concordant		EHI_058450	1.153	4.147	concordant
					EHI_099790	1.352	2.713	concordant		EHI_148400	1.157	2.793	concordant
					EHI_197020	1.355	2.038	concordant		EHI_140220	1.158	4.298	concordant
					EHI_164370	1.369	1.965	concordant		EHI_067890	1.162	3.276	concordant
					EHI_136380	1.374	3.05	concordant		EHI_182660	1.162	2.654	concordant
					EHI_081330	1.386	1.487	concordant		EHI_001150	1.167	2.577	concordant
					EHI_101240	1.394	1.604	concordant		EHI_006830	1.167	2.788	concordant
					EHI_117470	1.405	2.595	concordant		EHI_111020	1.17	2.323	concordant
					EHI_153190	1.405	2.131	concordant		EHI_110280	1.18	1.144	concordant
					EHI_050940	1.422	1.967	concordant		EHI_053110	1.187	1.084	concordant
					EHI_000610	1.427	2.529	concordant		EHI_063040	1.189	1.174	concordant
					EHI_153050	1.482	1.375	concordant		EHI_156320	1.193	2.26	concordant
					EHI_048630	1.504	2.097	concordant		EHI_174170	1.193	2.593	concordant
					EHI_049030	1.546	2.447	concordant		EHI_049680	1.206	2.462	concordant
					EHI_092080	1.561	2.821	concordant		EHI_093770	1.206	3.985	concordant
					EHI_003950	1.566	4.038	concordant		EHI_118260	1.211	2.415	concordant
					EHI_166810	1.578	2.898	concordant		EHI_170370	1.212	2.182	concordant
					EHI_054480	1.58	3.326	concordant		EHI_023430	1.215	4.06	concordant
					EHI_058920	1.601	1.537	concordant		EHI_155670	1.218	3.018	concordant
					EHI_189490	1.603	3.028	concordant		EHI_177320	1.223	1.858	concordant
					EHI_089990	1.612	2.362	concordant		EHI_050810	1.24	3.317	concordant
					EHI_008630	1.615	2.938	concordant		EHI_096770	1.247	2.886	concordant
					EHI_164510	1.615	3.16	concordant		EHI_161010	1.249	1.634	concordant
					EHI_178340	1.634	2.607	concordant		EHI_021390	1.254	1.044	concordant
					EHI_049670	1.655	1.766	concordant		EHI_159750	1.266	2.485	concordant
					EHI_153770	1.661	1.62	concordant		EHI_148340	1.267	3.879	concordant
					EHI_120360	1.668	2.906	concordant		EHI_064490	1.268	2.713	concordant
					EHI_141840	1.67	2.585	concordant		EHI_064690	1.268	2.933	concordant
					EHI_158570	1.672	2.521	concordant		EHI_114430	1.272	4.255	concordant
					EHI_185240	1.705	2.313	concordant		EHI_050610	1.273	2.51	concordant
					EHI_135760	1.711	3.398	concordant		EHI_069480	1.273	3.664	concordant
					EHI_134810	1.718	2.206	concordant		EHI_152860	1.273	1.693	concordant
					EHI_074180	1.719	2.816	concordant		EHI_060340	1.277	3.007	concordant
					EHI_045540	1.724	1.793	concordant		EHI_134810	1.278	3.234	concordant
					EHI_194570	1.787	3.098	concordant		EHI_152170	1.284	1.92	concordant
					EHI_053020	1.818	2.147	concordant		EHI_154330	1.294	2.649	concordant
					EHI_030750	1.835	2.763	concordant		EHI_138480	1.299	3.056	concordant
					EHI_150490	1.839	2.318	concordant		EHI_000550	1.301	1.982	concordant
					EHI_166920	1.849	2.572	concordant		EHI_065330	1.302	1.492	concordant
					EHI_160940	1.85	2.273	concordant		EHI_104550	1.303	1.149	concordant
					EHI_050570	1.901	3.314	concordant		EHI_153770	1.305	2.262	concordant
					EHI_178580	1.901	2.651	concordant		EHI_002200	1.311	2.346	concordant
					EHI_192040	1.919	1.765	concordant		EHI_104350	1.311	3.074	concordant
					EHI_096790	1.946	1.974	concordant		EHI_168060	1.312	1.5	concordant
					EHI_054490	1.95	2.181	concordant		EHI_129840	1.313	1.901	concordant
					EHI_138480	1.971	2.782	concordant		EHI_140010	1.319	1.364	concordant
					EHI_104630	1.987	3.722	concordant		EHI_081690	1.322	1.02	concordant
					EHI_028990	2.016	2.312	concordant		EHI_177190	1.323	3.077	concordant
					EHI_197440	2.059	1.599	concordant		EHI_054750	1.328	3.861	concordant
					EHI_078250	2.083	1.352	concordant		EHI_024390	1.33	2.505	concordant
					EHI_134960	2.138	3.507	concordant		EHI_164910	1.332	3.003	concordant
					EHI_024240	2.166	2.436	concordant		EHI_053020	1.335	2.269	concordant
					EHI_004490	2.196	2.411	concordant		EHI_072080	1.343	3.819	concordant
					EHI_197160	2.232	3.38	concordant		EHI_100400	1.347	1.218	concordant
					EHI_110180	2.243	2.863	concordant		EHI_201260	1.348	1.295	concordant
					EHI_083620	2.246	2.483	concordant		EHI_183120	1.355	1.465	concordant
					EHI_103510	2.251	2.433	concordant		EHI_039850	1.359	1.139	concordant
					EHI_156240	2.326	1.504	concordant		EHI_159580	1.366	1.518	concordant
					EHI_110980	2.343	1.43	concordant		EHI_099700	1.372	1.7	concordant
					EHI_098430	2.37	3.102	concordant		EHI_008420	1.379	3.395	concordant
					EHI_096770	2.811	2.33	concordant		EHI_011890	1.385	1.21	concordant
					EHI_151540	3.213	2.609	concordant		EHI_180350	1.386	2.045	concordant
					EHI_105080	3.337	2.04	concordant		EHI_148690	1.39	2.561	concordant
					EHI_056490	3.961	3.464	concordant		EHI_107290	1.392	2.875	concordant
					EHI_006740	-1.343	2.565	discordant		EHI_163750	1.396	3.138	concordant
					EHI_008720	-1.214	1.418	discordant		EHI_192050	1.398	3.312	concordant
					EHI_017700	-1.12	1.377	discordant		EHI_182940	1.4	1.411	concordant
					EHI_125820	-1.134	2.534	discordant		EHI_140120	1.406	3.148	concordant
					EHI_186830	-1.59	1.077	discordant		EHI_182900	1.407	3.141	concordant
										EHI_112060	1.413	1.609	concordant
										EHI_011380	1.419	1.86	concordant
										EHI_049670	1.42	2.653	concordant
										EHI_170170	1.421	2.258	concordant
										EHI_099320	1.424	2.955	concordant
										EHI_130970	1.428	1.496	concordant
										EHI_136380	1.433	3.465	concordant
										EHI_142730	1.434	3.149	concordant
										EHI_146210	1.435	1.614	concordant
										EHI_038300	1.438	3.846	concordant
										EHI_159150	1.438	3.152	concordant
										EHI_103400	1.441	1.675	concordant
										EHI_140670	1.445	2.271	concordant
										EHI_150490	1.445	3.055	concordant
										EHI_189490	1.445	3.002	concordant
										EHI_095860	1.447	2.255	concordant
										EHI_126190	1.448	3.125	concordant
										EHI_086140	1.45	2.323	concordant
										EHI_010140	1.451	2.752	concordant
										EHI_083590	1.455	2.974	concordant
										EHI_160940	1.456	3.017	concordant
										EHI_068440	1.461	1.415	concordant
										EHI_016380	1.464	3.216	concordant
										EHI_052400	1.464	3.251	concordant
										EHI_063790	1.465	2.135	concordant
										EHI_009540	1.469	2.412	concordant
										EHI_166810	1.471	2.968	concordant
										EHI_009910	1.474	4.122	concordant
										EHI_096290	1.475	3.248	concordant
										EHI_124550	1.477	3.662	concordant
										EHI_022940	1.482	3.228	concordant
										EHI_192460	1.482	1.173	concordant
										EHI_178340	1.483	3.46	concordant
										EHI_198010	1.487	1.988	concordant
										EHI_035920	1.488	3.261	concordant
										EHI_164510	1.49	3.15	concordant
										EHI_079950	1.494	1.672	concordant
										EHI_194570	1.495	3.679	concordant
										EHI_140140	1.496	2.033	concordant
										EHI_074180	1.505	3.099	concordant
										EHI_009500	1.517	2.684	concordant
										EHI_083620	1.517	2.718	concordant
										EHI_111990	1.526	3.62	concordant
										EHI_164750	1.528	3.558	concordant
										EHI_110750	1.537	2.308	concordant
										EHI_193340	1.541	1.81	concordant
										EHI_131230	1.543	2.729	concordant
										EHI_028990	1.55	3.084	concordant
										EHI_056490	1.553	1.969	concordant
										EHI_188990	1.588	2.726	concordant
										EHI_011210	1.591	3.082	concordant
										EHI_103410	1.601	1.484	concordant
										EHI_137790	1.605	4.293	concordant
										EHI_095870	1.609	2.933	concordant
										EHI_148020	1.618	3.283	concordant
										EHI_169260	1.618	5.421	concordant
										EHI_009990	1.631	1.061	concordant
										EHI_173950	1.632	2.063	concordant
										EHI_134960	1.633	3.977	concordant
										EHI_102170	1.648	3.163	concordant
										EHI_139440	1.652	1.623	concordant
										EHI_166030	1.656	3.118	concordant
										EHI_055340	1.658	3.914	concordant
										EHI_107780	1.661	2.017	concordant
										EHI_024240	1.684	3.175	concordant
										EHI_003040	1.686	3.385	concordant
										EHI_175050	1.692	3.055	concordant
										EHI_049650	1.7	2.697	concordant
										EHI_026480	1.705	3.034	concordant
										EHI_179880	1.705	1.342	concordant
										EHI_107170	1.706	2.185	concordant
										EHI_151440	1.714	2.539	concordant
										EHI_048190	1.731	1.054	concordant
										EHI_056450	1.732	2.788	concordant
										EHI_166990	1.737	2.673	concordant
										EHI_103520	1.741	1.751	concordant
										EHI_159610	1.757	4.129	concordant
										EHI_087800	1.766	3.521	concordant
										EHI_040340	1.767	3.89	concordant
										EHI_035220	1.768	2.157	concordant
										EHI_068480	1.783	3.932	concordant
										EHI_189890	1.785	1.311	concordant
										EHI_092080	1.788	3.322	concordant
										EHI_065340	1.792	2.557	concordant
										EHI_023360	1.8	4.272	concordant
										EHI_019860	1.805	3.256	concordant
										EHI_167130	1.823	2.909	concordant
										EHI_198650	1.827	2.362	concordant
										EHI_040850	1.842	4.136	concordant
										EHI_030080	1.869	1.025	concordant
										EHI_176990	1.877	3.616	concordant
										EHI_045120	1.892	2.199	concordant
										EHI_008630	1.903	4.028	concordant
										EHI_045600	1.909	1.382	concordant
										EHI_119350	1.919	2.8	concordant
										EHI_192250	1.929	2.751	concordant
										EHI_192610	1.935	3.307	concordant
										EHI_194470	1.941	2.659	concordant
										EHI_054480	1.95	4.536	concordant
										EHI_152280	1.969	2.89	concordant
										EHI_136960	1.97	1.771	concordant
										EHI_031640	1.971	3.185	concordant
										EHI_129900	1.974	1.673	concordant
										EHI_181280	1.975	1.308	concordant
										EHI_006170	1.979	1.442	concordant
										EHI_052180	1.989	1.443	concordant
										EHI_197440	2.031	3.863	concordant
										EHI_013180	2.035	1.278	concordant
										EHI_068650	2.041	2.644	concordant
										EHI_059670	2.053	3.674	concordant
										EHI_150130	2.062	1.65	concordant
										EHI_023290	2.063	2.25	concordant
										EHI_078250	2.081	1.53	concordant
										EHI_158630	2.081	1.205	concordant
										EHI_093860	2.132	2.801	concordant
										EHI_056430	2.141	2.708	concordant
										EHI_006885	2.158	3.843	concordant
										EHI_069210	2.158	1.243	concordant
										EHI_089990	2.161	3.308	concordant
										EHI_004600	2.18	2.949	concordant
										EHI_177460	2.186	2.471	concordant
										EHI_135120	2.188	1.311	concordant
										EHI_050660	2.19	3.394	concordant
										EHI_079300	2.19	4.888	concordant
										EHI_167710	2.215	2.908	concordant
										EHI_054490	2.231	2.771	concordant
										EHI_137080	2.241	2.056	concordant
										EHI_152880	2.251	3.159	concordant
										EHI_064720	2.258	4.045	concordant
										EHI_135460	2.263	4.07	concordant
										EHI_013160	2.272	1.81	concordant
										EHI_098440	2.304	2.733	concordant
										EHI_158220	2.305	3.631	concordant
										EHI_143620	2.309	1.815	concordant
										EHI_110980	2.326	2.489	concordant
										EHI_176970	2.332	2.712	concordant
										EHI_029600	2.339	3.281	concordant
										EHI_110790	2.344	4.087	concordant
										EHI_184560	2.354	3.177	concordant
										EHI_153050	2.392	2.34	concordant
										EHI_014180	2.406	1.302	concordant
										EHI_111550	2.441	3.73	concordant
										EHI_114420	2.484	3.948	concordant
										EHI_045540	2.488	3.301	concordant
										EHI_151450	2.49	4.025	concordant
										EHI_186120	2.501	2.118	concordant
										EHI_052740	2.503	3.79	concordant
										EHI_161870	2.522	2.743	concordant
										EHI_129810	2.532	2.66	concordant
										EHI_096310	2.554	1.2	concordant
										EHI_064630	2.663	1.132	concordant
										EHI_093990	2.709	3.063	concordant
										EHI_174270	2.719	1.555	concordant
										EHI_107300	2.735	2.877	concordant
										EHI_058120	2.809	1.907	concordant
										EHI_050570	2.813	4.51	concordant
										EHI_053170	2.913	2.694	concordant
										EHI_015980	3.048	1.708	concordant
										EHI_049960	3.16	1.553	concordant
										EHI_187290	3.29	1.465	concordant
										EHI_183000	3.482	4.577	concordant
										EHI_000260	3.484	1.097	concordant
										EHI_103640	3.49	3.647	concordant
										EHI_012220	3.56	3.649	concordant
										EHI_082260	3.562	4.963	concordant
										EHI_105080	3.618	2.584	concordant
										EHI_024490	4.017	2.877	concordant
										EHI_182490	4.198	2.781	concordant
										EHI_110840	4.284	5.133	concordant
										EHI_067910	5.487	4.254	concordant
										EHI_098810	-1.001	2.799	discordant
										EHI_161040	-1.004	1.23	discordant
										EHI_064450	-1.008	2.854	discordant
										EHI_115710	-1.008	1.206	discordant
										EHI_127390	-1.008	2.111	discordant
										EHI_139460	-1.008	1.134	discordant
										EHI_052810	-1.011	3.288	discordant
										EHI_189950	-1.02	1.811	discordant
										EHI_124450	-1.026	1.473	discordant
										EHI_141880	-1.03	1.741	discordant
										EHI_087570	-1.038	2.18	discordant
										EHI_026390	-1.043	2.023	discordant
										EHI_153330	-1.044	1.594	discordant
										EHI_078230	-1.051	2.447	discordant
										EHI_178650	-1.052	1.408	discordant
										EHI_000790	-1.055	1.677	discordant
										EHI_138510	-1.057	1.942	discordant
										EHI_126900	-1.062	2.867	discordant
										EHI_198660	-1.066	1.95	discordant
										EHI_126010	-1.067	1.394	discordant
										EHI_091530	-1.085	1.303	discordant
										EHI_110680	-1.096	1.44	discordant
										EHI_023410	-1.106	2.414	discordant
										EHI_000440	-1.109	1.26	discordant
										EHI_013250	-1.121	2.195	discordant
										EHI_158560	-1.125	2.564	discordant
										EHI_111000	-1.128	1.16	discordant
										EHI_098620	-1.132	1.698	discordant
										EHI_119540	-1.134	1.053	discordant
										EHI_012500	-1.139	3.864	discordant
										EHI_065660	-1.139	1.063	discordant
										EHI_187140	-1.145	2.575	discordant
										EHI_163710	-1.151	2.224	discordant
										EHI_001760	-1.155	2.205	discordant
										EHI_169300	-1.16	1.678	discordant
										EHI_200080	-1.161	2.006	discordant
										EHI_042260	-1.166	2.061	discordant
										EHI_166490	-1.183	1.131	discordant
										EHI_153280	-1.188	1.173	discordant
										EHI_139020	-1.195	1.427	discordant
										EHI_035930	-1.203	2.618	discordant
										EHI_124870	-1.208	1.138	discordant
										EHI_024420	-1.214	2.038	discordant
										EHI_136150	-1.23	1.573	discordant
										EHI_050950	-1.238	2.296	discordant
										EHI_189930	-1.249	1.03	discordant
										EHI_006030	-1.261	3.785	discordant
										EHI_100480	-1.279	2.18	discordant
										EHI_150390	-1.281	1.849	discordant
										EHI_128170	-1.294	2.162	discordant
										EHI_183530	-1.31	1.302	discordant
										EHI_062840	-1.319	2.97	discordant
										EHI_085980	-1.324	2.687	discordant
										EHI_124880	-1.331	2.238	discordant
										EHI_151280	-1.339	2.347	discordant
										EHI_159730	-1.347	1.57	discordant
										EHI_111230	-1.385	1.026	discordant
										EHI_156200	-1.409	1.364	discordant
										EHI_198690	-1.416	1.394	discordant
										EHI_005970	-1.466	1.222	discordant
										EHI_006020	-1.515	1.493	discordant
										EHI_152330	-1.583	2.003	discordant
										EHI_014320	-1.654	1.208	discordant
										EHI_148470	-1.738	1.15	discordant
										EHI_140310	-1.849	1.638	discordant
										EHI_074110	-1.963	1.053	discordant
										EHI_169350	-2.007	1.443	discordant
										EHI_036510	-2.099	1.511	discordant
										EHI_073480	-2.107	2.72	discordant
										EHI_151420	-2.847	1.504	discordant
										EHI_011390	1.682	-1.193	discordant

## Sheet: Feuille 3
Mornico et al., 2020. Genomic determinants for initiation and length of natural antisense transcripts in Entamoeba histolytica
Table S11. Genes in the condition VirColon vs NorCultr presenting a discordant pattern
Gene ID	Entry UniProt	Protein names
EHI_111000	C4M5I2	3-ketoacyl-CoA synthase (EC 2.3.1.-)
EHI_153330	C4LSC4	40S ribosomal protein S12, putative
EHI_014320	C4LXR8	Adenosine deaminase, putative
EHI_136150	C4M295	Adenylyl cyclase-associated protein
EHI_073480	Q1EQ59	ADP-ribosylation factor, putative (Small GTPase ArfA4)
EHI_166490	C4M7F5	Alcohol dehydrogenase, putative
EHI_152330	C4LSS0	Arginase (EC 3.5.3.1)
EHI_150390	C4M220	Aspartate ammonia-lyase, putative
EHI_148470	C4LT17	Aspartate--ammonia ligase, putative
EHI_187140	C4LVT1	B30.2/SPRY domain-containing protein
EHI_091530	C4M9E1	BAR/SH3 domain containing protein
EHI_026390	C4M5V5	Cation transporter, putative
EHI_189950	C4M713	Co-chaperone protein, putative
EHI_012500	Q1EQ35	Coatomer subunit gamma
EHI_024420	C4M0I4	D-hydantoinase, putative
EHI_006030	C4M2N7	Deoxyhypusine synthase, putative
EHI_087570	C4LXT9	Endoribonuclease L-PSP, putative
EHI_119540	C4M7Y2	Eukaryotic translation elongation factor 1 gamma, putative
EHI_062840	C4M1Q8	GlcNAc-1-P transferase (EC 2.7.8.15) (N-acetylglucosamine-1-phosphate transferase) (UDP-N-acetylglucosamine--dolichyl-phosphate N-acetylglucosaminephosphotransferase)
EHI_050950	C4LTW5	Glycerophosphocholine acyltransferase 1
EHI_085980	C4M353	Glycosyltransferase, putative
EHI_159730	C4LX52	Glycylpeptide N-tetradecanoyltransferase (EC 2.3.1.97)
EHI_064450	C4M0B4	HEAT repeat domain containing protein
EHI_124870	C4M981	HEAT repeat domain containing protein
EHI_001760	C4M5I7	Importin, putative
EHI_124880	C4M982	Inorganic diphosphatase (EC 3.6.1.1)
EHI_035930	C4M7F9	Leucine rich repeat and phosphatase domain containing protein
EHI_124450	C4LZI1	Lipid phosphate phosphatase, putative (EC 3.1.3.-)
EHI_052810	C4M3S0	Mannose-1-phosphate guanylyltransferase, putative
EHI_100480	C4M0T6	MIR domain protein
EHI_042260	C4M4I0	NADP-dependent alcohol dehydrogenase, putative
EHI_169350	C4M251	Nonpathogenic pore-forming peptide, putative
EHI_139460	C4M6X1	Nucleosome assembly protein, putative
EHI_074110	C4M300	Oxysterol binding protein, putative
EHI_078230	C4M538	Phenylalanine--tRNA ligase (EC 6.1.1.20)
EHI_158560	C4M7H0	Protein arginine N-methyltransferase
EHI_065660	C4LZY2	Protein kinase domain containing protein
EHI_111230	C4M5H2	Protein kinase domain containing protein
EHI_198690	C4LWR5	Protein MAK16 homolog
EHI_200080	C4M7M1	Purine nucleoside phosphorylase, putative
EHI_141880	C4LW34	Rho guanine nucleotide exchange factor, putative
EHI_011390	C4MAC2	Rho guanine nucleotide exchange factor, putative
EHI_169300	C4M247	Ribonuclease, putative
EHI_126010	C4LVY6	Ribosome biogenesis protein, putative
EHI_098810	C4M883	Ribosome biogenesis regulatory protein
EHI_156200	B1N3P0	RNAseL inhibitor-like protein, putative
EHI_115710	C4MAP4	Serine/threonine-protein phosphatase (EC 3.1.3.16)
EHI_163710	C4M3V1	Small nuclear ribonucleoprotein Sm D3 (Sm-D3) (snRNP core protein D3)
EHI_013250	C4LX91	Splicing factor, putative
EHI_110680	C4LUB5	Tryptophanyl-tRNA synthetase, putative
EHI_161040	C4M2S1	Uncharacterized protein
EHI_127390	C4LX10	Uncharacterized protein
EHI_178650	C4LUS9	Uncharacterized protein
EHI_000790	C4LZC8	Uncharacterized protein
EHI_138510	C4M3J3	Uncharacterized protein
EHI_126900	C4LWW6	Uncharacterized protein
EHI_198660	C4LWR2	Uncharacterized protein
EHI_023410	C4LUQ1	Uncharacterized protein
EHI_098620	C4LXE2	Uncharacterized protein
EHI_153280	C4LSB9	Uncharacterized protein
EHI_139020	C4M4J2	Uncharacterized protein
EHI_189930	C4M711	Uncharacterized protein
EHI_128170	B1N3S7	Uncharacterized protein
EHI_183530	C4M732	Uncharacterized protein
EHI_151280	C4LSH1	Uncharacterized protein
EHI_005970	C4M2N2	Uncharacterized protein
EHI_006020	C4M2N6	Uncharacterized protein
EHI_140310	C4M479	Uncharacterized protein
EHI_036510	C4M8F4	Uncharacterized protein
EHI_151420	C4LSI4	Uncharacterized protein
EHI_000440	C4LZ95	UTP--glucose-1-phosphate uridylyltransferase (EC 2.7.7.9)
