# Supplementary material for: Genomic determinants for initiation and length of natural antisense transcripts in Entamoeba histolytica
Source: Sci Rep. 2020 Nov 19;10:20190. doi: 10.1038/s41598-020-77010-4 (PMC7677554; doi:10.1038/s41598-020-77010-4)
Supplement: Supplementary file 13 — Supplementary Table 12. [file 41598_2020_77010_MOESM13_ESM.xlsx]

## Sheet: AttCultr vs NorCultr Sense
Mornico et al., 2020. Genomic determinants for initiation and length of natural antisense transcripts in Entamoeba histolytica
Table S12 - Sheet 1. SARTools results of the differential sense expression analysis of AttCultr vs NorCultr
Id	NorCultr_1	NorCultr_2	NorCultr_3	AttCultr_3	AttCultr_4	AttCultr_5	norm.NorCultr_1	norm.NorCultr_2	norm.NorCultr_3	norm.AttCultr_3	norm.AttCultr_4	norm.AttCultr_5	baseMean	NorCultr	AttCultr	FC	log2FoldChange	stat	pvalue	padj	dispGeneEst	dispFit	dispMAP	dispersion	betaConv	maxCooks	outlier
EHI_000010	68	83	74	68	18	30	76	54	80	35	33	50	70.31	70	39	0.576	-0.795	-2.27	0.023206848122791	0.129033176700552	0.0382188441904232	0.120622787523331	0.0728145386176649	0.0728145386176649	TRUE	0.544672860791649	No
EHI_000020	32	75	29	110	11	15	36	48	31	57	20	25	27.92	38	34	0.93	-0.105	-0.243	0.808323910471191	0.911784430718771	0.0909402810870537	0.159766055050984	0.122706527080434	0.122706527080434	TRUE	1.62549259220343	No
EHI_000130	984	1628	916	2608	953	989	1106	1053	993	1358	1761	1653	1311.11	1051	1591	1.501	0.586	2.323	0.0201622154733232	0.117536417814715	0.0214061413618372	0.0962226439548211	0.0467817427725919	0.0467817427725919	TRUE	0.385005241744564	No
EHI_000140	1124	1919	1512	2165	501	891	1263	1241	1640	1128	926	1489	929.72	1381	1181	0.861	-0.216	-0.576	0.564358666999036	0.770218074163233	0.119366940885534	0.0967898548897152	0.11002697847583	0.11002697847583	TRUE	0.242513374695666	No
EHI_000240	3716	4858	2567	6286	3270	2894	4175	3141	2784	3274	6042	4837	4140.32	3367	4718	1.389	0.474	1.61	0.107378884318258	0.322685988204069	0.0479140555767854	0.0952778168426348	0.0654417226954244	0.0654417226954244	TRUE	0.102065410573636	No
EHI_000250	1843	1637	1012	2328	734	956	2071	1058	1098	1213	1356	1598	1232.21	1409	1389	0.986	-0.02	-0.067	0.946499998576523	0.978948626181788	0.0560628136662895	0.0963111875021239	0.0677738382283381	0.0677738382283381	TRUE	1.01323501299864	No
EHI_000260	50	153	84	83	83	50	56	99	91	43	153	84	331.68	82	93	2020-11-01	0.151	0.336	0.737211624013768	0.876508545946123	0.201412711761395	0.100305694619074	0.153213804572429	0.153213804572429	TRUE	1.30693898288477	No
EHI_000270	0	1	2	0	0	1	0	1	2	0	0	2	1.27	1	1	0.749	-0.418	-0.451	0.651664348460957	NA	1e-08	1.52013290913551	1.047249543303	1.047249543303	TRUE	0.302616290054788	No
EHI_000280	565	902	546	1142	380	312	635	583	592	595	702	521	496.85	603	606	1.004	0.006	0.025	0.980228513175737	0.99356089449583	0.0119138086503619	0.0984886467622297	0.0392732834986811	0.0392732834986811	TRUE	0.140064505651684	No
EHI_000290	469	827	410	860	140	237	527	535	445	448	259	396	426.11	502	368	0.74	-0.434	-1.644	0.100175915711008	0.312221190477567	0.0229203049444252	0.0990943757867301	0.0495834339459837	0.0495834339459837	TRUE	0.356033805573382	No
EHI_000300	1072	1802	1617	2208	1376	919	1204	1165	1754	1150	2542	1536	1295.38	1374	1743	1.258	0.332	2020-09-01	0.275566852562047	0.535684366300292	0.0572990422189557	0.0962394409548625	0.06980946282309	0.06980946282309	TRUE	0.217542452712473	No
EHI_000410	303	207	254	305	212	276	340	134	275	159	392	461	216.86	250	337	1.326	0.408	2020-01-01	0.312589948585241	0.573262254721187	0.142976336417763	0.10319945445968	0.126062634390444	0.126062634390444	TRUE	0.260768441433446	No
EHI_000420	47	52	45	64	30	32	53	34	49	33	55	53	47.5	45	47	1.035	0.049	0.124	0.901192851989894	0.960028997223286	0.0728968743158906	0.133008803873825	0.099427925229245	0.099427925229245	TRUE	0.714932290168314	No
EHI_000430	275	398	306	433	168	126	309	257	332	226	310	211	331.02	299	249	0.833	-0.264	-0.982	0.325864792215731	0.585240377550877	0.0229688152551971	0.100316535313838	0.0501569860963299	0.0501569860963299	TRUE	0.232961244518623	No
EHI_000440	2121	4057	2050	5407	878	910	2383	2623	2223	2816	1622	1521	2049.96	2410	1986	0.829	-0.27	-0.966	0.334077638174804	0.592242019317166	0.0418268602576092	0.0957242990690616	0.0586027009339361	0.0586027009339361	TRUE	0.816068772483405	No
EHI_000450	73	154	82	175	60	44	82	100	89	91	111	74	75	90	92	1.013	0.019	0.061	0.951326221839869	0.981297763794332	0.0182371185519014	0.119012131385017	0.0613899627072503	0.0613899627072503	TRUE	0.135114058063696	No
EHI_000460	37	63	18	40	21	19	42	41	20	21	39	32	32.6	34	31	0.877	-0.189	-0.414	0.678799303565941	0.842990902301888	0.124932713509194	0.15045585217709	0.136957679479339	0.136957679479339	TRUE	0.206812893571635	No
EHI_000470	189	332	218	245	47	61	212	215	236	128	87	102	150.22	221	106	0.497	-1.009	-2.587	0.00968933473314327	0.072914616914219	0.116375862404702	0.106908066772488	0.112320309501662	0.112320309501662	TRUE	1.4896846122991	No
EHI_000480	105	136	116	83	68	53	118	88	126	43	126	89	143.23	111	86	0.767	-0.383	-1.083	0.278700837790464	0.539387000077151	0.0696870346286831	0.107496572732897	0.0854426168570442	0.0854426168570442	TRUE	0.393434741008684	No
EHI_000490	10	19	7	26	8	20	11	12	8	14	15	33	18.28	10	21	2020-08-01	0.848	1.715	0.0863184739281183	0.285328129972257	0.0695391291446849	0.194000823557249	0.132386786309669	0.132386786309669	TRUE	0.403410630000305	No
EHI_000500	14	37	10	46	20	18	16	24	11	24	37	30	2020-02-23	17	30	1.669	0.739	1.542	0.123077693576765	0.346994310575261	0.112347490180284	0.173604260589753	0.143661681416321	0.143661681416321	TRUE	0.484380460572383	No
EHI_000510	142791	279184	209863	132019	121045	73942	160429	180510	227597	68767	223647	123590	170877.85	189512	138668	0.74	-0.434	-1.238	0.215593759440466	0.469659529182482	0.0939164091830016	0.0948505730280874	0.0954507250368183	0.0954507250368183	TRUE	0.335333325365443	No
EHI_000520	761	1313	856	1182	396	339	855	849	928	616	732	567	611.65	877	638	0.735	-0.443	-1.265	0.205988662615314	0.458027785543649	0.0913051589140767	0.0978038224950603	0.0939347096890952	0.0939347096890952	TRUE	1.40067697759492	No
EHI_000530	159	270	163	350	121	107	179	175	177	182	224	179	157.3	177	195	1.098	0.134	0.481	0.630622318492828	0.813170123841127	0.020206316585445	0.106364611818972	0.0530011293143688	0.0530011293143688	TRUE	0.330013139018253	No
EHI_000540	76	185	47	259	66	94	85	120	51	135	122	157	101.57	85	138	1.575	0.655	1.75	0.0800887704685942	0.273892623938144	0.0902120786617922	0.112688315760555	0.0998999669752253	0.0998999669752253	TRUE	0.134827047993216	No
EHI_000550	674	1017	696	1808	807	698	757	658	755	942	1491	1167	1181.18	723	1200	1.643	0.716	3.007	0.00264248776075884	0.0303308997459055	0.0161653611667561	0.0963747403487871	0.0410596975181181	0.0410596975181181	TRUE	0.147914550275558	No
EHI_000560	307	802	414	667	326	160	345	519	449	347	602	267	349.45	438	405	0.927	-0.11	-0.331	0.74078848675758	0.878773322494796	0.0726145152782022	0.10002762761332	0.0821653097098468	0.0821653097098468	TRUE	0.399554251780945	No
EHI_000570	265	519	290	1040	452	477	298	336	315	542	835	797	377.03	316	725	2.248	1.168	4.419	9.92040153583554e-06	0.000542320816809522	0.025157687749789	0.0996481797962081	0.0501037526915211	0.0501037526915211	TRUE	0.301718320992605	No
EHI_000580	252	431	200	446	113	141	283	279	217	232	209	236	253.43	260	226	0.873	-0.196	-0.671	0.502495561892283	0.727304106260723	0.0349855250286813	0.101993259123962	0.0604231382162517	0.0604231382162517	TRUE	0.162023091424585	No
EHI_000590	47286	93447	70553	32006	40100	27675	53127	60419	76515	16671	74090	46257	55871.87	63354	45673	0.732	-0.45	-1.153	0.248896606318228	0.508382391223936	0.115779710993037	0.0948724105723628	0.120818562201456	0.120818562201456	TRUE	0.149372178103431	No
EHI_000600	117	193	117	176	47	56	131	125	127	92	87	94	142.23	128	91	0.722	-0.471	-1.272	0.203252030572427	0.454450686341765	0.0915208860732187	0.10758559966556	0.0965821611924926	0.0965821611924926	TRUE	2.22047667614674	No
EHI_000610	7128	14570	7107	19018	7282	7943	8008	9420	7708	9906	13455	13276	13946.38	8379	12212	1.445	0.531	1.898	0.0577393318738223	0.225846050956518	0.0407251751164925	0.0949699512728951	0.0589460937412908	0.0589460937412908	TRUE	0.0974896319945206	No
EHI_000620	240	503	497	837	328	341	270	325	539	436	606	570	404.17	378	537	1.404	0.489	1.481	0.138509874295455	0.369682938112416	0.0693570210205334	0.0993253110208967	0.0815090239049286	0.0815090239049286	TRUE	0.255901650783689	No
EHI_000630	8	20	9	42	20	13	9	13	10	22	37	22	16.58	11	27	2.303	1.204	2.611	0.00902636228717368	0.0694181527430283	1e-08	0.204165833628079	0.108912744200687	0.108912744200687	TRUE	0.219787596609996	No
EHI_000640	7	19	13	24	14	14	8	12	14	13	26	23	18.35	11	21	1.641	0.715	1.382	0.166947351079385	0.411333887954289	0.120526851647201	0.1936585759792	0.158646390403942	0.158646390403942	TRUE	0.17948130620849	No
EHI_000650	176	229	145	45	74	45	198	148	157	23	137	75	161.53	168	78	0.478	-1.065	-2.463	0.0137954358097716	0.0920622519782194	0.169820072332325	0.106062670227848	0.140539417397005	0.140539417397005	TRUE	0.493062516991026	No
EHI_000660	275	493	252	316	85	91	309	319	273	165	157	152	261.4	300	158	0.533	-0.908	-3.666	0.000246216459197845	0.00574466719988244	0.0110011880856052	0.101775102098093	0.0402117508673584	0.0402117508673584	TRUE	0.179967466855099	No
EHI_000670	388	785	303	838	353	344	436	508	329	437	652	575	491.54	424	555	1.294	0.372	1.244	0.213551617135712	0.467431064354424	0.0446810980477249	0.098528095065785	0.0657165204730385	0.0657165204730385	TRUE	0.159881801940897	No
EHI_000680	10	26	3	14	6	11	11	17	3	7	11	18	23.28	10	12	1.107	0.147	0.213	0.831012185576661	0.923490728373975	0.625082056486391	0.172718912319878	0.397251953648096	0.397251953648096	TRUE	1.86802433853447	No
EHI_000690	2441	3838	1894	2972	1276	974	2743	2482	2054	1548	2358	1628	2120.46	2426	1845	0.764	-0.389	-1.507	0.131701824064894	0.359895140774825	0.0279894597037837	0.0956948964280061	0.0493181065019962	0.0493181065019962	TRUE	0.352664069309957	No
EHI_000700	459	804	721	380	192	119	516	520	782	198	355	199	598.45	606	251	0.427	-1.228	-3.424	0.000617406766715291	0.0110358309277334	0.0964110843766607	0.0978692167273502	0.0970172906075558	0.0970172906075558	TRUE	0.162412686124652	No
EHI_000710	110	212	83	74	17	23	124	137	90	39	31	38	148.65	117	36	0.323	-1.63	-5.529	3.21846172018755e-08	5.02180605278014e-06	1e-08	0.107035576279104	0.0460031936479525	0.0460031936479525	TRUE	0.197883260938469	No
EHI_000720	311	487	282	476	180	265	349	315	306	248	333	443	346.57	323	341	1.048	0.068	0.249	0.80304531124349	0.909104464128499	0.0279845958571983	0.100070728732438	0.0527614195484765	0.0527614195484765	TRUE	0.136633857135734	No
EHI_000730	7830	11319	6472	7524	5236	3348	8797	7318	7019	3919	9674	5596	6415.97	7711	6396	0.834	-0.262	-0.811	0.417110254790096	0.664509043039381	0.071778554135927	0.0951225172486664	0.0797749008689712	0.0797749008689712	TRUE	0.353027580029575	No
EHI_000740	595	1163	703	782	432	320	668	752	762	407	798	535	803.71	727	580	0.803	-0.317	-0.87	0.384558544482427	0.636954988422875	0.104423713092699	0.0970955664823592	0.101986258398796	0.101986258398796	TRUE	0.198260317775768	No
EHI_000750	87	188	114	191	74	74	98	122	124	99	137	124	105.59	115	120	1.038	0.054	0.17	0.865054277354074	0.939879448771384	0.0369576033431613	0.112008304577677	0.0677577255396166	0.0677577255396166	TRUE	0.255903116779704	No
EHI_000760	3	17	4	17	1	8	3	11	4	9	2	13	6.79	6	8	1.217	0.284	0.423	0.672086774016995	NA	0.22149757018877	0.361967250540036	0.303076879412	0.303076879412	TRUE	0.117638505688262	No
EHI_000770	58	101	36	106	39	45	65	65	39	55	72	75	56.93	56	67	1.167	0.223	0.658	0.510529432067965	0.73407442888851	0.0280352574069679	0.126682265194597	0.0707537464912372	0.0707537464912372	TRUE	0.291965667248032	No
EHI_000780	180	327	277	189	171	143	202	211	300	98	316	239	422.81	238	218	0.914	-0.129	-0.303	0.761624678705346	0.890131395429531	0.175968117714021	0.0991275703305119	0.142356732301484	0.142356732301484	TRUE	0.0586109139244707	No
EHI_000790	940	1556	941	1957	617	692	1056	1006	1021	1019	1140	1157	882.52	1028	1105	1.074	0.103	0.424	0.671927469244531	0.839124163714009	0.0167547722331015	0.0968941474977289	0.0427094997812605	0.0427094997812605	TRUE	0.212532526137817	No
EHI_000800	2216	2731	1859	2871	1012	2017	2490	1766	2016	1495	1870	3371	1957-03-01	2091	2245	1.071	0.099	0.309	0.757225670224992	0.887814947604113	0.0721642418072073	0.0957662909190006	0.0786139141525391	0.0786139141525391	TRUE	0.62959363841436	No
EHI_000900	319	626	328	1257	143	121	358	405	356	655	264	202	463.37	373	374	1.008	0.012	0.03	0.976298787246616	0.991788443570502	0.13391961845604	0.0987522643267112	0.119125328469285	0.119125328469285	TRUE	2.57393177684173	No
EHI_000910	203	353	226	535	82	110	228	228	245	279	152	184	171.35	234	205	0.887	-0.173	-0.545	0.585531813407966	0.783658491848688	0.0492735374444013	0.105420010832238	0.0714823651060591	0.0714823651060591	TRUE	0.363855749096077	No
EHI_000920	4	13	8	56	8	8	4	8	9	29	15	13	15.15	7	19	2.547	1.349	2.669	0.00760210484112151	0.061569034017388	1e-08	0.214494514738647	0.127059438311213	0.127059438311213	TRUE	0.869390611807193	No
EHI_000930	88	184	129	474	122	86	99	119	140	247	225	144	139.87	119	205	1.704	0.769	2.497	0.0125312691819626	0.0860641362111955	0.0382445052937579	0.107801031325465	0.0652147820758863	0.0652147820758863	TRUE	0.335975737855703	No
EHI_001040	185	299	229	684	234	244	208	193	248	356	432	408	306.08	216	399	1.802	0.849	2.472	0.0134433338313381	0.0905837595409866	0.0788193548671487	0.10076284027012	0.0875892232962105	0.0875892232962105	TRUE	0.422861198419372	No
EHI_001050	4147	5026	2426	5857	1597	1580	4659	3250	2631	3051	2951	2641	2760.18	3513	2881	0.823	-0.28	-1.066	0.286559284503756	0.545790771515259	0.031100850425699	0.0954967516095386	0.0515592495882662	0.0515592495882662	TRUE	0.194525569844789	No
EHI_001060	24	79	28	77	33	36	27	51	30	40	61	60	46.11	36	54	1.415	0.501	1.302	0.192993907193562	0.443552855520117	0.0588647954602372	0.134158088515206	0.0920733334078906	0.0920733334078906	TRUE	0.578783583519731	No
EHI_001070	4286	4770	4397	3812	1809	1702	4815	3084	4769	1986	3342	2845	2962-03-01	4223	2724	0.653	-0.614	-1.943	0.0520094686613575	0.211986348592782	0.0618195859611706	0.0954519932686683	0.0761343060210231	0.0761343060210231	TRUE	0.217093363799567	No
EHI_001080	189	347	219	462	89	129	212	224	238	241	164	216	180.62	225	207	0.928	-0.108	-0.397	0.691671164744149	0.850409782213133	0.0179457688622096	0.104876730763437	0.0504399815584577	0.0504399815584577	TRUE	0.307865023190422	No
EHI_001090	36	69	30	60	15	11	40	45	33	31	28	18	32.34	39	26	0.683	-0.549	-1.386	0.165871292938341	0.409288542446819	0.0347972468891316	0.150904391846034	0.0896013776227127	0.0896013776227127	TRUE	0.388563593947103	No
EHI_001100	1754	2649	1794	5075	1376	965	1971	1713	1946	2643	2542	1613	1731.44	1877	2266	1.204	0.268	1.022	0.30664680703008	0.568023937183864	0.0269393830085355	0.095886986176778	0.050963207855428	0.050963207855428	TRUE	0.381287307840734	No
EHI_001110	49	65	41	180	24	30	55	42	44	94	44	50	47	47	63	1.347	0.43	1.057	0.290570205049136	0.550803733413188	0.0940721442474527	0.13341537769143	0.111773924346882	0.111773924346882	TRUE	0.139590677212875	No
EHI_001120	365	652	621	1358	662	561	410	422	673	707	1223	938	517.13	502	956	1.862	0.897	2.633	0.00847258632995429	0.0663586251693518	0.0776904248448721	0.0983455736535356	0.0881613878245253	0.0881613878245253	TRUE	0.0642001893608099	No
EHI_001130	3735	7237	4597	4461	1649	972	4196	4679	4985	2324	3047	1625	3020.97	4620	2332	0.527	-0.923	-2.015	0.0439495703572084	0.192745019581503	0.218771493794494	0.0954400542346016	0.172672841727163	0.172672841727163	TRUE	0.53825658703827	No
EHI_001140	77	194	86	29	36	20	87	125	93	15	67	33	99.64	102	38	0.388	-1.367	-2.993	0.0027641153467213	0.0311892156523829	0.184095565112225	0.113034854358675	0.150715789444147	0.150715789444147	TRUE	1.26282921270056	No
EHI_001150	542	826	634	871	238	208	609	534	688	454	440	348	713.32	610	414	0.686	-0.544	-1.848	0.0645600598008103	0.241924214679356	0.0445106043064919	0.097381401513892	0.0633092300600195	0.0633092300600195	TRUE	0.0346594575153262	No
EHI_001160	41	88	74	21	34	5	46	57	80	11	63	8	68.88	61	27	0.472	-1.082	-1.946	0.0516354612931372	0.210978607394954	0.383391109656771	0.121157070145983	0.244352596971294	0.244352596971294	TRUE	1.95911134991348	No
EHI_001170	15	39	11	46	5	15	17	25	12	24	9	25	18.83	18	19	1.086	0.119	0.251	0.801735273570709	0.908475092349848	0.0680182405987258	0.191127259034287	0.132016932597855	0.132016932597855	TRUE	0.262115225877651	No
EHI_001180	233	411	339	965	309	331	262	266	368	503	571	553	416.32	299	542	1.781	0.833	2.493	0.0126582376613015	0.0866976414854299	0.0730273462256467	0.0991944215696538	0.0832491335317155	0.0832491335317155	TRUE	0.27489676567908	No
EHI_001280	1635	2774	1424	5007	966	1239	1837	1794	1544	2608	1785	2071	1736.1	1725	2155	1.244	0.315	1.154	0.248636742841016	0.50805944628819	0.0341711611034118	0.0958841762753635	0.05551702649173	0.05551702649173	TRUE	0.127212364522979	No
EHI_001290	22	75	57	220	20	32	25	48	62	115	37	53	109.14	45	68	1.514	0.598	1.366	0.171960388856424	0.418420185945479	0.156898874547002	0.111449760738372	0.136816944679823	0.136816944679823	TRUE	0.355977611344723	No
EHI_001400	1539	2131	1578	1291	918	714	1729	1378	1711	672	1696	1193	2155.53	1606	1187	0.749	-0.417	-1.081	0.279573577176441	0.539691038407875	0.123585505635887	0.0956809864080172	0.116946493801872	0.116946493801872	TRUE	0.0924335890540423	No
EHI_001410	74	149	77	259	37	43	83	96	84	135	68	72	106.88	88	92	1.064	0.089	0.246	0.805766289114786	0.910862416675304	0.0730922538473699	0.111801714251415	0.0899648496712901	0.0899648496712901	TRUE	0.294595861520126	No
EHI_001420	69346	119251	95164	141378	69904	67341	77912	77103	103206	73642	129157	112557	82676.21	86074	105119	1.215	0.281	0.953	0.340430455942496	0.598194357389014	0.046950010855437	0.0948618911062519	0.0659367743265293	0.0659367743265293	TRUE	0.204464948610352	No
EHI_001430	171	288	172	447	168	137	192	186	187	233	310	229	222.82	188	257	1.353	0.436	1.56	0.118801900125658	0.340368341333656	0.0267906124662392	0.102976038061658	0.0539978019665312	0.0539978019665312	TRUE	0.477634333252521	No
EHI_001630	4	16	10	12	3	2	4	10	11	6	6	3	9.96	8	5	0.66	-0.6	-0.91	0.362587595310294	NA	0.270358403903301	0.276888505988806	0.273909547392261	0.273909547392261	TRUE	0.725848390488323	No
EHI_001635	318	510	254	483	126	132	357	330	275	252	233	221	415.49	321	235	0.738	-0.438	-1.886	0.0592762335461326	0.229164718618537	0.00747581870510413	0.0992031766397485	0.0358201969997198	0.0358201969997198	TRUE	0.084781169293195	No
EHI_001730	1	2	0	0	0	0	1	1	0	0	0	0	1.54	1	0	0.555	-0.85	-0.919	0.358123910505308	NA	1e-08	1.27044495395108	0.945722308107158	0.945722308107158	TRUE	0.124946194437927	No
EHI_001740	0	0	1	0	0	0	0	0	1	0	0	0	0.62	0	0	0.862	-0.214	-0.239	0.8112931993421	NA	1e-08	3.04122127471929	2.47423722357841	2.47423722357841	TRUE	0.28780957517301	No
EHI_001750	15	31	14	65	9	20	17	20	15	34	17	33	2020-02-23	17	28	1.598	0.677	1.628	0.103571646742085	0.31657987890005	1e-08	0.173580408178285	0.0907307813777069	0.0907307813777069	TRUE	0.243226293730213	No
EHI_001760	509	717	473	929	137	169	572	464	513	484	253	282	389.4	516	340	0.671	-0.576	-1.939	0.052493263554195	0.213025197983101	0.0450530231137047	0.0994954793658632	0.0641523674931978	0.0641523674931978	TRUE	0.827537833909793	No
EHI_001770	64	156	50	174	43	74	72	101	54	91	79	124	81.98	76	98	1.27	0.345	1.082	0.279046044549873	0.539452606324097	0.0289044639635446	0.116953570939581	0.0650235942475073	0.0650235942475073	TRUE	0.236489904542009	No
EHI_001780	35287	71352	30382	61957	18159	19114	39646	46133	32949	32272	33551	31948	34175.61	39576	32590	0.826	-0.276	-1.264	0.206408634029507	0.458553196756098	0.011899605981074	0.0948930091800875	0.0354135919749295	0.0354135919749295	TRUE	0.0715088240617196	No
EHI_001790	138	294	182	537	89	100	155	190	197	280	164	167	160.12	181	204	1.134	0.181	0.589	0.55613812216222	0.765537060224066	0.0414987246375922	0.106161650857882	0.0663526287055832	0.0663526287055832	TRUE	0.633556241185298	No
EHI_001800	4	6	2	12	1	5	4	4	2	6	2	8	8.26	3	5	1.492	0.578	0.905	0.365381240297821	NA	1e-08	0.314409830325637	0.178270572154852	0.178270572154852	TRUE	0.0850139659953684	No
EHI_001810	544	771	655	1249	502	625	611	498	710	651	928	1045	569.77	606	875	1.425	0.511	1.643	0.100462671423984	0.312494634502085	0.0560624041206979	0.098021679861562	0.0722674545563287	0.0722674545563287	TRUE	0.316331246743918	No
EHI_001820	87	183	57	235	39	43	98	118	62	122	72	72	114.31	93	89	0.973	-0.04	-0.113	0.909731817492119	0.964760737860768	0.0625658720741351	0.110699061666524	0.0822371110859166	0.0822371110859166	TRUE	0.451400346971414	No
EHI_001830	349	406	126	432	40	83	392	263	137	225	74	139	250.31	264	146	0.577	-0.794	-1.976	0.0481201763015617	0.20369990697219	0.138749607625892	0.102082429256547	0.122681556598508	0.122681556598508	TRUE	0.108732281552155	No
EHI_001840	246	330	136	719	121	137	276	213	147	375	224	229	225.69	212	276	1.294	0.371	1.083	0.278821920128005	0.539387000077151	0.0746046461181309	0.102872353972172	0.0864580344759732	0.0864580344759732	TRUE	0.157146333432984	No
EHI_001850	471	955	466	1314	394	456	529	617	505	684	728	762	535.85	550	725	1.307	0.386	1.378	0.168327941657823	0.412974724578921	0.0333557932557728	0.0982231261756518	0.0574511327879264	0.0574511327879264	TRUE	0.519964612091376	No
EHI_001860	32	55	16	70	12	28	36	36	17	36	22	47	28.24	30	35	1.176	0.234	0.574	0.566026733660499	0.771240130303008	0.0356532930180897	0.159024601745325	0.0986918841286297	0.0986918841286297	TRUE	0.111298199200505	No
EHI_001870	112	153	54	225	38	38	126	99	59	117	70	64	71.49	95	84	0.905	-0.144	-0.386	0.699183375916477	0.855014106282383	0.0792087802651238	0.120199795616884	0.0968654140962986	0.0968654140962986	TRUE	0.113041912095107	No
EHI_001880	70	166	84	314	90	89	79	107	91	164	166	149	132.13	92	160	1.697	0.763	2.553	0.0106679870023589	0.077140129040953	0.0269775114355984	0.108559694712785	0.058707465620836	0.058707465620836	TRUE	0.61576157723301	No
EHI_001890	6	20	7	29	19	7	7	13	8	15	35	12	15.22	9	21	1.995	0.997	1.922	0.0546140901965013	0.217802038619114	0.0783061111700566	0.213967726124583	0.151565101423414	0.151565101423414	TRUE	0.640325592587557	No
EHI_001900	17	59	26	101	27	18	19	38	28	53	50	30	31.2	28	44	1.508	0.593	1.326	0.184920483373054	0.434016703920005	0.114131384471312	0.152940439511603	0.132799847115787	0.132799847115787	TRUE	0.625947445437209	No
EHI_001910	276	479	324	482	122	108	310	310	351	251	225	181	285	324	219	0.685	-0.545	-2.175	0.029640341712005	0.151760405982057	0.0137938964185482	0.101200890820421	0.0425845287453788	0.0425845287453788	TRUE	0.0821389441043801	No
EHI_001920	14	26	15	65	18	23	16	17	16	34	33	38	33.28	16	35	2.063	1.044	2.539	0.011131288534678	0.0792107591500398	1e-08	0.149309156062662	0.0901070084945092	0.0901070084945092	TRUE	0.686492037975321	No
EHI_001930	41	85	34	106	34	41	46	55	37	55	63	69	48.85	46	62	1.32	0.4	1.024	0.305845148421041	0.567267765997866	0.0706316060039004	0.131953440831756	0.100156446905635	0.100156446905635	TRUE	0.185464408708439	No
EHI_001940	2054	2350	2602	3190	2726	2917	2308	1519	2822	1662	5037	4876	2461.44	2216	3858	1.699	0.765	2.021	0.0432646544214594	0.190410241980033	0.124098813815517	0.0955764647978815	0.112373691355254	0.112373691355254	TRUE	0.686823567611319	No
EHI_001950	990	1730	1338	691	695	336	1112	1119	1451	360	1284	562	1494.61	1227	735	0.621	-0.687	-1.436	0.150930107421699	0.388150412751247	0.269623391883866	0.0960528915316043	0.189980873661365	0.189980873661365	TRUE	4.67541138621768	No
EHI_001960	276	416	246	562	62	91	310	269	267	293	115	152	196.9	282	187	0.68	-0.556	-1.624	0.104276494466777	0.318052863086512	0.072966408209797	0.104047005204659	0.0855313639125142	0.0855313639125142	TRUE	0.86295031375754	No
EHI_001970	18	26	21	54	9	18	20	17	23	28	17	30	20.33	20	25	1.267	0.341	0.796	0.42608511132278	0.672003091294572	1e-08	0.183991623475487	0.10053114353676	0.10053114353676	TRUE	0.207578321300397	No
EHI_001980	79	177	94	299	64	81	89	114	102	156	118	135	103.57	102	136	1.335	0.416	1.321	0.186572298438317	0.435713510805668	0.0336191854258707	0.112343552043887	0.0665983580264564	0.0665983580264564	TRUE	0.465423504980705	No
EHI_001990	1380	1450	1131	2479	436	549	1550	938	1227	1291	806	918	885.89	1238	1005	0.818	-0.291	-1.018	0.308532848259075	0.569818572723345	0.0400567936419333	0.0968863354724735	0.0606006718631238	0.0606006718631238	TRUE	0.0709885564901702	No
EHI_002000	152	330	147	477	70	88	171	213	159	248	129	147	174.4	181	175	0.978	-0.032	-0.106	0.915706767680446	0.966426012964125	0.0415772498538137	0.105234775847316	0.0655334750612433	0.0655334750612433	TRUE	0.797929055621521	No
EHI_002010	73	147	121	263	72	139	82	95	131	137	133	232	115.64	103	167	1.589	0.668	1.694	0.0902584619912967	0.29240323017638	0.118243611254515	0.110517302491337	0.11490849731908	0.11490849731908	TRUE	1.21900908400454	No
EHI_002110	854	695	920	679	504	681	959	449	998	354	931	1138	653.7	802	808	1.005	0.007	0.018	0.985474969299705	0.99544335863108	0.133193510131892	0.0976131815049495	0.118354807174749	0.118354807174749	TRUE	0.294712425213954	No
EHI_002120	44	109	70	169	40	40	49	70	76	88	74	67	73.82	65	76	1.168	0.224	0.631	0.528140517492715	0.747980599586194	0.0559724967095171	0.119399100771786	0.082834640367735	0.082834640367735	TRUE	0.145179530114538	No
EHI_002130	1983	2878	2256	2145	1094	1223	2228	1861	2447	1117	2021	2044	1669.12	2179	1727	0.798	-0.326	-1.034	0.300968374118182	0.562540885415025	0.0600551464376833	0.0959260740535804	0.0754568986616302	0.0754568986616302	TRUE	0.539759413009786	No
EHI_002140	1073	1253	962	3202	1318	1148	1206	810	1043	1668	2435	1919	1115.89	1020	2007	1.945	0.959	3.882	0.000103703570978885	0.00301919492651646	0.0199477801276926	0.0964645459970009	0.0448564319303819	0.0448564319303819	TRUE	0.0824531609501044	No
EHI_002150	353	628	368	1106	264	263	397	406	399	576	488	440	520.7	401	501	1.247	0.319	1.153	0.249099563690849	0.508631718107985	0.0336926083772516	0.0983215085200392	0.0551522457072524	0.0551522457072524	TRUE	0.658611895479854	No
EHI_002160	12663	17796	12409	12463	9946	4813	14227	11506	13458	6492	18377	8045	13012.12	13064	10971	0.845	-0.242	-0.672	0.501361895566592	0.726541850112899	0.105355264955869	0.0949792842092702	0.101193084050544	0.101193084050544	TRUE	2.12682323711975	No
EHI_002170	88	185	134	372	210	158	99	120	145	194	388	264	165.95	121	282	2.243	1.166	3.356	0.000791164108307728	0.0130804052741076	0.0727095669894149	0.105764200988881	0.0873230270880439	0.0873230270880439	TRUE	0.0932386162988001	No
EHI_002180	1153	2115	1328	2760	1167	1921	1295	1367	1440	1438	2156	3211	1375.72	1367	2268	1.628	0.703	2.053	0.0400337962332111	0.181551993271955	0.0858633710688961	0.0961577162405729	0.0902190949319414	0.0902190949319414	TRUE	0.0582646549175983	No
EHI_002190	582	948	961	574	812	719	654	613	1042	299	1500	1202	1140.03	770	1000	1.239	0.309	0.439	0.660865788677844	0.832192582310117	0.524444795343673	0.096430148432749	0.324052416320873	0.524444795343673	TRUE	2.84421347592004	No
EHI_002200	233	378	310	280	279	195	262	244	336	146	515	326	505.56	281	329	1.155	0.207	0.43	0.667340634296796	0.836366124074391	0.270567913005659	0.0984257862657206	0.191493615830676	0.191493615830676	TRUE	0.744045137219315	No
EHI_002210	20	32	25	26	23	18	22	21	27	14	42	30	41.01	23	29	1.157	0.211	0.465	0.641659819276215	0.819492896187784	0.114753688653446	0.139039714580887	0.12590008567717	0.12590008567717	TRUE	0.378058771780801	No
EHI_002220	0	0	1	0	0	0	0	0	1	0	0	0	0.31	0	0	0.906	-0.142	-0.177	0.85930567451916	NA	1e-08	5.98696134616552	5.56094100757717	5.56094100757717	TRUE	0.287423656725719	No
EHI_002230	2	6	2	6	2	2	2	4	2	3	4	3	5.95	3	3	1.13	0.177	0.247	0.805207973943346	NA	1e-08	0.39935619078385	0.247842563402413	0.247842563402413	TRUE	0.642236196280666	No
EHI_002240	13	33	8	14	9	6	15	21	9	7	17	10	2020-01-26	15	11	0.74	-0.435	-0.798	0.425014066916184	0.671329976535351	0.19216702068317	0.164302718741233	0.178541290646151	0.178541290646151	TRUE	0.0520578527802043	No
EHI_002250	1	2	1	1	0	3	1	1	1	1	0	5	5.19	1	2	1.232	0.3	0.343	0.731933083171012	NA	1.16465183619369	0.444120299858945	0.728433924443734	0.728433924443734	TRUE	0.0756256003087603	No
EHI_002350	40	85	38	91	20	30	45	55	41	47	37	50	55.12	47	45	0.956	-0.064	-0.181	0.856076538030257	0.935188465499425	0.0321324772809308	0.127726889377705	0.0741469800614556	0.0741469800614556	TRUE	0.595783780090457	No
EHI_002560	14	124	57	88	20	17	16	80	62	46	37	28	62.99	53	37	0.727	-0.459	-0.949	0.342730821554172	0.600651102850115	0.215055044356874	0.123621512681599	0.17118788661266	0.17118788661266	TRUE	0.48764585238048	No
EHI_002670	3047	6062	2967	7352	2134	2533	3423	3919	3218	3830	3943	4234	4944.14	3520	4002	1.134	0.181	0.696	0.486715224260252	0.716505623762646	0.0270077754952752	0.0952066309217686	0.0505920121713667	0.0505920121713667	TRUE	0.159957256031574	No
EHI_002780	150	221	113	154	67	76	169	143	123	80	124	127	155.6	145	110	0.764	-0.388	-1.079	0.280593328473345	0.540614504753005	0.0818555695737894	0.106490403177827	0.0918916798735915	0.0918916798735915	TRUE	0.325331572742139	No
EHI_002790	1477	2615	1999	1948	826	571	1659	1691	2168	1015	1526	954	1335.89	1839	1165	0.639	-0.645	-2.346	0.0189634697328595	0.113009615476105	0.0362059757981963	0.0961970017457241	0.0562253343897146	0.0562253343897146	TRUE	0.430237938223036	No
EHI_002990	1241	1977	1137	1147	313	321	1394	1278	1233	597	578	537	1009.36	1302	571	0.451	-1.149	-3.453	0.00055425886424285	0.0102307375569854	0.0759850368049505	0.0966359962499996	0.0838991219642424	0.0838991219642424	TRUE	1.9496809499092	No
EHI_003000	404	490	385	531	418	249	454	317	418	277	772	416	351.45	396	488	1.22	0.286	0.846	0.397770102715959	0.648569749727552	0.076352642945975	0.0999982001356702	0.0860878554125354	0.0860878554125354	TRUE	0.196746384732254	No
EHI_003010	1066	2731	961	1810	456	643	1198	1766	1042	943	843	1075	1224.99	1335	954	0.721	-0.473	-1.52	0.128499394820072	0.356245129559479	0.0637842080219857	0.0963198537765109	0.0728008043079234	0.0728008043079234	TRUE	0.733323833786994	No
EHI_003020	100	213	55	213	63	63	112	138	60	111	116	105	113.96	103	111	1.065	0.091	0.28	0.779369624624715	0.897357900553718	0.0447063604677567	0.110747418686494	0.0714315957881875	0.0714315957881875	TRUE	0.319933712602928	No
EHI_003030	29	98	48	233	39	68	33	63	52	121	72	114	136.49	49	102	2.014	2020-01-01	2020-08-02	0.00510700278982205	0.0481118206218519	0.0699504626592518	0.108121898572833	0.0860511472191673	0.0860511472191673	TRUE	0.0229801792325867	No
EHI_003040	78	305	84	523	32	47	88	197	91	272	59	79	240.62	125	137	1.096	0.132	0.278	0.780878678565203	0.898163382187528	0.250234227009198	0.102373946608109	0.181093550737059	0.181093550737059	TRUE	0.847017471979441	No
EHI_003250	33	69	19	128	15	24	37	45	21	67	28	40	35.65	34	45	1.323	0.403	0.938	0.34839945660866	0.605443854643732	0.100677401753939	0.145693248199405	0.122087739129601	0.122087739129601	TRUE	0.203604406057012	No
EHI_003260	840	1635	1143	2368	2441	1334	944	1057	1240	1233	4510	2230	2579.28	1080	2658	2.333	1.222	2.827	0.00469132938600762	0.0451760995647754	0.192318625406512	0.095542817312946	0.150974379469336	0.150974379469336	TRUE	0.299097449342464	No
EHI_003270	1	6	1	14	4	1	1	4	1	7	7	2	6.26	2	5	2.034	1.024	1.331	0.183320857752088	NA	0.47967594102334	0.384424101323131	0.427383080984766	0.427383080984766	TRUE	0.111786783686478	No
EHI_003380	0	4	6	3	5	2	0	3	7	2	9	3	2020-03-02	3	5	1.293	0.371	0.423	0.671974969652282	NA	1e-08	0.883864232499892	0.872671059704053	0.872671059704053	TRUE	0.179265857143027	No
EHI_003580	1	15	5	20	5	3	1	10	5	10	9	5	7.15	5	8	1.402	0.487	0.731	0.464933630781097	NA	0.209881949849614	0.348494818893644	0.291180183903847	0.291180183903847	TRUE	0.168890779706653	No
EHI_003590	0	1	0	3	0	0	0	1	0	2	0	0	0.27	0	1	1.23	0.299	0.401	0.68837820594866	NA	1e-08	6.7166321044943	7.95635925135807	7.95635925135807	TRUE	0.469963866581075	No
EHI_003690	1	2	6	4	1	1	1	1	7	2	2	2	2.73	3	2	0.747	-0.42	-0.502	0.615742401554195	NA	1e-08	0.75779280903628	0.533547463515346	0.533547463515346	TRUE	0.716741632862568	No
EHI_003790	1	13	3	5	1	1	1	8	3	3	2	2	3.51	4	2	0.571	-0.808	-1.045	0.295870611022002	NA	1e-08	0.610781892203119	0.376553034185687	0.376553034185687	TRUE	0.290379101433816	No
EHI_003890	911	2129	1019	1313	394	739	1024	1377	1105	684	728	1235	974.4	1169	882	0.76	-0.396	-1.309	0.190387302634743	0.440910854385562	0.0545438889499241	0.0967004445185407	0.0686041067687496	0.0686041067687496	TRUE	0.714208056993315	No
EHI_003900	788	1569	931	1344	543	618	885	1014	1010	700	1003	1033	761.64	970	912	0.939	-0.09	-0.354	0.723359989456379	0.867788665871144	0.023578301537133	0.0972201681683586	0.0474272108606474	0.0474272108606474	TRUE	0.255556987242772	No
EHI_003910	63	68	59	134	41	38	71	44	64	70	76	64	72.56	60	70	1.172	0.229	0.67	0.502855098144237	0.727411977061875	0.0403110034583879	0.119824744962852	0.0729193653444338	0.0729193653444338	TRUE	0.691778738349023	No
EHI_003920	95	118	74	343	47	38	107	76	80	179	87	64	107.01	88	110	1.269	0.344	0.952	0.341295436017601	0.59918709987197	0.0773415836333748	0.111781000465782	0.0906580469901774	0.0906580469901774	TRUE	0.827557832832637	No
EHI_003930	372	614	490	588	212	274	418	397	531	306	392	458	549.07	449	385	0.865	-0.209	-0.488	0.625299116125141	0.809361904930514	0.181472365741568	0.0981416596091614	0.145167152485779	0.145167152485779	TRUE	4.03166996814469	No
EHI_003940	37663	50639	33516	12807	9621	11111	42315	32741	36348	6671	17776	18571	27423.95	37135	14339	0.402	-1.314	-3.492	0.000479998074743947	0.00927129743596336	0.111549438064626	0.0949060686864954	0.111319321880693	0.111319321880693	TRUE	1.34044835942787	No
EHI_003950	10	30	4	47	8	11	11	19	4	24	15	18	2020-08-20	11	19	1.552	0.634	1.093	0.274199038743453	0.534355902852891	0.303726148245677	0.18200403180768	0.235168155289522	0.235168155289522	TRUE	0.537416138189124	No
EHI_004050	11	13	13	7	9	9	12	8	14	4	17	15	11.73	11	12	0.962	-0.055	-0.085	0.932630263701904	NA	0.401634137664617	0.249417025884864	0.326563300459839	0.326563300459839	TRUE	0.336437828074394	No
EHI_004060	2	9	3	8	2	6	2	6	3	4	4	10	11.48	4	6	1.359	0.443	0.659	0.510068883614286	NA	1e-08	0.252776330565489	0.242594925875372	0.242594925875372	TRUE	0.141659023419894	No
EHI_004070	36	62	64	277	135	124	40	40	69	144	249	207	85.86	50	200	3.794	1.924	5.269	1.37304040493314e-07	1.67209530288565e-05	0.072996580753778	0.115953999482915	0.0914761430774219	0.0914761430774219	TRUE	0.0753802952382808	No
EHI_004170	1520	2595	1387	2741	1234	1159	1708	1678	1504	1428	2280	1937	1698.35	1630	1882	1.149	0.201	0.69	0.49001633756429	0.718863397519759	0.0458707054702572	0.0959073863684052	0.0634544086018275	0.0634544086018275	TRUE	0.334862414839998	No
EHI_004180	100	177	114	213	25	40	112	114	124	111	46	67	97.38	117	75	0.667	-0.585	-1.493	0.135531548657588	0.365492315661539	0.106701698032065	0.113456500368602	0.109225790331784	0.109225790331784	TRUE	0.800749093631234	No
EHI_004190	534	655	633	1014	205	409	600	423	686	528	379	684	437.56	570	530	0.933	-0.1	-0.321	0.748274036595004	0.883131584013922	0.0530859644705894	0.0989830369377752	0.0717031396036571	0.0717031396036571	TRUE	0.0644634255752664	No
EHI_004200	11081	17043	20473	24789	13153	20722	12450	11019	22203	12912	24302	34636	21450.62	15224	23950	1.536	0.619	1.503	0.1327561757517	0.36142398338508	0.164463894744808	0.0949244767665685	0.136108497649429	0.136108497649429	TRUE	0.0959414463974031	No
EHI_004210	13	30	26	35	13	12	15	19	28	18	24	20	29.28	21	21	0.99	-0.014	-0.03	0.975866113592904	0.991683355667658	0.0929280059671323	0.156759351452325	0.124356035904436	0.124356035904436	TRUE	0.863805502437705	No
EHI_004220	1	5	2	6	0	1	1	3	2	3	0	2	3.69	2	2	0.909	-0.137	-0.168	0.866330418555404	NA	1e-08	0.585649124251426	0.423030888484168	0.423030888484168	TRUE	0.249155486176947	No
EHI_004230	3148	4437	3472	1093	1372	720	3537	2869	3765	569	2535	1203	2592.62	3390	1436	0.443	-1.174	-2.799	0.00512556260503577	0.0482411575625704	0.164996282630747	0.0955391990651207	0.141048182579184	0.141048182579184	TRUE	0.894701013559282	No
EHI_004340	360	790	572	23	6	1	404	511	620	12	11	2	1045.96	512	8	0.056	-4.167	-5.589	NA	NA	0.604671878060157	0.0965731635767008	0.332067455371933	0.604671878060157	TRUE	11.0218322589946	Yes
EHI_004350	87	179	151	99	108	64	98	116	164	52	200	107	230.79	126	120	0.946	-0.081	-0.16	0.872554012569285	0.943511030808541	0.302895010819111	0.102694782359192	0.20578171578148	0.20578171578148	TRUE	1.28747067001503	No
EHI_004360	34	44	38	89	15	11	38	28	41	46	28	18	39.58	36	31	0.912	-0.132	-0.333	0.738970169932318	0.877620148726997	0.0517779259524681	0.140644212224262	0.0927961333000346	0.0927961333000346	TRUE	0.504673803416345	No
EHI_004370	6239	14834	5740	12581	2280	1908	7010	9591	6225	6553	4213	3189	6584.16	7609	4652	0.62	-0.689	-2.236	0.0253393563178151	0.136777736318758	0.0601839522854456	0.0951152992569173	0.0722928465797002	0.0722928465797002	TRUE	0.637159331328654	No
EHI_004380	314	628	232	740	175	243	353	406	252	385	323	406	424.92	337	371	2020-01-01	0.138	0.492	0.6229235900095	0.807439637829032	0.03172612786694	0.0991063162512287	0.0563720263545691	0.0563720263545691	TRUE	0.203166893591224	No
EHI_004390	159	194	159	187	53	79	179	125	172	97	98	132	118.69	159	109	0.692	-0.531	-1.836	0.0663737868240622	0.246735521095348	0.0207472009999211	0.110113815303418	0.0544788957870923	0.0544788957870923	TRUE	0.195481249769883	No
EHI_004400	42	53	24	102	68	48	47	34	26	53	126	80	112.34	36	86	2.276	1.187	2020-02-03	0.00137537126264653	0.01904917812592	0.069674749553523	0.110976564328178	0.0876522423182654	0.0876522423182654	TRUE	0.298836822805759	No
EHI_004410	12	29	18	54	6	7	13	19	20	28	11	12	76.06	17	17	1.055	0.077	0.162	0.871049760842261	0.942549320837866	0.14588187975558	0.118674054810104	0.132873106692695	0.132873106692695	TRUE	0.0287119109675284	No
EHI_004420	220	377	179	386	37	88	247	244	194	201	68	147	141.67	228	139	0.627	-0.672	-1.944	0.0518500722812378	0.211595758806882	0.069819900847565	0.10763664241518	0.0859722621213014	0.0859722621213014	TRUE	0.15256956922537	No
EHI_004430	125	342	147	64	57	49	140	221	159	33	105	82	216.99	173	73	0.434	-1.205	-2.918	0.00352227911785576	0.0369469320072559	0.143279400779468	0.103194330175521	0.125319847728668	0.125319847728668	TRUE	1.34211948715063	No
EHI_004440	135	350	153	72	66	51	152	226	166	38	122	85	227.15	181	82	0.458	-1.126	-2.821	0.00479144725194853	0.0459188025508234	0.126994892855745	0.102820865305889	0.11632944132839	0.11632944132839	TRUE	1.11362795487689	No
EHI_004450	12	27	17	63	2	10	13	17	18	33	4	17	24.55	16	18	1.158	0.211	0.418	0.676058099721331	0.841260583653235	0.145362307276823	0.168679284076179	0.158270846054101	0.158270846054101	TRUE	0.242162236806549	No
EHI_004460	80	160	87	316	79	61	90	103	94	165	146	102	100.25	96	138	1.431	0.517	1.82	0.0688135653019669	0.251055684986164	0.0134630995375677	0.112923662729424	0.0515175257950281	0.0515175257950281	TRUE	0.167083956483778	No
EHI_004470	157	298	130	222	33	48	176	193	141	116	61	80	154.19	170	86	0.527	-0.923	-2.313	0.0207348924926316	0.120382928157802	0.124286607021473	0.106597100993827	0.116748905086904	0.116748905086904	TRUE	2.2348429219865	No
EHI_004480	85	184	113	155	81	113	95	119	123	81	150	189	89.72	112	140	1.218	0.285	0.67	0.502543394071599	0.727304106260723	0.155840186127829	0.11504550137691	0.136697257533137	0.136697257533137	TRUE	0.308144180273884	No
EHI_004490	8339	15134	5821	28152	9236	7733	9369	9785	6313	14664	17065	12925	20020.9	8489	14885	1.736	0.796	3.254	0.00113949460686203	0.0168054929356071	0.0208723133889158	0.094930511974169	0.0445592434947554	0.0445592434947554	TRUE	0.306927386177813	No
EHI_004500	31	52	27	59	16	14	35	34	29	31	30	23	30.47	33	28	0.871	-0.198	-0.543	0.587020249290288	0.784002167903279	1e-08	0.154343410303622	0.0684745622595039	0.0684745622595039	TRUE	0.111250552555991	No
EHI_004510	24	31	18	40	4	15	27	20	20	21	7	25	19.56	22	18	0.838	-0.255	-0.541	0.588621501886392	0.784881067944653	0.0591680221357527	0.187502952235601	0.130357268369219	0.130357268369219	TRUE	0.151419986187412	No
EHI_004520	6	3	1	3	2	0	7	2	1	2	4	0	2.73	3	2	0.644	-0.636	-0.766	0.443832903878674	NA	0.110160078102944	0.75872009382756	0.505406887287835	0.505406887287835	TRUE	0.318195175254193	No
EHI_004530	432	657	443	173	279	195	485	425	480	90	515	326	416.47	463	310	0.69	-0.536	-1.053	0.292391614715177	0.55268269251292	0.324289802662718	0.0991928142743861	0.218578523917899	0.218578523917899	TRUE	0.202681576478766	No
EHI_004540	119	203	147	297	56	79	134	131	159	155	103	132	147.49	141	130	0.93	-0.104	-0.326	0.74407881547262	0.880836204169631	0.0463311124821388	0.107131495076595	0.0701571607062412	0.0701571607062412	TRUE	0.561717153907313	No
EHI_004550	4798	7235	5767	20308	8660	3020	5391	4678	6254	10578	16001	5048	6459-04-01	5441	10542	1.891	0.919	2.615	0.00892244972822857	0.0689091902444629	0.0874400121601123	0.0951206173881645	0.0958871886453482	0.0958871886453482	TRUE	0.0354031185758346	No
EHI_004560	1	5	2	1	3	0	1	3	2	1	6	0	5.16	2	2	0.799	-0.323	-0.408	0.683634910891654	NA	0.0695489670295018	0.445869607072074	0.333614407979049	0.333614407979049	TRUE	0.338563472823159	No
EHI_004570	475	908	524	1090	394	368	534	587	568	568	728	615	583.68	563	637	1.127	0.172	0.724	0.469184122110975	0.703494390900931	0.0140339838805191	0.0979458837892554	0.0401619379830159	0.0401619379830159	TRUE	0.26874025190162	No
EHI_004580	207	463	118	511	159	144	233	299	128	266	294	241	267.83	220	267	1.201	0.265	0.753	0.451648342754515	0.688994859570209	0.0844385546938697	0.101608528682068	0.0915262287170171	0.0915262287170171	TRUE	0.261403396265866	No
EHI_004590	1633	2204	1738	1927	567	503	1835	1425	1885	1004	1048	841	1512.78	1715	964	0.569	-0.813	-3.056	0.00224586381267745	0.0267627637630035	0.0310006670152382	0.0960383184410275	0.0522236630130459	0.0522236630130459	TRUE	0.469606646455776	No
EHI_004600	1176	1625	981	1044	1437	679	1321	1051	1064	544	2655	1135	3262	1145	1445	1.243	0.313	0.724	0.469154249799264	0.703494390900931	0.196186274476862	0.0953957124873496	0.151195108846311	0.151195108846311	TRUE	0.579926831739165	No
EHI_004610	248	461	269	171	54	55	279	298	292	89	100	92	322.26	290	94	0.339	-1.562	-4.284	1.83275865621362e-05	0.000843406817555263	0.0925174967186313	0.100465337961475	0.0957117030853507	0.0957117030853507	TRUE	2.29708237201303	No
EHI_004620	21	32	17	67	8	22	24	21	18	35	15	37	26.82	21	29	1.385	0.47	1.075	0.282195526240685	0.542236776032226	0.0569517737577087	0.162423098198977	0.111715776653939	0.111715776653939	TRUE	0.137817502792871	No
EHI_004630	58	146	58	101	14	29	65	94	63	53	26	48	78.59	74	42	0.595	-0.75	-2.199	0.0278871595393802	0.145878038323861	0.0308942829976399	0.117907901722779	0.0695198465267777	0.0695198465267777	TRUE	0.297719412184656	No
EHI_004640	951	1232	912	605	240	224	1068	797	989	315	443	374	876.32	951	377	0.408	-1.293	-4.005	6.19768342375474e-05	0.00211952283115119	0.0710689223635643	0.0969086806711621	0.0778423465200495	0.0778423465200495	TRUE	1.34936924640326	No
EHI_004740	55	139	46	230	35	59	62	90	50	120	65	99	81.91	67	95	1.393	0.478	1.326	0.184800804002326	0.434012424451371	0.0660349452601598	0.116971754712491	0.087820769230184	0.087820769230184	TRUE	0.182105580580731	No
EHI_004750	2192	3147	2704	1695	1437	1018	2463	2035	2933	883	2655	1702	2378.87	2477	1747	0.716	-0.483	-1.269	0.204564875526493	0.45597876049276	0.126387640263698	0.0956020282512021	0.113724174703039	0.113724174703039	TRUE	0.209788159537632	No
EHI_004760	2528	4482	2833	6791	2305	1764	2840	2898	3072	3537	4259	2948	3773.34	2937	3581	1.215	0.281	1.146	0.251916030793329	0.511988806680402	0.0216783482346054	0.0953204007721987	0.0446124267713456	0.0446124267713456	TRUE	0.100689768747724	No
EHI_004770	387	506	264	907	264	257	435	327	286	472	488	430	367.36	349	463	1.318	0.398	1.418	0.156310332330505	0.395209559879114	0.0321003163875866	0.0997748117970659	0.0568831320904494	0.0568831320904494	TRUE	0.248131953818559	No
EHI_004780	580	1433	697	863	236	225	652	927	756	450	436	376	868.42	778	421	0.546	-0.873	-3.77	0.000163115496868058	0.00418732995301908	0.0121933180066866	0.0969274852798378	0.0376773420452679	0.0376773420452679	TRUE	0.0783422094182614	No
EHI_004790	7790	10908	6220	4516	4412	2876	8752	7053	6746	2352	8152	4807	6853.36	7517	5104	0.69	-0.536	-1.452	0.14639365047773	0.380699737935056	0.109106717353645	0.0951044842501749	0.106614007202347	0.106614007202347	TRUE	0.255448962526086	No
EHI_004800	109	202	100	299	65	89	122	131	108	156	120	149	114.92	120	142	1.175	0.232	0.841	0.400259413581672	0.650022849898614	0.0119615507998111	0.110615491933774	0.0490973060701321	0.0490973060701321	TRUE	0.149871781013019	No
EHI_004810	2239	2758	1893	1247	1118	1064	2516	1783	2053	650	2066	1778	1663.01	2117	1498	0.715	-0.483	-1.381	0.167385819619516	0.41200759051528	0.0935177232007451	0.0959300693952174	0.0944518681483987	0.0944518681483987	TRUE	1.00131147561089	No
EHI_004820	70	114	48	142	38	32	79	74	52	74	70	53	64.38	68	66	0.973	-0.039	-0.117	0.906991230063733	0.963597963691771	0.0113013392207066	0.122998991683076	0.0706230357548772	0.0706230357548772	TRUE	0.535818484122574	No
EHI_004830	240	514	175	783	157	170	270	332	190	408	290	284	268.93	264	327	1.234	0.304	0.926	0.354339929911431	0.611026048475631	0.0643065864591745	0.101580854369481	0.078842298130529	0.078842298130529	TRUE	0.266153456118189	No
EHI_004840	2664	5446	2625	6223	3638	2740	2993	3521	2847	3241	6722	4580	3828.39	3120	4848	1.536	0.62	2.192	0.028409618675014	0.147990846159984	0.0414332434318898	0.0953134930332356	0.0601530262033936	0.0601530262033936	TRUE	0.112383586583747	No
EHI_004850	134	234	83	233	147	95	151	151	90	121	272	159	181.36	131	184	1.369	0.453	0.994	0.320345037374167	0.580048149268981	0.213083536322537	0.104835700252706	0.164231201488282	0.164231201488282	TRUE	0.223809898409897	No
EHI_004855	179	412	350	907	258	247	201	266	380	472	477	413	274.58	282	454	1.582	0.661	1.911	0.0559424122784209	0.221705477643318	0.0845829763082303	0.101442342025468	0.0896915716446343	0.0896915716446343	TRUE	0.47315019513492	No
EHI_004860	1157	2359	1653	4030	1084	1343	1300	1525	1793	2099	2003	2245	1512.64	1539	2116	1.363	0.446	1.485	0.137496042367284	0.367810200664263	0.0562424288114522	0.0960384335799711	0.0681622165491552	0.0681622165491552	TRUE	1.05736087870228	No
EHI_004870	78	162	73	224	30	33	88	105	79	117	55	55	87.94	91	76	0.864	-0.21	-0.595	0.551850388541807	0.763545036405717	0.0616869640780048	0.115455145804872	0.0835579672319321	0.0835579672319321	TRUE	1.22757488196166	No
EHI_004880	2232	5121	1758	4746	801	1125	2508	3311	1907	2472	1480	1880	2195.18	2575	1944	0.761	-0.395	-1.399	0.161861762436015	0.403482665922628	0.040825631511227	0.0956657988032055	0.0597173894497511	0.0597173894497511	TRUE	0.100387995400613	No
EHI_004890	39	119	46	56	12	11	44	77	50	29	22	18	36.56	57	23	0.436	-1.199	-2.999	0.00270694781083903	0.0307983463826414	0.0502256833318943	0.144425537511969	0.0936958423963454	0.0936958423963454	TRUE	0.269695889437975	No
EHI_004900	103	118	68	243	93	64	116	76	74	127	172	107	93.92	89	135	1.506	0.591	1.888	0.0589942240613543	0.228726025047677	0.029410382361309	0.114142047396602	0.0646462430495215	0.0646462430495215	TRUE	0.189360199713947	No
EHI_004910	6	8	9	18	5	2	7	5	10	9	9	3	2020-07-17	7	7	1.072	0.1	0.17	0.864966790670132	0.939879448771384	0.154545550532939	0.201046452295393	0.180629001456677	0.180629001456677	TRUE	0.202116376312709	No
EHI_004920	5371	9901	8439	6347	1936	1384	6034	6402	9152	3306	3577	2313	8788.73	7196	3065	0.438	-1.19	-3.601	0.000317337295882731	0.00681490373480635	0.0703930832134452	0.0950462340397057	0.0838473762192607	0.0838473762192607	TRUE	0.314217301299566	No
EHI_004930	187	452	207	836	256	294	210	292	224	435	473	491	354.49	242	466	1.897	0.924	3.954	7.67721716884312e-05	0.00249722119374812	0.00864796092146793	0.0999539605812319	0.0372564242696756	0.0372564242696756	TRUE	0.191420404333166	No
EHI_004940	292	558	381	471	337	283	328	361	413	245	623	473	311.23	367	447	1.202	0.265	0.678	0.497858302981409	0.724408132532763	0.131253500003278	0.100664737273413	0.118289002089486	0.118289002089486	TRUE	0.119882552759614	No
EHI_004950	1	1	1	14	2	3	1	1	1	7	4	5	2020-06-03	1	5	3.741	1.904	2.413	0.0158088422027776	NA	1e-08	0.598590775239815	0.32937803581566	0.32937803581566	TRUE	0.286503570127794	No
EHI_004960	841	1195	983	977	463	602	945	773	1066	509	855	1006	798.42	928	790	0.854	-0.228	-0.726	0.467839050563255	0.702426816858317	0.058562018115072	0.0971105092924242	0.0739513118549759	0.0739513118549759	TRUE	0.344640610696708	No
EHI_004970	218	358	187	272	152	214	245	231	203	142	281	358	268.11	226	260	1.135	0.182	0.506	0.61278032258137	0.800840767085141	0.0935155775064559	0.101601628159699	0.096795514298695	0.096795514298695	TRUE	0.245412899093729	No
EHI_004980	119	246	142	319	153	185	134	159	154	166	283	309	167.09	149	253	1.656	0.728	2.248	0.0245483602966084	0.133810003232496	0.0549197736392079	0.105689289500207	0.0746300069182964	0.0746300069182964	TRUE	0.245541321531318	No
EHI_004990	1711	1775	939	1894	925	818	1922	1148	1018	987	1709	1367	1239.36	1363	1354	0.993	-0.01	-0.033	0.973596422037476	0.990861584841647	0.0578225634270158	0.0963026994876408	0.0705119606570007	0.0705119606570007	TRUE	0.203372724886828	No
EHI_005000	253	675	299	1201	284	294	284	436	324	626	525	491	438.01	348	547	1.552	0.634	2.101	0.0356520829943034	0.169453451109526	0.0477798308942182	0.0989788042968117	0.066759542916615	0.066759542916615	TRUE	0.211103788111451	No
EHI_005010	1563	2878	1471	4062	1179	1122	1756	1861	1595	2116	2178	1875	2088.53	1737	2056	1.18	0.239	0.967	0.33368925709662	0.592106756735176	0.0213212895070474	0.0957079659950155	0.0450167571031064	0.0450167571031064	TRUE	0.10669483630585	No
EHI_005020	5952	9634	6929	10165	3280	3545	6687	6229	7515	5295	6060	5925	5677.75	6810	5760	0.848	-0.238	-1.011	0.312062090568073	0.572871334884173	0.0176467751217953	0.0951592544587428	0.041033872605246	0.041033872605246	TRUE	0.195804792034743	No
EHI_005030	11	18	13	49	12	19	12	12	14	26	22	32	22.69	13	27	2	1	2.29	0.0220288628935285	0.124705342888195	1e-08	0.174745922212515	0.0959464661320421	0.0959464661320421	TRUE	0.089703175642176	No
EHI_005040	147	294	133	171	38	17	165	190	144	89	70	28	88.05	166	62	0.399	-1.327	-3.53	0.000415433081584684	0.00833035090904549	0.0832625923106564	0.11542962870558	0.0981771065322483	0.0981771065322483	TRUE	0.405326960215298	No
EHI_005050	4	5	2	8	0	2	4	3	2	4	0	3	5.77	3	2	0.919	-0.122	-0.168	0.86680054800143	NA	1e-08	0.408833926772117	0.282081176345958	0.282081176345958	TRUE	0.127105482393704	No
EHI_005060	21214	28044	22402	12483	2421	2992	23834	18132	24295	6502	4473	5001	9141.36	22087	5325	0.255	-1.973	-5.461	4.74002371443227e-08	6.86637109042144e-06	0.117427725480882	0.0950382770807072	0.10177719683164	0.10177719683164	TRUE	1.38226507877351	No
EHI_005070	1905	3566	2522	4397	1891	2098	2140	2306	2735	2290	3494	3507	2497.94	2394	3097	1.286	0.363	1.329	0.183990152966716	0.43286474817356	0.0337237446865717	0.0955657017654448	0.0557146635401779	0.0557146635401779	TRUE	0.267709353189839	No
EHI_005080	82	148	117	92	44	27	92	96	127	48	81	45	143.31	105	58	0.562	-0.831	-2.272	0.0230744146869412	0.128655000035619	0.0756617613242943	0.107489917047573	0.0894735334125518	0.0894735334125518	TRUE	0.622763882312296	No
EHI_005090	6	23	25	40	14	20	7	15	27	21	26	33	17.45	16	27	1.562	0.643	1.31	0.190085348756868	0.440487595356798	0.0918449937126618	0.198725996528696	0.149395747226222	0.149395747226222	TRUE	0.172166898690321	No
EHI_005100	2015	3402	1614	4499	979	876	2264	2200	1750	2343	1809	1464	1612.57	2071	1872	0.907	-0.142	-0.536	0.592189497840059	0.787451687786204	0.0297561664218259	0.0959641661872832	0.0518735686797893	0.0518735686797893	TRUE	0.128854152309541	No
EHI_005110	6	3	4	2	3	4	7	2	4	1	6	7	10.98	4	5	0.943	-0.084	-0.121	0.903956356427544	NA	0.305070489927349	0.259889116289312	0.28016211610022	0.28016211610022	TRUE	0.107660691170069	No
EHI_005120	152	292	209	588	45	128	171	189	227	306	83	214	229.9	196	201	1.039	0.055	0.148	0.882111194044871	0.948300396569285	0.101477278316004	0.102725286683576	0.10201215642303	0.10201215642303	TRUE	0.187402663388685	No
EHI_005130	1715	1920	1165	2469	339	608	1927	1241	1263	1286	626	1016	888.31	1477	976	0.67	-0.579	-1.938	0.0526251432572783	0.213190539783846	0.0477871087546551	0.0968807550990736	0.0667847687105402	0.0667847687105402	TRUE	0.126495882803766	No
EHI_005140	346	549	329	425	487	295	389	355	357	221	900	493	371.89	367	538	1.436	0.522	1.335	0.18174367382979	0.430936632768183	0.131754501895968	0.0997146264397143	0.11838352410023	0.11838352410023	TRUE	0.0781433924047741	No
EHI_005150	18075	20191	14592	29562	7692	13821	20308	13055	15825	15398	14212	23101	19883.34	16396	17570	1.069	0.097	0.298	0.765690685081464	0.891887541222416	0.0732963414089877	0.0949311383944507	0.0807714052683111	0.0807714052683111	TRUE	0.099081780160528	No
EHI_005160	3	25	8	23	2	3	3	16	9	12	4	5	58.71	9	7	0.829	-0.271	-0.48	0.630968866235172	0.813223425170938	0.239562657435491	0.125715969383334	0.176100082912314	0.176100082912314	TRUE	0.0647018162386419	No
EHI_005260	3	4	1	2	1	1	3	3	1	1	2	2	10.91	2	2	0.714	-0.486	-0.663	0.507278379596529	NA	1e-08	0.261043629304221	0.168614479025317	0.168614479025317	TRUE	0.269056608178839	No
EHI_005460	7914	14084	11732	9784	4054	3612	8892	9106	12723	5096	7490	6037	7634-01-01	10240	6208	0.613	-0.707	-2.633	0.00847144225185282	0.0663586251693518	0.0355666857937474	0.0950774346118729	0.0541090819646832	0.0541090819646832	TRUE	0.276489077612418	No
EHI_005560	0	0	1	0	0	0	0	0	1	0	0	0	0.39	0	0	0.883	-0.18	-0.209	0.83433740357284	NA	1e-08	4.69007642527259	3.65103608491708	3.65103608491708	TRUE	0.287620325368854	No
EHI_005657	45	94	88	147	768	313	51	61	95	77	1419	523	958.59	69	673	2020-05-05	2.336	2.925	0.00344340680584035	0.0361956424874966	0.803103339421874	0.0967311217469535	0.455778952941233	0.803103339421874	TRUE	0.408382478564195	No
EHI_005660	0	0	4	0	0	0	0	0	4	0	0	0	1.77	1	0	0.481	-1.055	-1.139	0.254598597336516	NA	1.93987170435266	1.11705463621122	1.37786338888803	1.37786338888803	TRUE	1.56319269874997	No
EHI_005860	756	1397	824	2118	511	451	849	903	894	1103	944	754	919.41	882	934	1.057	0.08	0.235	0.814454081026563	0.91563866917908	0.0845095956818918	0.0968117269754962	0.089311737910982	0.089311737910982	TRUE	0.158709781613882	No
EHI_005870	2681	3773	3642	4012	2197	2007	3012	2439	3950	2090	4059	3355	3159.79	3134	3168	2020-01-01	0.014	0.048	0.961992717260197	0.98628945324028	0.0518247500943431	0.095413689201626	0.0696515046342093	0.0696515046342093	TRUE	0.215406224353	No
EHI_005880	71	52	60	57	11	26	80	34	65	30	20	43	29.29	60	31	0.546	-0.874	-1.95	0.0511459366848611	0.21028679236699	0.113543555559074	0.156725141725478	0.135135861752762	0.135135861752762	TRUE	0.0821224374507721	No
EHI_005890	32246	62766	40655	34401	18999	17622	36229	40582	44091	17919	35103	29454	51783.85	40301	27492	0.69	-0.536	-1.75	0.0801289160554847	0.273931240001997	0.0573350011480235	0.0948749720323786	0.0716017000137946	0.0716017000137946	TRUE	0.386592388885262	No
EHI_005900	217	245	142	295	142	136	244	158	154	154	262	227	152.66	185	214	1.145	0.195	0.616	0.538169149695189	0.754797349558449	0.048881032542509	0.106714962060858	0.0714018654783135	0.0714018654783135	TRUE	0.172154902542614	No
EHI_005910	1865	3363	2629	2483	1394	725	2095	2174	2851	1293	2576	1212	3401-06-01	2373	1694	0.732	-0.451	-0.931	0.351727777893198	0.608726792034918	0.31449083593913	0.0953729043744554	0.196066918363508	0.196066918363508	TRUE	6.15704436009057	No
EHI_005920	182	183	102	196	89	109	204	118	111	102	164	182	149.58	144	149	1.028	0.04	0.104	0.916893672817316	0.966604280058028	0.110180707528762	0.106959683156058	0.108774866788365	0.108774866788365	TRUE	0.399429850990062	No
EHI_005930	1	2	0	3	0	0	1	1	0	2	0	0	1.57	1	1	0.964	-0.052	-0.057	0.954517042217489	NA	1e-08	1.24816780537035	0.895358122546177	0.895358122546177	TRUE	0.298314921058365	No
EHI_005940	59	96	58	132	55	60	66	62	63	69	102	100	79.26	64	90	1.38	0.464	1.551	0.120943857510984	0.343793157160457	0.0151369489278898	0.117713425974419	0.0536044321749633	0.0536044321749633	TRUE	0.27417280249689	No
EHI_005950	3519	5001	3750	3532	2103	1632	3954	3233	4067	1840	3886	2728	3416.57	3751	2818	0.756	-0.404	-1.439	0.150213820062519	0.387307192251384	0.0404738690690636	0.0953705701897463	0.0593220288950735	0.0593220288950735	TRUE	0.195037735036065	No
EHI_005960	107	208	72	174	80	96	120	134	78	91	148	160	139.98	111	133	1.174	0.232	0.7	0.483654535651353	0.714381795597651	0.0536357041752436	0.107790663542988	0.074967904241687	0.074967904241687	TRUE	0.167837378554912	No
EHI_005970	13333	6333	9255	11644	10376	10289	14980	4095	10037	6065	19171	17197	9194.63	9704	14144	1.425	0.511	1.156	0.247697774362572	0.506970685547169	0.171927366375414	0.0950371282394795	0.159658900746473	0.159658900746473	TRUE	0.106307518124655	No
EHI_005980	28	45	39	87	5	18	31	29	42	45	9	30	29	34	28	0.871	-0.199	-0.398	0.690837332456025	0.84980310444763	0.197073841927959	0.157346203268721	0.175730482612716	0.175730482612716	TRUE	0.139432353863396	No
EHI_005990	28	39	31	75	8	13	31	25	34	39	15	22	26.81	30	25	0.898	-0.156	-0.361	0.718121495691635	0.864877148101218	0.0615353630904903	0.162464123718307	0.111322037314233	0.111322037314233	TRUE	0.511280463506164	No
EHI_006000	81	150	60	50	17	24	91	97	65	26	31	40	49.23	84	32	0.394	-1.345	-3.477	0.000507710339727215	0.00960226411461357	0.0609590817266328	0.131666627035473	0.0932859282150913	0.0932859282150913	TRUE	0.595965619631066	No
EHI_006010	1474	2233	1581	1414	725	665	1656	1444	1715	737	1340	1112	989.83	1605	1063	0.667	-0.585	-2.128	0.0333356433560322	0.1621479466894	0.0326191820231614	0.0966714333112907	0.0559959746772486	0.0559959746772486	TRUE	0.166681234117424	No
EHI_006020	243	337	363	376	110	231	273	218	394	196	203	386	199.33	295	262	0.89	-0.168	-0.455	0.649158880489273	0.824326116552121	0.100474182888318	0.103934867139371	0.1026536655262	0.1026536655262	TRUE	0.26764611898345	No
EHI_006030	2245	2873	2002	1908	380	657	2522	1858	2171	994	702	1098	1444.06	2184	931	0.435	-1.199	-4.282	1.85505357759126e-05	0.000849750689258086	0.0391951737586319	0.0960953459808763	0.0583595303471048	0.0583595303471048	TRUE	0.219380015581823	No
EHI_006040	146	415	113	291	79	87	164	268	123	152	146	145	225.43	185	148	0.802	-0.318	-0.945	0.344444241838263	0.602150197430505	0.0660427760965729	0.102881795813725	0.080499089016718	0.080499089016718	TRUE	0.565072329527593	No
EHI_006050	1426	2022	966	2784	472	721	1602	1307	1048	1450	872	1205	1114.56	1319	1176	0.895	-0.16	-0.568	0.569961635668554	0.773425315095282	0.0371285660447406	0.0964664764501365	0.0588980883729455	0.0588980883729455	TRUE	0.111608605783153	No
EHI_006060	1010	1234	969	1426	397	377	1135	798	1051	743	734	630	661.24	995	702	0.711	-0.492	-2.034	0.0419344028029466	0.186445657342041	0.0169730845617226	0.0975815697793936	0.0421820307502418	0.0421820307502418	TRUE	0.181860837665737	No
EHI_006070	7061	13124	11078	3962	6970	5185	7933	8485	12014	2064	12878	8666	7781.73	9477	7869	0.839	-0.253	-0.585	0.558682243701284	0.766662207723103	0.196671069792625	0.0950729264704237	0.152068941183324	0.152068941183324	TRUE	0.171005926030371	No
EHI_006080	8	12	17	41	7	13	9	8	18	21	13	22	15.83	12	19	1.585	0.664	1.301	0.193250429727726	0.443572251353322	0.0877732215207935	0.209385700035308	0.150017461676856	0.150017461676856	TRUE	0.12845993954107	No
EHI_006090	62	105	76	140	9	33	70	68	82	73	17	55	48.13	73	48	0.695	-0.526	-1.32	0.186802340547063	0.435843031005366	0.0801694025907901	0.1325056105902	0.106612539463745	0.106612539463745	TRUE	0.242863233117485	No
EHI_006100	159	330	92	315	43	86	179	213	100	164	79	144	179.82	164	129	0.8	-0.321	-0.87	0.384225673492156	0.636866914348455	0.0944579973096536	0.104921654678905	0.098879276906993	0.098879276906993	TRUE	0.198549086792044	No
EHI_006110	8	4	1	11	7	6	9	3	1	6	13	10	35.74	4	10	1.941	0.956	1.583	0.113336201073937	0.331466985619609	0.237077874257542	0.1455649935972	0.185113783280198	0.185113783280198	TRUE	0.86770639595259	No
EHI_006120	2	7	4	9	5	4	2	5	4	5	9	7	5.39	4	7	1.57	0.651	0.899	0.368554710528749	NA	0.233471164954781	0.431040770506269	0.358397156495853	0.358397156495853	TRUE	0.246261971765912	No
EHI_006130	338	533	325	500	186	146	380	345	352	260	344	244	482.37	359	283	0.791	-0.339	-1.202	0.229268628223689	0.486088433427124	0.0335860410949896	0.0985981816841774	0.056430701561309	0.056430701561309	TRUE	0.698754757518117	No
EHI_006140	45	80	38	88	8	19	51	52	41	46	15	32	33.25	48	31	0.687	-0.541	-1.33	0.183355060907457	0.432482867159787	0.0572162856866076	0.14936970953237	0.102620595999935	0.102620595999935	TRUE	0.135882863764845	No
EHI_006150	286	599	362	1187	165	191	321	387	393	618	305	319	366.18	367	414	1.132	0.179	0.59	0.555075961608928	0.765251471282281	0.0479226660606087	0.0997906122609759	0.0669252311200359	0.0669252311200359	TRUE	1.12021243683594	No
EHI_006160	335	627	494	877	615	468	376	405	536	457	1136	782	566.86	439	792	1.764	0.819	2.467	0.0136081748300504	0.0914098910933245	0.0735145266659581	0.098038049545702	0.0829137665600709	0.0829137665600709	TRUE	0.0529412874181068	No
EHI_006170	613	1126	519	2324	450	403	689	728	563	1211	831	674	1712.72	660	905	1.357	0.44	1.237	0.215903503856824	0.470026681821287	0.0892615592315175	0.0958984271701656	0.0970581896420225	0.0970581896420225	TRUE	1.04030557452129	No
EHI_006180	3	3	1	3	4	4	3	2	1	2	7	7	2020-01-04	2	5	1.827	0.869	1.132	0.257785995009495	NA	1e-08	0.5469282332889	0.370723283068439	0.370723283068439	TRUE	0.995364139902888	No
EHI_006190	2026	2978	2156	6070	1086	1413	2276	1925	2338	3162	2007	2362	2223.81	2180	2510	1.15	0.201	0.797	0.425177086092795	0.671381780791058	0.0251748437028286	0.0956551640634019	0.0471297090751952	0.0471297090751952	TRUE	0.245178963230306	No
EHI_006200	228	389	156	543	82	113	256	252	169	283	152	189	218.72	226	208	0.931	-0.104	-0.318	0.750175533174509	0.884341031080232	0.0590232655145648	0.103128492267018	0.0765798192076967	0.0765798192076967	TRUE	0.457203715879711	No
EHI_006300	78	249	168	316	119	111	88	161	182	165	220	186	182.96	144	190	1.304	0.383	1.22	0.222415754786252	0.477849338919001	0.0451032810407481	0.104748564137596	0.0685885708918653	0.0685885708918653	TRUE	0.580789863567023	No
EHI_006310	23	66	45	82	21	21	26	43	49	43	39	35	42.71	39	39	0.998	-0.003	-0.007	0.994610161957279	0.998008146835349	0.104004193684784	0.137283558124391	0.119392524813203	0.119392524813203	TRUE	0.259983213095846	No
EHI_006430	12	36	9	18	8	7	13	23	10	9	15	12	31.72	15	12	0.755	-0.405	-0.792	0.4284667164777	0.673908542938642	0.141690874513457	0.151984629073789	0.146593831908756	0.146593831908756	TRUE	0.040658020709465	No
EHI_006530	279	354	387	617	126	238	313	229	420	321	233	398	280.78	321	317	0.992	-0.012	-0.034	0.972881100051039	0.990335439868469	0.0823156352782064	0.101296419295751	0.0899967641975279	0.0899967641975279	TRUE	0.183506809902748	No
EHI_006540	24	30	38	66	33	27	27	19	41	34	61	45	29.76	29	47	1.552	0.634	1.487	0.136953277933635	0.367441008448488	0.0798436434213714	0.155745498983493	0.116288911369139	0.116288911369139	TRUE	0.157888872070433	No
EHI_006550	1261	1888	1392	1402	693	414	1417	1221	1510	730	1280	692	1384.76	1383	901	0.659	-0.601	-1.923	0.0544386820641092	0.217466838399173	0.0603710727584968	0.0961491048006951	0.0736506337314541	0.0736506337314541	TRUE	0.78721620223753	No
EHI_006560	758	1103	913	636	258	252	852	713	990	331	477	421	1130.56	852	410	0.509	-0.976	-2.013	0.0441415946394898	0.193117081759717	0.279462542930071	0.09644346032695	0.195230474188966	0.195230474188966	TRUE	6.9825521908108	No
EHI_006670	63661	66554	78526	99581	45677	47059	71525	43031	85162	51870	84395	78657	53603.91	66573	71641	1.074	0.103	0.338	0.735199624866948	0.875150662560302	0.0519539199662407	0.0948737833785551	0.0705755677074011	0.0705755677074011	TRUE	0.177601852060932	No
EHI_006680	191	306	123	434	53	94	215	198	133	226	98	157	146.68	182	160	0.895	-0.16	-0.46	0.645824128456734	0.822392214584155	0.0740117501433332	0.107199084279399	0.0877369225289022	0.0877369225289022	TRUE	0.0983027340625584	No
EHI_006690	143	292	180	323	79	56	161	189	195	168	146	94	249.56	182	136	0.763	-0.391	-1.041	0.297785300607596	0.559061970391857	0.104806556323593	0.102104220877389	0.103682102044891	0.103682102044891	TRUE	0.827242056634608	No
EHI_006700	377	690	380	414	175	217	424	446	412	216	323	363	400.28	427	301	0.709	-0.497	-1.486	0.137325972737084	0.367749306450127	0.0722357760090069	0.0993689023602638	0.0828956976653887	0.0828956976653887	TRUE	0.127922284632139	No
EHI_006710	1019	969	881	1656	465	579	1145	627	955	863	859	968	712.62	909	897	0.987	-0.019	-0.065	0.948470301665704	0.979870104741747	0.0414984893824311	0.0973838739866471	0.0611447473035482	0.0611447473035482	TRUE	0.127084438476276	No
EHI_006720	825	1298	781	1760	297	293	927	839	847	917	549	490	617.45	871	652	0.757	-0.402	-1.358	0.174320170523016	0.420982157882186	0.0469982246677485	0.0977760108477799	0.0650317517326493	0.0650317517326493	TRUE	0.768689604172726	No
EHI_006730	725	659	743	436	278	380	815	426	806	227	514	635	441.82	682	459	0.681	-0.554	-1.507	0.13188990404254	0.359967774315824	0.10728659320221	0.0989430844695489	0.103910658977885	0.103910658977885	TRUE	0.320149794703703	No
EHI_006740	508	689	543	471	135	182	571	445	589	245	249	304	387.74	535	266	0.504	-0.988	-3.787	0.000152750906584949	0.00405683657754601	0.0206315669965962	0.0995154434596193	0.047709600344158	0.047709600344158	TRUE	0.248134548071568	No
EHI_006750	109	166	143	121	59	29	122	107	155	63	109	48	151.4	128	73	0.586	-0.772	-1.94	0.0524345571085763	0.212939516039997	0.118798015209972	0.10681416260353	0.113564031623067	0.113564031623067	TRUE	0.479760658860379	No
EHI_006760	25	49	40	55	11	14	28	32	43	29	20	23	29.68	34	24	0.734	-0.447	-1.166	0.243581851600422	0.502536957541013	1e-08	0.155925053278168	0.0777434990905421	0.0777434990905421	TRUE	0.206234144504234	No
EHI_006770	190	307	123	433	53	94	213	198	133	226	98	157	146.37	181	160	0.895	-0.161	-0.461	0.644755663390214	0.821450632127415	0.0736965705665445	0.107224962369058	0.0875580200422167	0.0875580200422167	TRUE	0.0970833958372056	No
EHI_006780	41	86	41	217	26	22	46	56	44	113	48	37	51.44	49	66	1.372	0.457	1.124	0.261008000314254	0.521444964906283	0.0985148886133156	0.130081348475796	0.112502578246175	0.112502578246175	TRUE	1.14064865675302	No
EHI_006790	1	0	1	1	1	0	1	0	1	1	2	0	0.89	1	1	1.029	0.041	0.044	0.964609630264413	NA	1e-08	2.12156645660867	1.30111052223675	1.30111052223675	TRUE	0.266706631683059	No
EHI_006800	263	440	396	1018	338	351	295	284	429	530	625	587	396.26	336	581	1.698	0.764	2.433	0.014956972989029	0.0969242908945122	0.0564736582838058	0.0994149201303298	0.0727654923405415	0.0727654923405415	TRUE	0.21349994313514	No
EHI_006810	16116	24696	19793	49284	13109	16029	18107	15967	21466	25671	24221	26792	16923.13	18513	25561	1.375	0.459	2.191	0.0284417540012534	0.148080998673888	0.00893963421096755	0.094947086708032	0.0324710774015047	0.0324710774015047	TRUE	0.119039653588727	No
EHI_006820	137	174	185	406	170	142	154	113	201	211	314	237	179.5	156	254	1.608	0.685	2.138	0.0325329081213038	0.159735221774255	0.0530454129332195	0.104939658113963	0.0731313335322442	0.0731313335322442	TRUE	0.199281952714744	No
EHI_006830	1098	1852	1213	2194	512	575	1234	1197	1316	1143	946	961	1547.31	1249	1017	0.818	-0.289	-1.143	0.252867035193361	0.512925089059699	0.0222143777742684	0.0960115826631189	0.0469553028022329	0.0469553028022329	TRUE	0.0525884321986532	No
EHI_006840	1658	2785	1789	3429	1649	967	1863	1801	1940	1786	3047	1616	1568.61	1868	2150	1.145	0.195	0.562	0.574029631348543	0.775655323781881	0.0883380285998535	0.0959956680445842	0.092666433583173	0.092666433583173	TRUE	0.857216466921025	No
EHI_006850	1	6	3	15	15	26	1	4	3	8	28	43	16.98	3	26	2020-02-06	2.632	3.982	6.83006790517009e-05	0.00227538076362942	0.391521884485415	0.201579264222087	0.285268712603187	0.285268712603187	TRUE	0.0718840374433424	No
EHI_006860	56320	82476	91270	30414	55737	58364	63277	53326	98983	15842	102982	97552	63882.51	71862	72125	1.003	0.005	0.01	0.992022679846232	0.996785863706522	0.211736255895782	0.0948683418854749	0.199346280954777	0.199346280954777	TRUE	2.30728885061944	No
EHI_006870	4	7	11	15	8	2	4	5	12	8	15	3	29.81	7	9	1.207	0.272	0.469	0.639364782485234	0.818249437785468	0.208912791430289	0.155653517427624	0.178462906007377	0.178462906007377	TRUE	0.220815659158724	No
EHI_006880	88	145	56	194	77	61	99	94	61	101	142	102	114.95	85	115	1.338	0.42	1.333	0.182408055326381	0.43153917092851	0.0339494643064375	0.110610456172361	0.0647754822456794	0.0647754822456794	TRUE	0.271372927539427	No
EHI_006885	233	483	209	367	129	192	262	312	227	191	238	321	568.01	267	250	0.934	-0.098	-0.303	0.762236870884938	0.890131395429531	0.0624768034422473	0.0980315642185691	0.0759272591715171	0.0759272591715171	TRUE	0.0916363530334635	No
EHI_006890	69	112	47	97	22	42	78	72	51	51	41	70	72.5	67	54	0.806	-0.312	-0.942	0.34618980942604	0.603430168777874	0.0232560211030384	0.11984512523453	0.0655593129100851	0.0655593129100851	TRUE	0.0994189466465794	No
EHI_006900	1201	2027	1228	4094	1639	2074	1349	1311	1332	2132	3028	3467	1700.11	1331	2876	2.118	1.082	3.668	0.000244000063423823	0.00570628719754167	0.0483956261116692	0.0959062767739223	0.0655489980259025	0.0655489980259025	TRUE	0.221012204456327	No
EHI_006910	46	91	44	152	43	52	52	59	48	79	79	87	73.05	53	82	1.521	0.605	1.811	0.0700709311385032	0.253364809788439	0.0284026850195854	0.119657478384946	0.0692450701066341	0.0692450701066341	TRUE	0.467535991680872	No
EHI_006920	633	928	832	891	165	209	711	600	902	464	305	349	529.54	738	373	0.515	-0.956	-3.59	0.000330712019214123	0.0070415569805378	0.0264316773585308	0.0982633786190203	0.0509212030787197	0.0509212030787197	TRUE	0.129545810937329	No
EHI_006930	370	472	372	901	304	477	416	305	403	469	562	797	392.85	375	609	1.601	0.679	2.139	0.0324244141566954	0.159587584216822	0.0597696656919341	0.0994546006960982	0.0748795900781749	0.0748795900781749	TRUE	0.180988415437162	No
EHI_006940	3399	5075	1969	7232	1011	1132	3819	3281	2135	3767	1868	1892	2618.92	3078	2509	0.821	-0.284	-0.852	0.394133569456362	0.645533512316095	0.0833107792587318	0.0955321776619534	0.0852380835140763	0.0852380835140763	TRUE	0.550600173914086	No
EHI_006950	158	329	220	142	121	156	178	213	239	74	224	261	161.7	210	186	0.89	-0.169	-0.348	0.727571755372037	0.870332001574648	0.264805981255876	0.10605102841544	0.191160927353535	0.191160927353535	TRUE	1.69859005905795	No
EHI_006960	74	145	113	119	32	44	83	94	123	62	59	74	188.54	100	65	0.659	-0.601	-1.89	0.0587837211334075	0.228410209820314	0.0366802664499081	0.104455030932687	0.0632815181627974	0.0632815181627974	TRUE	0.131322759952767	No
EHI_006970	92	189	153	286	65	140	103	122	166	149	120	234	168.72	130	168	1.273	0.349	1.093	0.274294848590419	0.534355902852891	0.0469586425219693	0.105584877012742	0.070414719155399	0.070414719155399	TRUE	0.442723087693044	No
EHI_006980	12624	22712	17304	38521	17917	10220	14183	14685	18766	20065	33104	17082	27224.87	15878	23417	1.457	0.543	1.693	0.0904202713471014	0.292686168451266	0.0723761951919726	0.0949065520528468	0.0788632623180134	0.0788632623180134	TRUE	0.113518388448546	No
EHI_006990	86	66	64	103	55	65	97	43	69	54	102	109	55.89	70	88	1.241	0.311	0.806	0.420162158124281	0.667049175044367	0.0850396277188727	0.127277836156395	0.10306609974655	0.10306609974655	TRUE	0.0703034413344283	No
EHI_007000	534	780	534	379	532	290	600	504	579	197	983	485	466.49	561	555	0.987	-0.019	-0.041	0.966970058112875	0.988449483090917	0.226856950206582	0.0987260985363301	0.1690018521946	0.1690018521946	TRUE	0.144332881832422	No
EHI_007010	337	534	407	541	77	133	379	345	441	282	142	222	292.54	388	215	0.571	-0.808	-2.25	0.0244506516931454	0.133459581793232	0.0930550083716789	0.101036818087067	0.0963503630391197	0.0963503630391197	TRUE	0.160715834996698	No
EHI_007020	643	1125	1263	946	705	1079	722	727	1370	493	1303	1803	770.9	940	1200	1.255	0.327	0.696	0.486625726991608	0.716505623762646	0.262624949307862	0.0971915572594143	0.182763132648969	0.182763132648969	TRUE	0.173303411112103	No
EHI_007030	2100	3361	1500	4877	684	1157	2359	2173	1627	2540	1264	1934	1950.22	2053	1913	0.934	-0.098	-0.339	0.734514045014656	0.874863699131245	0.0423578712018658	0.0957695288620752	0.0627969418394191	0.0627969418394191	TRUE	0.108740498849485	No
EHI_007040	128	182	204	193	86	134	144	118	221	101	159	224	184.52	161	161	0.997	-0.005	-0.011	0.9908770972811	0.996326122326868	0.145414877052457	0.104664797293413	0.127983645438296	0.127983645438296	TRUE	0.457837880169096	No
EHI_007140	66	173	128	253	41	108	74	112	139	132	76	181	112.93	108	130	1.188	0.249	0.69	0.489945939736121	0.718863397519759	0.0768618015463774	0.110892568682099	0.0917032210461679	0.0917032210461679	TRUE	0.0778478202987332	No
EHI_007150	537	875	599	778	710	377	603	566	650	405	1312	630	1244.18	606	782	1.27	0.345	0.828	0.407931367318106	0.655657916310736	0.175600301069795	0.0962970297411509	0.138473716655176	0.138473716655176	TRUE	0.0865348941269951	No
EHI_007260	93	148	87	217	47	67	104	96	94	113	87	112	89.71	98	104	1.064	0.09	0.299	0.76516125848838	0.891378946251162	0.0203976024128861	0.115047813009396	0.0573344338212501	0.0573344338212501	TRUE	0.436192814091877	No
EHI_007270	26	58	31	87	24	32	29	38	34	45	44	53	39.51	34	47	1.394	0.48	1.359	0.174221197162937	0.42094673962475	1e-08	0.140724202674969	0.0696829228011537	0.0696829228011537	TRUE	0.318272105269453	No
EHI_007280	143	191	142	286	52	70	161	123	154	149	96	117	114.77	146	121	0.843	-0.247	-0.84	0.400933862751113	0.650589137704357	0.0242820952912392	0.110635665006793	0.0570350211008778	0.0570350211008778	TRUE	0.174214421635545	No
EHI_007290	2	2	1	0	2	1	2	1	1	0	4	2	2020-06-02	1	2	0.963	-0.054	-0.061	0.95129579446766	NA	1e-08	0.972866081989501	0.704447549462917	0.704447549462917	TRUE	0.355284369925499	No
EHI_007300	26	63	32	100	14	23	29	41	35	52	26	38	38.97	35	39	1.14	0.189	0.525	0.599603437605855	0.791579033548492	0.0172671819536702	0.141365095746824	0.0723988640575746	0.0723988640575746	TRUE	0.122479038019577	No
EHI_007310	1	3	1	11	7	2	1	2	1	6	13	3	5.23	1	7	3.416	1.772	2.427	0.0152105116630369	NA	1e-08	0.441550150599957	0.262876227984911	0.262876227984911	TRUE	0.188006156174315	No
EHI_007320	250	526	447	429	402	477	281	340	485	223	743	797	778.86	369	588	1.526	0.61	1.163	0.244838936586378	0.503492920253618	0.367951439145869	0.0971675240212384	0.235943137787874	0.235943137787874	TRUE	6.43364687668794	No
EHI_007330	13405	25033	14481	10218	3245	3138	15061	16185	15705	5322	5996	5245	11282.46	15650	5521	0.36	-1.472	-5.587	2.3062604374435e-08	3.83838612138512e-06	0.0332323916984296	0.0950006428313732	0.0520135866587144	0.0520135866587144	TRUE	0.583883836272125	No
EHI_007340	6	16	4	69	5	13	7	10	4	36	9	22	15.26	7	22	2.873	1.523	2.865	0.00416858158456149	0.0413380890798719	0.101102589345642	0.213636379186075	0.159490778141945	0.159490778141945	TRUE	0.0552759302425029	No
EHI_007350	8451	13428	10771	3908	3740	4699	9495	8682	11681	2036	6910	7854	8834.75	9953	5600	0.578	-0.791	-2.024	0.0429950532046235	0.189809284394947	0.139761364059117	0.0950451597063373	0.121051752440561	0.121051752440561	TRUE	0.677582482032735	No
EHI_007360	690	932	734	507	241	217	775	603	796	264	445	363	635.96	725	357	0.501	-0.997	-3.285	0.00101866253042783	0.0156739045128695	0.0513346934772813	0.0976905506424651	0.0676803657790798	0.0676803657790798	TRUE	0.475300383806306	No
EHI_007460	1146	1873	1703	2830	977	1071	1288	1211	1847	1474	1805	1790	2066.96	1449	1690	1.163	0.218	0.865	0.387029654777807	0.638189916217169	0.0242618634511646	0.0957170271909984	0.0466625787717796	0.0466625787717796	TRUE	0.246800069790181	No
EHI_007470	10	17	6	51	4	2	11	11	7	27	7	3	2020-11-12	10	12	1.373	0.458	0.766	0.443495027494075	NA	0.227856200043347	0.244500844307678	0.23664390586085	0.23664390586085	TRUE	1.29014122955958	No
EHI_007480	934	1311	1347	1344	897	1004	1049	848	1461	700	1657	1678	1678.27	1119	1345	1.19	0.251	0.635	0.525562449824563	0.745761656562488	0.143453787399177	0.0959201572922783	0.12349648462898	0.12349648462898	TRUE	1.95527495002772	No
EHI_007490	110	204	115	64	32	31	124	132	125	33	59	52	165.87	127	48	0.381	-1.391	-4.224	2.40149247750831e-05	0.00104266538610426	0.0414066130354219	0.105769505203004	0.0667331625108373	0.0667331625108373	TRUE	0.10792531510463	No
EHI_007500	663	1067	654	1167	306	410	745	690	709	608	565	685	542.93	715	619	0.869	-0.203	-0.834	0.404073227403539	0.652502465855715	0.0160474707774307	0.0981790026813584	0.0422452334887957	0.0422452334887957	TRUE	0.17008596613923	No
EHI_007510	6106	8649	9676	7641	6174	7403	6860	5592	10494	3980	11407	12374	17038.73	7649	9254	1.166	0.221	0.311	NA	NA	0.54062170611951	0.0949463599283736	0.321911739807678	0.54062170611951	TRUE	10.6819950189246	Yes
EHI_007620	6296	8053	10096	6972	5583	6976	7074	5207	10949	3632	10315	11660	13430.41	7743	8536	1.082	0.114	0.16	NA	NA	0.543033461123339	0.0949749450786938	0.321681648922158	0.543033461123339	TRUE	10.4540800223973	Yes
EHI_007630	134	211	65	162	47	56	151	136	70	84	87	94	81.7	119	88	0.748	-0.418	-1.081	0.279512961328064	0.539691038407875	0.0987754336162539	0.117028507217242	0.106856995478504	0.106856995478504	TRUE	0.538819944370907	No
EHI_007640	290	373	739	466	533	919	326	241	801	243	985	1536	664.57	456	921	1.886	0.915	1.671	0.0948152851587381	0.301536763565337	0.41667440512352	0.0975678274432586	0.263251547661382	0.263251547661382	TRUE	0.125817586467811	No
EHI_007750	96	147	60	175	29	27	108	95	65	91	54	45	77.22	89	63	0.737	-0.44	-1.268	0.204855246176916	0.456422241928309	0.0491136138006378	0.118315794453679	0.0782891028683936	0.0782891028683936	TRUE	0.763122576298949	No
EHI_007760	625	861	615	1291	426	444	702	557	667	672	787	742	630.34	642	734	1.139	0.188	0.678	0.497802112242175	0.724408132532763	0.0352385668114343	0.0977159466472036	0.0565365438665394	0.0565365438665394	TRUE	0.601276809504897	No
EHI_007770	230	182	112	149	97	94	258	118	121	78	179	157	142.4	166	138	0.836	-0.258	-0.58	0.561716898232659	0.768187475452114	0.192278160687542	0.107570518996798	0.154168575980449	0.154168575980449	TRUE	1.01642295067632	No
EHI_007880	101	164	75	291	41	39	113	106	81	152	76	65	101.77	100	98	0.996	-0.005	-0.016	0.987242377091547	0.996098273196071	0.0570848375192943	0.112653483587455	0.0803363654107228	0.0803363654107228	TRUE	1.32665259017905	No
EHI_007890	3	18	5	8	8	4	3	12	5	4	15	7	11.52	7	9	1.098	0.135	0.213	0.831355303826581	NA	0.24172028343127	0.252237118548023	0.247470651136767	0.247470651136767	TRUE	0.0746212377618071	No
EHI_007900	57	111	57	125	74	48	64	72	62	65	137	80	67.13	66	94	1.384	0.469	1.185	0.235866773740371	0.493890879130079	0.100280697980952	0.12184536397009	0.10984052824229	0.10984052824229	TRUE	0.368509277211746	No
EHI_007910	160	219	159	268	56	102	180	142	172	140	103	170	107.34	165	138	0.844	-0.244	-0.755	0.450493867890479	0.688074604581573	0.0438026962789328	0.111729346206863	0.0726280171069946	0.0726280171069946	TRUE	0.142680063567468	No
EHI_007920	442	711	410	1047	362	328	497	460	445	545	669	548	436.02	467	587	1.252	0.324	1.379	0.167954177038655	0.412567546658387	0.0103023930136609	0.0989977046686681	0.0389305743870968	0.0389305743870968	TRUE	0.164127119711227	No
EHI_007930	1625	2465	2076	2937	476	525	1826	1594	2251	1530	879	878	1174.39	1890	1096	0.589	-0.763	-2.569	0.0102038490750095	0.0753108919904246	0.0510727306442689	0.0963836153387319	0.0662064995857859	0.0662064995857859	TRUE	0.374382529946886	No
EHI_007940	382	698	207	890	310	261	429	451	224	464	573	436	460.18	368	491	1.32	0.401	1.405	0.16010626017216	0.400878418352872	0.0367516684274406	0.0987794199219123	0.0590170418009268	0.0590170418009268	TRUE	0.660844649849726	No
EHI_007950	720	1108	757	1533	297	383	809	716	821	799	549	640	635.98	782	663	0.852	-0.23	-1.003	0.31566687111977	0.575749246359748	0.0115099682294642	0.0976904511706257	0.0375855796103896	0.0375855796103896	TRUE	0.195627569606754	No
EHI_007960	160	312	139	341	156	121	180	202	151	178	288	202	173.56	178	223	1.238	0.308	0.948	0.343271381137873	0.601341253654412	0.0544726204949729	0.105285126380669	0.0755256280415098	0.0755256280415098	TRUE	0.665169844653466	No
EHI_007970	1184	1649	955	2273	268	255	1330	1066	1036	1184	495	426	779.66	1144	702	0.627	-0.673	-1.932	0.0534135985792283	0.215001428096388	0.0903218260125111	0.0971651509605369	0.0930357645655025	0.0930357645655025	TRUE	2.1815262830627	No
EHI_007980	287	575	381	378	267	201	322	372	413	197	493	336	298.05	369	342	0.923	-0.116	-0.351	0.725465646685384	0.868957652368987	0.0680280294053819	0.100922243116655	0.0807274660537764	0.0807274660537764	TRUE	0.0828316123679658	No
EHI_007990	2311	3705	3072	3920	1577	1425	2596	2396	3332	2042	2914	2382	2113.99	2775	2446	0.884	-0.178	-0.59	0.555515040508295	0.765251471282281	0.0551624910565953	0.0956975135044803	0.0686096584326274	0.0686096584326274	TRUE	0.617472024797777	No
EHI_008000	133	226	195	213	82	124	149	146	211	111	152	207	158.11	169	157	0.925	-0.113	-0.297	0.766133720068685	0.891887541222416	0.106858985445219	0.106305540255572	0.10651634502704	0.10651634502704	TRUE	0.583418991537985	No
EHI_008010	36958	52841	25173	55875	17721	17785	41523	34165	27300	29104	32742	29727	29727.36	34329	30524	0.891	-0.167	-0.686	0.492977654768968	0.720463315202699	0.0213984351202697	0.0949009465825663	0.0440222260175825	0.0440222260175825	TRUE	0.0756708317423238	No
EHI_008020	53	140	107	112	129	102	60	91	116	58	238	170	265.92	89	155	1.66	0.731	1.441	0.149518598341015	0.385911791944527	0.299938463551846	0.10165717365007	0.210701992457651	0.210701992457651	TRUE	1.36265497186946	No
EHI_008030	1976	2988	1939	3437	1046	1082	2220	1932	2103	1790	1933	1809	2118-08-01	2085	1844	0.888	-0.171	-0.51	0.610101258808318	0.798593678130799	0.080843370943296	0.0956955684822561	0.0865719630245737	0.0865719630245737	TRUE	1.15523060950523	No
EHI_008040	315	704	389	519	163	214	354	455	422	270	301	358	303.3	410	310	0.756	-0.403	-1.553	0.120457936424297	0.343284624962961	0.0197360130231522	0.100816969746919	0.0473394181602612	0.0473394181602612	TRUE	0.193482349385701	No
EHI_008050	326	545	270	483	131	112	366	352	293	252	242	187	283.56	337	227	0.681	-0.555	-2.087	0.0368987392470462	0.173059457327921	0.0213979833953361	0.101233119843532	0.0488964044634528	0.0488964044634528	TRUE	0.185104991624872	No
EHI_008060	45	49	35	78	25	16	51	32	38	41	46	27	36.1	40	38	0.958	-0.061	-0.161	0.872048078279234	0.943217541739008	0.0329030189313692	0.145060981115758	0.0861492729291613	0.0861492729291613	TRUE	0.16714284456347	No
EHI_008070	148	354	198	555	70	85	166	229	215	289	129	142	197.64	203	187	0.933	-0.1	-0.302	0.762888813920226	0.890165692097013	0.0613045992445417	0.104012347262814	0.0780437819650929	0.0780437819650929	TRUE	1.16329859241065	No
EHI_008080	154	203	138	290	118	124	173	131	150	151	218	207	145.96	151	192	1.255	0.328	2020-08-01	0.280130362527685	0.540243684859302	0.0364832476728787	0.107260129352436	0.0636793926558433	0.0636793926558433	TRUE	0.583094276598261	No
EHI_008090	6704	8262	7215	4447	2794	2774	7532	5342	7825	2316	5162	4637	5054.92	6900	4038	0.596	-0.747	-2.22	0.0264006996439879	0.14083193731029	0.0759778495820424	0.0951985952074891	0.0872227240150113	0.0872227240150113	TRUE	0.852405565750766	No
EHI_008100	328	623	491	453	256	245	369	403	532	236	473	410	360.38	435	373	0.859	-0.219	-0.636	0.525100027263359	0.745720893467343	0.0827957944242659	0.0998704109584469	0.0895958589730801	0.0895958589730801	TRUE	0.532633624748245	No
EHI_008110	849	1093	806	3044	821	1012	954	707	874	1586	1517	1692	1176.79	845	1598	1.858	0.894	2.912	0.00359289307594834	0.0375299479669666	0.0562371571092915	0.0963804689500216	0.0709668949243794	0.0709668949243794	TRUE	0.646364455305579	No
EHI_008120	1695	3627	1947	5787	1269	1205	1904	2345	2112	3014	2345	2014	2894.24	2120	2458	1.155	0.207	0.665	0.50582045194335	0.73024765550185	0.0616061269033336	0.0954663299442069	0.0737438853378998	0.0737438853378998	TRUE	0.219758645316961	No
EHI_008130	255	472	248	261	89	176	286	305	269	136	164	294	281.21	287	198	0.699	-0.518	-1.369	0.170890071114104	0.41672443275115	0.111299976125081	0.101286512106575	0.107516739150814	0.107516739150814	TRUE	0.0417360866867546	No
EHI_008140	12	39	26	48	8	11	13	25	28	25	15	18	17.48	22	19	0.901	-0.15	-0.332	0.739809834966425	0.878029594957775	1e-08	0.198547289984408	0.116424478837155	0.116424478837155	TRUE	0.300786740472003	No
EHI_008150	288	396	294	475	106	143	324	256	319	247	196	239	239.02	300	227	0.767	-0.382	-1.451	0.146679376555911	0.380946750139748	0.0190549483820809	0.10242450106163	0.0475777868789078	0.0475777868789078	TRUE	0.210890686377132	No
EHI_008160	68	129	112	198	30	33	76	83	121	103	55	55	73.38	93	71	0.785	-0.349	-0.87	0.384170930232842	0.636866914348455	0.108627999701416	0.119545655042157	0.113692536095976	0.113692536095976	TRUE	0.518236521944214	No
EHI_008170	17	23	10	36	4	5	19	15	11	19	7	8	14.56	15	11	0.856	-0.225	-0.438	0.661096220662935	0.832192582310117	0.0717009029921961	0.219389107595225	0.14701183444532	0.14701183444532	TRUE	0.625830429411044	No
EHI_008180	79	143	58	50	17	25	89	92	63	26	31	42	48.8	81	33	0.414	-1.273	-3.294	0.000986378270593723	0.0153187766876344	0.0602104521970109	0.131987101860814	0.0930673648368919	0.0930673648368919	TRUE	0.696213687588632	No
EHI_008190	171	353	132	246	56	161	192	228	143	128	103	269	178.99	188	167	0.888	-0.171	-0.468	0.639515335400857	0.818323954294331	0.0932925859118127	0.104967964629217	0.0982081203214496	0.0982081203214496	TRUE	0.656321655718038	No
EHI_008200	115354	208340	123055	207146	214966	148774	129603	134705	133454	107899	397180	248668	156064.04	132587	251249	1.842	0.882	2.305	0.0211782776364276	0.121543839354808	0.11793396660119	0.0948515800536116	0.115463573227027	0.115463573227027	TRUE	0.038111607659661	No
EHI_008210	38075	50045	30252	14228	9027	10627	42778	32357	32808	7411	16679	17762	26134.61	35981	13951	0.402	-1.315	-3.713	0.000204777050205809	0.00503670843190938	0.0944192934698768	0.0949093299135784	0.0976065158321508	0.0976065158321508	TRUE	1.0299890605885	No
EHI_008220	410	607	376	445	128	142	461	392	408	232	236	237	361.75	420	235	0.566	-0.822	-3.346	0.000818469957001881	0.0133114674114345	0.0140379267215509	0.0998512606814357	0.0412029847722405	0.0412029847722405	TRUE	0.0337661072870351	No
EHI_008230	308	597	224	699	233	212	346	386	243	364	430	354	321.04	325	383	1.171	0.228	0.801	0.423376375206944	0.670081089821113	0.0341568574044696	0.100486767438506	0.0579758300776414	0.0579758300776414	TRUE	0.274341730385419	No
EHI_008240	484	628	435	830	126	156	544	406	472	432	233	261	347.9	474	309	0.664	-0.59	-2.045	0.0408439424246263	0.183889814721514	0.0389102427482591	0.100050791752044	0.0600085783109499	0.0600085783109499	TRUE	0.430782639483405	No
EHI_008350	18	53	33	92	37	32	20	34	36	48	68	53	46.52	30	56	1.793	0.843	2020-08-02	0.0374845973332735	0.174753122768473	0.080767913721523	0.133808445447992	0.104064277341259	0.104064277341259	TRUE	1.27548374115942	No
EHI_008360	52	83	50	296	35	41	58	54	54	154	65	69	94.11	55	96	1.721	0.784	2020-01-02	0.0444766911870366	0.193695699168664	0.0972477843986961	0.114103665860822	0.105391116019578	0.105391116019578	TRUE	0.718954416955769	No
EHI_008370	872	1654	822	1952	218	379	980	1069	891	1017	403	633	720.26	980	684	0.711	-0.492	-1.293	0.195969996895501	0.446841291042412	0.127103394300331	0.0973568987284685	0.112791207997815	0.112791207997815	TRUE	0.316361512594648	No
EHI_008380	4946	8676	4188	8012	1248	1822	5557	5610	4542	4173	2306	3045	4474.98	5236	3175	0.616	-0.699	-2.189	0.0285810165520877	0.148573675840264	0.0696877303152375	0.095245072655945	0.0778696206166501	0.0778696206166501	TRUE	0.507906944721969	No
EHI_008390	307	404	370	131	380	118	345	261	401	68	702	197	475.79	336	322	0.961	-0.057	-0.104	0.917462569801852	0.966604280058028	0.420991030453624	0.0986501186441609	0.265333138727374	0.265333138727374	TRUE	1.48844478307514	No
EHI_008400	42	77	42	106	31	32	47	50	46	55	57	53	46.34	48	55	1.156	0.209	0.625	0.531788821913291	0.751336046353441	1e-08	0.133962360643887	0.0647212137796903	0.0647212137796903	TRUE	0.146341887804424	No
EHI_008410	119	204	136	336	82	93	134	132	147	175	152	155	132.26	138	161	1.17	0.227	0.915	0.359964445951391	0.616591237275849	1e-08	0.108546558287018	0.0385533525355738	0.0385533525355738	TRUE	0.0496194686842559	No
EHI_008420	759	1230	744	951	212	197	853	795	807	495	392	329	1059.3	818	405	0.505	-0.985	-3.619	0.000295947319438059	0.00649523061957902	0.0297640070357483	0.0965513300808611	0.053597491821455	0.053597491821455	TRUE	0.272685992186696	No
EHI_008430	13	23	9	66	26	29	15	15	10	34	48	48	20.69	13	43	3.036	1.602	3.513	0.000443132773428563	0.00878000768940007	0.0488448902836277	0.182471931339035	0.121116185885196	0.121116185885196	TRUE	0.541928377370364	No
EHI_008440	3	13	2	14	6	4	3	8	2	7	11	7	6.65	4	8	1.543	0.626	0.961	0.336721580204731	NA	0.0853002692694285	0.367610321973121	0.249847331444653	0.249847331444653	TRUE	0.733582518050362	No
EHI_008450	259	442	375	580	280	350	291	286	407	302	517	585	778.19	328	468	1.408	0.494	1.579	0.114419154481825	0.333270941696339	0.0544896825671621	0.0971695286189361	0.072067565839304	0.072067565839304	TRUE	0.59260984962457	No
EHI_008460	29	89	31	113	27	19	33	58	34	59	50	32	48.28	42	47	1.133	0.18	0.444	0.657113950583365	0.830103384515515	0.0870263203009124	0.132388322293193	0.107123460291759	0.107123460291759	TRUE	0.63545694866355	No
EHI_008470	640	1241	933	379	304	272	719	802	1012	197	562	455	803.39	844	405	0.492	-1.025	-2.801	0.0050978226786765	0.0480706867509571	0.106379953540312	0.0970964718606523	0.102609548101708	0.102609548101708	TRUE	0.751602689843119	No
EHI_008580	86	106	84	329	75	89	97	69	91	171	139	149	97.63	86	153	1.77	0.823	2.455	0.0140886574094553	0.0931717436363047	0.0501092031803281	0.113407672428211	0.0769634521275873	0.0769634521275873	TRUE	0.522897841594417	No
EHI_008590	3	17	4	26	4	0	3	11	4	14	7	0	2020-03-08	6	7	1.167	0.223	0.338	0.735120719105285	NA	0.218976194460657	0.320698609192549	0.280929181305827	0.280929181305827	TRUE	0.149778289159001	No
EHI_008600	217	237	270	224	199	155	244	153	293	117	368	259	223.96	230	248	1.068	0.095	0.201	0.840923171263154	0.927814973683715	0.249108884407124	0.102934351118174	0.182150817469832	0.182150817469832	TRUE	0.365632082491413	No
EHI_008610	2076	3303	2617	1886	789	1137	2332	2136	2838	982	1458	1900	1444.68	2435	1447	0.613	-0.707	-1.595	0.110750006830368	0.328369824289803	0.224468180145416	0.0960948142458821	0.159983654521781	0.159983654521781	TRUE	0.999009867377254	No
EHI_008620	22523	44998	26155	27224	15956	19844	25305	29094	28365	14181	29481	33168	26904.19	27588	25610	0.93	-0.104	-0.336	0.737121233020027	0.876508545946123	0.0460964622991044	0.0949073457480693	0.0738567483744198	0.0738567483744198	TRUE	0.933735135829074	No
EHI_008630	551	1266	769	817	711	370	619	819	834	426	1314	618	1862.96	757	786	1.033	0.047	0.084	0.933065958531238	0.972715229165681	0.470336655437038	0.0958130645872254	0.275021020213867	0.275021020213867	TRUE	3.36341666856144	No
EHI_008640	100	212	55	213	63	63	112	137	60	111	116	105	113.91	103	111	1.068	0.094	0.29	0.772067799800565	0.894257356201136	0.0442771630008357	0.110754943104458	0.0711763843741306	0.0711763843741306	TRUE	0.334239463672057	No
EHI_008650	29506	53669	26522	68578	35755	30566	33151	34700	28763	35721	66062	51089	45243.08	32205	50957	1.562	0.643	2.098	0.0358905150881928	0.170020248420633	0.0545335602140245	0.0948800331292141	0.0717037688467127	0.0717037688467127	TRUE	0.0935947936111916	No
EHI_008660	191	417	234	302	112	99	215	270	254	157	207	165	232.78	246	176	0.721	-0.472	-1.55	0.121066971678553	0.34394730559944	0.0420904830497154	0.102627756921266	0.0650196466328919	0.0650196466328919	TRUE	0.144558739331826	No
EHI_008670	172	257	208	371	92	119	193	166	226	193	170	199	211.72	195	187	0.965	-0.051	-0.183	0.854763290668489	0.934893460826269	0.0255532414597978	0.103402493829349	0.0530545172450038	0.0530545172450038	TRUE	0.359621215362587	No
EHI_008680	115	216	110	339	42	61	129	140	119	177	78	102	114.14	129	119	0.937	-0.094	-0.281	0.778465507723065	0.896825571116469	0.0528613174747426	0.110723169696303	0.0766854614713968	0.0766854614713968	TRUE	0.521874137845976	No
EHI_008690	40	86	44	88	31	52	45	56	48	46	57	87	71.54	50	63	1.245	0.316	0.612	0.540676527373725	0.756189888284877	0.291486003436756	0.120181713758308	0.209474787786274	0.209474787786274	TRUE	0.129502831029889	No
EHI_008700	29	98	48	233	39	67	33	63	52	121	72	112	136.35	49	102	2.004	1.003	2.782	0.00540452076038669	0.049604360582005	0.0697195087197801	0.108135466534745	0.085905794233366	0.085905794233366	TRUE	0.0229331175717294	No
EHI_008710	356	620	494	874	529	352	400	401	536	455	977	588	666.94	446	673	1.484	0.57	1.568	0.116894216222281	0.337371573177948	0.103719298345203	0.0975581307180765	0.101241827643126	0.101241827643126	TRUE	0.810413007026495	No
EHI_008720	197	192	197	238	132	93	221	124	214	124	244	155	124.95	186	174	0.934	-0.099	-0.269	0.788020436652067	0.901497546157354	0.0924826522580349	0.109348647913234	0.0995917448166485	0.0995917448166485	TRUE	0.263922104149081	No
EHI_008730	1968	2778	1911	1544	785	560	2211	1796	2072	804	1450	936	2133.96	2026	1063	0.533	-0.908	-3.121	0.00180292854139153	0.0231414452626424	0.0487712307496176	0.095689490006241	0.0634192916696644	0.0634192916696644	TRUE	0.262769541780206	No
EHI_008740	22	21	19	73	4	7	25	14	21	38	7	12	47.73	20	19	1.072	0.101	0.203	0.83896659667635	0.927479290867933	0.181202357416528	0.132821154405804	0.15571623197599	0.15571623197599	TRUE	2.83841843428618	No
EHI_008750	83	173	77	113	24	29	93	112	84	59	44	48	83.12	96	50	0.543	-0.881	-2.815	0.00487500286867703	0.0464077966125918	0.0127852291847864	0.116651166077897	0.0579346271858485	0.0579346271858485	TRUE	0.268271449247686	No
EHI_008760	885	1265	923	2098	274	353	994	818	1001	1093	506	590	800.6	938	730	0.787	-0.346	-1.123	0.261552855012838	0.522164496233147	0.0594016566859518	0.0971043258712212	0.0709727983465175	0.0709727983465175	TRUE	1.14893821805332	No
EHI_008770	151	281	101	210	139	145	170	182	110	109	257	242	211.32	154	203	1.292	0.37	1.043	0.296977579712635	0.558040531673464	0.0833569754195373	0.103418488554576	0.0914214562505149	0.0914214562505149	TRUE	0.993848229765128	No
EHI_008780	625	903	735	1022	266	255	702	584	797	532	491	426	720.09	694	483	0.703	-0.509	-1.999	0.045594026462349	0.196081803726536	0.0209332727162884	0.0973574867881114	0.0465522077655173	0.0465522077655173	TRUE	0.159875083489901	No
EHI_008790	253	276	158	251	134	147	284	178	171	131	248	246	207.07	211	208	0.978	-0.032	-0.095	0.924342658821555	0.969690701858604	0.0692744751808282	0.10359486469047	0.0828211341302966	0.0828211341302966	TRUE	0.312638997732598	No
EHI_008800	12	16	9	28	4	3	13	10	10	15	7	5	17.89	11	9	0.905	-0.145	-0.272	0.785427194742012	0.900226974896494	0.0941559487774717	0.196201275795338	0.147901748481159	0.147901748481159	TRUE	0.669455133946025	No
EHI_008810	54	90	37	119	21	27	61	58	40	62	39	45	54.16	53	49	0.94	-0.089	-0.251	0.802174497633199	0.9087417455604	0.0385660639906332	0.128309421822607	0.0770734417811385	0.0770734417811385	TRUE	0.336386665789241	No
EHI_008820	76	226	112	237	77	69	85	146	121	123	142	115	209.36	117	127	1.072	0.1	0.253	0.800636985124702	0.907715818966312	0.126866747971276	0.103498868404242	0.116900326861012	0.116900326861012	TRUE	0.145236004316122	No
EHI_008920	0	1	0	1	0	0	0	1	0	1	0	0	1.77	0	0	1.076	0.106	0.114	0.908993156665418	NA	1e-08	1.11978484582228	0.803438927898374	0.803438927898374	TRUE	0.11306256249598	No
EHI_009020	327	754	438	1449	333	320	367	488	475	755	615	535	605.43	443	635	1.419	0.505	1.604	0.108642170428373	0.32434284226995	0.059332698451287	0.0978342718219377	0.0735592837809214	0.0735592837809214	TRUE	0.0317768798404366	No
EHI_009030	55	97	28	157	18	28	62	63	30	82	33	47	76.34	52	54	1.071	0.099	0.253	0.800559841413081	0.907715818966312	0.0876327702399139	0.118588032034691	0.101654890886346	0.101654890886346	TRUE	0.296920351649873	No
EHI_009130	0	6	1	5	0	0	0	4	1	3	0	0	2020-11-04	2	1	0.814	-0.297	-0.353	0.723877637960037	NA	0.328428597506392	0.535431986772656	0.46795603598591	0.46795603598591	TRUE	1.13422495980836	No
EHI_009240	4040	6160	3484	5208	856	1026	4539	3983	3778	2713	1582	1715	3262.77	4100	2003	0.502	-0.995	-2.878	0.00399987418434207	0.0401838466849496	0.0990048761141376	0.0953955814206287	0.0922309462553883	0.0922309462553883	TRUE	1.17895094685656	No
EHI_009250	66	121	58	176	28	26	74	78	63	92	52	43	63.96	72	62	0.896	-0.158	-0.438	0.661520600678721	0.832192582310117	0.0575138913105267	0.123184045188186	0.0853781721827626	0.0853781721827626	TRUE	0.753679613219706	No
EHI_009260	4296	6901	4132	3513	1911	1064	4827	4462	4481	1830	3531	1778	3763.58	4590	2380	0.526	-0.927	-3.31	0.000932911064728012	0.0147172984081737	0.0444940877916149	0.0953216462606775	0.0588345627649266	0.0588345627649266	TRUE	1.07376841697124	No
EHI_009370	314	456	242	852	146	148	353	295	262	444	270	247	579.08	303	320	1.063	0.088	0.304	0.761180209393877	0.890076371688915	0.0403337425221395	0.0979705322430585	0.0598742702129805	0.0598742702129805	TRUE	0.238770262627441	No
EHI_009380	1377	2026	1447	2351	1133	1169	1547	1310	1569	1225	2093	1954	1521.34	1475	1757	1.185	0.245	0.891	0.372813295164477	0.629934613453886	0.0359980471982855	0.0960315778080014	0.0563050976011346	0.0563050976011346	TRUE	0.432144385948725	No
EHI_009390	193	262	182	374	66	67	217	169	197	195	122	112	189.53	194	143	0.753	-0.409	-1.414	0.157339993695775	0.396604611989663	0.0276249259671969	0.104404814724555	0.0563773191781299	0.0563773191781299	TRUE	0.59965515819051	No
EHI_009400	49	106	30	159	68	62	55	69	33	83	126	104	70	52	104	1.914	0.937	2.812	0.00491963811378881	0.0467881011469476	0.0329663818513029	0.120736754826418	0.0702611994228176	0.0702611994228176	TRUE	0.137417981053382	No
EHI_009405	99	136	112	248	166	208	111	88	121	129	307	348	140.27	107	261	2.34	1.227	3.227	0.00125182176638725	0.0178072537879531	0.106195245009655	0.107763698860631	0.106853329793774	0.106853329793774	TRUE	0.296377758685105	No
EHI_009410	1787	2068	1640	2998	698	617	2008	1337	1779	1562	1290	1031	1809.61	1708	1294	0.763	-0.39	-1.468	0.142107657824418	0.374330538389511	0.0289943134874595	0.0958417544050112	0.0521404689862084	0.0521404689862084	TRUE	0.0671959491886679	No
EHI_009430	62	117	80	261	36	48	70	76	87	136	67	80	109.73	78	94	1.229	0.298	0.799	0.424514784956959	0.671290890852988	0.0870033272076512	0.111360485318297	0.096560103517305	0.096560103517305	TRUE	1.13413537904804	No
EHI_009440	81	133	54	161	38	61	91	86	59	84	70	102	92.97	79	85	1.082	0.114	0.336	0.737186953886999	0.876508545946123	0.0484213372736378	0.114340096689322	0.0759686898788744	0.0759686898788744	TRUE	0.543589436875774	No
EHI_009450	219	418	175	401	176	184	246	270	190	209	325	308	221.6	235	281	1.178	0.236	0.818	0.413248818004298	0.660695276431463	0.0330867856369439	0.103020785991237	0.0586932792765117	0.0586932792765117	TRUE	0.309741243109318	No
EHI_009460	122	264	364	293	210	386	137	171	395	153	388	645	385.44	234	395	1.598	0.676	1.216	0.223888865016205	0.479031925510968	0.432054198448978	0.0995432525563762	0.271325200728405	0.271325200728405	TRUE	0.371090434300918	No
EHI_009470	2107	3735	2357	3982	1326	925	2367	2415	2556	2074	2450	1546	2214.13	2446	2023	0.83	-0.269	-1.113	0.265653776231831	0.526170584451828	0.0191955181695714	0.095658730507504	0.0430555245366785	0.0430555245366785	TRUE	0.175078632330664	No
EHI_009480	2	7	6	43	17	6	2	5	7	22	31	10	38.45	5	21	3.751	1.907	3.144	0.00166712772379474	0.021759115005978	0.331767467507495	0.14198335666229	0.233702368429751	0.233702368429751	TRUE	0.0390423599098027	No
EHI_009490	177	389	122	467	160	181	199	252	132	243	296	303	271.8	194	281	1.422	0.508	1.766	0.0774701866447826	0.267901419020523	0.0328038169810157	0.101509781952659	0.0578212641300309	0.0578212641300309	TRUE	0.241239606051942	No
EHI_009500	233	448	193	491	119	172	262	290	209	256	220	287	412.43	254	254	1.003	0.004	0.012	0.990534921962641	0.996326122326868	0.0670612315323497	0.0992354678890947	0.0796844579579574	0.0796844579579574	TRUE	0.0802755544684676	No
EHI_009510	550	750	407	371	122	170	618	485	441	193	225	284	369.87	515	234	0.46	-1.121	-4.381	1.18032659070794e-05	0.000607563986330384	0.017490514324894	0.0997412818384849	0.0453356147590526	0.0453356147590526	TRUE	0.181271767518585	No
EHI_009520	1522	2491	1436	2903	296	330	1710	1611	1557	1512	547	552	1147.82	1626	870	0.55	-0.862	-2.397	0.0165094782733627	0.103979194636326	0.102148439847338	0.0964193462722076	0.0998416973664878	0.0998416973664878	TRUE	2.51936576818781	No
EHI_009530	20816	34251	23856	19246	20648	8137	23387	22145	25872	10025	38150	13601	34300.57	23801	20592	0.872	-0.197	-0.461	0.644512411738182	0.821353756659043	0.202522448077224	0.0948928159252826	0.147588130003024	0.147588130003024	TRUE	0.611005972950308	No
EHI_009540	131	296	242	174	197	81	147	191	262	91	364	135	443.12	200	197	0.979	-0.031	-0.059	0.952757143800325	0.981937813171814	0.338678306473886	0.0989310908673277	0.225215475937559	0.225215475937559	TRUE	4.00840456678629	No
EHI_009560	182	309	145	491	96	86	204	200	157	256	177	144	179.98	187	192	1.035	0.05	0.164	0.869492419805762	0.942138813387624	0.0417788912440607	0.104912573340335	0.0655438797585962	0.0655438797585962	TRUE	0.311522535170714	No
EHI_009570	671	1099	1196	925	642	760	754	711	1297	482	1186	1270	1537.38	921	979	1.058	0.082	0.171	0.864422930129658	0.939704700661307	0.288576529428217	0.0960191437440803	0.190683662046931	0.190683662046931	TRUE	5.08378522624314	No
EHI_009580	4	35	14	36	7	9	4	23	15	19	13	15	31.33	14	16	1.092	0.127	0.273	0.784801442032914	0.900083519023852	0.0582603759894841	0.152707188567788	0.11284248730376	0.11284248730376	TRUE	0.541499396356615	No
EHI_009590	141	310	251	143	102	121	158	200	272	74	188	202	426.22	210	155	0.752	-0.41	-0.822	0.410942997667714	0.658801858197109	0.303080906133437	0.099093307409478	0.205267159361253	0.205267159361253	TRUE	1.03187765138664	No
EHI_009600	68	124	79	159	13	30	76	80	86	83	24	50	62.44	81	52	0.687	-0.542	-1.469	0.14196333314012	0.374147755275069	0.0574032605459577	0.123871870060934	0.0891368738448225	0.0891368738448225	TRUE	0.189065384826927	No
EHI_009610	231	217	174	244	161	147	260	140	189	127	297	246	164.76	196	223	1.126	0.172	0.476	0.633998891543717	0.815024836631766	0.0892073923815144	0.105843192584111	0.0959928808539189	0.0959928808539189	TRUE	0.185687062522623	No
EHI_009620	12987	21463	10114	14376	3048	4398	14591	13877	10969	7488	5632	7351	9157.36	13146	6824	0.526	-0.928	-3.704	0.000212610752283642	0.00516576878906193	0.0247184715013264	0.0950379306627664	0.0468676258451276	0.0468676258451276	TRUE	0.18469192569615	No
EHI_009630	371	506	269	574	53	91	417	327	292	299	98	152	289.17	345	183	0.553	-0.854	-2.115	0.0344134974978472	0.165297347769842	0.143898883115667	0.101109053315592	0.125311103400949	0.125311103400949	TRUE	0.600224179259543	No
EHI_009640	571	962	719	437	128	120	642	622	780	228	236	201	431.55	681	222	0.334	-1.584	-5.848	4.97593615104012e-09	1.0140754776385e-06	0.0258462555239913	0.0990407098486711	0.051581049029878	0.051581049029878	TRUE	0.0931558395380617	No
EHI_009650	85	176	134	278	70	57	95	114	145	145	129	95	104.71	118	123	1.048	0.068	0.221	0.825101741300778	0.92043535596238	0.0308608531979664	0.112153504624615	0.0631687012868434	0.0631687012868434	TRUE	0.158497400673962	No
EHI_009660	36	71	23	106	11	15	40	46	25	55	20	25	44.91	37	33	0.95	-0.074	-0.175	0.860916249674134	0.937796676543817	0.0970687896809929	0.135202376765586	0.114675051277195	0.114675051277195	TRUE	1.06436970995886	No
EHI_009670	19	42	27	52	13	17	21	27	29	27	24	28	83.12	26	26	1.025	0.036	0.085	0.932528551927965	0.972658253556785	0.0963858887206536	0.116649563774254	0.104857554407222	0.104857554407222	TRUE	0.0937900399732296	No
EHI_009680	28579	46133	25173	49734	20661	20666	32109	29828	27300	25906	38174	34542	30132.37	29746	32874	1.103	0.141	0.524	0.600181614100501	0.792150885330108	0.0314351520046868	0.0949001269202368	0.0545048002316427	0.0545048002316427	TRUE	0.44005285041378	No
EHI_009690	164	298	240	374	238	189	184	193	260	195	440	316	216.21	212	317	1.463	0.549	1.638	0.101518854838224	0.313374740159044	0.06934137992144	0.10322470887285	0.0825283696222382	0.0825283696222382	TRUE	0.0454716173609126	No
EHI_009700	96	110	94	185	59	65	108	71	102	96	109	109	111.61	94	105	1.116	0.158	0.515	0.606407785844159	0.796368772940528	0.0302255746221223	0.111082085355142	0.0604571670112341	0.0604571670112341	TRUE	0.238447164771102	No
EHI_009800	1534	2541	1263	2779	373	604	1723	1643	1370	1448	689	1010	1121.28	1579	1049	0.673	-0.572	-1.984	0.0472990870108316	0.201552726600623	0.042110228424261	0.096456740659672	0.0620972641523996	0.0620972641523996	TRUE	0.164256396025458	No
EHI_009810	5091	12096	3949	10193	2866	2655	5720	7821	4283	5309	5295	4438	5176.77	5941	5014	0.847	-0.239	-0.837	0.402514756021271	0.65156627551117	0.044367088690056	0.0951901541001772	0.0614339835371268	0.0614339835371268	TRUE	0.1195135315473	No
EHI_009820	286	487	337	905	232	284	321	315	365	471	429	475	357.07	334	458	1.364	0.448	1.622	0.10483220441751	0.318871274234925	0.030238214433471	0.0999169433593079	0.0546304253321941	0.0546304253321941	TRUE	0.326987909222179	No
EHI_009830	136	180	115	118	35	44	153	116	125	61	65	74	129.77	131	67	0.514	-0.961	-3.412	0.00064461065275091	0.0113528782687312	0.0117722169701254	0.108809177434026	0.0469927084350183	0.0469927084350183	TRUE	0.192939091785683	No
EHI_009840	170	304	151	90	141	144	191	197	164	47	261	241	152.53	184	183	0.989	-0.017	-0.03	0.976060315970062	0.991683355667658	0.419127615585167	0.106725097905837	0.267508496618385	0.267508496618385	TRUE	2.57188645629031	No
EHI_009850	79	157	90	199	24	47	89	102	98	104	44	79	76.17	96	76	0.81	-0.303	-0.872	0.382999162633717	0.63673944857158	0.0506214562106983	0.118639690312855	0.0804700726448873	0.0804700726448873	TRUE	0.127801283496141	No
EHI_009860	324	455	431	315	225	161	364	294	467	164	416	269	442.42	375	283	0.765	-0.386	-0.862	0.388916719501077	0.640244372063593	0.210822576627827	0.0989375366633592	0.160753715511179	0.160753715511179	TRUE	1.47742071419866	No
EHI_009870	44642	86019	66941	29523	35740	27395	50156	55617	72598	15378	66035	45789	48312.15	59457	42401	0.724	-0.465	-1.191	0.233700990193258	0.491555631351545	0.111707812947633	0.0948774877050312	0.12094668295949	0.12094668295949	TRUE	0.212649511346552	No
EHI_009880	218	378	221	278	102	65	245	244	240	145	188	109	191.62	243	147	0.613	-0.707	-2.397	0.0165142201775699	0.103979194636326	0.0307694142987791	0.10430051837549	0.059586860733152	0.059586860733152	TRUE	0.238066662829264	No
EHI_009890	100	161	139	90	26	23	112	104	151	47	48	38	109.07	122	44	0.378	-1.404	-4.476	7.61758012436678e-06	0.000445897574867824	0.0241875692389675	0.111460219264958	0.0577814121414289	0.0577814121414289	TRUE	0.291209312970505	No
EHI_009900	259	343	239	518	95	166	291	222	259	270	176	277	629.58	257	241	0.943	-0.084	-0.296	0.76716808396795	0.892190589186478	0.0327942354256459	0.0977194303589215	0.0569563680090607	0.0569563680090607	TRUE	0.118760722958447	No
EHI_009910	2	13	5	12	9	5	2	8	5	6	17	8	9.62	5	10	1.625	0.7	1.154	0.248428528462382	NA	1e-08	0.283256396913784	0.201483538951128	0.201483538951128	TRUE	0.307201212153222	No
EHI_009920	20	42	29	80	6	10	22	27	31	42	11	17	28.45	27	23	0.929	-0.107	-0.232	0.81687924395599	0.916659864045906	0.108127428321583	0.158570132663808	0.133017085442129	0.133017085442129	TRUE	0.949463721707926	No
EHI_009930	0	0	0	0	0	0	0	0	0	0	0	0	2020-09-01	0	0	1	0	0	1	NA	1e-08	1.7642758588882	1.93362115761358	1.93362115761358	TRUE	0.0663661356279787	No
EHI_009940	376	614	181	414	187	202	422	397	196	216	346	338	381.51	338	300	0.884	-0.178	-0.527	0.598098532294033	0.790760220242051	0.0739983708984973	0.0995916941219624	0.0840527873909103	0.0840527873909103	TRUE	0.761086455168377	No
EHI_009950	651	1222	778	1171	266	288	731	790	844	610	491	481	703.25	788	527	0.677	-0.563	-2.022	0.0431341951500068	0.190255332494686	0.0360139450682232	0.0974177769673622	0.0567040630562539	0.0567040630562539	TRUE	0.585303576790152	No
EHI_009970	57	105	61	296	62	32	64	68	66	154	115	53	129.47	66	107	1.614	0.69	1.849	0.0644522823531985	0.241690008103282	0.0871858643840539	0.10884225538057	0.0965178245049335	0.0965178245049335	TRUE	0.226356582436658	No
EHI_009980	56	89	94	333	133	126	63	58	102	173	246	211	128.17	74	210	2.711	1.439	3.851	0.000117700235588349	0.00331085789460634	0.0930608442994945	0.108984376738148	0.100146863527508	0.100146863527508	TRUE	0.337991565439801	No
EHI_009990	29	50	54	33	30	33	33	32	59	17	55	55	83.67	41	42	0.999	-0.002	-0.004	0.996633586776093	0.998834102523692	0.120406004325955	0.116505551430007	0.118574061708447	0.118574061708447	TRUE	1.57608943098146	No
EHI_010000	0	1	2	1	1	2	0	1	2	1	2	3	2020-03-02	1	2	1.398	0.483	0.532	0.595035721654226	NA	1.08911833467465	0.882547547797149	0.957996128248826	0.957996128248826	TRUE	0.176619696440946	No
EHI_010010	307	297	384	113	155	230	345	192	416	59	286	384	245.02	318	243	0.775	-0.368	-0.79	0.429441202734514	0.674488809453737	0.236613489610058	0.102238692830094	0.175625789815019	0.175625789815019	TRUE	0.343059303140695	No
EHI_010020	2140	3249	1319	8442	3038	2873	2404	2101	1430	4397	5613	4802	4416.24	1978	4937	2.426	1.278	3.999	6.36108090824475e-05	0.00215643865238489	0.0602747384199596	0.0952504604683679	0.0780057212093831	0.0780057212093831	TRUE	0.183623372395712	No
EHI_010030	1520	2123	1179	2056	796	806	1708	1373	1279	1071	1471	1347	1510.56	1453	1296	0.894	-0.161	-0.526	0.599214992722142	0.791362324439054	0.0534674364780395	0.0960400859027468	0.0707642682621624	0.0707642682621624	TRUE	0.145677978091211	No
EHI_010040	49	108	51	117	23	34	55	70	55	61	42	57	60.62	60	53	0.901	-0.151	-0.437	0.661845318035374	0.832343988352074	0.0344882357951637	0.124743071132437	0.0731424287363616	0.0731424287363616	TRUE	0.307083959645488	No
EHI_010050	383	543	493	481	112	166	430	351	535	251	207	277	357.12	439	245	0.569	-0.814	-2.645	0.00815833244900618	0.0647608170395674	0.0516795532750671	0.0999162572321006	0.0684786627432685	0.0684786627432685	TRUE	0.303106770589144	No
EHI_010060	969	1798	1054	2366	831	679	1089	1163	1143	1232	1535	1135	1367.56	1132	1301	1.146	0.197	0.843	0.399012103912781	0.648995512124677	0.0156220376551507	0.0961655721560948	0.0397536618240007	0.0397536618240007	TRUE	0.1962466936618	No
EHI_010070	5314	9824	4303	9475	1548	1416	5970	6352	4667	4935	2860	2367	4706.16	5663	3387	0.607	-0.72	-2.372	0.0177106662818678	0.108702343878753	0.0589098390476666	0.095225172679059	0.0699365131850647	0.0699365131850647	TRUE	0.977041248958974	No
EHI_010080	84	118	101	150	67	62	94	76	110	78	124	104	91.92	93	102	1.078	0.108	0.328	0.742791510596622	0.879909658447521	0.0440013665364157	0.114561097507124	0.0725800818156573	0.0725800818156573	TRUE	0.152847911559703	No
EHI_010090	33	51	45	139	8	21	37	33	49	72	15	35	36.7	40	41	1.073	0.102	0.218	0.827474489499654	0.922021898253018	0.162297190555973	0.144230873585816	0.153406094629972	0.153406094629972	TRUE	0.18760131941409	No
EHI_010100	184	200	157	165	123	105	207	129	170	86	227	176	116.35	169	163	0.957	-0.064	-0.176	0.860625944523945	0.937796676543817	0.0879718321927691	0.110421613574653	0.0972563978822225	0.0972563978822225	TRUE	0.112771828552809	No
EHI_010110	66	105	68	140	22	25	74	68	74	73	41	42	52.75	72	52	0.75	-0.415	-1.078	0.281169190230316	0.541306252870625	0.0709258805137886	0.129207082735108	0.0984791940769188	0.0984791940769188	TRUE	0.909725427332432	No
EHI_010120	36	67	44	119	18	41	40	43	48	62	33	69	43.5	44	55	1.248	0.319	0.837	0.402769567474774	0.651794586373782	0.0526107023493089	0.136511727133336	0.0923472836021174	0.0923472836021174	TRUE	0.129892974381152	No
EHI_010130	3	5	2	8	0	3	3	3	2	4	0	5	4.44	3	3	1.105	0.144	0.193	0.846960498862286	NA	1e-08	0.503322553374299	0.306801340845778	0.306801340845778	TRUE	0.350528531424457	No
EHI_010140	6	21	9	28	2	5	7	14	10	15	4	8	15.49	10	9	0.972	-0.041	-0.077	0.938255031405313	0.974396775598561	0.0389989341852203	0.211861475151878	0.135300611793892	0.135300611793892	TRUE	0.479339269123109	No
EHI_010150	7	9	13	15	0	4	8	6	14	8	0	7	11.85	9	5	0.649	-0.623	-1.011	0.312182328146291	NA	0.150721910264628	0.247791014377854	0.208945564605768	0.208945564605768	TRUE	0.548011721193241	No
EHI_010255	191	375	195	361	75	99	215	242	211	188	139	165	219.15	223	164	0.746	-0.423	-1.431	0.152515992583332	0.390119032258492	0.0358680895638912	0.103112272519809	0.0604383149066083	0.0604383149066083	TRUE	0.147636809178048	No
EHI_010260	138	259	202	285	76	197	155	167	219	148	140	329	212.73	180	206	1.131	0.177	0.442	0.658508288174914	0.831020316657993	0.138199807244369	0.103361767702174	0.122313052254624	0.122313052254624	TRUE	0.0877966848458768	No
EHI_010270	57	70	40	122	24	29	64	45	43	64	44	48	46.9	51	52	1.048	0.067	0.197	0.843796153693603	0.928603525543787	0.0200783622877006	0.133491327565755	0.068436758983156	0.068436758983156	TRUE	0.202139500017067	No
EHI_010280	23	54	38	83	30	36	26	35	41	43	55	60	48.05	34	53	1.505	0.59	1.646	0.0997618921939144	0.311027866203069	0.0277814897112587	0.132572211955051	0.0743848565475434	0.0743848565475434	TRUE	0.120822604898579	No
EHI_010290	527	860	567	1046	350	420	592	556	615	545	647	702	724.23	588	631	1.071	0.099	0.366	0.714647578193872	0.86377036018446	0.0298320342469431	0.0973431008282671	0.0532832599330541	0.0532832599330541	TRUE	0.125941429416431	No
EHI_010300	162	319	250	172	133	204	182	206	271	90	246	341	315.16	220	226	1.018	0.025	0.059	0.952747712975237	0.981937813171814	0.175183649024546	0.100592174452563	0.142536947723517	0.142536947723517	TRUE	0.382302590680339	No
EHI_010310	93	176	94	334	59	65	104	114	102	174	109	109	141.94	107	131	1.229	0.298	0.921	0.357163307148558	0.613969331731861	0.0481207239130384	0.107611817256424	0.0711545958647267	0.0711545958647267	TRUE	0.287153921204598	No
EHI_010320	315	589	230	796	35	58	354	381	249	415	65	97	215.32	328	192	0.615	-0.702	-1.484	0.137751887654573	0.368198701851864	0.249864339128745	0.103259375436097	0.181526240055106	0.181526240055106	TRUE	5.71323589529528	No
EHI_010330	42	55	60	130	23	19	47	36	65	68	42	32	44.7	49	47	0.996	-0.006	-0.015	0.987972236996311	0.996146507756919	0.0730194137771935	0.135394343609248	0.100558642003477	0.100558642003477	TRUE	0.298153718092709	No
EHI_010340	4271	5751	2711	7192	705	647	4799	3718	2940	3746	1303	1081	2612.94	3819	2043	0.551	-0.859	-2.212	0.0269925706959235	0.142996186190712	0.151005891731735	0.0955337624652489	0.11900326052965	0.11900326052965	TRUE	0.720356162215395	No
EHI_010350	1219	2412	951	1971	548	668	1370	1560	1031	1027	1013	1117	1383.01	1320	1052	0.801	-0.321	-1.152	0.249182693457675	0.508631718107985	0.0356497471748847	0.0961507686520279	0.0575041693910337	0.0575041693910337	TRUE	0.333667158034043	No
EHI_010360	41	109	31	70	23	26	46	70	34	36	42	43	59.83	50	40	0.806	-0.311	-0.837	0.40285161096525	0.651794586373782	0.0527562736619825	0.12514103878813	0.0837203865213558	0.0837203865213558	TRUE	0.383869771218289	No
EHI_010370	44	97	71	164	23	46	49	63	77	85	42	77	56.86	63	68	1.097	0.134	0.375	0.707447972737988	0.85905623789604	0.0450334620571917	0.126724574898944	0.0821262713584179	0.0821262713584179	TRUE	0.202552094815041	No
EHI_010380	91	162	94	373	33	42	102	105	102	194	61	70	89.66	103	108	1.074	0.103	0.256	0.79769638277817	0.906379919231817	0.120642256335791	0.115059394923587	0.118198415171482	0.118198415171482	TRUE	2.65169380707102	No
EHI_010390	1	3	4	3	3	3	1	2	4	2	6	5	2020-08-04	2	4	1.346	0.428	0.559	0.575843986967647	NA	1e-08	0.539251825689742	0.351981634199073	0.351981634199073	TRUE	0.665798047771424	No
EHI_010500	39	68	49	103	16	27	44	44	53	54	30	45	54.67	47	43	0.943	-0.084	-0.253	0.800434912928021	0.907715818966312	0.011519728488211	0.128002120624063	0.0617301330895499	0.0617301330895499	TRUE	0.264470149145817	No
EHI_010510	1382	2386	1766	1070	721	553	1553	1543	1915	557	1332	924	1362.43	1670	938	0.573	-0.803	-2.263	0.0236073758243132	0.130461126165795	0.0977413336102703	0.096170563726599	0.0971185207765324	0.0971185207765324	TRUE	0.22821018324185	No
EHI_010520	221	169	105	257	52	78	248	109	114	134	96	130	128.55	157	120	0.778	-0.362	-0.986	0.324345748756537	0.583905163687999	0.0857962253740625	0.108942039305778	0.097261561098212	0.097261561098212	TRUE	0.65063883882361	No
EHI_010530	4196	6011	4249	4304	2477	1997	4714	3886	4608	2242	4577	3338	4387.88	4403	3386	0.773	-0.372	-1.354	0.175645846046254	0.423160293997079	0.0354667831307014	0.0952531142895885	0.0564655297622205	0.0564655297622205	TRUE	0.182062752023811	No
EHI_010540	505	748	491	1237	247	260	567	484	532	644	456	435	494.81	528	512	0.974	-0.038	-0.138	0.890345965611883	0.953049074134448	0.0316352194892742	0.0985037121535114	0.0547556712839245	0.0547556712839245	TRUE	0.381087061929569	No
EHI_010550	231	409	232	598	77	108	260	264	252	311	142	181	200.98	259	211	0.832	-0.265	-0.848	0.396391054018118	0.64700246247547	0.0486625155568839	0.103859945280164	0.0694603505609167	0.0694603505609167	TRUE	0.603273445754	No
EHI_010560	2128	3117	2041	4640	1070	815	2391	2015	2213	2417	1977	1362	2160.75	2206	1919	0.873	-0.196	-0.701	0.483162965897489	0.714160061789865	0.0373643601657151	0.095678956847384	0.0582088159857355	0.0582088159857355	TRUE	0.176584349530624	No
EHI_010570	13115	15084	14096	23006	8381	6536	14735	9753	15287	11983	15485	10925	9439.43	13258	12798	0.966	-0.05	-0.185	0.853137684181386	0.933636483751816	0.0340012269490037	0.0950320148980771	0.054667400063416	0.054667400063416	TRUE	0.327479703741705	No
EHI_010580	69	135	56	185	12	29	78	87	61	96	22	48	76.13	75	55	0.779	-0.36	-0.881	0.378212047142729	0.633589247234909	0.113402869594103	0.118653909454015	0.115874451532272	0.115874451532272	TRUE	0.426071118063455	No
EHI_010590	55	110	82	255	18	35	62	71	89	133	33	59	78.98	74	75	1.037	0.052	0.117	0.906637838405824	0.963597963691771	0.175696423953597	0.117794063768677	0.149024596666529	0.149024596666529	TRUE	0.560755904115421	No
EHI_010600	151	287	212	303	86	148	170	186	230	158	159	247	208.49	195	188	0.961	-0.058	-0.202	0.839798796845867	0.927641553703338	0.0278699977220297	0.103535217258024	0.0552938541715522	0.0552938541715522	TRUE	0.374174283117226	No
EHI_010610	54	79	49	92	45	48	61	51	53	48	83	80	49.87	55	70	1.246	0.317	0.918	0.358464442466305	0.615056000424144	0.0328792061370142	0.131191262790994	0.0741929309207462	0.0741929309207462	TRUE	0.477919078943233	No
EHI_010620	368	641	527	287	226	246	413	414	572	149	418	411	321.96	466	326	0.704	-0.506	-1.396	0.162568522233133	0.404537568656882	0.0984881280379539	0.10047065216388	0.0992962417319359	0.0992962417319359	TRUE	1.37296929411301	No
EHI_010630	123	217	111	283	43	56	138	140	120	147	79	94	97.03	133	107	0.823	-0.282	-0.876	0.381072056224872	0.635684651668291	0.0406041884108817	0.113523031656875	0.0697469323970338	0.0697469323970338	TRUE	0.637390753738514	No
EHI_010640	41	44	27	53	5	10	46	28	29	28	9	17	29.93	34	18	0.58	-0.785	-1.853	0.0638398041589314	0.240114608034309	0.0445371841386682	0.155401703336065	0.100084961822755	0.100084961822755	TRUE	0.503792787868799	No
EHI_010650	11886	24982	10597	8866	7000	6542	13354	16152	11492	4618	12933	10935	12117.97	13666	9495	0.704	-0.506	-1.442	0.149320660702965	0.385600237336388	0.0822369850846717	0.0949895643373679	0.0956776802667771	0.0956776802667771	TRUE	0.627682715746047	No
EHI_010660	146	296	103	243	78	91	164	191	112	127	144	152	177.89	156	141	0.9	-0.152	-0.541	0.588254924406794	0.784741546448544	0.0222693763405883	0.105030761101057	0.052111883783998	0.052111883783998	TRUE	0.298858247251002	No
EHI_010670	222	431	193	449	62	83	249	279	209	234	115	139	183.06	246	163	0.678	-0.561	-1.699	0.0893085531992173	0.291510044150198	0.0606936791863063	0.104743061983135	0.0781900109084561	0.0781900109084561	TRUE	0.752382593434496	No
EHI_010680	357	513	425	1034	116	205	401	332	461	539	214	343	273.23	398	365	0.927	-0.11	-0.328	0.742755812812127	0.879909658447521	0.0713073401310812	0.101474771267078	0.083194729534258	0.083194729534258	TRUE	0.0955209315794551	No
EHI_010690	226	450	255	567	97	88	254	291	277	295	179	147	197.12	274	207	0.77	-0.376	-1.131	0.258104431303266	0.517764333265251	0.0647412720029705	0.104036592477401	0.0804392619219621	0.0804392619219621	TRUE	0.67508533470102	No
EHI_010700	319	639	446	653	296	218	358	413	484	340	547	364	334.29	418	417	0.993	-0.01	-0.037	0.970536129583621	0.989158378242706	0.0267355203507446	0.100262967330917	0.0523234495765938	0.0523234495765938	TRUE	0.319411685384158	No
EHI_010710	718	1384	502	1288	296	218	807	895	544	671	547	364	727.39	749	527	0.714	-0.487	-1.495	0.134927644296849	0.364849026793484	0.068585488014038	0.0973322432362441	0.0795420035312872	0.0795420035312872	TRUE	0.126716647309901	No
EHI_010720	808	1343	982	1212	259	345	908	868	1065	631	479	577	697.56	947	562	0.602	-0.732	-2.572	0.0101214479088353	0.074868725050096	0.0417458670412578	0.0974388241221056	0.0595933450674139	0.0595933450674139	TRUE	0.743621252628091	No
EHI_010730	629	1046	632	1829	294	374	707	676	685	953	543	625	607.59	689	707	1.029	0.041	0.146	0.883564536669674	0.948943370959708	0.0346625963150933	0.0978236392590914	0.0562413010636708	0.0562413010636708	TRUE	0.562780239613087	No
EHI_010740	76	127	90	137	31	29	85	82	98	71	57	48	98.61	88	59	0.69	-0.536	-1.341	0.179952789059692	0.429180680634357	0.109696633281788	0.113224167227374	0.111207782761918	0.111207782761918	TRUE	0.102029560235418	No
EHI_010750	179	279	158	157	60	50	201	180	171	82	111	84	176.98	184	92	0.505	-0.987	-3.415	0.000637498949769057	0.0112873484262301	0.024216016815059	0.10508344637415	0.0537867247847157	0.0537867247847157	TRUE	0.388611706458297	No
EHI_010850	31914	55491	37884	67452	12060	17543	35856	35878	41085	35135	22283	29322	30174.64	37606	28913	0.773	-0.371	-1.395	0.163036776287346	0.405298792134788	0.0326447199572743	0.0949000426381554	0.0532173813513832	0.0532173813513832	TRUE	0.144919179218959	No
EHI_010950	216	422	335	660	216	314	243	273	363	344	399	525	257.9	293	423	1.425	0.511	1.638	0.101326899241654	0.312878916458612	0.0526336667946873	0.101869181306564	0.0710347216620604	0.0710347216620604	TRUE	0.298733103229063	No
EHI_011060	59	128	54	127	18	30	66	83	59	66	33	50	42.79	69	50	0.744	-0.426	-1.158	0.246779878977987	0.505817707609643	0.0423923791077477	0.137201663581617	0.0863571947116414	0.0863571947116414	TRUE	0.0945642289133554	No
EHI_011070	40	52	23	49	6	8	45	34	25	26	11	13	35.73	35	17	0.543	-0.882	-2.01	0.0443908237301974	0.193659574386086	0.076534871995334	0.145574869364692	0.11014352703688	0.11014352703688	TRUE	0.482407783491144	No
EHI_011170	6	14	10	1	3	4	7	9	11	1	6	7	9.21	9	5	0.492	-1.023	-1.446	0.14821118063303	NA	0.411172344300521	0.291683407896066	0.342703958285343	0.342703958285343	TRUE	0.161313053418877	No
EHI_011180	212	356	292	801	85	99	238	230	317	417	157	165	193.71	262	246	0.955	-0.066	-0.181	0.856428852092153	0.935188465499425	0.0989851198842896	0.104198495939605	0.101126732837196	0.101126732837196	TRUE	2.1531192988978	No
EHI_011190	84	183	91	239	30	37	94	118	99	124	55	62	78.31	104	80	0.801	-0.319	-0.838	0.401861350578926	0.651432843235637	0.0894743528673223	0.117988988393274	0.101834155283107	0.101834155283107	TRUE	0.682906079490479	No
EHI_011200	76	130	56	223	65	56	85	84	61	116	120	94	90.68	77	110	1.411	0.497	1.315	0.188417663734443	0.438199201044445	0.0888130844468486	0.114832691198839	0.100092807017375	0.100092807017375	TRUE	0.123333113852486	No
EHI_011210	106980	229351	167686	30014	82138	53009	120194	148289	181856	15634	151761	88602	206797.39	150113	85332	0.597	-0.744	-1.438	0.150451661544423	0.387627121921007	0.25155824402979	0.0948487302958151	0.230338455694852	0.230338455694852	TRUE	0.25548577697652	No
EHI_011220	361	924	497	979	220	315	406	597	539	510	406	527	506.12	514	481	0.937	-0.093	-0.357	0.721449954616693	0.866851070485176	0.0233938457103461	0.0984218038598636	0.0493112398758876	0.0493112398758876	TRUE	0.275643166689343	No
EHI_011230	30	75	65	151	20	27	34	48	70	79	37	45	39.32	51	54	1.077	0.107	0.259	0.795840062219768	0.905257872346122	0.0941528114478982	0.140942026118096	0.115698419335836	0.115698419335836	TRUE	0.158679543905896	No
EHI_011240	7	14	3	40	4	9	8	9	3	21	7	15	8.73	7	14	2.037	1.027	1.789	0.0736941330329055	NA	1e-08	0.302418857161334	0.188484680486623	0.188484680486623	TRUE	0.04919691539055	No
EHI_011250	30	132	55	307	36	64	34	85	60	160	67	107	86.85	60	111	1.817	0.861	2.128	0.0333304142227186	0.1621479466894	0.118355497221553	0.115712798276052	0.117171354044162	0.117171354044162	TRUE	0.0851326451718403	No
EHI_011260	119	367	115	508	64	88	134	237	125	265	118	147	377.35	165	177	1.075	0.104	0.29	0.771748136936726	0.894257356201136	0.0886905881001096	0.099644116679478	0.0931935654158181	0.0931935654158181	TRUE	1.06056775137501	No
EHI_011270	12	37	29	85	4	4	13	24	31	44	7	7	29.41	23	19	0.932	-0.101	-0.183	0.854493771605244	0.934813190540092	0.289022410842653	0.156478824668338	0.218638530080119	0.218638530080119	TRUE	2.35987071336666	No
EHI_011370	111	165	91	220	40	38	125	107	99	115	74	64	124.9	110	84	0.785	-0.349	-0.965	0.334609690609495	0.592974688629356	0.0773754544870999	0.109354560305503	0.0905186730100807	0.0905186730100807	TRUE	0.232573864821073	No
EHI_011380	11	24	14	68	26	12	12	16	15	35	48	20	30.95	14	34	2.26	1.177	2.697	0.00700099085992981	0.058405927090442	0.0540635908038899	0.153415468625325	0.105442825560553	0.105442825560553	TRUE	0.0942078189241767	No
EHI_011390	87	127	129	43	88	61	98	82	140	22	163	102	226.31	107	96	0.891	-0.166	-0.354	0.723331089184802	0.867788665871144	0.233552426646549	0.102850348661567	0.172444901587679	0.172444901587679	TRUE	0.810316705226241	No
EHI_011400	84	151	59	146	115	132	94	98	64	76	212	221	108.25	85	170	1.881	0.912	1.929	0.0536704828093171	0.215694290400315	0.235411094298038	0.111587005789619	0.176420302033881	0.176420302033881	TRUE	0.533481641614103	No
EHI_011410	9868	15340	9869	11777	7851	4092	11087	9918	10703	6134	14506	6840	10935.09	10569	9160	0.871	-0.2	-0.598	0.549771855978228	0.762664646286367	0.0654335062210959	0.0950057469710207	0.0859831199733827	0.0859831199733827	TRUE	1.58831906157292	No
EHI_011510	1421	2396	1345	2089	564	548	1597	1549	1459	1088	1042	916	1138.05	1535	1015	0.666	-0.587	-2.756	0.00585906861501631	0.0519154030075891	0.00705212601734681	0.0964329095728475	0.0326323810850647	0.0326323810850647	TRUE	0.112593377163216	No
EHI_011520	77	140	90	259	77	63	87	91	98	135	142	105	96.5	92	127	1.386	0.471	1.724	0.0846306050747433	0.282065011827927	1e-08	0.113625625358329	0.0460058898573706	0.0460058898573706	TRUE	0.0991151631031893	No
EHI_011530	567	1022	791	2152	494	336	637	661	858	1121	913	562	788.04	719	865	1.201	0.264	0.915	0.360192169160194	0.616854570611165	0.0423565804722054	0.0971404285371809	0.0617887175703607	0.0617887175703607	TRUE	0.160565622809612	No
EHI_011540	54	109	54	258	44	72	61	70	59	134	81	120	79.35	63	112	1.753	0.81	2.53	0.0114142931069624	0.0801005839537078	0.0301300740040639	0.117687395216661	0.0654773417418659	0.0654773417418659	TRUE	0.289962092339488	No
EHI_011550	569	857	605	788	273	258	639	554	656	410	504	431	645.32	616	448	0.731	-0.451	-1.783	0.0745801027630026	0.262940178959424	0.0212667360308627	0.0976491810047403	0.0457385314857708	0.0457385314857708	TRUE	0.0826396123173644	No
EHI_011560	3	15	5	14	5	2	3	10	5	7	9	3	17.92	6	6	1.047	0.067	0.108	0.91427115694459	0.966029349868074	0.244799050288841	0.195994679963977	0.219576516791259	0.219576516791259	TRUE	0.156147126145231	No
EHI_011660	103	244	203	173	143	169	116	158	220	90	264	282	221.12	165	212	1.255	0.328	0.619	0.535734456139405	0.753393082524729	0.36092439908667	0.103038325840018	0.238179042234564	0.238179042234564	TRUE	3.81427566304614	No
EHI_011770	8	14	6	39	9	7	9	9	7	20	17	12	11.23	8	16	1.89	0.918	1.674	0.0942089095624873	NA	0.0747021446615737	0.256238519986667	0.172067019039817	0.172067019039817	TRUE	0.353232246833736	No
EHI_011780	20	48	20	58	2	8	22	31	22	30	4	13	24.28	25	16	0.708	-0.498	-0.961	0.3367204966351	0.594824707821342	0.185943123149813	0.169491721565929	0.177138424054969	0.177138424054969	TRUE	0.500283495892649	No
EHI_011790	183	250	229	356	83	97	206	162	248	185	153	162	186.09	205	167	0.823	-0.28	-0.853	0.393668392664271	0.645194907130381	0.0592760865324984	0.104581548486192	0.0769375160610301	0.0769375160610301	TRUE	0.484114520953737	No
EHI_011800	193	303	117	193	115	144	217	196	127	101	212	241	152.17	180	185	1.015	0.022	0.058	0.953722505506237	0.982098569315357	0.104460492825444	0.106753003285659	0.105419528856658	0.105419528856658	TRUE	0.621294989998487	No
EHI_011810	97	141	55	249	26	67	109	91	60	130	48	112	72.77	87	97	1.125	0.169	0.444	0.657398219904551	0.830258355579943	0.0892720707708563	0.119751431808057	0.102855113051548	0.102855113051548	TRUE	0.349454300503312	No
EHI_011820	2	8	1	5	1	1	2	5	1	3	2	2	2020-08-03	3	2	0.789	-0.342	-0.438	0.661071618508276	NA	1e-08	0.572202799053038	0.354053648179493	0.354053648179493	TRUE	0.123458370773221	No
EHI_011830	340	421	342	1152	305	285	382	272	371	600	564	476	370.59	342	547	1.591	0.67	2.676	0.00745477482601662	0.0608694860282927	0.0174326164697681	0.0997317747735176	0.0443186810692782	0.0443186810692782	TRUE	0.189398103243092	No
EHI_011840	78	193	79	285	43	41	88	125	86	148	79	69	100.87	100	99	2020-01-01	0.015	0.04	0.967701295244464	0.98858978356125	0.0749747854648393	0.112812643072246	0.0906610042112012	0.0906610042112012	TRUE	1.09028225193323	No
EHI_011850	55	109	67	91	53	40	62	70	73	47	98	67	152.18	68	71	1.012	0.017	0.049	0.961189340803714	0.9857589892742	0.0598639432935766	0.106752774008073	0.0788721519163024	0.0788721519163024	TRUE	0.783895963182689	No
EHI_011860	70	113	68	268	27	67	79	73	74	140	50	112	70.96	75	101	1.348	0.431	1.226	0.220347741287907	0.475530642346365	0.0543782282820915	0.120385888884309	0.0831844931260659	0.0831844931260659	TRUE	0.141938953239428	No
EHI_011870	2698	4194	2230	8608	2096	1633	3031	2712	2418	4484	3873	2729	3390.86	2720	3695	1.351	0.434	1.737	0.0824073692459675	0.278201483870937	0.022507213502434	0.0953745929910045	0.0464231215669772	0.0464231215669772	TRUE	0.192618139887196	No
EHI_011880	1017	2269	960	5979	1122	1166	1143	1467	1041	3114	2073	1949	1886.2	1217	2379	1.93	0.948	3.655	0.000257541221035306	0.00589863906710681	0.0290805543758336	0.0958010770342563	0.0498623863188779	0.0498623863188779	TRUE	0.447967713477232	No
EHI_011890	79	116	65	208	47	77	89	75	70	108	87	129	114.61	78	108	1.372	0.457	1.427	0.15356910431638	0.391634889450703	0.038975169887095	0.110657146966174	0.0665178620259883	0.0665178620259883	TRUE	0.516251475213022	No
EHI_011900	199	443	140	411	160	207	224	286	152	214	296	346	234.72	221	285	1.272	0.348	0.908	0.363933026633505	0.620600273900646	0.117509118009916	0.102563529448539	0.111205039926062	0.111205039926062	TRUE	0.194615269702673	No
EHI_011910	41	99	24	74	28	28	46	64	26	39	52	47	42.7	45	46	0.985	-0.022	-0.054	0.956759572263039	0.984258894469837	0.0756211769499201	0.13729508954606	0.103811640565775	0.103811640565775	TRUE	0.0933533922579843	No
EHI_011920	428	865	504	266	194	159	481	559	547	139	358	266	487.7	529	254	0.492	-1.023	-2.776	0.00549552019676879	0.0500714093840631	0.106015929545125	0.0985571452151145	0.102938893918765	0.102938893918765	TRUE	0.550191232166545	No
EHI_011930	81	174	105	434	99	80	91	113	114	226	183	134	130.96	106	181	1.694	0.761	2.464	0.0137230480680084	0.09196294474062	0.0363286944811653	0.108682323974502	0.0646428134942051	0.0646428134942051	TRUE	0.0824476324878793	No
EHI_011940	3701	5148	3970	6478	1177	1546	4158	3328	4305	3374	2175	2584	2673.75	3930	2711	0.695	-0.525	-2.093	0.0363153762503742	0.171220654974616	0.0242090191158513	0.0955179815754131	0.0466424926606976	0.0466424926606976	TRUE	0.236651763103258	No
EHI_011950	4546	5426	3807	7963	2484	2634	5108	3508	4129	4148	4590	4403	3752.66	4248	4380	2020-03-01	0.043	0.156	0.875873676741525	0.944441694842983	0.0383865919644047	0.0953230491398247	0.0572109699219127	0.0572109699219127	TRUE	0.376165665648373	No
EHI_011960	128	274	223	502	140	201	144	177	242	261	259	336	197.12	188	285	1.488	0.573	1.394	0.163378248292015	0.405743642736649	0.151669866425479	0.104036528751564	0.130747484658948	0.130747484658948	TRUE	0.158566793956538	No
EHI_011970	543	825	445	1110	244	318	610	533	483	578	451	532	428.42	542	520	0.962	-0.056	-0.175	0.861118914967415	0.937796676543817	0.0613503132220065	0.0990714333647858	0.0758155412117415	0.0758155412117415	TRUE	0.912598199861128	No
EHI_011980	7	23	19	24	15	12	8	15	21	13	28	20	19.99	15	20	1.301	0.38	0.712	0.476587709112825	0.70937619066935	0.181698133050327	0.185524039835572	0.1835901397082	0.1835901397082	TRUE	0.256426028238064	No
EHI_011990	0	0	0	0	1	1	0	0	0	0	2	2	2020-01-02	0	1	2.006	1.004	1.087	0.277169150346833	NA	2.82054008083694	0.995172840179353	1.46850111494241	1.46850111494241	TRUE	3.17228499421152	No
EHI_012000	53	120	84	121	14	30	60	78	91	63	26	50	43.78	76	46	0.638	-0.648	-1.516	0.129572926555488	0.357164804681389	0.119812592999252	0.13624461334233	0.12774803049265	0.12774803049265	TRUE	0.396103684475562	No
EHI_012010	1357	2025	1294	3234	311	420	1525	1309	1403	1685	575	702	1133.47	1412	987	0.71	-0.494	-1.426	0.153862897047189	0.391758003547484	0.0885149270933478	0.0964393410420682	0.0919942926669382	0.0919942926669382	TRUE	2.31579372723779	No
EHI_012020	17901	21963	26609	14016	9266	6080	20112	14200	28858	7301	17120	10162	12307.05	21057	11528	0.565	-0.824	-1.995	0.0460409759687235	0.19747364504885	0.174243563973881	0.0949872659086956	0.136984286682579	0.136984286682579	TRUE	0.163305379723474	No
EHI_012030	1744	3171	1860	3535	1036	848	1959	2050	2017	1841	1914	1417	1640.46	2009	1724	0.861	-0.216	-0.838	0.402155416599352	0.651432843235637	0.0275030833335828	0.0959450521745695	0.0491567016057768	0.0491567016057768	TRUE	0.513299902268702	No
EHI_012040	572	742	560	685	168	150	643	480	607	357	310	251	413.55	577	306	0.54	-0.89	-3.627	0.000286858223982146	0.0063657027215238	0.0149611888365627	0.0992236019030891	0.0420137756289771	0.0420137756289771	TRUE	0.133619696245964	No
EHI_012050	354	641	396	767	215	220	398	414	429	400	397	368	362.38	414	388	0.939	-0.09	-0.39	0.696264009825133	0.853399462984742	0.00797079917095585	0.0998425378208	0.0369611394986505	0.0369611394986505	TRUE	0.131085523885907	No
EHI_012060	1236	1281	1340	1598	1253	1097	1389	828	1453	832	2315	1834	1270.85	1223	1660	1.34	0.422	1.176	0.239503054797686	0.497540566925254	0.102081573901394	0.0962664525917982	0.0997706937085035	0.0997706937085035	TRUE	0.160640855393996	No
EHI_012070	165	446	218	414	97	77	185	288	236	216	179	129	158.65	236	175	0.747	-0.42	-1.303	0.19268947507576	0.443261252731293	0.0526504740797128	0.106267061092459	0.0741885021453244	0.0741885021453244	TRUE	0.101250747571265	No
EHI_012080	90	168	65	113	36	25	101	109	70	59	67	42	96.31	93	56	0.609	-0.714	-1.965	0.0493817384044226	0.206156371114784	0.0653237204332699	0.113662258899589	0.0869797465384777	0.0869797465384777	TRUE	0.398154950901727	No
EHI_012090	1	5	3	4	4	2	1	3	3	2	7	3	4.45	2	4	1.35	0.433	0.583	0.559593333589825	NA	1e-08	0.50207468211622	0.308076722424964	0.308076722424964	TRUE	0.174842662457406	No
EHI_012100	70	84	35	193	11	43	79	54	38	101	20	72	50.96	57	64	1.142	0.191	0.405	0.68578765202207	0.846409461094918	0.203075552583507	0.130414859234623	0.1676091990975	0.1676091990975	TRUE	0.125765569094528	No
EHI_012110	17	20	7	23	10	21	19	13	8	12	18	35	18.15	13	22	1.532	0.615	1.135	0.256179841656991	0.516184806050587	0.189315982007525	0.194710234550701	0.192270131098856	0.192270131098856	TRUE	0.388094237125564	No
EHI_012120	52	77	62	151	46	40	58	50	67	79	85	67	52.92	58	77	1.307	0.387	1.13	0.258640158626719	0.518181989569851	0.0206341101797064	0.1290981159933	0.0740570256627215	0.0740570256627215	TRUE	0.515433890776057	No
EHI_012130	83	109	58	116	29	26	93	70	63	60	54	43	53.2	75	52	0.713	-0.488	-1.445	0.148554598192646	0.384546661419707	0.0235506235495207	0.128913458447464	0.0700326277712511	0.0700326277712511	TRUE	0.255587484073654	No
EHI_012140	458	493	607	316	162	209	515	319	658	165	299	349	362.43	497	271	0.557	-0.844	-2.259	0.0238849816809273	0.131432497089443	0.11082616950259	0.0998419306621357	0.106303291473674	0.106303291473674	TRUE	0.0940191911867196	No
EHI_012150	297	579	381	907	212	312	334	374	413	472	392	521	305.73	374	462	1.226	0.294	0.812	0.416828673961079	0.66439762780133	0.0987592573056384	0.100769618083236	0.0996252976041728	0.0996252976041728	TRUE	1.12259297624252	No
EHI_012160	132	262	140	370	62	71	148	169	152	193	115	119	126.05	156	142	0.92	-0.12	-0.368	0.712643443744062	0.862632319206107	0.0504161208446088	0.109221792760395	0.0739548379485566	0.0739548379485566	TRUE	0.415244101852714	No
EHI_012170	1386	2330	1119	1385	373	326	1557	1506	1214	721	689	545	956.35	1426	652	0.465	-1.104	-4.182	2.89344895338095e-05	0.00121403282556564	0.0265919130016945	0.0967355607554894	0.0510653322653818	0.0510653322653818	TRUE	0.287619101500495	No
EHI_012180	5	33	9	40	12	7	6	21	10	21	22	12	22.49	12	18	1.405	0.49	1.011	0.3122334888764	0.572944435854416	0.0726802285405553	0.175444743201413	0.129367686243283	0.129367686243283	TRUE	1.1724241123063	No
EHI_012190	352	651	455	516	222	256	395	421	493	269	410	428	405.44	436	369	0.846	-0.242	-0.779	0.435933010262163	0.678177391877114	0.0535180862947214	0.0993112321719547	0.0705375666534332	0.0705375666534332	TRUE	0.54145971212485	No
EHI_012200	67	97	60	224	30	55	75	63	65	117	55	92	68.66	68	88	1.312	0.392	1.121	0.262439097093155	0.522893270495501	0.0504908940501611	0.121243857467476	0.0808149534638953	0.0808149534638953	TRUE	0.0890737093837805	No
EHI_012210	7	29	6	7	4	5	8	19	7	4	7	8	8.33	11	6	0.567	-0.817	-1.326	0.184854710228965	NA	0.123687100344941	0.312391764619588	0.221077200743722	0.221077200743722	TRUE	0.969633575902305	No
EHI_012220	26	120	60	152	20	22	29	78	65	79	37	37	272.68	57	51	0.917	-0.125	-0.297	0.766761425603782	0.892190589186478	0.143500874075022	0.101488319445681	0.124116596572198	0.124116596572198	TRUE	1.20322067999969	No
EHI_012230	125	205	144	305	60	82	140	133	156	159	111	137	142.1	143	136	0.959	-0.061	-0.213	0.831461701775529	0.923607435164918	0.0221838859502443	0.107597979005512	0.0535891138747804	0.0535891138747804	TRUE	0.368074660108874	No
EHI_012240	1731	4133	1270	3403	808	727	1945	2672	1377	1773	1493	1215	2051-07-01	1998	1494	0.753	-0.409	-1.424	0.154550976380463	0.392633103162876	0.0433392106745954	0.0957235501220558	0.0618379194672921	0.0618379194672921	TRUE	0.137120886941862	No
EHI_012250	322	690	273	814	178	316	362	446	296	424	329	528	338.9	368	427	1.154	0.207	0.64	0.522303874852569	0.743532026531459	0.063118704151361	0.100189219753684	0.0773894830453149	0.0773894830453149	TRUE	0.182792171958707	No
EHI_012260	140	191	180	74	59	100	157	123	195	39	109	167	120.95	158	105	0.67	-0.578	-1.283	0.199476727801075	0.44996038035273	0.195723264645432	0.10982857276471	0.156932270868112	0.156932270868112	TRUE	0.173412413606118	No
EHI_012270	20600	37676	27276	25555	14343	9638	23145	24360	29581	13311	26501	16109	28228.95	25695	18640	0.736	-0.442	-1.158	0.247011176094795	0.506113975299471	0.145697271602442	0.0949041835901324	0.115218305716614	0.115218305716614	TRUE	1.17913352483526	No
EHI_012280	1757	2826	3911	2606	1342	3067	1974	1827	4241	1357	2480	5126	2246.56	2681	2988	1.107	0.147	0.344	0.730746955866938	0.872404991810128	0.200617146823647	0.0956469081874017	0.147604230898481	0.147604230898481	TRUE	0.188840479550184	No
EHI_012290	732	591	699	889	416	353	822	382	758	463	769	590	478.01	654	607	0.931	-0.103	-0.259	0.795408759006396	0.905084316887983	0.150286535142518	0.0986324318316393	0.12458066780548	0.12458066780548	TRUE	0.688271658830948	No
EHI_012300	39	87	39	133	13	29	44	56	42	69	24	48	40.7	47	47	1.024	0.034	0.085	0.932519316682213	0.972658253556785	0.0708030078768811	0.139381046868174	0.102519116874595	0.102519116874595	TRUE	0.0826636784413419	No
EHI_012310	132	218	106	343	136	141	148	141	115	179	251	236	165.19	135	222	1.616	0.692	2.441	0.0146588729629482	0.0954718224169839	0.0230331946775673	0.105814411728431	0.054371109538108	0.054371109538108	TRUE	0.284338713257159	No
EHI_012320	111	207	140	489	34	81	125	134	152	255	63	135	131.47	137	151	1.114	0.156	0.386	0.699344456414872	0.855079064329759	0.133434567373279	0.108629572172851	0.12236513242459	0.12236513242459	TRUE	0.144714757832907	No
EHI_012330	1587	3056	1809	77	21	8	1783	1976	1962	40	39	13	2410.27	1907	31	0.023	-5.461	-11.664	1.94610971551288e-31	2.77626451701595e-28	0.241761156670447	0.0955921004647298	0.166088998506864	0.166088998506864	TRUE	4.73811775929934	No
EHI_012340	1422	1725	1179	1041	338	329	1598	1115	1279	542	625	550	1148.12	1331	572	0.439	-1.189	-4.22	2.4422404773896e-05	0.00104809806292025	0.0403899880661692	0.0964189441030473	0.0584834222219523	0.0584834222219523	TRUE	0.618194047282149	No
EHI_012350	761	1332	856	1600	357	304	855	861	928	833	660	508	675.89	881	667	0.764	-0.389	-1.354	0.175635973613044	0.423160293997079	0.0423306075898258	0.0975221219876299	0.0609774775537456	0.0609774775537456	TRUE	0.19821654747187	No
EHI_012360	113147	151248	102540	155131	99983	101864	127123	97791	111205	80805	184732	170260	110970.86	112040	145266	1.287	0.364	1.161	0.245674133320184	0.504905720519769	0.0548114849130514	0.094856300265488	0.0750738328860358	0.0750738328860358	TRUE	0.923021600937731	No
EHI_012370	18	50	34	84	43	37	20	32	37	44	79	62	47.77	30	62	1.954	0.966	2.38	0.0172964613604861	0.106960074484579	0.0825288973177345	0.132792779227341	0.105410213820874	0.105410213820874	TRUE	0.0585043111549514	No
EHI_012380	790	1056	454	1001	249	260	888	683	492	521	460	435	594.99	688	472	0.694	-0.526	-1.749	0.0803684956239648	0.274159069960094	0.0484407576391018	0.0978868162623756	0.0668023062099657	0.0668023062099657	TRUE	0.0963966976644715	No
EHI_012390	980	2178	1555	2928	1117	1196	1101	1408	1686	1525	2064	1999	1438.19	1398	1863	1.322	0.403	1.47	0.141453134928203	0.373197095216125	0.0342826536481648	0.0961004716917068	0.0559712935687678	0.0559712935687678	TRUE	0.123381555258359	No
EHI_012400	317	727	511	1027	335	504	356	470	554	535	619	842	512.33	460	665	1.429	0.515	1.678	0.093287754435563	0.298389338819197	0.0555299040970166	0.0983784178239747	0.0697837228854414	0.0697837228854414	TRUE	0.588801322868645	No
EHI_012410	17	254	89	383	54	58	19	164	97	199	100	97	368.04	93	132	1.375	0.459	0.883	0.377291690855483	0.632764085477325	0.343288684185841	0.0997656108490703	0.223617120972002	0.223617120972002	TRUE	1.19489074726549	No
EHI_012420	767	1471	745	821	800	870	862	951	808	428	1478	1454	1300.85	874	1120	1.264	0.338	0.85	0.395585487035461	0.64653335354256	0.146115930604921	0.096233556923311	0.125037532322429	0.125037532322429	TRUE	1.66869999022978	No
EHI_012430	73	142	49	126	41	43	82	92	53	66	76	72	105.58	76	71	0.935	-0.097	-0.263	0.792430343612816	0.903231299088869	0.0752736242595627	0.112010103081946	0.0909506042326793	0.0909506042326793	TRUE	0.102070196443047	No
EHI_012440	6	6	3	1	2	0	7	4	3	1	4	0	4.87	5	2	0.372	-1.427	-1.869	0.0616825398838514	NA	1e-08	0.466923690072484	0.271039666894042	0.271039666894042	TRUE	0.284786236256101	No
EHI_012450	13	14	13	16	6	9	15	9	14	8	11	15	14.32	13	11	0.903	-0.147	-0.267	0.789740548343404	0.9023282741141	0.127431190789618	0.221409954361186	0.174965205881099	0.174965205881099	TRUE	0.692704423952715	No
EHI_012460	143	192	98	281	102	111	161	124	106	146	188	186	151.95	130	173	1.315	0.395	1.377	0.168614316519214	0.413401071632918	0.0246992105704508	0.106770417625184	0.0548516816832226	0.0548516816832226	TRUE	0.133481990494029	No
EHI_012470	119	132	148	90	82	65	134	85	161	47	152	109	159.97	127	103	0.813	-0.299	-0.648	0.517220411479056	0.738893173432233	0.213069051404081	0.106172530193198	0.166081973964563	0.166081973964563	TRUE	0.900201612496396	No
EHI_012480	47357	54501	30505	23742	17869	21709	53207	35238	33083	12367	33015	36285	30570.29	40509	27222	0.682	-0.552	-1.549	0.121363976743625	0.34469302382305	0.0850634573395993	0.0948992650895282	0.0987927382820613	0.0987927382820613	TRUE	1.39595336617996	No
EHI_012490	52	153	104	132	59	56	58	99	113	69	109	94	207.16	90	91	0.997	-0.005	-0.012	0.990535708407335	0.996326122326868	0.157605882023009	0.103590943254522	0.133844513675769	0.133844513675769	TRUE	0.186003657730671	No
EHI_012500	589	805	531	808	159	187	662	520	576	421	294	313	425.18	586	343	0.594	-0.75	-2.729	0.00634617269788421	0.05491584104079	0.0313460284441952	0.0991036605774198	0.0542657583739136	0.0542657583739136	TRUE	0.391594914158592	No
EHI_012510	131	208	137	339	68	75	147	134	149	177	126	125	180.65	143	143	1.002	0.003	0.009	0.992970594069565	0.997072663992029	0.0690748173897748	0.104875336207649	0.0843465655493675	0.0843465655493675	TRUE	0.329049651981319	No
EHI_012520	1	17	2	32	3	4	1	11	2	17	6	7	10.38	5	10	1.807	0.854	1.311	0.189938734566883	NA	0.282801625036027	0.269497489630703	0.275240571198883	0.275240571198883	TRUE	1.86470023533429	No
EHI_012530	20	33	39	96	16	21	22	21	42	50	30	35	31.25	28	38	1.343	0.425	0.934	0.350342696566503	0.607276890802482	0.122261546025601	0.152852624216129	0.13723062545939	0.13723062545939	TRUE	0.69785162561649	No
EHI_012540	26	42	53	100	19	21	29	27	57	52	35	35	38.46	38	41	1.106	0.145	0.376	0.707096855704336	0.858801897477925	0.0471597779134953	0.141971464482567	0.0897111847116774	0.0897111847116774	TRUE	0.714024965887604	No
EHI_012550	0	10	1	2	0	0	0	6	1	1	0	0	5.35	2	0	0.421	-1.249	-1.498	0.134183605890946	NA	0.364907171784627	0.434000624937223	0.413216850423164	0.413216850423164	TRUE	0.178811543809921	No
EHI_012560	16	43	22	55	26	17	18	28	24	29	48	28	28.35	23	35	1.437	0.523	1.136	0.256098731564867	0.516184806050587	0.115519752854858	0.158796630388044	0.136171124511392	0.136171124511392	TRUE	0.417487040220517	No
EHI_012570	1454	2746	1155	3179	837	837	1634	1775	1253	1656	1546	1399	1591.56	1554	1534	0.987	-0.018	-0.083	0.933849576343284	0.972715229165681	0.0105702686837794	0.0959790072819986	0.0351051730570906	0.0351051730570906	TRUE	0.172889781440892	No
EHI_012580	304	488	374	563	162	266	342	316	406	293	299	445	530.79	355	346	0.975	-0.036	-0.117	0.906820981172878	0.963597963691771	0.0526924864883474	0.09825534644794	0.0683870172657119	0.0683870172657119	TRUE	0.145363595628995	No
EHI_012590	108	159	142	163	132	98	121	103	154	85	244	164	259.52	126	164	1.275	0.351	0.909	0.363394039714788	0.619998783630937	0.112998448492382	0.101825244943868	0.11024961058308	0.11024961058308	TRUE	0.261175193374276	No
EHI_012600	573	905	499	1707	522	572	644	585	541	889	964	956	1039.76	590	936	1.573	0.654	2.61	0.009051283634722	0.0695277833664106	0.0218022487263282	0.0965834998122036	0.0453985580412848	0.0453985580412848	TRUE	0.427950112083175	No
EHI_012700	2	19	3	22	5	3	2	12	3	11	9	5	7.98	6	8	1.343	0.426	0.657	0.511044316954845	NA	0.203180108090821	0.3220958560943	0.269113995863821	0.269113995863821	TRUE	0.77637484982163	No
EHI_012710	49	83	123	226	77	67	55	54	133	118	142	112	94.85	81	124	1.512	0.596	1.561	0.11857195238453	0.340150283145986	0.0961212293221538	0.11395367065606	0.10387017902211	0.10387017902211	TRUE	0.9372242685919	No
EHI_012720	1268	2112	1444	3427	1499	1055	1425	1366	1566	1785	2770	1763	1658.18	1452	2106	1.437	0.523	1.884	0.0595739768739545	0.229934172754812	0.0374317915359822	0.0959332436149834	0.0576169512196942	0.0576169512196942	TRUE	0.454059300368924	No
EHI_012920	64	126	68	157	29	35	72	81	74	82	54	59	79.6	76	65	0.873	-0.195	-0.586	0.557984724837317	0.766542320664726	0.0356073653572078	0.117614025407794	0.0700064522255291	0.0700064522255291	TRUE	0.485369596143137	No
EHI_012930	405	386	311	407	76	134	455	250	337	212	140	224	209.19	347	192	0.565	-0.823	-2.738	0.00618575893621569	0.0541199504605625	0.040428298563306	0.103505922976589	0.0640232912927188	0.0640232912927188	TRUE	0.0506106641681423	No
EHI_012940	163	242	246	375	71	122	183	156	267	195	131	204	173.33	202	177	0.884	-0.178	-0.592	0.554087486485344	0.764770924677629	0.0374201345101975	0.105299087525125	0.0631825543629663	0.0631825543629663	TRUE	0.400427805921602	No
EHI_012950	68	89	48	80	16	35	76	58	52	42	30	59	42.22	62	44	0.709	-0.496	-1.293	0.196140570856764	0.446841291042412	0.0468380281500523	0.137776520293667	0.0935317195758218	0.0935317195758218	TRUE	0.171462633588566	No
EHI_012960	80	103	98	216	71	51	90	67	106	113	131	85	72.05	88	110	1.246	0.317	0.891	0.37317584677777	0.63012073147156	0.0583967189392636	0.120000567024717	0.0874332319624742	0.0874332319624742	TRUE	0.278152984949572	No
EHI_012970	21	29	13	64	18	28	24	19	14	33	33	47	36.21	19	38	1.919	0.94	2.264	0.0235911315212516	0.130461126165795	0.0528594446793022	0.144910972043953	0.0975194968986876	0.0975194968986876	TRUE	0.381934152155288	No
EHI_012980	626	736	516	1163	1474	641	703	476	560	606	2723	1071	1054.71	580	1467	2.377	1.249	2.704	0.00685668657148678	0.0576928654680143	0.238554726006901	0.0965587816932275	0.175203247427526	0.175203247427526	TRUE	0.18360162081173	No
EHI_012990	39	56	26	77	7	21	44	36	28	40	13	35	30.32	36	29	0.856	-0.225	-0.552	0.581281581345002	0.780618325889079	0.0405391274268342	0.154636875146949	0.0990780645519153	0.0990780645519153	TRUE	0.31396092906933	No
EHI_013000	107	158	136	270	58	71	120	102	147	141	107	119	118.11	123	122	1.003	0.005	0.016	0.986860509578994	0.996098273196071	0.0162493075801017	0.110189291776387	0.0505697756318532	0.0505697756318532	TRUE	0.148652759268424	No
EHI_013010	345	543	356	897	199	353	388	351	386	467	368	590	432.29	375	475	1.261	0.335	1.232	0.21809832105295	0.472667992395863	0.0286160151193132	0.0990335627527393	0.0529934752749997	0.0529934752749997	TRUE	0.131930441356221	No
EHI_013020	258	429	377	601	75	185	290	277	409	313	139	309	249.33	325	254	0.791	-0.339	-0.953	0.340624928423993	0.598430776784306	0.0888272703567454	0.102110882113241	0.0943058014531607	0.0943058014531607	TRUE	0.271923263911893	No
EHI_013030	786	1439	825	2799	460	727	883	930	895	1458	850	1215	943.73	903	1174	1.291	0.368	1.105	0.269002394232766	0.529729423941708	0.0768039342186642	0.0967608978330495	0.0845161396900064	0.0845161396900064	TRUE	0.341953822465006	No
EHI_013040	1993	3355	2496	9336	814	1359	2239	2169	2707	4863	1504	2271	2295.31	2372	2879	1.207	0.271	0.778	0.436551151946491	0.678294663659197	0.0976235537171879	0.0956297708319127	0.0939311122929202	0.0939311122929202	TRUE	0.390791337540662	No
EHI_013050	530	850	613	312	98	153	595	550	665	163	181	256	503.91	603	200	0.336	-1.572	-6.197	5.73979689709862e-10	1.50835820564281e-07	0.0161199096293276	0.098437545170664	0.0441641876838064	0.0441641876838064	TRUE	0.301831297370119	No
EHI_013060	2	10	3	7	5	1	2	6	3	4	9	2	12.72	4	5	1.065	0.091	0.142	0.887271061342241	NA	0.0933827948353652	0.237377943103734	0.178296476985966	0.178296476985966	TRUE	0.0835722695138503	No
EHI_013070	29	42	32	169	28	53	33	27	35	88	52	89	42.26	32	76	2.377	1.249	3.45	0.000559846935905265	0.0102958222872007	0.029549239172332	0.137733649005957	0.0789701654622011	0.0789701654622011	TRUE	0.34356989523765	No
EHI_013080	34	27	26	33	15	22	38	17	28	17	28	37	28.68	28	27	0.965	-0.051	-0.094	0.925084473260494	0.969836366128679	0.270991354188535	0.158054335838679	0.217002442315821	0.217002442315821	TRUE	0.774057150748952	No
EHI_013090	5	14	1	17	7	6	6	9	1	9	13	10	7.99	5	11	1.73	0.791	1.267	0.205313025970159	NA	0.0838110242926145	0.321716719967453	0.229434167022393	0.229434167022393	TRUE	0.2783502691603	No
EHI_013100	311	633	441	2273	187	354	349	409	478	1184	346	592	512.52	412	707	1.685	0.753	2.072	0.0382479278181126	0.176662323875095	0.102160631769403	0.0983771243446129	0.101049346943431	0.101049346943431	TRUE	0.182242773865139	No
EHI_013110	9	12	8	12	8	8	10	8	9	6	15	13	23.34	9	11	1.192	0.253	0.471	0.637669291185382	0.817845241057842	0.126736707987158	0.172496629477434	0.148583098937773	0.148583098937773	TRUE	0.0290317670032287	No
EHI_013120	27	55	33	119	21	33	30	36	36	62	39	55	76.55	34	52	1.53	0.613	1.729	0.0838778955959806	0.280510604628755	0.0410265186206642	0.118521462865806	0.0727297885075469	0.0727297885075469	TRUE	0.395511777563315	No
EHI_013130	4	3	1	1	0	3	4	2	1	1	0	5	2.31	2	2	0.767	-0.383	-0.436	0.66254955860047	NA	0.492489905133521	0.879882409729583	0.735373748114117	0.735373748114117	TRUE	0.212029352672823	No
EHI_013140	63	101	79	63	32	27	71	65	86	33	59	45	84.23	74	46	0.617	-0.696	-1.907	0.0565404473327844	0.22325540018394	0.0593179468846932	0.116361726034531	0.0839622894714249	0.0839622894714249	TRUE	0.1965884897348	No
EHI_013150	81	143	90	292	75	80	91	92	98	152	139	134	115.85	94	142	1.494	0.579	1.767	0.0771487148815522	0.267502453752493	0.0462843430333632	0.110488315291788	0.072985591670956	0.072985591670956	TRUE	0.246712727000386	No
EHI_013160	50	52	18	270	14	32	56	34	20	141	26	53	89.61	37	73	1.966	0.975	2.046	0.0408013075193815	0.183780720292532	0.222239969839048	0.115071146819857	0.168742376649101	0.168742376649101	TRUE	0.834062978631122	No
EHI_013170	2434	3204	2869	2552	1082	1605	2735	2072	3111	1329	1999	2683	2843.83	2639	2004	0.765	-0.386	-1.224	0.221116397136814	0.476492952483433	0.0629519148252001	0.0954774323611584	0.075880106545972	0.075880106545972	TRUE	0.142054600984457	No
EHI_013180	430	710	468	336	195	155	483	459	508	175	360	259	943.65	483	265	0.563	-0.829	-2.086	0.0369431260601969	0.173059457327921	0.140937333540868	0.0967610603736622	0.12233716008047	0.12233716008047	TRUE	1.16449978846816	No
EHI_013190	825	1309	811	1279	173	293	927	846	880	666	320	490	699.42	884	492	0.58	-0.787	-1.693	0.0905192015511141	0.292911453885102	0.243202935264533	0.0974319012122723	0.177086849063664	0.177086849063664	TRUE	1.89457947858363	No
EHI_013200	162	295	197	459	128	133	182	191	214	239	236	222	193.69	196	232	1.186	0.246	0.869	0.384765709753393	0.637037637909553	0.0277727382118691	0.104199479963336	0.0555100518509396	0.0555100518509396	TRUE	0.102540958019716	No
EHI_013210	107	175	138	493	42	87	120	113	150	257	78	145	165.28	128	160	1.259	0.332	0.87	0.384143720224309	0.636866914348455	0.107679263017838	0.105808204326802	0.106867339411934	0.106867339411934	TRUE	0.204670849915378	No
EHI_013220	2704	5269	1899	6047	1289	1178	3038	3407	2059	3150	2382	1969	3252.79	2835	2500	0.886	-0.175	-0.538	0.590592805805813	0.786655295754286	0.0689576216821803	0.0953972864724784	0.0808032479311965	0.0808032479311965	TRUE	0.0601758821720688	No
EHI_013230	88	134	72	259	45	60	99	87	78	135	83	100	94.39	88	106	1.213	0.279	0.789	0.429888264161793	0.674978648729508	0.0652405821459853	0.114045911605364	0.0853721588556671	0.0853721588556671	TRUE	0.0843636926198949	No
EHI_013240	388	570	455	70	14	13	436	369	493	36	26	22	328.24	433	28	0.074	-3.758	-12.468	1.11252040350273e-35	2.22192574987566e-32	0.0158506348557607	0.100362972866573	0.0489966582928534	0.0489966582928534	TRUE	0.27089206923236	No
EHI_013250	488	1019	803	837	343	308	548	659	871	436	634	515	457.29	693	528	0.766	-0.384	-1.284	0.199085607715162	0.449484259245673	0.047660495628689	0.0988043451428158	0.0660435037769338	0.0660435037769338	TRUE	0.135585042126603	No
EHI_013260	1622	3813	1478	3438	592	569	1822	2465	1603	1791	1094	951	1818.32	1963	1279	0.659	-0.601	-2.041	0.0412989671036845	0.184772170921771	0.0508931053635148	0.0958369567168346	0.065029758894128	0.065029758894128	TRUE	0.657785277946926	No
EHI_013270	17	33	14	35	8	11	19	21	15	18	15	18	17.13	18	17	0.931	-0.103	-0.218	0.827361985032468	0.921999417758534	0.0327868101554035	0.200647293767362	0.12315839139793	0.12315839139793	TRUE	0.270444673121471	No
EHI_013280	381	706	418	630	160	210	428	456	453	328	296	351	325.82	446	325	0.733	-0.448	-1.775	0.0759034395426597	0.265025086459091	0.0164709208836251	0.100403991933502	0.0445593675789595	0.0445593675789595	TRUE	0.26530058124239	No
EHI_013290	67	150	73	157	26	31	75	97	79	82	48	52	78.71	84	61	0.747	-0.422	-1.212	0.225694273992148	0.481063611544416	0.0501819599453763	0.117871409668595	0.0781784775641847	0.0781784775641847	TRUE	0.255982220889031	No
EHI_013300	145	281	144	279	67	66	163	182	156	145	124	110	127.22	167	126	0.767	-0.382	-1.245	0.213125110498935	0.467076398010023	0.0354404072414452	0.109089856423007	0.0638328681323732	0.0638328681323732	TRUE	0.499826626720341	No
EHI_013310	25	43	48	105	62	63	28	28	52	55	115	105	63.04	36	92	2.406	1.267	3.162	0.00156847802742563	0.0208005598696844	0.095279148957212	0.123595370763911	0.107677237008781	0.107677237008781	TRUE	0.243530089187442	No
EHI_013320	53	122	44	202	18	39	60	79	48	105	33	65	64.46	62	68	2020-11-01	0.15	0.358	0.720160346823526	0.866343961375706	0.125010979065376	0.122961654605376	0.124298195413913	0.124298195413913	TRUE	0.118466439141999	No
EHI_013330	242	465	269	535	201	230	272	301	292	279	371	384	279.5	288	345	1.186	0.246	1.017	0.309381493073831	0.570752556777254	0.0121124134102214	0.101325947425756	0.0402821007961336	0.0402821007961336	TRUE	0.177522576971875	No
EHI_013340	45	59	22	223	59	59	51	38	24	116	109	99	74.12	38	108	2.786	1.478	4.431	9.38784839803087e-06	0.000529644373461787	0.0238999086539287	0.1192968452457	0.0675461639139984	0.0675461639139984	TRUE	0.168462880871898	No
EHI_013440	0	3	2	6	0	0	0	2	2	3	0	0	2020-08-01	1	1	1.001	0.002	0.002	0.998564027701961	NA	0.572769650417822	1.10034427115649	0.947990333242728	0.947990333242728	TRUE	0.158627537836455	No
EHI_013550	2	0	0	0	3	0	2	0	0	0	6	0	4.31	1	2	1.489	0.574	0.641	0.521666474070281	NA	1.46431150439238	0.515656619218795	0.766742856954574	0.766742856954574	TRUE	0.094083020242457	No
EHI_013650	2373	4270	2691	4217	1850	1332	2666	2761	2918	2197	3418	2226	2411.22	2782	2614	0.94	-0.089	-0.376	0.70656587795565	0.85857469667378	0.0193584326139454	0.0955918043761587	0.0416525742868789	0.0416525742868789	TRUE	0.435021698624537	No
EHI_013750	10	5	12	11	12	11	11	3	13	6	22	18	8.24	9	15	1.533	0.616	0.913	0.361503191636095	NA	0.421923010934397	0.31484486495984	0.358737223969117	0.358737223969117	TRUE	0.317862674313127	No
EHI_013760	389	847	548	749	648	363	437	548	594	390	1197	607	1176.25	526	731	1.362	0.446	1.069	0.284863211112194	0.544221164370839	0.17353347398719	0.0963811735296597	0.137907180167176	0.137907180167176	TRUE	0.0753789470793952	No
EHI_013860	578	999	924	2048	366	318	649	646	1002	1067	676	532	577.55	766	758	0.994	-0.009	-0.031	0.975663825157528	0.991683355667658	0.0544931825205396	0.0979788068388246	0.0694652537772707	0.0694652537772707	TRUE	0.246910561307817	No
EHI_013870	720	1037	782	880	331	242	809	670	848	458	612	404	543.07	776	491	0.638	-0.648	-2.552	0.0107019047266062	0.0773293926193124	0.0215366996218561	0.0981781477572864	0.0462763880636463	0.0462763880636463	TRUE	0.249437413283658	No
EHI_013880	103	225	90	240	13	24	116	145	98	125	24	40	159.01	120	63	0.568	-0.816	-1.862	0.0625521075791621	0.237778966991059	0.177354951972751	0.106240543397214	0.143008944528955	0.143008944528955	TRUE	1.96382811301979	No
EHI_013890	44511	74563	59875	28429	32310	24091	50009	48210	64935	14808	59697	40267	45553.09	54385	38257	0.714	-0.485	-1.277	0.201617657146861	0.45237189560174	0.105244712641078	0.0948797604458412	0.113832995226856	0.113832995226856	TRUE	0.189848641209712	No
EHI_013895	6275	13277	5897	11758	4792	5434	7050	8584	6395	6125	8854	9083	7639.23	7343	8021	2020-09-01	0.124	0.45	0.652936694470895	0.827142310466196	0.0365093107868951	0.0950772722677836	0.0572022906309953	0.0572022906309953	TRUE	0.151850396315846	No
EHI_013900	21087	18980	23496	7037	6771	6404	23692	12272	25482	3665	12510	10704	10337.58	20482	8960	0.463	-1.112	-2.36	0.0182928426148685	0.110844858223348	0.232711669534137	0.0950153291418874	0.184835382821525	0.184835382821525	TRUE	0.644063133668626	No
EHI_013910	3695	7160	3908	2420	1172	1575	4151	4629	4238	1261	2165	2633	2982.23	4339	2020	0.476	-1.072	-3.373	0.000742216609411417	0.0126265333246719	0.0649912368518273	0.095447849428016	0.0768871975184679	0.0768871975184679	TRUE	0.533929743820719	No
EHI_013920	216	545	156	1008	248	218	243	352	169	525	458	364	388.09	255	449	1.726	0.787	2.255	0.0241191359606174	0.132191927388982	0.0856153671915886	0.0995112263308837	0.09128046311648	0.09128046311648	TRUE	0.511492622719757	No
EHI_013930	110	296	328	199	157	208	124	191	356	104	290	348	162.18	224	247	1.093	0.128	0.276	0.782540934510132	0.898832962044879	0.228908774274586	0.106017701379222	0.17278612151179	0.17278612151179	TRUE	0.184819143265444	No
EHI_013940	220	266	244	298	91	91	247	172	265	155	168	152	203.71	228	158	0.702	-0.51	-1.834	0.066705223192472	0.247270147137311	0.0236392134142667	0.103739049314066	0.0521175952229991	0.0521175952229991	TRUE	0.271645276522814	No
EHI_013950	520	930	622	1293	323	343	584	601	675	674	597	573	452.82	620	615	0.992	-0.011	-0.041	0.967479424843757	0.988565387955567	0.0271858412787569	0.0988434706547822	0.0518092390906421	0.0518092390906421	TRUE	0.514526880143136	No
EHI_013960	238	371	337	360	195	229	267	240	365	188	360	383	314.1	291	310	1.059	0.083	0.185	0.853073553021641	0.933636483751816	0.211179891858131	0.100611616126099	0.1615906809148	0.1615906809148	TRUE	3.20506132864522	No
EHI_013970	0	1	0	1	0	0	0	1	0	1	0	0	0.97	0	0	1.085	0.118	0.127	0.898793050871268	NA	1e-08	1.9687059908682	1.34292014434474	1.34292014434474	TRUE	0.272230240111466	No
EHI_013980	317	498	260	541	93	106	356	322	282	282	172	177	302.05	320	210	0.671	-0.576	-2.086	0.0369480035072228	0.173059457327921	0.0274307410163764	0.100841811715464	0.052922499070642	0.052922499070642	TRUE	0.533200997977191	No
EHI_013990	17	23	20	103	26	25	19	15	22	54	48	42	32.95	19	48	2.528	1.338	3.51	0.000448304572787688	0.00884716859506806	1e-08	0.149853301178624	0.0764772041284838	0.0764772041284838	TRUE	0.182299508220105	No
EHI_014000	645	1070	689	656	189	247	725	692	747	342	349	413	689.57	721	368	0.526	-0.928	-2.429	0.0151489452912848	0.0979141538373917	0.123524861230485	0.0974689324161012	0.112778712376724	0.112778712376724	TRUE	0.448796751897515	No
EHI_014010	1868	2619	2129	1528	489	409	2099	1693	2309	796	903	684	1427.41	2034	794	0.414	-1.274	-2.877	0.00401177796577599	0.0402629294133056	0.226550316508642	0.0961099910266846	0.158974279689435	0.158974279689435	TRUE	3.3395146243237	No
EHI_014020	18	32	16	70	6	15	20	21	17	36	11	25	2020-08-26	19	24	1.282	0.359	0.763	0.445668245395073	0.683922358237861	0.107465261299105	0.164363144654173	0.135286103755164	0.135286103755164	TRUE	0.137542860750973	No
EHI_014030	21108	30079	23502	16943	6237	3393	23715	19448	25488	8825	11524	5671	14197.83	22884	8673	0.394	-1.343	-3.669	0.000243042027625712	0.00569722461941398	0.106241952015747	0.0949676491674256	0.10477496424636	0.10477496424636	TRUE	0.112945670098073	No
EHI_014040	9	31	8	60	11	2	10	20	9	31	20	3	19.41	13	18	1.402	0.487	0.868	0.385309620015188	0.637037637909553	0.245423560198074	0.188254876006973	0.214080646288993	0.214080646288993	TRUE	0.163822526099393	No
EHI_014050	175	321	256	449	115	79	197	208	278	234	212	132	331.58	228	193	0.858	-0.221	-0.577	0.564033041443976	0.769984135592556	0.118516654740777	0.100307319763041	0.110247243813019	0.110247243813019	TRUE	0.414685885553541	No
EHI_014060	1304	2198	1489	3810	1003	1083	1465	1421	1615	1985	1853	1810	1403.91	1500	1883	1.248	0.319	1.082	0.279071917110984	0.539452606324097	0.0459351564390998	0.0961312495808248	0.0654429691779915	0.0654429691779915	TRUE	0.133513160158719	No
EHI_014070	1093	1769	1227	1452	238	337	1228	1144	1331	756	440	563	636.06	1234	586	0.494	-1.016	-2.453	0.0141854220344548	0.0936256605658068	0.166338094783307	0.0976900983060925	0.136328670134399	0.136328670134399	TRUE	2.16259878502178	No
EHI_014080	271	365	231	416	74	35	304	236	251	217	137	59	190.13	264	138	0.543	-0.881	-2.361	0.0182439763335653	0.110683078777025	0.101783471631344	0.104374951724856	0.102907585588751	0.102907585588751	TRUE	0.187322568265548	No
EHI_014090	34	48	24	135	15	22	38	31	26	70	28	37	29.63	32	45	1.443	0.529	1.258	0.20853928526961	0.461234397054779	0.0773022261993631	0.156029404479567	0.113238278122418	0.113238278122418	TRUE	0.37297358687478	No
EHI_014100	158	252	148	831	167	143	178	163	161	433	309	239	198.14	167	327	1.939	0.956	3.356	0.000789582451473522	0.0130804052741076	0.0302275917868413	0.103989433764029	0.0564654367615917	0.0564654367615917	TRUE	0.0821125958496454	No
EHI_014110	9705	18270	10401	19911	4357	7556	10904	11813	11280	10371	8050	12629	9928.75	11332	10350	0.916	-0.127	-0.433	0.665073428029966	0.834874073200156	0.0428482984298926	0.0950225500249123	0.0656197960374586	0.0656197960374586	TRUE	0.306725049104096	No
EHI_014120	260	458	384	515	242	140	292	296	416	268	447	234	385.82	335	316	0.946	-0.081	-0.217	0.828280593818968	0.922234805654118	0.109727427944065	0.0995386205868935	0.105542075657115	0.105542075657115	TRUE	1.28732183763654	No
EHI_014130	0	0	0	1	0	0	0	0	0	1	0	0	1.18	0	0	1.356	0.439	0.477	0.633157747828461	NA	1.14483081922588	1.62477184783812	1.50758990142918	1.50758990142918	TRUE	0.488723113410515	No
EHI_014140	37	37	17	42	5	7	42	24	18	22	9	12	24.64	28	14	0.578	-0.791	-1.735	0.0827402201202629	0.27878466620013	0.0637917473149586	0.168417661956309	0.115985187975448	0.115985187975448	TRUE	0.625119424960536	No
EHI_014150	183	298	289	224	195	168	206	193	313	117	360	281	243.67	237	253	1.056	0.078	0.177	0.859411348726194	0.93731779471164	0.194430976930378	0.102279658236209	0.153587060239193	0.153587060239193	TRUE	0.149652497169865	No
EHI_014160	580	1090	658	1255	210	224	652	705	714	654	388	374	533.44	690	472	0.694	-0.527	-1.893	0.0584212951716443	0.227656166373807	0.0364690443998988	0.0982383879633439	0.0565262289378485	0.0565262289378485	TRUE	0.688114882847227	No
EHI_014170	3	15	32	9	22	22	3	10	35	5	41	37	21.85	16	28	1.547	0.629	0.937	0.348773688104355	0.605924504072737	0.631276393036513	0.177801485680746	0.40135028709345	0.40135028709345	TRUE	0.666253239575065	No
EHI_014180	4	4	3	19	2	3	4	3	3	10	4	5	10.49	3	6	1.68	0.749	1.015	0.310164927128026	NA	0.535316934813808	0.267613561378784	0.403408031323639	0.403408031323639	TRUE	0.186021206792181	No
EHI_014190	196	367	185	657	52	70	220	237	201	342	96	117	174.21	219	185	0.863	-0.213	-0.547	0.584399234320105	0.783129905980355	0.121581520534897	0.105246183535803	0.114600756908124	0.114600756908124	TRUE	3.17304025933876	No
EHI_014200	1067	1678	890	442	170	139	1199	1085	965	230	314	232	954.02	1083	259	0.25	-1.997	-5.996	2.02434516155968e-09	4.59434335984887e-07	0.0739390521731561	0.0967401887183778	0.0826581548826281	0.0826581548826281	TRUE	1.5685466134259	No
EHI_014210	41	60	38	196	23	25	46	39	41	102	42	42	48.57	42	62	1.506	0.59	1.509	0.13141249642719	0.359530188855319	0.0753808447310182	0.132164858540923	0.1000721380751	0.1000721380751	TRUE	1.46815090695369	No
EHI_014220	108	194	144	504	61	63	121	125	156	263	113	105	124.97	134	160	2020-02-01	0.263	0.681	0.496179355824898	0.722848120007081	0.112757649631642	0.109346076429354	0.110063701320797	0.110063701320797	TRUE	1.79932881397694	No
EHI_014230	96	159	96	373	144	176	108	103	104	194	266	294	225.71	105	251	2.333	1.222	4.249	2.14584644412575e-05	0.000956626008528561	0.0222741821947846	0.10287169290113	0.0555451254977527	0.0555451254977527	TRUE	0.400924960412615	No
EHI_014240	421	494	406	636	159	175	473	319	440	331	294	293	295.31	411	306	0.752	-0.412	-1.532	0.1255833054718	0.351154074850417	0.0246523499331384	0.10097884250587	0.0511056861959141	0.0511056861959141	TRUE	0.23531201013232	No
EHI_014250	704	998	963	519	576	628	791	645	1044	270	1064	1050	595.19	827	795	0.962	-0.055	-0.114	0.909316771140204	0.964760737860768	0.281260261547559	0.0978857955578261	0.196420298422492	0.196420298422492	TRUE	0.322368840661717	No
EHI_014270	33	67	40	158	88	55	37	43	43	82	163	92	68.17	41	112	2.567	1.36	3.429	0.00060624890803448	0.0108689436187295	0.0940039667678964	0.12143399647317	0.107796849630952	0.107796849630952	TRUE	0.907524833843186	No
EHI_014280	1264	2367	1359	1591	504	852	1420	1530	1474	829	931	1424	823.38	1475	1061	0.726	-0.462	-1.466	0.142739817202454	0.3756984223995	0.0604724774888798	0.0970416845199882	0.0752225160605987	0.0752225160605987	TRUE	0.535521241720259	No
EHI_014290	44	62	38	76	22	36	49	40	41	40	41	60	50.45	43	47	1.064	0.09	0.192	0.847544287397076	0.930267888980787	0.179561171713122	0.130771574007171	0.157011631296547	0.157011631296547	TRUE	0.703331515872584	No
EHI_014300	107	271	109	328	90	88	120	175	118	171	166	147	138.31	138	161	1.163	0.218	0.765	0.444053681562759	0.682938559076808	0.0223020495465337	0.107946731718085	0.0537965051371778	0.0537965051371778	TRUE	0.22001471976263	No
EHI_014310	73	131	92	200	48	31	82	85	100	104	89	52	65.95	89	82	0.932	-0.102	-0.272	0.785767135425705	0.900263774873521	0.0777548449093888	0.122328925964151	0.0974727646806425	0.0974727646806425	TRUE	0.393331356167155	No
EHI_014320	1743	2330	1547	7464	1757	1624	1958	1506	1678	3888	3246	2714	1717.14	1714	3283	1.885	0.915	3.136	0.00171309403616881	0.0221592707839141	0.049557351124697	0.0958957002455083	0.0640656882688827	0.0640656882688827	TRUE	0.125816535520575	No
EHI_014330	31	48	21	124	18	33	35	31	23	65	33	55	40.02	30	51	1.699	0.764	1.784	0.074393052760488	0.262908522816821	0.103410712359464	0.140137994664848	0.120265569640012	0.120265569640012	TRUE	0.353958284177305	No
EHI_014340	662	706	785	832	488	492	744	456	851	433	902	822	741.98	684	719	1.048	0.068	0.202	0.840024149211404	0.927641553703338	0.0767823367324621	0.0972832257269336	0.08467280649835	0.08467280649835	TRUE	0.380599969170984	No
EHI_014350	27	42	28	155	8	15	30	27	30	81	15	25	74.34	29	40	1.37	0.454	0.798	0.424911743771678	0.671329976535351	0.399273823674064	0.119227200645823	0.260651620958104	0.260651620958104	TRUE	0.147531930124928	No
EHI_014360	494	859	550	1410	213	217	555	555	596	734	394	363	537.87	569	497	0.881	-0.182	-0.599	0.549190557880179	0.762664646286367	0.0510004548614317	0.0982103634217656	0.0682670831981775	0.0682670831981775	TRUE	1.05706778241553	No
EHI_014370	592	999	460	1130	168	260	665	646	499	589	310	435	427.96	603	445	0.746	-0.423	-1.404	0.160199802204687	0.400930221476713	0.0466156819883715	0.099076017905873	0.066700956517352	0.066700956517352	TRUE	0.117296744263948	No
EHI_014380	126	252	113	357	79	73	142	163	123	186	146	122	133.05	143	151	1.067	0.094	0.295	0.767616171455123	0.892261097445101	0.044159571597671	0.108464894196546	0.0691288396274453	0.0691288396274453	TRUE	0.378356924470501	No
EHI_014390	0	2	0	6	2	0	0	1	0	3	4	0	2.62	0	2	2.229	1.156	1.28	0.200658014287643	NA	1.04719169887789	0.786714049300761	0.847095898121312	0.847095898121312	TRUE	0.383588844533836	No
EHI_014400	1549	3393	946	3771	860	768	1740	2194	1026	1964	1589	1284	1542.52	1653	1612	0.976	-0.035	-0.108	0.914146448472082	0.966029349868074	0.0670478727998708	0.0960152161078983	0.0790069279739257	0.0790069279739257	TRUE	0.153026253640664	No
EHI_014410	18464	28085	19095	34887	10023	11818	20745	18159	20709	18172	18519	19753	19456.24	19871	18815	0.948	-0.078	-0.353	0.724366677950375	0.868266192055269	0.0123814894890345	0.0949331398504539	0.0359118583925016	0.0359118583925016	TRUE	0.142447104796289	No
EHI_014510	4	0	1	0	1	1	4	0	1	0	2	2	1.49	2	1	0.739	-0.436	-0.471	0.637475435841091	NA	1.47689594296912	1.31098002371024	1.36898680224649	1.36898680224649	TRUE	0.635145232174332	No
EHI_014610	0	1	1	1	0	0	0	1	1	1	0	0	0.46	1	0	0.862	-0.214	-0.241	0.809887984744615	NA	1e-08	4.07280503160453	2.79685315703109	2.79685315703109	TRUE	0.421000711598927	No
EHI_014810	97	29	19	90	20	44	109	19	21	47	37	74	42.99	50	53	1.062	0.086	0.162	0.871098305829428	0.942549320837866	0.30515671588614	0.137007893549605	0.223531783767673	0.223531783767673	TRUE	2.51645720845133	No
EHI_014910	3	16	21	1	3	3	3	10	23	1	6	5	17.94	12	4	0.327	-1.611	-2.446	0.0144252914421622	0.0945216275206248	0.344781777148122	0.195873121428379	0.248766075046322	0.248766075046322	TRUE	0.775395979871201	No
EHI_015010	944	1808	742	1886	519	696	1061	1169	805	982	959	1163	894.61	1012	1035	1.022	0.031	0.098	0.922001928240388	0.968557885062961	0.0659762384887721	0.0968663740273954	0.0776146978546741	0.0776146978546741	TRUE	0.780173633871528	No
EHI_015110	385	655	270	204	15	57	433	423	293	106	28	95	183.57	383	76	0.218	-2.199	-5.837	5.32022015332871e-09	1.04171996963021e-06	0.10012738458673	0.104715242604028	0.102326896926592	0.102326896926592	TRUE	1.09525736513328	No
EHI_015120	1270	2948	1209	1883	323	635	1427	1906	1311	981	597	1061	2057.74	1548	880	0.577	-0.792	-2.664	0.0077283061022803	0.0623887346300494	0.0492490229739566	0.0957209572411885	0.0662342861806779	0.0662342861806779	TRUE	0.193415240081482	No
EHI_015220	0	0	5	2	9	3	0	0	5	1	17	5	2020-02-08	2	8	2.723	1.445	1.848	0.0646313627805294	NA	0.773036344376669	0.316013655056924	0.467909091233477	0.467909091233477	TRUE	0.782069362956376	No
EHI_015230	477	1065	669	782	431	202	536	689	726	407	796	338	487.6	650	514	0.795	-0.331	-0.954	0.339978739386505	0.597926680435653	0.0862642215715107	0.0985578784589258	0.0911859660985822	0.0911859660985822	TRUE	1.29057203128358	No
EHI_015240	3	9	8	14	1	3	3	6	9	7	2	5	2020-01-10	6	5	0.907	-0.141	-0.225	0.821658111990779	NA	0.0914161578497704	0.274347638844916	0.19354786997319	0.19354786997319	TRUE	0.2854732373542	No
EHI_015250	528	1084	889	517	506	584	593	701	964	269	935	976	916.01	753	727	0.965	-0.051	-0.119	0.905023481039943	0.962364442728662	0.183517259872374	0.0968190354899991	0.145648387071915	0.145648387071915	TRUE	0.306128690675845	No
EHI_015260	110	224	99	224	37	57	124	145	107	117	68	95	104.4	125	93	0.762	-0.392	-1.338	0.180862586138977	0.430044441092371	0.017861539002623	0.112204413286269	0.0544424300688046	0.0544424300688046	TRUE	0.154077046933292	No
EHI_015270	61	141	64	110	48	39	69	91	69	57	89	65	86.02	76	70	0.907	-0.141	-0.429	0.667852784063664	0.836366124074391	0.0337790814031277	0.115913553501499	0.068025195586865	0.068025195586865	TRUE	0.104856570111933	No
EHI_015280	559	674	548	452	116	141	628	436	594	235	214	236	412.02	553	228	0.422	-1.246	-4.844	1.26988179729234e-06	0.000113720163671743	0.0198474216161902	0.0992399055528061	0.0458595372606996	0.0458595372606996	TRUE	0.285042256189934	No
EHI_015290	4	10	8	27	6	11	4	6	9	14	11	18	15.84	6	14	2.047	1.033	1.969	0.0489086067505807	0.205230864478775	1e-08	0.209280043212083	0.130913684895457	0.130913684895457	TRUE	0.640017037153357	No
EHI_015300	1314	3475	1274	4647	745	792	1476	2247	1382	2421	1376	1324	1630.4	1702	1707	1.004	0.006	0.019	0.985067773711286	0.99523338610693	0.0585163267749169	0.0959518675286705	0.0722061405921296	0.0722061405921296	TRUE	0.816237401830108	No
EHI_015310	10393	23703	7755	22040	5145	7576	11677	15325	8410	11480	9506	12663	11143.9	11804	11216	0.951	-0.072	-0.256	0.798006433996208	0.906379919231817	0.0393259349625722	0.0950026406398464	0.0597277738576216	0.0597277738576216	TRUE	0.0952469626877067	No
EHI_015320	85070	182742	106985	224655	87195	88150	95578	118154	116026	117019	161105	147338	121097.58	109919	141821	1.284	0.361	1.487	0.136991637645281	0.367445203740472	0.0204548231739204	0.0948549341511828	0.0440298609717679	0.0440298609717679	TRUE	0.180830299723741	No
EHI_015330	164	334	126	494	41	51	184	216	137	257	76	85	165.6	179	139	0.802	-0.317	-0.807	0.419786318082164	0.666837597052812	0.123261325765619	0.105786881861349	0.115661085730195	0.115661085730195	TRUE	1.86375524526863	No
EHI_015340	26	69	35	72	23	22	29	45	38	38	42	37	34.32	37	39	2020-03-01	0.043	0.113	0.910302154158866	0.965072185678817	0.0261885596068953	0.147661770122012	0.0867578258133944	0.0867578258133944	TRUE	0.534456590635909	No
EHI_015350	15	41	24	114	10	12	17	27	26	59	18	20	35.9	23	32	1.442	0.528	1.121	0.262402711297096	0.522893270495501	0.146987978576718	0.145342324184421	0.146339107267052	0.146339107267052	TRUE	0.20753243791664	No
EHI_015360	2197	3392	2089	4873	988	1242	2468	2193	2266	2538	1825	2076	1927.78	2309	2146	0.932	-0.102	-0.444	0.657116688823868	0.830103384515515	0.0143329256200107	0.0957803459784984	0.0388866335636592	0.0388866335636592	TRUE	0.156310336019532	No
EHI_015370	663	894	581	433	133	95	745	578	630	226	246	159	396.45	651	210	0.333	-1.587	-5.304	1.1321215359995e-07	1.46822930629753e-05	0.0440270983773788	0.0994126894789832	0.0642171101283137	0.0642171101283137	TRUE	0.122984826693671	No
EHI_015380	16362	26394	19445	11717	4818	3990	18383	17065	21088	6103	8902	6669	14933.44	18845	7225	0.394	-1.342	-4.262	2.02472921229984e-05	0.000914884430498922	0.0680525495266088	0.0949613594762771	0.0757818596655575	0.0757818596655575	TRUE	1.06366875460853	No
EHI_015390	3	31	10	12	16	4	3	20	11	6	30	7	60.11	11	14	1.132	0.179	0.285	0.77561547561298	0.895671299161516	0.526043937249893	0.125000261732211	0.301027059162371	0.301027059162371	TRUE	0.410270301503721	No
EHI_015400	21	51	18	22	13	18	24	33	20	11	24	30	2020-02-24	26	22	0.817	-0.292	-0.642	0.521159935996539	0.742623162223379	0.0792533456068508	0.169747118262205	0.122047039234808	0.122047039234808	TRUE	0.529295664973236	No
EHI_015410	212	480	197	548	89	67	238	310	214	285	164	112	208.68	254	187	0.753	-0.41	-1.249	0.211649088821541	0.465227338976866	0.0584267082156569	0.103527052358366	0.0774095463226517	0.0774095463226517	TRUE	0.417066911615497	No
EHI_015420	1165	973	1101	801	266	287	1309	629	1194	417	491	480	697.62	1044	463	0.453	-1.144	-3.855	0.000115640479282607	0.00328064155146622	0.0471024610708457	0.0974385881869869	0.0649811921965243	0.0649811921965243	TRUE	0.546833573403822	No
EHI_015430	20	67	41	32	29	20	22	43	44	17	54	33	48.01	36	35	0.91	-0.137	-0.287	0.774471115150121	0.895434590238406	0.182181828837282	0.132599818997301	0.15821843096376	0.15821843096376	TRUE	0.10963990356285	No
EHI_015440	2101	4061	1463	4079	1155	1049	2361	2626	1587	2125	2134	1753	2064.48	2191	2004	0.916	-0.126	-0.484	0.628467119746736	0.811675201473216	0.0285682095858534	0.0957180815319088	0.0504696462842873	0.0504696462842873	TRUE	0.24313949869577	No
EHI_015450	52	101	65	50	31	28	58	65	70	26	57	47	67.68	64	43	0.66	-0.6	-1.583	0.113507956014371	0.331720939057508	0.0683909127197267	0.121627147293374	0.0912604483093068	0.0912604483093068	TRUE	0.156606615540091	No
EHI_015550	531	1037	597	895	366	513	597	670	647	466	676	857	494.67	638	666	2020-04-01	0.057	0.191	0.848260959237268	0.930686320942584	0.0471764100293377	0.0985047221552416	0.0662409375573929	0.0662409375573929	TRUE	0.0637410026417746	No
EHI_015750	67	80	71	138	44	46	75	52	77	72	81	77	96.02	68	77	1.128	0.173	0.584	0.559282945028907	0.766854248120097	0.0130913654293417	0.113719230069524	0.0516840287152569	0.0516840287152569	TRUE	0.236070531663501	No
EHI_015760	4	4	2	8	1	0	4	3	2	4	2	0	7.96	3	2	0.897	-0.156	-0.223	0.823582813316414	NA	1e-08	0.322667497137034	0.197021818686632	0.197021818686632	TRUE	0.484734105297116	No
EHI_015960	115	174	84	272	25	73	129	113	91	142	46	122	103.55	111	103	0.949	-0.076	-0.212	0.831754360514348	0.923607435164918	0.0705793656326939	0.112346403337668	0.089388556035095	0.089388556035095	TRUE	0.655988610081148	No
EHI_015970	23	58	17	65	17	26	26	38	18	34	31	43	34.87	27	36	1.287	0.364	0.783	0.433605936936164	0.677089739834954	0.140994066784877	0.146830913483102	0.143752004266398	0.143752004266398	TRUE	0.272552585789199	No
EHI_015980	8	4	7	6	1	1	9	3	8	3	2	2	20.89	7	2	0.508	-0.978	-1.6	0.109499080048857	0.325918871346614	1e-08	0.181627689603486	0.11577895757565	0.11577895757565	TRUE	0.612562658550309	No
EHI_015990	29	43	24	59	12	15	33	28	26	31	22	25	2020-12-29	29	26	0.93	-0.104	-0.267	0.789435957928644	0.902289970913979	1e-08	0.157103441238083	0.0813979406405195	0.0813979406405195	TRUE	0.323109703116935	No
EHI_016000	133	156	136	411	89	128	149	101	147	214	164	214	182.31	132	197	1.488	0.574	2.077	0.0378243767402314	0.17564677419773	0.0202656274444905	0.104783595235646	0.0507199203139412	0.0507199203139412	TRUE	0.222032735368261	No
EHI_016010	634	1170	861	78	594	171	712	756	934	41	1097	286	1699.81	801	475	0.681	-0.555	-0.71	0.477531900127541	0.710106985196258	0.742457617450092	0.0959064636869848	0.415174127220165	0.742457617450092	TRUE	3.57694452060567	No
EHI_016110	95	170	51	256	57	76	107	110	55	133	105	127	106.53	91	122	1.332	0.414	1.233	0.217454133487541	0.472064560218823	0.0513172475115495	0.111856605449294	0.076229041550128	0.076229041550128	TRUE	0.34741317406063	No
EHI_016120	152	289	175	334	95	91	171	187	190	174	176	152	195.76	183	167	0.919	-0.121	-0.382	0.70263367109765	0.856297271122911	0.0500770259726611	0.104100750586521	0.0706830882030431	0.0706830882030431	TRUE	0.4633529557112	No
EHI_016130	843	1724	1102	985	1872	790	947	1115	1195	513	3459	1320	2113.72	1086	1764	1.571	0.652	1.412	0.157885470508942	0.39733979548949	0.222864689977711	0.0956976249382779	0.175263743720383	0.175263743720383	TRUE	0.580878758537437	No
EHI_016140	247	476	258	416	223	84	278	308	280	217	412	140	334.41	289	256	0.889	-0.17	-0.508	0.611599197227401	0.800222922773828	0.0701821805286907	0.100261036053163	0.0824345426944049	0.0824345426944049	TRUE	0.611866381663025	No
EHI_016240	0	2	0	0	0	1	0	1	0	0	0	2	2020-03-01	0	1	1.017	0.024	0.026	0.979259123342587	NA	2.46365635927269	1.49269225723446	1.73740914628253	1.73740914628253	TRUE	0.151437284219604	No
EHI_016340	70	36	52	61	39	43	79	23	56	32	72	72	52.95	53	59	1.092	0.128	0.27	0.787191987454304	0.900962657503573	0.196651894069768	0.129074204890337	0.165428771428159	0.165428771428159	TRUE	0.173996833940926	No
EHI_016350	614	1124	1639	936	950	1205	690	727	1778	488	1755	2014	1314.94	1065	1419	2020-03-01	0.379	0.738	0.460443441108747	0.695593312368831	0.339400361081019	0.0962186195505497	0.225012649831466	0.225012649831466	TRUE	1.46198404757383	No
EHI_016360	82	150	73	181	42	47	92	97	79	94	78	79	86.35	89	84	0.941	-0.088	-0.263	0.792260451618413	0.903140738568662	0.0437583073296209	0.115834595546378	0.0726462395907753	0.0726462395907753	TRUE	0.0614499217602727	No
EHI_016370	1870	3405	3020	4204	2140	2766	2101	2202	3275	2190	3954	4623	3123-09-01	2526	3589	1.404	0.489	1.462	0.14380964281412	0.377255687043611	0.0786154453217724	0.0954202802594212	0.086030470540898	0.086030470540898	TRUE	0.296056551574587	No
EHI_016380	89	295	182	704	71	68	100	191	197	367	131	114	360.29	163	204	1.246	0.317	0.717	0.473499436473061	0.707098156515625	0.206356423008175	0.0998715703136402	0.153574628763554	0.153574628763554	TRUE	0.187274740834723	No
EHI_016390	93	116	70	153	75	62	104	75	76	80	139	104	103.76	85	108	1.238	0.308	0.933	0.350594598695527	0.607397235005818	0.0444060328321075	0.112310957442932	0.0722431560886797	0.0722431560886797	TRUE	0.145926450799965	No
EHI_016400	260	330	298	202	97	65	292	213	323	105	179	109	270.26	276	131	0.485	-1.044	-2.998	0.00271752600308426	0.0308377439395447	0.0780673450519019	0.10154774214423	0.08747812720183	0.08747812720183	TRUE	0.103288598114254	No
EHI_016410	67	68	81	165	23	31	75	44	88	86	42	52	67.16	69	60	0.904	-0.146	-0.382	0.70248606865023	0.856297271122911	0.0789218149376583	0.121834488542343	0.0973626161089364	0.0973626161089364	TRUE	0.566130289953426	No
EHI_016420	0	8	1	22	1	3	0	5	1	11	2	5	2020-12-07	2	6	2.294	1.198	1.655	0.0978598706631396	NA	0.281710626119362	0.34937078947554	0.324510145860375	0.324510145860375	TRUE	0.699134401260875	No
EHI_016430	284	486	246	363	50	68	319	314	267	189	92	114	265.81	300	132	0.459	-1.124	-3.222	0.00127487724163137	0.0180324704460777	0.0790147354972084	0.101660142782474	0.0880997140631944	0.0880997140631944	TRUE	1.14451328586112	No
EHI_016440	196	347	121	430	112	101	220	224	131	224	207	169	335.53	192	200	1.041	0.058	0.159	0.874032751050835	0.943883535416204	0.0949676853260859	0.100242945006923	0.0994056517831685	0.0994056517831685	TRUE	0.133391385344415	No
EHI_016450	22	21	18	24	3	5	25	14	20	13	6	8	17.44	20	9	0.531	-0.912	-1.785	0.0741843396379386	0.262657263680996	0.0614792816926856	0.198809719571652	0.139173038500145	0.139173038500145	TRUE	0.264266039974078	No
EHI_016460	591	883	408	1567	503	480	664	571	442	816	929	802	762.81	559	849	1.507	0.592	2.469	0.0135580226109841	0.0912137489371104	0.0149755395598572	0.0972164988100103	0.0412466149091721	0.0412466149091721	TRUE	0.111755690755126	No
EHI_016470	12	42	23	76	7	11	13	27	25	40	13	18	26.84	22	24	1.131	0.178	0.384	0.701276630860858	0.855897638907873	0.102504269039723	0.162370693692134	0.131813649720888	0.131813649720888	TRUE	1.32116535617356	No
EHI_016480	1727	3070	2246	3259	885	823	1940	1985	2436	1698	1635	1376	2690-06-01	2120	1570	0.745	-0.424	-1.592	0.111492783339705	0.329203706218301	0.0306666035039496	0.0955137368678812	0.0527769936479008	0.0527769936479008	TRUE	0.0448937302674701	No
EHI_016490	22	59	33	48	1	15	25	38	36	25	2	25	22.63	33	17	0.578	-0.792	-1.602	0.109189460162988	0.32548237289182	0.129516777213011	0.174942439701726	0.158292129172073	0.158292129172073	TRUE	0.832421736401706	No
EHI_016900	0	7	2	1	6	5	0	5	2	1	11	8	15.88	2	7	1.934	0.952	1.307	0.191118502286563	0.44164964193821	0.579428271822279	0.208983800657199	0.346807710505021	0.346807710505021	TRUE	0.0493011105093182	No
EHI_017000	1615	2257	1994	1407	968	755	1814	1459	2163	733	1789	1262	2023.87	1812	1261	0.707	-0.5	-1.29	0.196959314040533	0.447543608597103	0.134180875464691	0.0957357011813958	0.118152082845687	0.118152082845687	TRUE	0.37538035845917	No
EHI_017010	172	308	217	187	75	64	193	199	235	97	139	107	150.81	209	114	0.548	-0.869	-3.249	0.00115864721469481	0.0169403383395935	0.00941696824251521	0.106860750054605	0.0458302188642704	0.0458302188642704	TRUE	0.144466421520492	No
EHI_017020	167	268	140	241	67	107	188	173	152	126	124	179	116.95	171	143	0.834	-0.261	-0.927	0.353867814552271	0.610631414570413	0.0155085159553689	0.110340431064012	0.052720864707387	0.052720864707387	TRUE	0.224310421264328	No
EHI_017030	259	496	215	802	271	186	291	321	233	418	501	311	345.96	282	410	1.44	0.526	1.802	0.0715242099013943	0.256417517804911	0.0381057227670659	0.100080076103271	0.0612212247595246	0.0612212247595246	TRUE	0.155933969999267	No
EHI_017040	35	83	24	150	16	29	39	54	26	78	30	48	121.75	40	52	1.275	0.351	0.573	NA	NA	0.540129465715886	0.109729983869727	0.32910743226718	0.32910743226718	TRUE	10.152439092666	Yes
EHI_017050	131	245	167	240	77	93	147	158	181	125	142	155	140.55	162	141	0.868	-0.205	-0.691	0.489365937987489	0.718542605020301	0.0258800758372158	0.107738092158415	0.0590166707908543	0.0590166707908543	TRUE	0.361214984074896	No
EHI_017060	21	46	15	41	1	2	24	30	16	21	2	3	31.23	23	9	0.491	-1.026	-1.799	0.0719667756300667	0.257307633885373	0.310253058029631	0.152893610334481	0.220032873878666	0.220032873878666	TRUE	2.16053071813691	No
EHI_017150	192	255	207	432	119	137	216	165	224	225	220	229	169.06	202	225	1.113	0.154	0.51	0.609964416660362	0.7985192271592	0.0375498235743552	0.105563335333538	0.0640588466515999	0.0640588466515999	TRUE	0.65826926052936	No
EHI_017350	104	122	119	197	863	367	117	79	129	103	1595	613	1035.29	108	770	4.372	2.128	2.772	0.00556519119809714	0.0502142747259262	0.693216943949219	0.0965910137828347	0.406286688342144	0.693216943949219	TRUE	0.347628572749091	No
EHI_017450	90	251	219	180	120	226	101	162	238	94	222	378	179.02	167	231	1.349	0.432	0.971	0.331564976236605	0.589776959867962	0.197021736147634	0.104966511626281	0.155865890761436	0.155865890761436	TRUE	0.0733706304153114	No
EHI_017550	80	153	88	314	76	62	90	99	95	164	140	104	98.38	95	136	1.433	0.519	1.82	0.0688074812324071	0.251055684986164	0.0136596076504241	0.11326731411037	0.0518933055440623	0.0518933055440623	TRUE	0.089739593633264	No
EHI_017560	220	405	265	464	164	187	247	262	287	242	303	313	401.2	265	286	1.071	0.099	0.289	0.77244994257988	0.894420647029557	0.0794763474422227	0.0993585485042575	0.0872509240365105	0.0872509240365105	TRUE	0.0693182255563983	No
EHI_017570	147	408	161	415	183	135	165	264	175	216	338	226	183.83	201	260	1.273	0.348	2020-06-01	0.289129580148351	0.548802126470525	0.0610457400135986	0.104701635825035	0.0781957456337723	0.0781957456337723	TRUE	0.681637064113703	No
EHI_017580	287	397	559	437	346	491	322	257	606	228	639	821	559.49	395	563	1.384	0.469	0.958	0.337845888589941	0.596170532507359	0.29383354108775	0.0980801680852841	0.199342736246163	0.199342736246163	TRUE	0.764172129712507	No
EHI_017590	162	217	144	435	174	107	182	140	156	227	321	179	338.8	159	242	1.502	0.587	2.019	0.043507732001371	0.191143076007783	0.0344818604180107	0.100190819970676	0.0583690013915372	0.0583690013915372	TRUE	0.193985847469253	No
EHI_017600	645	1072	927	611	171	228	725	693	1005	318	316	381	813.02	808	338	0.431	-1.213	-3.639	0.000273311722255763	0.00614705148298659	0.0776894693963483	0.0970697493051947	0.0831148875719524	0.0831148875719524	TRUE	0.365551757729337	No
EHI_017610	396	674	419	996	221	258	445	436	454	519	408	431	542.83	445	453	1.019	0.027	0.093	0.926052718179617	0.970124748823722	0.044371177482875	0.0981795657951682	0.0635755997448237	0.0635755997448237	TRUE	1.09998150641703	No
EHI_017620	207	462	245	634	232	227	233	299	266	330	429	379	281.08	266	379	1.411	0.497	1.829	0.0673551354814553	0.248837729529343	0.0252448259500915	0.101289658968868	0.0521021745503737	0.0521021745503737	TRUE	0.261729624597059	No
EHI_017630	961	1571	887	3037	354	478	1080	1016	962	1582	654	799	891.3	1019	1012	0.996	-0.006	-0.019	0.984708715303774	0.995172677970194	0.0691293893294567	0.0968739140279354	0.0765927913078145	0.0765927913078145	TRUE	1.12265832782114	No
EHI_017640	5	24	12	26	6	19	6	16	13	14	11	32	15.74	12	19	1.516	0.6	1.052	0.292717202428906	0.553088738591307	0.230256485091548	0.210013419695716	0.218883349367031	0.218883349367031	TRUE	0.272735811945793	No
EHI_017650	102	224	121	148	38	57	115	145	131	77	70	95	150.53	130	81	0.627	-0.673	-2.197	0.0280232614857391	0.146436572054731	0.0308086929902166	0.10688333404633	0.0600057533982866	0.0600057533982866	TRUE	0.035967546847939	No
EHI_017660	429	793	316	2391	1089	695	482	513	343	1245	2012	1162	1177.08	446	1473	3.158	1.659	4.75	2.03007829803251e-06	0.000164815950277664	0.0911550043403713	0.096380091019303	0.0932313523733627	0.0932313523733627	TRUE	1.51361124957655	No
EHI_017670	117	290	161	368	59	60	131	188	175	192	109	100	174.88	165	134	0.829	-0.27	-0.825	0.409373699446562	0.657134267988319	0.0550363818273574	0.105206353429397	0.0748319267021717	0.0748319267021717	TRUE	0.504939196187524	No
EHI_017680	15	23	28	72	16	25	17	15	30	38	30	42	22.49	21	37	1.73	0.79	1.849	0.0644309484941236	0.241690008103282	0.0300242233974516	0.175463507952105	0.107009045753486	0.107009045753486	TRUE	0.435475833539564	No
EHI_017690	517	1439	1033	332	1803	351	581	930	1120	173	3331	587	2623.16	877	1364	1.417	0.503	0.695	0.487330691554487	0.716924614888496	0.571818078187586	0.0955310585609431	0.347457234698017	0.571818078187586	TRUE	0.987807901701323	No
EHI_017700	30913	26481	20750	19048	12794	18066	34731	17122	22503	9922	23639	30196	18160.14	24785	21252	0.863	-0.213	-0.574	0.566247059072469	0.771240130303008	0.103871168928242	0.0949397898358313	0.107999357334468	0.107999357334468	TRUE	0.200490096941013	No
EHI_017710	9	12	7	16	3	2	10	8	8	8	6	3	12.89	9	6	0.775	-0.368	-0.635	0.525429253684332	NA	1e-08	0.235441342472102	0.164660877896529	0.164660877896529	TRUE	0.260412010038389	No
EHI_017720	2438	3125	2756	6715	2728	2334	2739	2021	2989	3498	5040	3901	3074-08-01	2583	4146	1.588	0.667	2.415	0.0157419567178926	0.100126866105016	0.0380708984706685	0.095429547047964	0.0572707526923472	0.0572707526923472	TRUE	0.313939415643354	No
EHI_017730	32	24	17	78	25	35	36	16	18	41	46	59	31.67	23	49	2.023	1.016	2.564	0.0103581025547876	0.0758884901776292	0.0334626924234115	0.152081748521852	0.0911086859756632	0.0911086859756632	TRUE	0.613366175654346	No
EHI_017740	70	113	57	217	39	40	79	73	62	113	72	67	72.79	71	84	2020-02-01	0.263	0.843	0.399389020177002	0.649242838269175	0.0222202155425722	0.119744202583995	0.0603509005001472	0.0603509005001472	TRUE	0.528835012512534	No
EHI_017750	27090	38285	37070	66491	25207	33191	30436	24754	40203	34634	46573	55477	28899.96	31798	45561	1.422	0.508	1.91	0.0561063120621446	0.22206802705215	0.0323594780346524	0.094902692504113	0.0531614697802086	0.0531614697802086	TRUE	0.067664194158512	No
EHI_017760	66	84	66	154	43	40	74	54	72	80	79	67	114.75	67	75	1.131	0.177	0.425	0.670538775608041	0.838243346749279	0.136076759867359	0.11063855574614	0.124146397545598	0.124146397545598	TRUE	1.96756239525491	No
EHI_017770	13	20	9	11	6	9	15	13	10	6	11	15	11.84	13	11	0.81	-0.304	-0.556	0.578478714242658	NA	1e-08	0.247907036215284	0.16534325957911	0.16534325957911	TRUE	0.314954458507187	No
EHI_017780	57	154	91	170	33	38	64	100	99	89	61	64	76.56	88	71	0.827	-0.273	-0.725	0.468547354373995	0.703067450154577	0.0802802900738231	0.118518329121212	0.0973637798653319	0.0973637798653319	TRUE	1.3849605365872	No
EHI_017790	13	14	7	43	8	4	15	9	8	22	15	7	15.22	11	15	1.454	0.54	1.037	0.299583463861268	0.561283390266157	0.0768456662965514	0.213953845351477	0.150413271760592	0.150413271760592	TRUE	0.12445244161737	No
EHI_017890	1213	2337	1576	3002	1080	919	1363	1511	1709	1564	1995	1536	1317.77	1528	1698	1.109	0.149	0.6	0.548476142630983	0.762644154033998	0.0222925454717925	0.0962156627329631	0.0455843613519868	0.0455843613519868	TRUE	0.296178497454967	No
EHI_017900	18	37	24	19	13	4	20	24	26	10	24	7	21.97	23	14	0.574	-0.801	-1.669	0.0951084515714738	0.301892243290762	0.0641627631684663	0.177370926916378	0.127173346506943	0.127173346506943	TRUE	0.532964151115724	No
EHI_018000	6	10	4	3	4	5	7	6	4	2	7	8	9.16	6	6	0.869	-0.202	-0.311	0.755655648781157	NA	1e-08	0.29280463819459	0.225991003246037	0.225991003246037	TRUE	1.32065157843161	No
EHI_018010	1	9	4	6	5	4	1	6	4	3	9	7	15.36	4	6	1.354	0.438	0.697	0.485933211027549	0.716134746948214	0.125768926237866	0.212868555880424	0.178546778263605	0.178546778263605	TRUE	0.530498795993922	No
EHI_018020	2	6	3	6	2	2	2	4	3	3	4	3	2020-02-06	3	3	2020-04-01	0.056	0.079	0.936812649762571	NA	1e-08	0.387212612227317	0.243355841742411	0.243355841742411	TRUE	0.696851766546864	No
EHI_018030	11	33	9	17	10	9	12	21	10	9	18	15	28.94	14	14	0.929	-0.106	-0.193	0.84672019506857	0.929976668274828	0.224666178666175	0.157472806259452	0.192475797961804	0.192475797961804	TRUE	0.0429860104205364	No
EHI_018140	1	8	2	3	2	0	1	5	2	2	4	0	9.49	3	2	0.671	-0.577	-0.784	0.432839613206896	NA	0.146153799188704	0.285918808208971	0.230997645919085	0.230997645919085	TRUE	0.510292252745874	No
EHI_018150	0	2	1	0	0	1	0	1	1	0	0	2	2020-01-01	1	1	0.838	-0.255	-0.278	0.781087369247601	NA	2.50541380472582	1.8853811976144	2.04684884609054	2.04684884609054	TRUE	0.724161228263228	No
EHI_018260	0	0	0	0	0	0	0	0	0	0	0	0	0.25	0	0	1	0	0	1	NA	1e-08	7.38977360214684	8.68512693215785	8.68512693215785	TRUE	0.0467646076140188	No
EHI_018270	1	0	1	8	4	0	1	0	1	4	7	0	3.82	1	4	2.798	1.484	1.711	0.0871207009380626	NA	0.813663973817365	0.569213069204662	0.667440806743729	0.667440806743729	TRUE	0.267544736763708	No
EHI_018290	12	20	14	5	5	2	13	13	15	3	9	3	2020-05-13	14	5	0.389	-1.362	-2.19	0.0285416925304231	NA	0.211373199945217	0.233801166679807	0.223205489378351	0.223205489378351	TRUE	0.256130705465122	No
EHI_018390	4	18	13	36	13	12	4	12	14	19	24	20	19.38	10	21	1.911	0.935	1.872	0.0612013247147369	0.234249301878637	0.0802679051748534	0.188372343644483	0.137571112146878	0.137571112146878	TRUE	0.467383065954191	No
EHI_018490	55	90	64	105	22	19	62	58	69	55	41	32	52.75	63	43	0.702	-0.511	-1.519	0.128737541053549	0.356509452290833	0.0187817546480068	0.129207735723563	0.0656417601393744	0.0656417601393744	TRUE	0.353589793150115	No
EHI_018590	90	121	111	212	30	46	101	78	120	110	55	77	93.98	100	81	0.836	-0.258	-0.764	0.444638027738704	0.683416245189888	0.049165224055824	0.114130082634262	0.075690745639479	0.075690745639479	TRUE	0.259679417596623	No
EHI_018600	3	3	2	9	1	1	3	2	2	5	2	2	15.95	2	3	1.219	0.286	0.389	0.697610735650907	0.85413693062898	0.402159973105738	0.208483403885252	0.289838522218565	0.289838522218565	TRUE	2.94826754413536	No
EHI_018610	168	192	187	134	37	66	189	124	203	70	68	110	155.48	172	83	0.494	-1.017	-2.882	0.0039563860894067	0.0399371815489883	0.0727686094361495	0.106499370309974	0.0864711544851817	0.0864711544851817	TRUE	0.159737988113349	No
EHI_018620	47	78	29	62	10	10	53	50	31	32	18	17	40.29	45	22	0.545	-0.876	-2.138	0.0325516899970567	0.159735221774255	0.0642793486421497	0.139839792092703	0.0985436842088842	0.0985436842088842	TRUE	0.121530362451555	No
EHI_018630	29	45	37	117	33	50	33	29	40	61	61	84	47.25	34	69	1.964	0.974	2.708	0.0067788951660309	0.0573192609043053	0.0306964390282425	0.133204597146819	0.0776024736754367	0.0776024736754367	TRUE	0.330621539047109	No
EHI_018640	57	111	74	349	88	113	64	72	80	182	163	189	97.03	72	178	2.42	1.275	4.51	6.4752307587119e-06	0.00040307953692901	0.00378797404162285	0.113523236673377	0.050190638994176	0.050190638994176	TRUE	0.136470692546158	No
EHI_018740	0	6	7	7	3	3	0	4	8	4	6	5	5.39	4	5	1.146	0.197	0.271	0.786280649990382	NA	0.15580703214502	0.431401125259136	0.329389707222493	0.329389707222493	TRUE	0.147891446305165	No
EHI_018840	0	1	1	1	0	0	0	1	1	1	0	0	3.38	1	0	0.828	-0.273	-0.3	0.763820072821441	NA	1e-08	0.630519123778471	0.489598442610857	0.489598442610857	TRUE	0.0390485912999862	No
EHI_018950	7	15	6	2	1	4	8	10	7	1	2	7	10.23	8	3	0.407	-1.297	-1.975	0.0482587926247395	NA	0.110044458361684	0.271987432215159	0.201641422739127	0.201641422739127	TRUE	0.870203908462624	No
EHI_018960	4	1	1	6	0	0	4	1	1	3	0	0	2020-09-02	2	1	0.822	-0.282	-0.317	0.751018608705108	NA	0.435473622805831	0.961701506139474	0.774489730024091	0.774489730024091	TRUE	1.34937654214618	No
EHI_019060	2	7	2	10	2	3	2	5	2	5	4	5	2020-06-05	3	5	1.398	0.483	0.636	0.524543055191933	NA	1e-08	0.452806696393805	0.392717871449912	0.392717871449912	TRUE	0.247222681805147	No
EHI_019070	76	144	114	319	49	95	85	93	124	166	91	159	112.79	101	139	1.369	0.453	1.275	0.202162770144823	0.453135771920095	0.0719198681575741	0.11091224255137	0.0889940604320472	0.0889940604320472	TRUE	0.339251223073218	No
EHI_019080	84	110	59	107	23	47	94	71	64	56	42	79	62.82	76	59	0.778	-0.361	-1.003	0.315877221202483	0.575821455079956	0.0513283841065659	0.123697849510501	0.0841578376638687	0.0841578376638687	TRUE	0.336046868365042	No
EHI_019090	267	636	230	878	94	233	300	411	249	457	174	389	260.26	320	340	1.063	0.088	0.234	0.815246220111881	0.915856689885225	0.110972519452303	0.10180540992644	0.107119339940008	0.107119339940008	TRUE	0.314317336250398	No
EHI_019100	189	360	206	544	133	186	212	233	223	283	246	311	208.25	223	280	1.25	0.322	1.129	0.25907075636066	0.518563945637731	0.0287659358040234	0.103544931142439	0.0569485991453497	0.0569485991453497	TRUE	0.409934506623518	No
EHI_019110	20	80	21	189	29	28	22	52	23	98	54	47	99.72	32	66	1.957	0.968	2.126	0.0335034789167482	0.162767791999296	0.178726877700804	0.113019055921639	0.147609695652072	0.147609695652072	TRUE	0.22007186576574	No
EHI_019120	63	110	38	150	26	32	71	71	41	78	48	53	53.27	61	60	0.999	-0.001	-0.002	0.998316385441162	0.999216941466919	0.0345992041166517	0.12887413695869	0.0747300047437348	0.0747300047437348	TRUE	0.393031142379113	No
EHI_019130	6	26	12	85	10	18	7	17	13	44	18	30	25.84	12	31	2.403	1.265	2.702	0.00688957568249531	0.0578145401389901	0.0875854169789243	0.165007738889236	0.126333269471113	0.126333269471113	TRUE	0.0958792196206169	No
EHI_019140	12	12	18	41	17	19	13	8	20	21	31	32	22.71	14	28	1.91	0.934	1.589	0.111990586371122	0.329698701504135	0.420188392994991	0.174657569440697	0.258591303089267	0.258591303089267	TRUE	1.21033799663535	No
EHI_019150	4	12	8	22	8	1	4	8	9	11	15	2	8.83	7	9	1.297	0.375	0.593	0.553053968546286	NA	0.183623391320114	0.300119136511932	0.252596627697113	0.252596627697113	TRUE	0.216786173436202	No
EHI_019160	200	347	237	550	91	139	225	224	257	286	168	232	237.47	235	229	0.981	-0.028	-0.094	0.925258467865804	0.969836366128679	0.0377844197957794	0.102473837618442	0.0614761705190096	0.0614761705190096	TRUE	0.199838499963475	No
EHI_019170	239	429	182	638	126	115	269	277	197	332	233	192	215.7	248	252	1.025	0.036	0.128	0.89827774685437	0.958150136732294	0.0302993391129572	0.10324436909081	0.0565127899326672	0.0565127899326672	TRUE	0.279990433274265	No
EHI_019180	49	125	68	111	23	24	55	81	74	58	42	40	61.03	70	47	0.692	-0.531	-1.293	0.196169859796709	0.446841291042412	0.107711520481419	0.124545545313238	0.115309112567688	0.115309112567688	TRUE	0.651149402685413	No
EHI_019190	17	65	17	53	22	27	19	42	18	28	41	45	36.32	26	38	1.34	0.422	0.989	0.322828358748148	0.582327310415282	0.0860444837819516	0.144753348035205	0.113385997530405	0.113385997530405	TRUE	0.538699515455017	No
EHI_019290	2	9	4	4	6	9	2	6	4	2	11	15	22.16	4	9	1.756	0.812	1.289	0.197520054902134	0.447771911067585	0.282553347384685	0.176641934191343	0.223552587537221	0.223552587537221	TRUE	1.25355149988137	No
EHI_019590	15	27	15	40	13	14	17	17	16	21	24	23	14.96	17	23	1.309	0.388	0.857	0.391646546179331	0.64304215885347	1e-08	0.215997597146897	0.112594248827504	0.112594248827504	TRUE	0.379673574281557	No
EHI_019600	598	962	595	1582	501	468	672	622	645	824	926	782	678.87	646	844	2020-03-01	0.378	1.596	0.11055934540965	0.328032127263083	0.0140471690805328	0.0975103751437193	0.0403261651738643	0.0403261651738643	TRUE	0.146314002909115	No
EHI_019610	433	691	519	452	148	158	486	447	563	235	273	264	366.46	499	257	0.521	-0.939	-3.839	0.00012356409806779	0.00341803624184197	0.0132004413282162	0.0997868924182129	0.0412161523679863	0.0412161523679863	TRUE	0.180719865161231	No
EHI_019620	622	1052	461	748	145	166	699	680	500	390	268	277	457.69	626	312	0.508	-0.978	-3.757	0.00017170012133457	0.0043188851678766	0.0213445591595123	0.0988008369149039	0.0479974648614642	0.0479974648614642	TRUE	0.292193276867331	No
EHI_019630	24	57	22	17	18	7	27	37	24	9	33	12	20.54	29	18	0.593	-0.755	-1.529	0.126257683864214	0.352039930154454	0.120905578548759	0.18307909365338	0.1527654098095	0.1527654098095	TRUE	0.929194989707818	No
EHI_019640	339	624	583	776	483	770	381	403	632	404	892	1287	855.64	472	861	1.756	0.812	1.84	0.065795723734284	0.245162722839761	0.214236558828311	0.0969586648493836	0.157296543090834	0.157296543090834	TRUE	0.282179542153873	No
EHI_019650	303	318	300	266	226	175	340	206	325	139	418	293	232.12	290	283	0.969	-0.045	-0.123	0.901814920888446	0.960179528733556	0.101248088762097	0.102649796845255	0.101812250887744	0.101812250887744	TRUE	0.0862298501850434	No
EHI_019660	20	103	58	92	10	20	22	67	63	48	18	33	45.72	51	33	0.692	-0.532	-1.119	0.263138512134262	0.523446450632021	0.184141206466611	0.13448762121277	0.160405750213973	0.160405750213973	TRUE	0.377745164580781	No
EHI_019860	387	779	514	308	1000	1576	435	504	557	160	1848	2634	1323.4	499	1547	2.752	1.46	2.596	0.00942028725887922	0.071211951981202	0.456476853251102	0.096209807617912	0.281701282149174	0.281701282149174	TRUE	0.209910366278901	No
EHI_019870	358	612	426	678	258	231	402	396	462	353	477	386	298.27	420	405	0.963	-0.054	-0.201	0.840767288609254	0.927814973683715	0.0243993695958014	0.100917785225718	0.0511397029917433	0.0511397029917433	TRUE	0.427086523026022	No
EHI_019970	49	89	76	156	63	87	55	58	82	81	116	145	62.82	65	114	1.701	0.766	1.872	0.0612623290078859	0.234392956886111	0.11685760900318	0.123695639029307	0.120735457647241	0.120735457647241	TRUE	0.228719294564308	No
EHI_020070	203	391	225	768	83	149	228	253	244	400	153	249	244.45	242	267	1.109	0.149	0.384	0.700876935333452	0.855868338847431	0.123333514407634	0.102255925479973	0.114396403699886	0.114396403699886	TRUE	0.109737658509781	No
EHI_020080	15947	27611	15099	30813	5397	3892	17917	17852	16375	16050	9972	6505	11925.07	17381	10842	0.635	-0.654	-1.82	0.0688334245016153	0.251055684986164	0.109078435117478	0.0949919842073232	0.100813738724322	0.100813738724322	TRUE	0.323927999004922	No
EHI_020090	26	29	36	103	6	20	29	19	39	54	11	33	27.57	29	33	1.183	0.243	0.529	0.59695873624141	0.78990837128704	0.116689129857317	0.160592242796446	0.138563616374028	0.138563616374028	TRUE	0.0734097061735463	No
EHI_020100	536	823	585	841	309	327	602	532	634	438	571	547	796.68	589	519	0.886	-0.174	-0.39	0.696662311115169	0.853498937405971	0.213298929373798	0.0971154615339153	0.161656288558886	0.161656288558886	TRUE	2.21107434798504	No
EHI_020110	52	87	74	204	33	59	58	56	80	106	61	99	68.09	65	89	1.366	0.449	1.255	0.209659562375034	0.46246308867209	0.0552854775093726	0.121465102251712	0.0854861416939822	0.0854861416939822	TRUE	0.546973919091739	No
EHI_020210	179	288	194	317	41	52	201	186	210	165	76	87	138.1	199	109	0.572	-0.807	-2.467	0.0136173433829634	0.0914098910933245	0.0512176815500212	0.107967205819625	0.073993089221666	0.073993089221666	TRUE	1.07869060374189	No
EHI_020220	31	93	33	58	18	23	35	60	36	30	33	38	38.41	44	34	0.772	-0.374	-0.954	0.340093205058671	0.597975461010776	0.0505472681385067	0.14203549544365	0.0922162699033513	0.0922162699033513	TRUE	0.166160910052304	No
EHI_020230	34	74	36	52	15	15	38	48	39	27	28	25	37.13	42	27	0.647	-0.628	-1.792	0.0731005707107697	0.260428932971012	1e-08	0.143658746437487	0.0619082090701421	0.0619082090701421	TRUE	0.103827392146022	No
EHI_020240	600	1056	644	704	97	215	674	683	698	367	179	359	476.32	685	302	0.452	-1.146	-3.938	8.21589463261766e-05	0.00257999760381509	0.0368351121690942	0.0986459245472989	0.0613152016036572	0.0613152016036572	TRUE	0.64759840769395	No
EHI_020250	724	960	579	973	157	166	813	621	628	507	290	277	662.38	687	358	0.533	-0.907	-3.202	0.00136559099160925	0.0189849724249321	0.0364145304186222	0.0975768583962521	0.0581126122120084	0.0581126122120084	TRUE	0.797156954597975	No
EHI_020260	93	67	97	42	59	62	104	43	105	22	109	104	63.37	84	78	0.918	-0.123	-0.253	0.800327764690725	0.907715818966312	0.238155478969274	0.123446850681445	0.185387015468736	0.185387015468736	TRUE	1.5534800618267	No
EHI_020270	334	589	368	414	282	117	375	381	399	216	521	196	1427	385	311	0.825	-0.278	-0.504	NA	NA	0.42420939578769	0.0961103605797548	0.26587996717957	0.26587996717957	TRUE	8.95932003993759	Yes
EHI_020280	158498	269447	204878	104198	86773	100100	178076	174214	222191	54275	160325	167312	157945.68	191494	127304	0.676	-0.564	-1.52	0.128551723608969	0.356291288359468	0.0951968352821078	0.0948514416693096	0.108249239256	0.108249239256	TRUE	0.494929156369591	No
EHI_020290	2450	2886	2069	4385	1251	1080	2753	1866	2244	2284	2311	1805	2431	2288	2133	0.934	-0.098	-0.409	0.682583188810014	0.84536347072858	0.018662163062686	0.0955856877856286	0.0423224128811025	0.0423224128811025	TRUE	0.157056617730244	No
EHI_020300	119405	169008	137498	84224	63152	76199	134154	109274	149117	43871	116682	127362	109945.12	130848	95972	0.742	-0.43	-1.217	0.223671884413866	0.47889953639727	0.0695213071100305	0.0948564526758044	0.0973572064581231	0.0973572064581231	TRUE	0.7665996823882	No
EHI_020310	25799	25587	25559	30069	16028	17581	28986	16544	27719	15662	29614	29386	21748.86	24416	24887	1.019	0.027	0.083	0.934018294287055	0.972715229165681	0.0622178109984741	0.0949233178815686	0.0795285569039976	0.0795285569039976	TRUE	0.6440626684748	No
EHI_020320	465	606	342	741	130	187	522	392	371	386	240	313	343.68	428	313	0.741	-0.433	-1.401	0.161080655234882	0.402384370925875	0.050564784618637	0.100114815290178	0.0697929045434292	0.0697929045434292	TRUE	0.113949368487595	No
EHI_020330	2168	3796	2413	4040	961	1267	2436	2454	2617	2104	1776	2118	1997.38	2502	1999	0.802	-0.317	-1.271	0.203761018467695	0.454998079580523	0.0211399492479856	0.0957475786896588	0.0461493897744638	0.0461493897744638	TRUE	0.360013105733358	No
EHI_020340	602	1090	599	968	348	569	676	705	650	504	643	951	734.75	677	699	2020-03-01	0.042	0.149	0.881772996131098	0.948213700356061	0.040083627880742	0.0973072838552204	0.0601067864778285	0.0601067864778285	TRUE	0.329802193816173	No
EHI_020350	2032	2864	1887	3059	1366	1927	2283	1852	2046	1593	2524	3221	1971.27	2060	2446	1.181	0.24	0.838	0.402072893302197	0.651432843235637	0.0415991825069391	0.0957596021610825	0.06182297195207	0.06182297195207	TRUE	0.090112547040473	No
EHI_020360	308	565	322	802	173	137	346	365	349	418	320	229	348.83	353	322	0.918	-0.123	-0.44	0.659943776209596	0.831990727083579	0.0311306794175493	0.100036900178908	0.055528429261712	0.055528429261712	TRUE	0.125141353629806	No
EHI_020370	44996	90939	109277	88832	71172	80620	50554	58798	118511	46271	131500	134752	75039.61	75954	104174	1.35	0.433	1.061	0.288573171180117	0.548580180354968	0.14891673276918	0.0948641225792851	0.133048492086324	0.133048492086324	TRUE	0.834842944574483	No
EHI_020470	407	544	494	711	287	238	457	352	536	370	530	398	400.34	448	433	0.965	-0.051	-0.18	0.857535321614525	0.935907806293155	0.0366503308542101	0.0993682016276922	0.059423953960343	0.059423953960343	TRUE	0.124842373077623	No
EHI_020480	57	126	76	177	13	19	64	81	82	92	24	32	50.09	76	49	0.693	-0.53	-1.211	0.225870590619851	0.481310894106462	0.14162611362782	0.1310289503591	0.13664327985237	0.13664327985237	TRUE	2.85099225250259	No
EHI_020490	29	60	28	48	21	22	33	39	30	25	39	37	30.63	34	34	0.964	-0.053	-0.121	0.903499815281835	0.961166047778809	0.0824222232296552	0.154018118841421	0.119444459583168	0.119444459583168	TRUE	0.213212192870222	No
EHI_020600	219	246	182	256	15	30	246	159	197	133	28	50	147.32	201	70	0.385	-1.377	-3.149	0.00163825388206861	0.0214975075773156	0.178131899574721	0.107145096163169	0.144606333070696	0.144606333070696	TRUE	1.08603376242843	No
EHI_020610	346	526	487	1137	373	390	389	340	528	592	689	652	632.79	419	644	1.52	0.604	2.013	0.0441504403822785	0.193117081759717	0.0463085748971554	0.0977048003251561	0.0664822288681563	0.0664822288681563	TRUE	0.215467917911001	No
EHI_020710	0	1	3	1	1	1	0	1	3	1	2	2	2020-11-02	1	2	0.967	-0.049	-0.055	0.956394106878326	NA	1e-08	0.952662563570703	0.630730647330173	0.630730647330173	TRUE	0.153359291347291	No
EHI_020720	0	0	0	1	0	0	0	0	0	1	0	0	0.84	0	0	1.338	0.42	0.462	0.644268937527736	NA	1.25408759054567	2.26526187373731	1.97456343854297	1.97456343854297	TRUE	0.271958647873144	No
EHI_020830	1	3	5	8	3	3	1	2	5	4	6	5	2020-08-06	3	5	1.493	0.578	0.731	0.464981719293596	NA	0.687557994578858	0.361467040687172	0.520190861097095	0.520190861097095	TRUE	0.831518234510796	No
EHI_020840	2	8	8	17	8	5	2	5	9	9	15	8	8.86	5	11	1.762	0.817	1.259	0.208148859351782	NA	0.235771737905889	0.299418310491385	0.270259831250875	0.270259831250875	TRUE	0.641560241106314	No
EHI_020850	0	3	4	9	1	4	0	2	4	5	2	7	6.99	2	5	1.805	0.852	1.18	0.237892081682679	NA	0.132684653784864	0.354156495244403	0.263548765293352	0.263548765293352	TRUE	0.0983100666881942	No
EHI_020860	0	1	0	1	0	0	0	1	0	1	0	0	0.19	0	0	1.032	0.045	0.066	0.947034363325838	NA	1e-08	9.79148526477792	10.8551102625051	10.8551102625051	TRUE	0.278150947921017	No
EHI_020870	0	2	0	0	0	0	0	1	0	0	0	0	0.39	0	0	0.811	-0.302	-0.364	0.715728905333898	NA	1e-08	4.68550187672953	4.68799614945867	4.68799614945867	TRUE	0.186250323502373	No
EHI_020880	1	3	0	0	0	1	1	2	0	0	0	2	4.14	1	1	0.643	-0.636	-0.723	0.469491808225445	NA	1e-08	0.532215640168467	0.375910201389056	0.375910201389056	TRUE	0.312635029810542	No
EHI_020890	0	1	0	1	0	0	0	1	0	1	0	0	2020-01-05	0	0	1.072	0.1	0.11	0.912383431582488	NA	1e-08	0.45645487445531	0.382610623419778	0.382610623419778	TRUE	0.032227075945767	No
EHI_020900	0	2	0	2	0	0	0	1	0	1	0	0	1.51	0	0	1.028	0.041	0.044	0.965109553223375	NA	1e-08	1.29267936649253	1.06309708546912	1.06309708546912	TRUE	0.337465721004287	No
EHI_020920	3	12	2	13	2	5	3	8	2	7	4	8	6.87	4	6	1.302	0.381	0.594	0.552486465123564	NA	1e-08	0.358619930217789	0.21245689268671	0.21245689268671	TRUE	0.617950693311763	No
EHI_020930	0	16	10	7	7	8	0	10	11	4	13	13	14.87	7	10	1.233	0.302	0.463	0.643277914743507	0.820762239432146	0.423493854355249	0.216729178640714	0.289903862297067	0.289903862297067	TRUE	0.140275749832849	No
EHI_020940	0	3	0	1	1	0	0	2	0	1	2	0	1.36	1	1	0.999	-0.001	-0.001	0.999189460804729	NA	1e-08	1.42314016724458	1.17292625851869	1.17292625851869	TRUE	0.206543744820463	No
EHI_020950	0	3	4	3	3	4	0	2	4	2	6	7	7.56	2	5	1.645	0.718	0.983	0.325693799906826	NA	0.164233241937601	0.334541618795071	0.270621810675428	0.270621810675428	TRUE	0.904785104745218	No
EHI_020960	0	1	0	2	2	1	0	1	0	1	4	2	4.67	0	2	2.374	1.248	1.425	0.154155861619851	NA	0.529967169467222	0.482928166944679	0.503743529342221	0.503743529342221	TRUE	0.450760951045951	No
EHI_020970	0	4	4	8	2	3	0	3	4	4	4	5	2020-06-05	2	4	2020-06-01	0.678	0.926	0.354325556169974	NA	1e-08	0.453449256138519	0.285825359238688	0.285825359238688	TRUE	0.248830248540119	No
EHI_020980	4	6	5	14	8	6	4	4	5	7	15	10	10.61	4	11	2.013	2020-01-01	1.635	0.102007509600444	NA	1e-08	0.265782336645101	0.20526761289677	0.20526761289677	TRUE	0.0604404756041751	No
EHI_020990	11	18	21	30	13	27	12	12	23	16	24	45	30.24	16	28	1.697	0.763	1.676	0.0937900089750761	0.299324713846312	0.0795126344550044	0.15479379076727	0.11755016489482	0.11755016489482	TRUE	0.376387264653349	No
EHI_021190	3169	6070	4150	2621	1038	1467	3560	3925	4501	1365	1918	2452	2440-12-01	3995	1912	0.51	-0.97	-1.834	0.066653812502895	0.247252961238451	0.393756696254935	0.0955829007656867	0.242706838288033	0.242706838288033	TRUE	3.77014478694288	No
EHI_021200	762	1507	760	2052	415	343	856	974	824	1069	767	573	697.17	885	803	0.912	-0.133	-0.504	0.614494106842275	0.802135706003523	0.0276446862386604	0.0974402624697424	0.0513984547489303	0.0513984547489303	TRUE	0.133396960772295	No
EHI_021210	50	73	44	102	41	60	56	47	48	53	76	100	80.29	50	76	1.469	0.555	1.322	0.186161917003283	0.435713510805668	0.128689575753466	0.117420039775653	0.123746646659598	0.123746646659598	TRUE	0.164232884364878	No
EHI_021220	81	158	69	246	31	33	91	102	75	128	57	55	93.87	89	80	0.922	-0.117	-0.3	0.764038902293746	0.890596248267194	0.100913642162717	0.114153209714685	0.106591441643766	0.106591441643766	TRUE	1.49338546328666	No
EHI_021230	318	574	337	435	122	106	357	371	365	227	225	177	316.1	364	210	0.583	-0.778	-2.962	0.00306080436647911	0.0336621061714321	0.017796736617778	0.100575044306147	0.0474441675306348	0.0474441675306348	TRUE	0.318164494739668	No
EHI_021240	89	161	162	171	146	99	100	104	176	89	270	165	129.86	127	175	1.347	0.429	1.019	0.308282987346664	0.569567791238444	0.156623083899016	0.108800416606189	0.135474980522169	0.135474980522169	TRUE	0.0788926921364525	No
EHI_021250	345	516	351	797	157	103	388	334	381	415	290	172	291.54	368	292	0.808	-0.307	-0.795	0.426675419638647	0.67246733916012	0.124886541449713	0.101058107154488	0.114508688108732	0.114508688108732	TRUE	0.165701525013737	No
EHI_021260	601	771	1142	1075	1058	1228	675	498	1239	560	1955	2053	1604.83	804	1523	1.778	0.83	1.522	NA	NA	0.424271343051958	0.0959695845710532	0.261133638369378	0.261133638369378	TRUE	7.13125400840102	No
EHI_021270	489	914	641	1051	437	348	549	591	695	547	807	582	921.42	612	645	1.051	0.071	0.153	0.878715155888142	0.946305531805797	0.247174562496773	0.0968074246056022	0.178951641041978	0.178951641041978	TRUE	5.90811136052319	No
EHI_021280	396	475	271	727	195	192	445	307	294	379	360	321	264.18	349	353	1.015	0.021	0.067	0.946702950564095	0.979057131766057	0.0526339850264856	0.101702229585238	0.0717905295579784	0.0717905295579784	TRUE	0.450092877548044	No
EHI_021290	65	111	55	76	30	24	73	72	60	40	55	40	83.52	68	45	0.669	-0.579	-1.439	0.150246336696344	0.387307192251384	0.102395267331386	0.11654444202981	0.108448300678031	0.108448300678031	TRUE	0.217048424791034	No
EHI_021300	70	114	61	267	37	89	79	74	66	139	68	149	96.02	73	119	1.615	0.692	2.005	0.0449504738038575	0.195063259028385	0.0542858368118457	0.113719375535185	0.0802026006332066	0.0802026006332066	TRUE	0.162314842829974	No
EHI_021310	57	96	85	86	11	12	64	62	92	45	20	20	69.13	73	28	0.433	-1.207	-2.907	0.003653546064019	0.0378575171085566	0.103474095358221	0.121065443154593	0.111561090496686	0.111561090496686	TRUE	0.197112371009375	No
EHI_021320	105	181	134	148	41	40	118	117	145	77	76	67	96.34	127	73	0.591	-0.76	-2.25	0.0244573437494107	0.133459581793232	0.0489866851770261	0.113656743150622	0.0755891498307817	0.0755891498307817	TRUE	0.0478118288736699	No
EHI_021330	122	227	94	476	110	68	137	147	102	248	203	114	164.09	129	188	1.455	0.541	1.667	0.0954364271110855	0.302452605881085	0.0527055186355893	0.105888042055411	0.0737530340961266	0.0737530340961266	TRUE	0.187181811708839	No
EHI_021340	2649	4266	2812	7256	1266	1311	2976	2758	3050	3780	2339	2191	2856.54	2928	2770	0.948	-0.077	-0.268	0.788491446813802	0.901765084607904	0.0439350810444913	0.0954745971554066	0.0616804513148152	0.0616804513148152	TRUE	0.62169031057012	No
EHI_021350	32	62	30	131	20	13	36	40	33	68	37	22	91.15	36	42	1.215	0.281	0.753	0.451273285806191	0.688738351224305	0.0542399070738392	0.11472970008327	0.0826979539701406	0.0826979539701406	TRUE	1.30739901930009	No
EHI_021360	11358	10429	11165	13679	11039	10979	12761	6743	12108	7125	20396	18351	9432-06-01	10537	15291	1.426	0.512	1.286	0.198551827738183	0.448987851157913	0.122619864139267	0.0950321650978173	0.125952480993294	0.125952480993294	TRUE	0.558209587786094	No
EHI_021370	469	860	718	1284	671	476	527	556	779	669	1240	796	642.21	621	902	1.433	0.519	1.555	0.119985947005258	0.342630731139406	0.0730472982541392	0.0976628135193588	0.0843764558530665	0.0843764558530665	TRUE	0.359903776240711	No
EHI_021380	153	295	143	234	79	82	172	191	155	122	146	137	293.02	173	135	0.79	-0.341	-0.867	0.385957340585078	0.637474363725205	0.12511258048579	0.101026780904964	0.115100472899052	0.115100472899052	TRUE	2.05961217215184	No
EHI_021390	44	63	44	145	22	37	49	41	48	76	41	62	64.53	46	60	1.316	0.396	1.186	0.235594452804042	0.493455740152083	0.0220202686719248	0.122933913547809	0.0655224613204117	0.0655224613204117	TRUE	0.180574797693172	No
EHI_021400	86	165	94	270	42	48	97	107	102	141	78	80	90.01	102	100	0.997	-0.004	-0.013	0.989650178369914	0.996326122326868	0.0443323151964941	0.114980691200985	0.0723929488116942	0.0723929488116942	TRUE	0.749861695964161	No
EHI_021410	536	999	312	1084	360	316	602	646	338	565	665	528	652.96	529	586	1.103	0.142	0.454	0.649718863864561	0.82472258479109	0.0580062988581217	0.097616337951685	0.072695462030484	0.072695462030484	TRUE	0.0490579184800137	No
EHI_021420	141	209	177	384	129	113	158	135	192	200	238	189	166.52	162	209	1.287	0.364	1.454	0.145985495947398	0.380186509421139	0.00655246062036637	0.105726679260045	0.0407145595241315	0.0407145595241315	TRUE	0.139660406853188	No
EHI_021430	21	63	22	101	13	13	24	41	24	53	24	22	29.72	30	33	1.141	0.191	0.423	0.672426308680319	0.839146353221903	0.112098128031913	0.155844882390314	0.1326476480794	0.1326476480794	TRUE	0.559764230525885	No
EHI_021440	285	351	278	287	104	143	320	227	301	149	192	239	241.42	283	193	0.687	-0.541	-1.865	0.062192077440466	0.2369515777644	0.0342369049016481	0.102349123841569	0.0587681435452962	0.0587681435452962	TRUE	0.104825720736748	No
EHI_021450	2638	3427	1309	3185	1711	1523	2964	2216	1420	1659	3161	2546	2107-08-01	2200	2455	1.112	0.153	0.468	0.639827606689281	0.818543880036331	0.0689155313377218	0.0957003268159495	0.0812410935753053	0.0812410935753053	TRUE	0.0915608672495252	No
EHI_021460	53	101	91	210	71	54	60	65	99	109	131	90	82.17	75	110	1.462	0.548	1.63	0.10319432199795	0.315944377577656	0.0445461405798727	0.116902396776961	0.0749615547535952	0.0749615547535952	TRUE	0.177827753179443	No
EHI_021470	4	22	13	26	19	9	4	14	14	14	35	15	19.53	11	21	1.733	0.793	1.454	0.146005934671547	0.380186509421139	0.194515504218926	0.187683935568395	0.19076005991057	0.19076005991057	TRUE	0.331973321440122	No
EHI_021480	0	4	0	2	1	0	0	3	0	1	2	0	2.41	1	1	1.001	0.001	0.002	0.998703382398354	NA	0.681949761570103	0.846775388206303	0.798624832593208	0.798624832593208	TRUE	1.13113184315273	No
EHI_021490	643	1329	626	1660	520	272	722	859	679	865	961	455	650.66	753	760	1.009	0.012	0.042	0.966800258905881	0.988449483090917	0.0485592954269335	0.0976261233890993	0.0664746985409054	0.0664746985409054	TRUE	0.462478110145279	No
EHI_021500	140	240	159	24	65	29	157	155	172	13	120	48	207.1	161	60	0.395	-1.342	-2.737	0.00619576537925809	0.0541199504605625	0.271082534334195	0.103593390778567	0.189442791987576	0.189442791987576	TRUE	0.466329987860241	No
EHI_021510	1676	2524	1856	3034	669	1027	1883	1632	2013	1580	1236	1717	1579.4	1843	1511	0.824	-0.28	-1.079	0.280419095404013	0.540487374388048	0.0258593502907664	0.0959877718174089	0.0497020133238392	0.0497020133238392	TRUE	0.2668394819136	No
EHI_021520	73	134	68	238	117	43	82	87	74	124	216	72	96.53	81	137	1.638	0.712	1.569	0.116734588643115	0.337125209962388	0.197449290145502	0.113620359959094	0.158455947275475	0.158455947275475	TRUE	0.110541823509795	No
EHI_021530	3	10	2	9	1	1	3	6	2	5	2	2	6.99	4	3	0.811	-0.302	-0.439	0.660412630311919	NA	1e-08	0.354172543334783	0.224949290527008	0.224949290527008	TRUE	0.437740764658275	No
EHI_021540	12	20	20	43	20	9	13	13	22	22	37	15	2020-07-19	16	25	1.495	0.581	1.255	0.209341469041434	0.462130066757558	1e-08	0.189912350267829	0.121059358547888	0.121059358547888	TRUE	0.117673741867317	No
EHI_021550	8	10	11	21	1	2	9	6	12	11	2	3	2020-06-09	9	5	0.721	-0.471	-0.67	0.503072360250352	NA	0.456362020531504	0.294918665248073	0.370935351398901	0.370935351398901	TRUE	0.0354525469418791	No
EHI_021560	5728	8702	6666	8539	2328	3043	6436	5626	7229	4448	4301	5086	3601.83	6430	4612	0.721	-0.472	-2.007	0.0447392504106268	0.194374486221397	0.0167171580284508	0.0953432784610125	0.0409418149674812	0.0409418149674812	TRUE	0.0900814906416211	No
EHI_021570	9	34	9	58	45	23	10	22	10	30	83	38	57.51	14	50	3.132	1.647	3.616	0.000299365588986609	0.00654891146185468	0.131504040791968	0.126361279710582	0.127985518635409	0.127985518635409	TRUE	0.997051172054226	No
EHI_021580	0	1	1	3	0	1	0	1	1	2	0	2	4.37	1	1	1.488	0.573	0.664	0.506744100912601	NA	1e-08	0.510094568086002	0.353592766152273	0.353592766152273	TRUE	0.0778433989478308	No
EHI_021680	163	272	155	1101	142	103	183	176	168	573	262	172	254.21	176	336	1.878	0.91	2.502	0.0123447730275296	0.0851934370787217	0.0983472237790763	0.101971254318386	0.0986595374594692	0.0986595374594692	TRUE	0.371007282513445	No
EHI_021780	775	872	774	294	615	248	871	564	839	153	1136	415	588.73	758	568	0.763	-0.39	-0.812	0.416737565436093	0.66439762780133	0.271382399406136	0.0979192131260643	0.191662195696656	0.191662195696656	TRUE	0.466530341981709	No
EHI_021880	0	3	9	4	3	0	0	2	10	2	6	0	3.46	4	3	0.724	-0.466	-0.559	0.576175584141988	NA	0.599283977390454	0.618336116078344	0.61124490689393	0.61124490689393	TRUE	0.565637496865492	No
EHI_022010	7251	12449	9011	9402	11054	17439	8147	8049	9772	4897	20424	29148	10013.56	8656	18156	2.004	1.003	2.227	0.0259190758335151	0.138914450816982	0.223659278555522	0.0950210036315909	0.166188401307947	0.166188401307947	TRUE	0.0646037990149241	No
EHI_022020	930	1728	1305	1369	546	663	1045	1117	1415	713	1009	1108	1222.82	1192	943	0.798	-0.326	-0.918	0.358810402263685	0.615435355896528	0.105379303723828	0.0963224850038107	0.0974843871508093	0.0974843871508093	TRUE	0.726701209193598	No
EHI_022130	16868	27239	19446	14078	5946	4997	18952	17612	21089	7333	10986	8352	17881.59	19218	8890	0.484	-1.047	-2.411	0.0158990001404206	0.100868751843863	0.221736054879376	0.0949413448804072	0.152959951906981	0.152959951906981	TRUE	5.08338619370209	No
EHI_022140	21	33	10	33	14	11	24	21	11	17	26	18	20.74	19	20	1.064	0.089	0.199	0.842253625804765	0.928202043485031	1e-08	0.182248228935706	0.107383175230026	0.107383175230026	TRUE	0.309144058116907	No
EHI_022240	538	239	386	258	138	180	604	155	419	134	255	301	223.85	393	230	0.6	-0.736	-1.768	0.0769833361707454	0.267114522238035	0.159342532564994	0.102938401581708	0.135031461457559	0.135031461457559	TRUE	0.049573168284936	No
EHI_022250	23	31	17	144	35	41	26	20	18	75	65	69	34.34	21	70	3.083	1.624	3.997	6.41360184015933e-05	0.00215643865238489	0.0511572632459787	0.147636545968391	0.100892496931478	0.100892496931478	TRUE	1.05755939598966	No
EHI_022260	117	201	138	210	38	39	131	130	150	109	70	65	99.05	137	81	0.618	-0.695	-1.853	0.0639180298634108	0.240137489170813	0.0881863370174552	0.11314202474353	0.0994055410082282	0.0994055410082282	TRUE	1.46625178207191	No
EHI_022270	98	498	237	433	144	217	110	322	257	226	266	363	603.88	230	285	1.22	0.287	0.674	0.50055686081693	0.726429416090373	0.18030698439197	0.0978419481822914	0.142852245321309	0.142852245321309	TRUE	0.205416802968827	No
EHI_022280	36	99	30	81	28	68	40	64	33	42	52	114	86.96	46	69	1.448	0.534	1.284	0.199047988077631	0.449484259245673	0.124024483048202	0.115687721342061	0.119197779931668	0.119197779931668	TRUE	0.251685332697464	No
EHI_022290	3	1	1	3	0	0	3	1	1	2	0	0	2.83	2	1	0.695	-0.526	-0.605	0.545161667521571	NA	1e-08	0.73590846828816	0.511008457582249	0.511008457582249	TRUE	0.603272157460082	No
EHI_022300	255	460	316	816	149	191	286	297	343	425	275	319	263.4	309	340	1.102	0.141	0.462	0.644005875917941	0.821283014365068	0.0479484089647965	0.101722469724555	0.0671151217679124	0.0671151217679124	TRUE	0.538456161287638	No
EHI_022490	611	1064	548	3009	47	26	686	688	594	1567	87	43	477.81	656	566	0.891	-0.166	-0.21	0.834017397594987	0.924113992916388	0.789135082069801	0.0986340198561414	0.435714508308097	0.789135082069801	TRUE	4.71464188950453	No
EHI_022500	64	239	129	1336	40	39	72	155	140	696	74	65	241.71	122	278	1.979	0.985	1.388	0.165223826665299	0.408498423639435	0.531150469647428	0.10233999034698	0.318539707748652	0.531150469647428	TRUE	1.21954432612254	No
EHI_022600	27	213	97	298	64	130	30	138	105	155	118	217	363.58	91	163	1.711	0.775	1.626	0.103886419516197	0.317347747105765	0.242352473507936	0.0998260498349314	0.180974059111579	0.180974059111579	TRUE	0.793736083133271	No
EHI_022610	992	1777	1578	2664	884	1026	1115	1149	1711	1388	1633	1715	1953-03-01	1325	1579	1.187	0.247	0.973	0.330310586378137	0.588909393960378	0.0256459843016696	0.0957681910402609	0.0475895754713713	0.0475895754713713	TRUE	0.263479248669808	No
EHI_022620	100	114	116	190	829	352	112	74	126	99	1532	588	976.49	104	740	4.391	2.134	2.786	0.00532863503625901	0.0492865578398342	0.687647998619033	0.0966964659315812	0.404679218970637	0.687647998619033	TRUE	0.320708730810103	No
EHI_022730	425	812	612	254	284	168	477	525	664	132	525	281	588.14	555	313	0.581	-0.785	-1.775	0.0758752585698681	0.265023975498929	0.208518880031384	0.097922325493799	0.156562170483619	0.156562170483619	TRUE	0.696828619280244	No
EHI_022840	27	70	21	144	20	40	30	45	23	75	37	67	43.18	33	60	1.779	0.831	2.207	0.0273097313575376	0.143846840828878	0.0441016006258271	0.136822903147292	0.0868347747181681	0.0868347747181681	TRUE	0.413965985021611	No
EHI_022850	51	68	51	189	36	48	57	44	55	98	67	80	55.82	52	82	1.564	0.646	1.818	0.0691204303213915	0.251397647314663	0.0445733675946493	0.127318759614979	0.081246762437336	0.081246762437336	TRUE	0.221088977105207	No
EHI_022860	31	59	53	154	14	34	35	38	57	80	26	57	43.99	43	54	1.272	0.347	0.845	0.398122066971486	0.648569749727552	0.0921671697361765	0.136046799714302	0.112861164554114	0.112861164554114	TRUE	0.0804840905193188	No
EHI_022870	89	206	151	412	104	126	100	133	164	215	192	211	145.24	132	206	1.533	0.616	1.819	0.0689484424656741	0.251376103126039	0.0646204999585802	0.107321622371723	0.0819893839546945	0.0819893839546945	TRUE	0.419798330773388	No
EHI_022880	102	238	101	398	80	114	115	154	110	207	148	191	132.76	126	182	1.428	0.514	1.543	0.122924193411333	0.346659416945938	0.0577715263266825	0.108495543639916	0.0780796372095223	0.0780796372095223	TRUE	0.152168818074569	No
EHI_022890	276	545	133	789	166	136	310	352	144	411	307	227	322.57	269	315	1.165	0.221	0.578	0.563226818115554	0.769304199931872	0.119021344298746	0.100460012943666	0.111204227920073	0.111204227920073	TRUE	0.30295694289244	No
EHI_022900	24	34	10	75	19	19	27	22	11	39	35	32	36.44	20	35	1.717	0.78	1.756	0.0790044856809801	0.271579619280643	0.0937413435740907	0.144585536173038	0.120161334342868	0.120161334342868	TRUE	0.161046245001853	No
EHI_022910	255	407	333	946	344	412	286	263	361	493	636	689	357.33	303	606	1.952	0.965	2.999	0.00270788585258954	0.0307983463826414	0.0620483289749096	0.0999132710808201	0.0767195724970523	0.0767195724970523	TRUE	0.780631301288741	No
EHI_022920	45	69	23	104	24	42	51	45	25	54	44	70	49.71	40	56	1.38	0.465	1.301	0.193389642475406	0.443572251353322	0.025675022980175	0.131311129538484	0.0766807519127746	0.0766807519127746	TRUE	0.290183761890135	No
EHI_022930	40	113	35	135	46	65	45	73	38	70	85	109	81.3	52	88	1.624	0.7	1.76	0.0783794822129959	0.270175184459433	0.102879766659223	0.117137987691776	0.109258130327081	0.109258130327081	TRUE	0.169177794827637	No
EHI_022940	624	1004	905	1127	748	475	701	649	981	587	1382	794	1505.06	777	921	1.175	0.233	0.626	0.531506869147106	0.751150239924003	0.124306129819643	0.0960444655624669	0.107105752395962	0.107105752395962	TRUE	0.490484837891067	No
EHI_022950	4345	8487	5395	3482	2078	2081	4882	5487	5851	1814	3839	3478	2933-09-01	5407	3044	0.572	-0.805	-2.516	0.011877976997332	0.0828306412677074	0.0619580125023862	0.0954580329551147	0.0781976353962117	0.0781976353962117	TRUE	0.583155786887375	No
EHI_022960	1742	3496	2192	1562	1483	956	1957	2260	2377	814	2740	1598	3281.53	2198	1717	0.789	-0.341	-0.887	0.375111198522497	0.631516775935387	0.12188734600366	0.0953924052273279	0.116558473064697	0.116558473064697	TRUE	0.3897373736018	No
EHI_022970	8050	11720	7329	9863	3703	4029	9044	7578	7948	5137	6842	6734	5690.87	8190	6238	0.765	-0.387	-1.675	0.0938814481290031	0.299329546940046	0.0160446485820569	0.0951585186477059	0.0395455875900684	0.0395455875900684	TRUE	0.167370767575865	No
EHI_022980	933	1645	838	1895	592	767	1048	1064	909	987	1094	1282	1375.43	1007	1121	2020-11-01	0.151	0.596	0.550957616494077	0.762664646286367	0.023215958980427	0.0961579930237274	0.0466364922475766	0.0466364922475766	TRUE	0.0963919488754922	No
EHI_022990	25	25	8	22	8	24	28	16	9	11	15	40	15.41	18	22	1.194	0.256	0.47	0.638532271401541	0.817904471808079	0.192198746501123	0.212455328558247	0.202345098892983	0.202345098892983	TRUE	0.254426480307179	No
EHI_023000	272	457	244	580	281	266	306	295	265	302	519	445	314.93	289	422	1.439	0.525	1.585	0.112859103631836	0.330933375217807	0.0686721152889363	0.10059639131319	0.0813070865106844	0.0813070865106844	TRUE	0.360573150900225	No
EHI_023010	71	138	58	121	25	42	80	89	63	63	46	70	84.51	77	60	0.784	-0.352	-0.991	0.321789053005845	0.581156508869051	0.0543171617228361	0.116292442492868	0.0816335720909307	0.0816335720909307	TRUE	0.152093783348679	No
EHI_023020	2541	4504	2844	6831	2318	1781	2855	2912	3084	3558	4283	2977	3798.82	2950	3606	1.218	0.284	1.159	0.246450943587454	0.505621012049227	0.0216192446743436	0.0953171782570663	0.0445586242686498	0.0445586242686498	TRUE	0.0912630569602515	No
EHI_023030	169	305	136	508	106	134	190	197	147	265	196	224	169.59	178	228	1.276	0.351	1.151	0.24978556666301	0.509156699060384	0.0399764007996946	0.10552960752093	0.0653859763917613	0.0653859763917613	TRUE	0.381935997823458	No
EHI_023040	186	296	178	618	167	240	209	191	193	322	309	401	274.19	198	344	1.72	0.782	3.141	0.00168485350464492	0.0219233246790681	0.0121160688577969	0.101451596793339	0.0420734158092586	0.0420734158092586	TRUE	0.197324264749102	No
EHI_023050	57	78	64	61	9	5	64	50	69	32	17	8	46.15	61	19	0.358	-1.484	-3.436	0.000591161862542014	0.0106558526341959	0.0951568383730579	0.134124996713649	0.114568934149679	0.114568934149679	TRUE	0.782286754996097	No
EHI_023060	372	700	381	1119	242	225	418	453	413	583	447	376	401.51	428	469	1.096	0.132	0.467	0.640652431744297	0.818834658056898	0.0360435687182225	0.0993549940419218	0.0583704362917605	0.0583704362917605	TRUE	0.31192041261518	No
EHI_023070	1473	2528	1348	4387	1283	1269	1655	1635	1462	2285	2371	2121	1882.89	1584	2259	1.415	0.501	1.818	0.0691387870654161	0.251397647314663	0.0349691232940263	0.0958027661546648	0.056637821738315	0.056637821738315	TRUE	0.202999417681841	No
EHI_023080	361	579	406	461	167	175	406	374	440	240	309	293	400.59	407	281	0.693	-0.53	-1.959	0.0501674173031807	0.207872128294424	0.02641564711237	0.0993654382177728	0.0515471649573696	0.0515471649573696	TRUE	0.448311031043519	No
EHI_023090	345	372	412	107	216	124	388	241	447	56	399	207	412.84	359	221	0.637	-0.652	-1.314	0.188900521799538	0.438688514113997	0.296082658821302	0.0992311126925994	0.204157659554015	0.204157659554015	TRUE	0.440999940595998	No
EHI_023100	17	15	11	56	13	15	19	10	12	29	24	25	2020-04-22	14	26	1.914	0.937	2.159	0.0308659324919023	0.15559172229386	1e-08	0.175761531257115	0.0949489158221815	0.0949489158221815	TRUE	0.246003629548181	No
EHI_023110	34599	52218	36479	36099	32014	22007	38873	33762	39562	18803	59150	36783	41589.43	37399	38245	1.022	0.031	0.084	0.933249514768505	0.972715229165681	0.0822628551883475	0.0948835532247349	0.106654145731474	0.106654145731474	TRUE	0.146916984754738	No
EHI_023120	301	521	264	712	66	142	338	337	286	371	122	237	270.64	320	243	0.774	-0.369	-1.085	0.277849732325694	0.538654130655091	0.0741110830243451	0.101538336455627	0.0852547022097275	0.0852547022097275	TRUE	0.1412224091215	No
EHI_023130	1060	1891	1079	1855	473	613	1191	1223	1170	966	874	1025	1014.43	1195	955	0.802	-0.318	-1.363	0.172863185652552	0.419288747128099	0.0147336903451528	0.0966270237522395	0.039328441197432	0.039328441197432	TRUE	0.2671366964326	No
EHI_023140	406	575	404	421	150	116	456	372	438	219	277	194	500.73	422	230	0.555	-0.849	-2.651	0.00803389288140696	0.0641811634509839	0.0637478253974422	0.0984604088928218	0.0746581679199938	0.0746581679199938	TRUE	1.18271234157146	No
EHI_023150	13	35	24	105	9	5	15	23	26	55	17	8	67.04	21	27	1.285	0.362	0.646	0.518477583378534	0.74006820291853	0.358341723905041	0.121881097493402	0.238172929791101	0.238172929791101	TRUE	1.294205034264	No
EHI_023160	33	52	27	162	30	29	37	34	29	84	55	48	41.65	33	62	1.876	0.908	2.461	0.0138715537224833	0.0923475569818124	0.0403654110713192	0.138371014379957	0.0824396007524505	0.0824396007524505	TRUE	0.502429800426642	No
EHI_023170	58	79	47	152	19	15	65	51	51	79	35	25	57.51	56	46	0.877	-0.19	-0.451	0.652207313145236	0.826800346333507	0.11756822725618	0.126361489913922	0.121622244634093	0.121622244634093	TRUE	1.73682250677882	No
EHI_023180	580	1083	758	1707	366	362	652	700	822	889	676	605	553.79	725	723	1	0	-0.001	0.999013914520684	0.999414240673567	0.0967865891617408	0.0981135032052287	0.0973306813642912	0.0973306813642912	TRUE	0.985902474231581	No
EHI_023190	154	246	125	443	85	77	173	159	136	231	157	129	166.96	156	172	1.114	0.155	0.517	0.60522275802306	0.79564961316723	0.0359603808927497	0.105697709211186	0.0620621429440895	0.0620621429440895	TRUE	0.40778708695832	No
EHI_023200	155	203	156	150	96	65	174	131	169	78	177	109	153.89	158	121	0.765	-0.387	-1.122	0.262065301820815	0.522477933068459	0.0655427587285504	0.106620222656039	0.0836101920566337	0.0836101920566337	TRUE	0.287587144979869	No
EHI_023210	284	449	225	792	256	222	319	290	244	413	473	371	308.48	284	419	1.457	0.543	1.858	0.0631668118541563	0.238436308133653	0.0385014383276589	0.10071669613394	0.0616027513951005	0.0616027513951005	TRUE	0.54975371042471	No
EHI_023220	9515	17671	10740	38271	14383	18819	10690	11425	11648	19935	26575	31455	18851.65	11254	25988	2.258	1.175	3.943	8.05564792348707e-05	0.00256190127910643	0.0455025457745694	0.0949361280735369	0.0675016810367562	0.0675016810367562	TRUE	0.231087072485182	No
EHI_023230	154397	312949	188565	338731	128683	159114	173469	202341	204500	176440	237760	265950	200086.14	193437	226717	1.169	0.225	0.919	0.358102527561231	0.614603864154557	0.021157475699916	0.0948490243337732	0.0447528076503799	0.0447528076503799	TRUE	0.227741289264941	No
EHI_023240	283	495	318	296	115	97	318	320	345	154	212	162	319.89	328	176	0.544	-0.879	-3.068	0.00215684504140517	0.0260913580929047	0.0329883129035306	0.100507103024815	0.0570408664891321	0.0570408664891321	TRUE	0.716114038920239	No
EHI_023250	39	22	14	50	8	17	44	14	15	26	15	28	16.96	24	23	0.972	-0.041	-0.08	0.936519782671151	0.973567202764326	0.154903210996702	0.201732431603526	0.178461716981727	0.178461716981727	TRUE	1.36142066046262	No
EHI_023260	1243	2167	1028	3010	511	715	1397	1401	1115	1568	944	1195	1054.27	1304	1236	0.95	-0.074	-0.239	0.811394518632766	0.914100368125768	0.0584251908673888	0.0965595005040678	0.0724747916956848	0.0724747916956848	TRUE	0.206480943315629	No
EHI_023270	264	309	222	321	103	87	297	200	241	167	190	145	248.5	246	167	0.692	-0.532	-1.61	0.107323311181356	0.322685988204069	0.0627971023147372	0.102135107026987	0.0781920540146944	0.0781920540146944	TRUE	1.04169004355605	No
EHI_023280	2	8	4	28	9	15	2	5	4	15	17	25	7.48	4	19	3.816	1.932	2020-03-03	0.00244666594907788	NA	1e-08	0.337104656735594	0.246346994734379	0.246346994734379	TRUE	0.452318085001244	No
EHI_023290	1	1	0	6	2	5	1	1	0	3	4	8	2.98	1	5	3.953	1.983	2.346	0.0189820635444994	NA	1e-08	0.703483370508836	0.469336879242048	0.469336879242048	TRUE	0.327124818867736	No
EHI_023300	525	854	555	618	751	724	590	552	602	322	1388	1210	885.6	581	973	1.619	0.695	1.561	0.118481083244452	0.340150283145986	0.211978176510791	0.096887000816723	0.160725210974133	0.160725210974133	TRUE	1.04180990032518	No
EHI_023310	371	515	367	796	100	135	417	333	398	415	185	226	283.87	383	275	0.733	-0.447	-1.427	0.153472145389821	0.391634889450703	0.0533275313439848	0.101226145175741	0.0714800283619967	0.0714800283619967	TRUE	1.17457804144182	No
EHI_023320	209	320	274	352	127	133	235	207	297	183	235	222	363.47	246	213	0.869	-0.202	-0.619	0.535927954079338	0.753452984575006	0.0665287246864989	0.0998275512046033	0.0773551759170244	0.0773551759170244	TRUE	1.38832361212666	No
EHI_023330	38	237	60	303	32	18	43	153	65	158	59	30	750.7	87	82	0.965	-0.051	-0.107	0.914663632381747	0.966236224792566	0.256731535781065	0.0972548585553876	0.178898834217556	0.178898834217556	TRUE	1.55027616316207	No
EHI_023340	17	36	17	36	3	4	19	23	18	19	6	7	21.83	20	11	0.599	-0.74	-1.435	0.151418642953082	0.388706058747937	0.128907719542474	0.17789167519916	0.155852408677458	0.155852408677458	TRUE	1.5116350174775	No
EHI_023350	2	5	0	24	2	1	2	3	0	13	4	2	5.99	2	6	2.61	1.384	1.868	0.0617535531873699	NA	0.258366073766352	0.397647246275381	0.34099330299244	0.34099330299244	TRUE	0.544738351740416	No
EHI_023360	4754	7289	4769	8406	6800	3967	5341	4713	5172	4379	12564	6631	8852-02-01	5075	7858	1.513	0.598	1.457	0.145222536525521	0.379112357688364	0.160581963132268	0.0950447550572997	0.134686807916179	0.134686807916179	TRUE	0.20896755039699	No
EHI_023370	224	400	261	225	151	69	252	259	283	117	279	115	232.34	265	170	0.655	-0.61	-1.502	0.133210967867162	0.36226708200476	0.144101368660306	0.10264256382375	0.12636727085054	0.12636727085054	TRUE	0.200245212725675	No
EHI_023380	57	127	80	182	14	31	64	82	87	95	26	52	60.67	78	58	0.777	-0.364	-0.919	0.358139383688701	0.614603864154557	0.0928054296616076	0.124718567436949	0.107544329912412	0.107544329912412	TRUE	0.221970881937894	No
EHI_023390	389	684	394	1006	111	162	437	442	427	524	205	271	329.03	435	333	0.778	-0.362	-1.13	0.258572439540513	0.518181989569851	0.0600732400599375	0.100349595477555	0.0755211538039265	0.0755211538039265	TRUE	0.77843953137459	No
EHI_023400	97	235	165	929	110	177	109	152	179	484	203	296	975.9	147	328	2.152	1.106	2.758	0.00581294061375506	0.0516441503282545	0.13637812851466	0.0966975840675277	0.123043926519604	0.123043926519604	TRUE	0.0366982186833555	No
EHI_023410	2145	3921	2585	3904	1589	1065	2410	2535	2803	2034	2936	1780	1977.87	2583	2250	0.873	-0.196	-0.788	0.430774810288331	0.675480426278141	0.0236135187370153	0.0957565335717848	0.0459224961966836	0.0459224961966836	TRUE	0.424919922517906	No
EHI_023420	5	27	28	34	7	18	6	17	30	18	13	30	14.72	18	20	1.114	0.156	0.287	0.774025459308276	0.895230279899519	0.174857660366233	0.217988054157622	0.197958280007417	0.197958280007417	TRUE	0.0662576526882474	No
EHI_023430	1283	1927	1284	890	603	231	1441	1246	1393	464	1114	386	1812.8	1360	655	0.494	-1.017	-2.861	0.00422970667321547	0.0417370067576381	0.0978452419155024	0.095839993852943	0.097043509414269	0.097043509414269	TRUE	0.620931999737406	No
EHI_023440	80	168	100	193	125	152	90	109	108	101	231	254	136.77	102	195	1.831	0.872	2.133	0.0329136432725331	0.160911969753564	0.139096438724176	0.108094833935585	0.12581572994069	0.12581572994069	TRUE	1.40367657312383	No
EHI_023450	58	84	39	161	46	68	65	54	42	84	85	114	76.58	54	94	1.699	0.765	2.028	0.0425647503377894	0.188492947615594	0.078810042678545	0.118512566243394	0.0962084015736454	0.0962084015736454	TRUE	0.36221058777771	No
EHI_023460	122	183	110	376	68	95	137	118	119	196	126	159	124.43	125	160	1.29	0.367	1.328	0.184222867704822	0.433164482434742	0.0155295620147001	0.10940949380783	0.0498181828601375	0.0498181828601375	TRUE	0.0710187425410432	No
EHI_023470	5348	9791	5833	5740	2340	2391	6009	6330	6326	2990	4323	3996	6890.42	6222	3770	0.61	-0.713	-3.139	0.00169672377100133	0.0220045241262589	0.0136323586144138	0.0951030615567066	0.0380479817881976	0.0380479817881976	TRUE	0.201352939280783	No
EHI_023480	3281	2822	3135	4272	578	657	3686	1825	3400	2225	1068	1098	1661.48	2970	1464	0.507	-0.981	-2.777	0.00549036252822497	0.0500701006455292	0.0955491352589852	0.0959310730899753	0.0964280305699208	0.0964280305699208	TRUE	0.843056230360821	No
EHI_023490	1261	1804	1668	2979	1398	1360	1417	1166	1809	1552	2583	2273	1713.95	1464	2136	1.439	0.525	1.516	0.129507040744365	0.357164804681389	0.0965020285736008	0.0958976706862736	0.092292285243404	0.092292285243404	TRUE	1.02041633487997	No
EHI_023500	3598	6316	2427	6656	2415	1931	4042	4084	2632	3467	4462	3228	3325.32	3586	3719	1.036	0.051	0.199	0.842533765095572	0.928202043485031	0.0259628251856327	0.0953851297100028	0.0490828413240312	0.0490828413240312	TRUE	0.328932045813483	No
EHI_023600	880	1668	795	546	509	282	989	1078	862	284	940	471	1065.07	976	565	0.599	-0.74	-1.622	0.104730522420974	0.318830494048034	0.23024634687434	0.0965420612631384	0.169603891772821	0.169603891772821	TRUE	0.429356202060379	No
EHI_023610	214	279	201	245	95	60	240	180	218	128	176	100	235.27	213	135	0.64	-0.645	-2.025	0.0429089952369661	0.189513147472951	0.0505384560909015	0.102545367808128	0.0706546138421067	0.0706546138421067	TRUE	0.351384845875941	No
EHI_023620	642	1047	822	917	373	449	721	677	891	478	689	750	759.73	763	639	0.838	-0.255	-0.965	0.334717067016819	0.593059728749106	0.0263309090026153	0.0972261462365143	0.0506346552956501	0.0506346552956501	TRUE	0.302485657484013	No
EHI_023630	66	124	92	178	41	32	74	80	100	93	76	53	260.83	85	74	0.89	-0.168	-0.321	NA	NA	0.334654263348267	0.101790305705577	0.224255158860849	0.224255158860849	TRUE	7.83290907430836	Yes
EHI_023840	803	1406	539	2525	1151	880	902	909	585	1315	2127	1471	1283.67	799	1638	2.002	1.001	3.048	0.00230023385871267	0.0271575003828468	0.0731574814496338	0.0962522075708731	0.0820050260964568	0.0820050260964568	TRUE	0.823592548139521	No
EHI_023850	5	11	7	29	7	24	6	7	8	15	13	40	2020-11-15	7	23	2.908	1.54	2.886	0.00390657747980152	0.0397666490451559	0.0968656773148956	0.214798132864371	0.155842002596981	0.155842002596981	TRUE	0.32958151728374	No
EHI_023860	15	11	9	51	19	23	17	7	10	27	35	38	23.17	11	33	2.747	1.458	2.951	0.00316280531524333	0.0342631532231329	0.120021766454277	0.173088431776831	0.146204576687563	0.146204576687563	TRUE	0.244026967913474	No
EHI_023870	211	245	200	74	124	59	237	158	217	39	229	99	200.99	204	122	0.612	-0.708	-1.524	0.127463437412355	0.354678347174706	0.228128984358011	0.103859735418464	0.171092906160849	0.171092906160849	TRUE	0.475709683064507	No
EHI_023880	526	715	518	1695	693	864	591	462	562	883	1280	1444	756.54	538	1202	2.178	1.123	3.51	0.000447845881975947	0.00884716859506806	0.0671471507265815	0.0972362091482131	0.0770817912831251	0.0770817912831251	TRUE	0.495060871850101	No
EHI_023890	1441	2251	1057	5270	1932	2189	1619	1455	1146	2745	3570	3659	1655.46	1407	3325	2.294	1.198	3.526	0.000422176863220697	0.00843171631224376	0.084115382449925	0.0959350376299962	0.0887292608671007	0.0887292608671007	TRUE	0.962918465378126	No
EHI_023900	738	802	718	1371	482	611	829	519	779	714	891	1021	619.85	709	875	1.229	0.297	1.103	0.269888272991593	0.530295313684693	0.030704049129329	0.0977646322959904	0.0531947879098957	0.0531947879098957	TRUE	0.151618893667501	No
EHI_024000	15	28	15	70	14	17	17	18	16	36	26	28	22.71	17	30	1.736	0.796	1.783	0.0746489601416459	0.263036173597204	0.0606572739906223	0.174649628320029	0.115518380379809	0.115518380379809	TRUE	0.338940150006265	No
EHI_024110	3201	5271	3350	7598	1744	2098	3596	3408	3633	3958	3222	3507	3740.44	3546	3562	1.005	0.007	0.021	0.983182461772757	0.994737595062082	0.0671088720865108	0.0953246273707386	0.0776221013586907	0.0776221013586907	TRUE	0.785581938003617	No
EHI_024120	180	278	217	212	56	48	202	180	235	110	103	80	264.03	206	98	0.494	-1.016	-2.783	0.00539332279100978	0.049604360582005	0.0926369445539917	0.101706160465099	0.0956516974088293	0.0956516974088293	TRUE	0.373443819557455	No
EHI_024220	704	1418	827	1603	288	424	791	917	897	835	532	709	692.29	868	692	0.802	-0.318	-1.279	0.201059004016317	0.451900219359003	0.0190070207989008	0.0974585784340862	0.0446767803748115	0.0446767803748115	TRUE	0.143011691740349	No
EHI_024230	21486	39074	24381	22988	11492	13798	24140	25264	26441	11974	21233	23063	44791.21	25282	18757	0.757	-0.402	-0.878	0.380108191691251	0.634954901677624	0.25406631224912	0.0948804373686945	0.172677519474474	0.172677519474474	TRUE	1.86164414042165	No
EHI_024240	9022	21249	14513	12437	28111	10343	10136	13739	15739	6478	51939	17288	38301.74	13205	25235	1.81	0.856	1.695	0.0900881585493424	0.29240323017638	0.319213996764918	0.0948872947722114	0.217222992428486	0.217222992428486	TRUE	0.899291320077275	No
EHI_024350	557	1053	560	579	78	175	626	681	607	302	144	293	460.73	638	246	0.403	-1.31	-3.495	0.000474002368163334	0.00920800539531516	0.113205392503842	0.0987746657468454	0.107131860534838	0.107131860534838	TRUE	1.14549677887614	No
EHI_024360	30	25	28	91	33	37	34	16	30	47	61	62	35.89	27	57	2.041	1.029	2.328	0.0199052828232852	0.116536535636829	0.112294265781861	0.145348979601074	0.129957043495433	0.129957043495433	TRUE	0.893542469331226	No
EHI_024370	92	103	54	237	35	76	103	67	59	123	65	127	87.24	76	105	1.362	0.446	1.009	0.313022676053093	0.573654696837253	0.176034993036879	0.115620997384471	0.146775153313885	0.146775153313885	TRUE	1.59158179077716	No
EHI_024380	105	200	96	419	31	76	118	129	104	218	57	127	139.29	117	134	1.154	0.207	0.521	0.602554715308504	0.793709456149679	0.124475249202282	0.107854477668516	0.117131412079996	0.117131412079996	TRUE	0.146687701094192	No
EHI_024390	31	56	33	115	37	37	35	36	36	60	68	62	68.87	36	63	1.73	0.79	2.186	0.0287985317203564	0.148753263195071	0.050078469719159	0.121161936204633	0.0790881565946641	0.0790881565946641	TRUE	0.630204091634751	No
EHI_024400	65	176	82	187	47	52	73	114	89	97	87	87	73.82	92	90	0.983	-0.025	-0.071	0.943179683927243	0.977437974646891	0.0547199717671738	0.119396367720205	0.08225309005916	0.08225309005916	TRUE	0.393763341115858	No
EHI_024410	33	51	10	68	19	27	37	33	11	35	35	45	38.08	27	38	1.384	0.469	1.074	0.282736216128218	0.542900470696438	0.0998686766632587	0.142449772113306	0.121455614571389	0.121455614571389	TRUE	0.304503208757272	No
EHI_024420	3785	4229	4640	4467	2099	1926	4253	2734	5032	2327	3878	3219	2858.33	4006	3141	0.789	-0.341	-1.092	0.274877249889179	0.534867693532373	0.0567165842553898	0.0954741986909564	0.0743259633101522	0.0743259633101522	TRUE	0.127526964048027	No
EHI_024430	194	374	166	655	114	111	218	242	180	341	211	186	240.47	213	246	1.153	0.206	0.597	0.550793981496243	0.762664646286367	0.0773167909590413	0.10237861451748	0.0872561634631981	0.0872561634631981	TRUE	0.325373966262156	No
EHI_024440	99	70	80	148	117	76	111	45	87	77	216	127	91.41	81	140	1.672	0.742	2020-08-01	0.0718069428692445	0.256920147435427	0.133426220470337	0.114671988931707	0.125300093401686	0.125300093401686	TRUE	0.0912191985108818	No
EHI_024450	815	1360	372	1334	325	381	916	879	403	695	600	637	685.74	733	644	0.882	-0.18	-0.569	0.569329289424495	0.773197645069088	0.0618991588627034	0.0974836099828224	0.0752756376087774	0.0752756376087774	TRUE	0.909899894100319	No
EHI_024460	121	283	162	412	45	79	136	183	176	215	83	132	140.15	165	143	0.885	-0.176	-0.494	0.621400654600747	0.806302876408922	0.0797277787900482	0.107775063005151	0.0914075172863509	0.0914075172863509	TRUE	0.194491937988161	No
EHI_024470	1636	2847	1044	4634	1317	1300	1838	1841	1132	2414	2433	2173	2511.35	1604	2340	1.449	0.535	2.157	0.0310384749380788	0.156224904602649	0.0202013120348242	0.0955618262297193	0.0454147534916137	0.0454147534916137	TRUE	0.397474517356796	No
EHI_024480	11	7	6	50	12	10	12	5	7	26	22	17	19.85	8	22	2.705	1.436	2.951	0.003163357886472	0.0342631532231329	0.017634935351595	0.186165211230453	0.113437634153799	0.113437634153799	TRUE	0.341827651633762	No
EHI_024490	172	222	188	4509	180	252	193	144	204	2349	333	421	1543.14	180	1034	4.952	2.308	4.581	4.6246936399522e-06	0.000309947588513843	0.341198004894668	0.0960147438414414	0.213274026808505	0.213274026808505	TRUE	2.73274792969401	No
EHI_024500	197	376	244	888	244	287	221	243	265	463	451	480	362.71	243	465	1.877	0.908	2.98	0.0028796470136157	0.0321297822100183	0.0486106814416884	0.0998380040902742	0.0674030806418318	0.0674030806418318	TRUE	0.588724427021684	No
EHI_024510	243	330	164	287	257	233	273	213	178	149	475	389	335.56	221	338	1.49	0.575	1.54	0.123602138246166	0.34798166127043	0.10932288409905	0.100242400893762	0.105604499236572	0.105604499236572	TRUE	0.46189933343807	No
EHI_024520	11	42	6	58	18	20	12	27	7	30	33	33	29.38	15	32	1.92	0.941	2.126	0.033511974799775	0.162767791999296	0.0599172152095378	0.156544082317468	0.111903047142685	0.111903047142685	TRUE	1.30894229207099	No
EHI_024530	1628	2776	1221	4190	699	864	1829	1795	1324	2183	1291	1444	1480.69	1649	1639	0.995	-0.007	-0.023	0.981687941886152	0.994031209458032	0.0574331199901315	0.0960642899337687	0.0700933255080072	0.0700933255080072	TRUE	0.512777250899198	No
EHI_024540	0	2	0	4	2	1	0	1	0	2	4	2	3.13	0	3	2.334	1.223	1.42	0.155516732776552	NA	1e-08	0.673728533872191	0.471990929327268	0.471990929327268	TRUE	0.208149591307995	No
EHI_024550	23	52	25	80	5	12	26	34	27	42	9	20	33.68	29	24	0.887	-0.173	-0.387	0.699047421963318	0.855014106282383	0.0993117534474872	0.148658577153548	0.124029980062518	0.124029980062518	TRUE	0.553690271984161	No
EHI_024560	122	216	107	547	58	79	137	140	116	285	107	132	237.92	131	175	1.339	0.421	1.194	0.232487527420806	0.490207020444293	0.0805224658384808	0.102459548316552	0.0894550848098736	0.0894550848098736	TRUE	1.76587793816901	No
EHI_024570	35	71	33	174	18	43	39	46	36	91	33	72	54.84	40	65	1.62	0.696	1.911	0.0559703093469661	0.221705477643318	0.0451916341410457	0.12789982937091	0.0826386265262139	0.0826386265262139	TRUE	0.164763335229242	No
EHI_024580	39	60	40	143	56	49	44	39	43	74	103	82	54.03	42	86	2.005	1.004	3.177	0.00148672105042004	0.0200484535969134	1e-08	0.128389731597394	0.0576447641946919	0.0576447641946919	TRUE	0.111116429211879	No
EHI_024590	499	755	604	477	209	160	561	488	655	248	386	267	685.04	568	300	0.545	-0.875	-2.208	0.0272713558200697	0.143846840828878	0.139462246906585	0.0974862973003782	0.121817644675838	0.121817644675838	TRUE	3.35152489393371	No
EHI_024600	352	762	472	1196	263	298	395	493	512	623	486	498	474.9	467	536	1.148	0.199	0.802	0.422529814860819	0.66948576034241	0.0173502306134536	0.0986572846151389	0.0435559806263093	0.0435559806263093	TRUE	0.124975459885245	No
EHI_024610	124	194	91	316	38	40	139	125	99	165	70	67	141.83	121	101	0.855	-0.226	-0.597	0.550768862859291	0.762664646286367	0.0993894591498092	0.107622240233783	0.102920254268414	0.102920254268414	TRUE	0.869622832155738	No
EHI_024620	16	28	19	49	11	24	18	18	21	26	20	40	21.19	19	29	1.474	0.56	1.329	0.184008697776564	0.43286474817356	1e-08	0.180405847906486	0.0961220075823686	0.0961220075823686	TRUE	0.194846914139897	No
EHI_024630	589	937	471	1333	263	303	662	606	511	694	486	506	545	593	562	0.953	-0.07	-0.267	0.78920334908963	0.902127363096274	0.0256158476212561	0.0981663042676883	0.0496851012087465	0.0496851012087465	TRUE	0.271488495806883	No
EHI_024640	146	378	116	391	53	94	164	244	126	204	98	157	207.06	178	153	0.87	-0.202	-0.617	0.53700866350744	0.754122980422626	0.0557421725917753	0.103595171011832	0.0752729913242693	0.0752729913242693	TRUE	0.258816222464682	No
EHI_024650	25	45	42	55	15	27	28	29	46	29	28	45	39.94	34	34	0.982	-0.026	-0.063	0.9498355788783	0.980727532929905	0.0692622486956182	0.140224296920437	0.101517612736781	0.101517612736781	TRUE	0.0759827696085056	No
EHI_024660	61	80	63	233	74	68	69	52	68	121	137	114	96.62	63	124	1.901	0.927	2.166	0.0303110122100845	0.153901256309887	0.153497568121713	0.113601842979054	0.135267200564779	0.135267200564779	TRUE	0.346560397355775	No
EHI_024670	209	332	158	444	112	89	235	215	171	231	207	149	198.06	207	196	0.95	-0.073	-0.199	0.842374973176937	0.928202043485031	0.0992086591194146	0.103993160935852	0.101181824287726	0.101181824287726	TRUE	0.114122412442026	No
EHI_024680	920	1632	728	2773	817	660	1034	1055	790	1444	1510	1103	1120.16	960	1352	1.399	0.484	1.781	0.074907874120687	0.263290714776336	0.0328694020595809	0.0964583489958009	0.0547259720624175	0.0547259720624175	TRUE	0.321565083023537	No
EHI_024690	792	927	440	1233	601	692	890	599	477	642	1110	1157	741.94	655	970	1.458	0.544	1.594	0.110837775332626	0.328465762640265	0.0829137591899168	0.0972833444341489	0.0885296788533552	0.0885296788533552	TRUE	0.445793412234623	No
EHI_024890	4	9	3	24	9	9	4	6	3	13	17	15	7.48	4	15	2.746	1.457	2.414	0.0157826125940352	NA	1e-08	0.337267871878257	0.198316875036394	0.198316875036394	TRUE	0.21472440755865	No
EHI_024990	341	436	284	654	153	196	383	282	308	341	283	328	294.62	324	317	0.981	-0.028	-0.102	0.918941081887776	0.96711510540532	0.0282732815459013	0.100993254429709	0.0536705546099752	0.0536705546099752	TRUE	0.434215083411977	No
EHI_025090	210	385	246	465	117	113	236	249	267	242	216	189	448.29	251	216	0.868	-0.204	-0.82	0.412477090500457	0.660201350494882	0.0149870259478301	0.0988838822586072	0.0416539055034615	0.0416539055034615	TRUE	0.16855326615403	No
EHI_025100	5235	7090	5184	10187	2198	2895	5882	4584	5622	5306	4061	4839	4231.52	5363	4735	0.885	-0.176	-0.713	0.476074869755654	0.708955915344524	0.0211173300624511	0.0952683800623507	0.0452245820744796	0.0452245820744796	TRUE	0.237633522518336	No
EHI_025110	1224	1783	1445	1972	604	668	1375	1153	1567	1027	1116	1117	1010.96	1365	1087	0.799	-0.324	-1.359	0.174159187337615	0.42089875236046	0.016508586058878	0.0966331631244203	0.0413744517237141	0.0413744517237141	TRUE	0.106044913994765	No
EHI_025210	8	16	9	11	12	15	9	10	10	6	22	25	16.66	10	18	2020-06-01	0.678	1.237	0.216147906048763	0.470353669601863	1e-08	0.203629758859407	0.178196204562485	0.178196204562485	TRUE	1.68319825956819	No
EHI_025220	5	10	2	15	1	2	6	6	2	8	2	3	2020-02-17	5	4	1.017	0.025	0.035	0.971769301050907	0.990213085744322	0.412044828294334	0.200252843610444	0.300944097370085	0.300944097370085	TRUE	0.32326864229974	No
EHI_025230	2447	4782	2127	5230	1706	2120	2749	3092	2307	2724	3152	3543	3712.57	2716	3140	1.152	0.204	0.783	0.433573974534493	0.677089739834954	0.0292103844655477	0.0953282649829927	0.0507483365327206	0.0507483365327206	TRUE	0.0906773606713178	No
EHI_025240	107	155	97	174	12	40	120	100	105	91	22	67	72.26	108	60	0.584	-0.776	-1.98	0.0477381334279031	0.202770310681004	0.0948254900841704	0.119928213860576	0.107082965054041	0.107082965054041	TRUE	0.285135044562361	No
EHI_025250	320	512	398	704	160	217	360	331	432	367	296	363	284.26	374	342	0.917	-0.124	-0.449	0.653142420014466	0.827175676127389	0.0270702607488618	0.101217305701011	0.054458741195859	0.054458741195859	TRUE	0.359823142414196	No
EHI_025260	45	76	36	211	13	26	51	49	39	110	24	43	56.92	46	59	1.305	0.384	0.876	0.380931738274556	0.635684651668291	0.143817689126575	0.126689020271147	0.135789044878579	0.135789044878579	TRUE	0.608146842193222	No
EHI_025270	3486	6034	5502	4770	3028	3441	3917	3901	5967	2485	5595	5751	3602.91	4595	4610	1.003	0.004	0.012	0.990356417391035	0.996326122326868	0.0681806005863658	0.0953431273313665	0.0843874550910639	0.0843874550910639	TRUE	0.996750766852984	No
EHI_025280	261	441	252	438	132	74	293	285	273	228	244	124	394.32	284	199	0.709	-0.497	-1.702	0.0887375274014798	0.290726033015478	0.0356860359435344	0.099437394588704	0.0597198976154985	0.0597198976154985	TRUE	0.292485570627913	No
EHI_025290	2529	3677	1612	4031	915	1215	2841	2377	1748	2100	1691	2031	2062-08-01	2322	1941	0.839	-0.254	-1.001	0.31678767310992	0.576546860017186	0.0239597224801254	0.0957191013760097	0.0475652346607425	0.0475652346607425	TRUE	0.110707841547564	No
EHI_025300	97	186	110	146	34	41	109	120	119	76	63	69	128.23	116	69	0.608	-0.717	-2.646	0.00813804317840389	0.0646511528874632	1e-08	0.108977524714404	0.0423616835523841	0.0423616835523841	TRUE	0.124805381691376	No
EHI_025310	223	426	200	357	56	72	251	275	217	186	103	120	225.94	248	136	0.569	-0.814	-2.622	0.00874708278976267	0.0680813474189945	0.0451804349370906	0.102863493114504	0.067029403741869	0.067029403741869	TRUE	0.178750624628553	No
EHI_025320	5	9	3	9	4	8	6	6	3	5	7	13	2020-02-08	5	8	1.501	0.586	0.898	0.369414742757631	NA	0.168785374518165	0.315922518933574	0.253115528910498	0.253115528910498	TRUE	0.105458323875003	No
EHI_025330	89	176	101	228	52	84	100	114	110	119	96	140	93.45	108	118	1.095	0.131	0.381	0.703285027731573	0.856613914154332	0.0545002228309638	0.114239325494888	0.0814660360379913	0.0814660360379913	TRUE	0.436496101507736	No
EHI_025340	21	40	31	27	29	41	24	26	34	14	54	69	39.61	28	46	1.532	0.616	1.226	0.220151795169471	0.475337476013478	0.221958152681198	0.140609286399934	0.182672073793512	0.182672073793512	TRUE	0.375720720808745	No
EHI_025350	72	134	95	207	31	41	81	87	103	108	57	69	66.99	90	78	0.887	-0.173	-0.5	0.61715040957496	0.803939579567677	0.04800770432472	0.121900929780363	0.0798456278858761	0.0798456278858761	TRUE	0.599019327356127	No
EHI_025360	1965	4879	1783	6965	884	972	2208	3155	1934	3628	1633	1625	2258-07-01	2432	2295	0.946	-0.079	-0.243	0.807980363265374	0.911590996222803	0.0675738596245873	0.0956427960878764	0.0814478871294885	0.0814478871294885	TRUE	1.57411889891204	No
EHI_025370	733	1403	1495	485	727	646	824	907	1621	253	1343	1080	1406.81	1117	892	0.811	-0.303	-0.627	0.530930627432786	0.750548307693064	0.279362506145462	0.0961285931781567	0.194930235506086	0.194930235506086	TRUE	1.3593893467305	No
EHI_025380	210	417	188	495	124	124	236	270	204	258	229	207	203.25	237	231	0.981	-0.028	-0.102	0.918698448761029	0.96711510540532	0.0237241647980095	0.103759435079332	0.0525645005575315	0.0525645005575315	TRUE	0.249458469297388	No
EHI_025390	86	203	61	115	40	52	97	131	66	60	74	87	99.45	98	74	0.752	-0.412	-1.066	0.286243424181868	0.545660174702927	0.0990042127927724	0.113068170516812	0.104440013340053	0.104440013340053	TRUE	0.354815306285376	No
EHI_025400	369	489	262	448	130	100	415	316	284	233	240	167	259.37	338	213	0.64	-0.644	-2.271	0.0231205299355169	0.128840185232183	0.0301655697294338	0.101829438572917	0.0562911187219378	0.0562911187219378	TRUE	0.29337008190958	No
EHI_025410	51	84	64	133	25	42	57	54	69	69	46	70	60.3	60	62	1.038	0.053	0.155	0.876736706116946	0.945155603102284	0.0328757612617467	0.124901639391137	0.0740866415567048	0.0740866415567048	TRUE	0.18130830866373	No
EHI_025420	69	120	117	146	26	39	78	78	127	76	48	65	66.29	94	63	0.692	-0.53	-1.533	0.125294379972445	0.350866426922275	0.0454653767969762	0.122187253861407	0.0776173491648984	0.0776173491648984	TRUE	0.262648706969842	No
EHI_025430	812	762	611	718	210	280	912	493	663	374	388	468	513.79	689	410	0.604	-0.726	-2.267	0.0233669348125709	0.129562582475476	0.0610577830647509	0.0983683740840236	0.0764336706486838	0.0764336706486838	TRUE	0.127225869263179	No
EHI_025440	176	208	138	155	69	108	198	134	150	81	127	181	116.77	161	130	0.805	-0.312	-0.874	0.382126120874189	0.635985240508275	0.0781969838517424	0.110364684094683	0.091362963040628	0.091362963040628	TRUE	0.0904815726729097	No
EHI_025450	4554	6066	3533	4551	1163	1702	5117	3922	3832	2371	2149	2845	3187.87	4290	2455	0.578	-0.79	-3.134	0.0017266972336205	0.022306337095646	0.0259948263721398	0.0954086360408669	0.0472257279523324	0.0472257279523324	TRUE	0.249599330946704	No
EHI_025460	8	14	6	9	1	5	9	9	7	5	2	8	2020-05-08	8	5	0.648	-0.626	-1.023	0.306285862942926	NA	0.00227389593304672	0.308240774786643	0.186249717804358	0.186249717804358	TRUE	0.105348049348272	No
EHI_025470	50	114	74	27	63	19	56	74	80	14	116	32	121.58	70	54	0.774	-0.37	-0.701	0.483130705370326	0.714160061789865	0.333750665487425	0.109750773559183	0.224107355298997	0.224107355298997	TRUE	0.454867786693025	No
EHI_025480	231	482	277	317	81	81	260	312	300	165	150	135	176.4	291	150	0.527	-0.925	-3.117	0.00182473903635089	0.0233209060771414	0.034532773788462	0.105116742354336	0.0608543351275658	0.0608543351275658	TRUE	0.743227176112167	No
EHI_025490	1275	2521	2521	2348	1614	1307	1432	1630	2734	1223	2982	2185	1446.09	1932	2130	1.097	0.134	0.378	0.705419237304519	0.857703214869466	0.0980567828554843	0.0960935905497739	0.0975045415273585	0.0975045415273585	TRUE	0.0551258279221756	No
EHI_025590	10382	23690	7751	22038	5142	7572	11664	15317	8406	11479	9501	12656	11139.65	11796	11212	0.952	-0.072	-0.254	0.799220878689554	0.907037128604829	0.0392934227204397	0.0950027027077844	0.0597260018883886	0.0597260018883886	TRUE	0.0957772105906371	No
EHI_025600	61510	171147	96140	209210	79626	78179	69108	110657	104264	108974	147120	130672	110617.56	94676	128922	1.353	0.436	1.653	0.0984048918829487	0.308337386364332	0.0296356250155835	0.0948563524410092	0.0523366802433233	0.0523366802433233	TRUE	0.303156036667757	No
EHI_025700	1596	3042	1818	75	20	10	1793	1967	1972	39	37	17	2414.15	1911	31	0.022	-5.479	-11.955	6.13172432184387e-33	1.02052331796555e-29	0.221091453073957	0.0955908903755298	0.157300866031831	0.157300866031831	TRUE	4.73306730304053	No
EHI_025710	338	686	489	1024	693	576	380	444	530	533	1280	963	940.17	451	925	1.993	0.995	2.841	0.00450388941557465	0.0439340531902194	0.0852025950752922	0.0967681810640566	0.0935498602157091	0.0935498602157091	TRUE	0.0540879608682073	No
EHI_025720	38	60	28	48	9	16	43	39	30	25	17	27	29.59	37	23	0.636	-0.653	-1.532	0.125458284751359	0.351030101296462	0.0606759806414421	0.156109988321097	0.107471578096898	0.107471578096898	TRUE	0.0810054904041594	No
EHI_025820	322	498	288	693	193	187	362	322	312	361	357	313	255.37	332	344	1.034	0.049	0.173	0.862367331280839	0.938287227083292	0.02800189117179	0.101938917398138	0.0563982309683425	0.0563982309683425	TRUE	0.810257312344165	No
EHI_025830	6522	13380	5127	12011	4693	4361	7328	8651	5560	6256	8671	7289	6096.65	7180	7405	2020-03-01	0.043	0.152	0.879532065963581	0.946750804216052	0.0407609326629262	0.095137316145171	0.0616067867164997	0.0616067867164997	TRUE	0.20404353189135	No
EHI_025840	137	224	157	335	127	166	154	145	170	174	235	277	144.95	156	229	1.442	0.528	1.772	0.076429199642993	0.266023697328312	0.0332410795402601	0.107346763772114	0.0615304022834423	0.0615304022834423	TRUE	0.107220548861487	No
EHI_025850	6977	10160	10519	7420	6964	8598	7839	6569	11408	3865	12867	14371	12121.65	8605	10368	1.183	0.242	0.439	NA	NA	0.386605351452236	0.0949895188800073	0.269295661267123	0.269295661267123	TRUE	8.03508512638079	Yes
EHI_025860	304	586	390	462	120	104	342	379	423	241	222	174	265.38	381	212	0.566	-0.82	-2.857	0.00427280679739109	0.0420376834273374	0.033632603528321	0.101671157947323	0.0580535355582645	0.0580535355582645	TRUE	0.561566095846069	No
EHI_025870	76	96	86	264	24	40	85	62	93	138	44	67	68.78	80	83	1.058	0.081	0.195	0.845533553431723	0.929269504967387	0.130169112539871	0.121198582017367	0.126086328243038	0.126086328243038	TRUE	0.394492444109831	No
EHI_025880	117	182	195	78	106	117	131	118	211	41	196	196	162.37	153	144	0.936	-0.096	-0.187	0.851341319840238	0.932393611393488	0.313008644494582	0.106004795039958	0.215452859481226	0.215452859481226	TRUE	3.46190627397595	No
EHI_025890	2690	3750	3054	4924	2437	1751	3022	2425	3312	2565	4503	2927	2295.41	2920	3332	1.137	0.185	0.664	0.506491770332361	0.730899829268636	0.0407606715271744	0.0956297354223361	0.0584359339175547	0.0584359339175547	TRUE	0.455696288232038	No
EHI_025990	2	34	13	50	11	2	2	22	14	26	20	3	21.21	13	16	1.249	0.321	0.462	0.644295126630877	0.821283014365068	0.709833261183874	0.180293383354732	0.430633255567651	0.430633255567651	TRUE	1.37988114958258	No
EHI_026200	13	23	14	24	2	7	15	15	15	13	4	12	11.31	15	10	0.689	-0.537	-1.044	0.296480019586364	NA	1e-08	0.255111599300001	0.135586266901328	0.135586266901328	TRUE	0.273352387062587	No
EHI_026310	1980	4506	3071	1094	917	589	2225	2913	3331	570	1694	984	1989.55	2823	1083	0.398	-1.328	-3.598	0.000320514016086392	0.00686835400137061	0.114049599164699	0.0957511495262055	0.105958542211814	0.105958542211814	TRUE	0.65887323553016	No
EHI_026320	205	117	97	123	46	59	230	76	105	64	85	99	78.36	137	83	0.617	-0.698	-1.635	0.101991502773846	0.31425089376724	0.149516454322532	0.117974014875963	0.13550462629837	0.13550462629837	TRUE	0.304437312352338	No
EHI_026330	543	805	578	386	168	165	610	520	627	201	310	276	539.5	586	262	0.472	-1.085	-2.377	0.0174492158559749	0.107626849621844	0.225565514381502	0.0982002317535953	0.168252950619167	0.168252950619167	TRUE	5.16378664698936	No
EHI_026340	10032	17926	8687	20009	6619	6800	11271	11590	9421	10422	12230	11366	12350.13	10761	11339	1.053	0.074	0.326	0.744071420875876	0.880836204169631	0.0147548900284193	0.0949867520835631	0.0383157997889292	0.0383157997889292	TRUE	0.0966756297143511	No
EHI_026350	84	142	76	55	31	35	94	92	82	29	57	59	82	89	48	0.533	-0.909	-2.541	0.0110551694407189	0.0790242820579952	0.0552433273425991	0.116946688209281	0.0809798277248335	0.0809798277248335	TRUE	0.110438050454336	No
EHI_026360	474	751	477	701	554	158	533	486	517	365	1024	264	421.86	512	551	1.069	0.096	0.201	0.841066840373646	0.927814973683715	0.271558584262427	0.0991372598116122	0.19157281020512	0.19157281020512	TRUE	1.16661115049142	No
EHI_026370	632	1125	750	429	120	106	710	727	813	223	222	177	538.15	750	207	0.283	-1.82	-7.703	1.3337025769648e-14	8.46666696512053e-12	0.00895541308107914	0.0982086539451552	0.0378336802235473	0.0378336802235473	TRUE	0.0379321121939777	No
EHI_026380	238	325	301	326	49	64	267	210	326	170	91	107	264.94	268	123	0.478	-1.065	-2.939	0.00328898103685231	0.0350520433660696	0.0928788138858329	0.101682586120832	0.0956067674495973	0.0956067674495973	TRUE	0.336585410900107	No
EHI_026390	1690	1301	1323	1785	458	726	1899	841	1435	930	846	1213	892.84	1392	996	0.723	-0.468	-1.524	0.127472520329463	0.354678347174706	0.0559981788996725	0.096870406260546	0.0708954872222276	0.0708954872222276	TRUE	0.0535369702538207	No
EHI_026400	191	378	272	550	163	141	215	244	295	286	301	236	211.36	251	274	2020-09-01	0.125	0.424	0.671607691959203	0.83894091834415	0.0352985415087382	0.103416902864546	0.0613157597800318	0.0613157597800318	TRUE	0.562521740859708	No
EHI_026410	14440	22897	11940	22528	10987	12385	16224	14804	12949	11734	20300	20701	16896	14659	17578	1.193	0.255	0.851	0.394585100707269	0.645755110663751	0.0482242953684	0.0949472587357567	0.0681083670947824	0.0681083670947824	TRUE	0.518172704049693	No
EHI_026420	1040	2235	875	2149	712	633	1168	1445	949	1119	1316	1058	1307.36	1187	1164	0.98	-0.029	-0.116	0.907440052808817	0.963597963691771	0.0223937490656894	0.0962266165265515	0.0464539074612654	0.0464539074612654	TRUE	0.15465828214207	No
EHI_026430	15	44	18	41	14	12	17	28	20	21	26	20	2020-09-24	22	22	1.012	0.018	0.041	0.966934221195354	0.988449483090917	1e-08	0.170090460598343	0.0973812312926229	0.0973812312926229	TRUE	0.172845319830827	No
EHI_026440	2505	4448	2979	4261	1284	1158	2814	2876	3231	2219	2372	1936	2331.27	2974	2176	0.738	-0.438	-1.404	0.160387096391575	0.401108325711563	0.0610800314358357	0.095617586671028	0.0738265261227779	0.0738265261227779	TRUE	0.567212284770822	No
EHI_026450	445	729	580	419	271	213	500	471	629	218	501	356	560.72	533	358	0.676	-0.566	-1.816	0.0694004647044705	0.252012014741397	0.0538699253712095	0.0980730623301799	0.0714179880316631	0.0714179880316631	TRUE	0.24321973954722	No
EHI_026460	2	5	3	14	1	4	2	3	3	7	2	7	2020-07-04	3	5	1.658	0.729	0.973	0.330464658343391	NA	1e-08	0.480666951783267	0.383453414758985	0.383453414758985	TRUE	0.122746823630215	No
EHI_026470	347	640	494	269	570	591	390	414	536	140	1053	988	907.23	447	727	1.571	0.651	1.395	0.162964157802954	0.405219143381549	0.247186592491088	0.0968381846980271	0.178824845432893	0.178824845432893	TRUE	2.24046072128912	No
EHI_026480	1427	1866	1213	1969	1054	1285	1603	1206	1316	1026	1947	2148	2284.63	1375	1707	1.232	0.301	0.926	0.354341262439654	0.611026048475631	0.065669735857219	0.0956334648210719	0.0802105330627993	0.0802105330627993	TRUE	0.60043612796408	No
EHI_026490	513	1077	630	2127	278	279	576	696	683	1108	514	466	781.3	652	696	1.069	0.096	0.279	0.779983092044367	0.897615175437719	0.0885467946167198	0.0971602624588233	0.0895687919542795	0.0895687919542795	TRUE	1.62102533035983	No
EHI_026590	133	233	120	166	57	59	149	151	130	86	105	99	212.67	143	97	0.693	-0.53	-1.134	0.256641333383748	0.516591201111932	0.226883622071437	0.103364023213446	0.171005915922068	0.171005915922068	TRUE	0.361671288602916	No
EHI_026690	0	2	0	2	1	1	0	1	0	1	2	2	3.41	0	2	1.66	0.731	0.84	0.400819986547649	NA	1e-08	0.626797223551257	0.406765213605321	0.406765213605321	TRUE	0.129852128710184	No
EHI_026890	3	9	7	4	1	1	3	6	8	2	2	2	14.64	6	2	0.446	-1.166	-1.802	0.0715380737637175	0.256417517804911	1e-08	0.21866602537257	0.132614522992988	0.132614522992988	TRUE	0.313177166175431	No
EHI_027010	0	1	1	2	0	0	0	1	1	1	0	0	0.55	1	0	0.986	-0.02	-0.022	0.982325572292887	NA	1e-08	3.38209236159868	2.11867533389189	2.11867533389189	TRUE	0.112714643601438	No
EHI_027020	1	16	8	9	5	1	1	10	9	5	9	2	8.83	7	5	0.782	-0.354	-0.506	0.612540270455369	NA	0.38672299501895	0.300153731159071	0.336843525545503	0.336843525545503	TRUE	0.301888329721363	No
EHI_027030	1	0	0	3	1	0	1	0	0	2	2	0	2.63	0	1	1.775	0.828	0.916	0.359436866165196	NA	1e-08	0.78493444255998	0.616349654002302	0.616349654002302	TRUE	0.367785423158621	No
EHI_027130	525	911	545	820	153	170	590	589	591	427	283	284	553.57	590	331	0.572	-0.806	-3.324	0.0008870331611059	0.0141176393409158	0.0142943604759163	0.0981147856437282	0.0411404272038616	0.0411404272038616	TRUE	0.392023405406346	No
EHI_027230	0	1	0	0	0	1	0	1	0	0	0	2	2020-02-04	0	1	1.187	0.247	0.269	0.787887206444397	NA	1e-08	0.545801078928746	0.637373251623959	0.637373251623959	TRUE	0.175125405052495	No
EHI_027330	53	73	40	80	20	25	60	47	43	42	37	42	43.95	50	40	0.814	-0.296	-0.797	0.425420759467974	0.671583813826381	0.0399736194653787	0.136090835154878	0.083407653820994	0.083407653820994	TRUE	0.377863982191277	No
EHI_027340	99	197	75	412	102	155	111	127	81	215	188	259	165.74	106	221	2.019	1.013	3.233	0.00122468840429819	0.0174942290075396	0.0434904866995038	0.105777823173402	0.0677582735160675	0.0677582735160675	TRUE	0.0797623320931417	No
EHI_027350	2	5	0	4	1	4	2	3	0	2	2	7	3.47	2	4	1.465	0.551	0.637	0.523898750272963	NA	0.990498364856302	0.617570758175422	0.766757580528616	0.766757580528616	TRUE	1.73559298913772	No
EHI_027360	70	142	55	249	41	36	79	92	60	130	76	60	90.87	77	89	1.17	0.227	0.668	0.504208863189293	0.72846878182502	0.0491635522033096	0.114788850515519	0.0760591999246971	0.0760591999246971	TRUE	0.782745535576945	No
EHI_027370	539	1203	656	1188	636	584	606	778	711	619	1175	976	726.74	698	923	1.309	0.388	1.262	0.20702468848267	0.45961505984614	0.0555310241049804	0.0973344481057303	0.070811614406924	0.070811614406924	TRUE	0.114609870474035	No
EHI_027380	4763	7994	4878	7658	2057	1845	5351	5169	5290	3989	3801	3084	7094.62	5270	3625	0.704	-0.506	-1.131	0.257937316912317	0.517764333265251	0.241113877957277	0.0950954887999506	0.163384638511225	0.163384638511225	TRUE	5.8143859888277	No
EHI_027490	1563	2173	1270	3702	1079	1981	1756	1405	1377	1928	1994	3311	1943.22	1513	2411	1.568	0.649	1.923	0.0544191275868777	0.217466838399173	0.080141371911132	0.095772873185722	0.0874067671501172	0.0874067671501172	TRUE	0.489546249774009	No
EHI_027500	60	139	29	164	69	61	67	90	31	85	127	102	111.52	63	105	1.599	0.677	1.515	0.129696077702676	0.357164804681389	0.183089169120007	0.111096483810109	0.149907896401633	0.149907896401633	TRUE	0.974609130983084	No
EHI_027510	17	42	19	40	17	21	19	27	21	21	31	35	34.13	22	29	1.242	0.313	0.707	0.479320613061101	0.711323471842496	0.0908549741430401	0.147951399669233	0.116968716512502	0.116968716512502	TRUE	0.37122474770498	No
EHI_027520	261	708	213	606	134	146	293	458	231	316	248	244	314.42	327	269	0.828	-0.273	-0.869	0.385050385978682	0.637037637909553	0.054236552646359	0.100605649345067	0.0715813157163148	0.0715813157163148	TRUE	0.381117497182559	No
EHI_027530	516	840	395	1760	400	398	580	543	428	917	739	665	668.07	517	774	1.484	0.57	2.025	0.0428750642512424	0.189513147472951	0.0353967188229695	0.0975535240003094	0.0580409267828517	0.0580409267828517	TRUE	0.0636762411298473	No
EHI_027540	44	94	53	231	73	62	49	61	57	120	135	104	88.07	56	120	2.083	1.058	3.29	0.00100312836248083	0.0154587034378605	0.0275272999651791	0.115423323841511	0.0656360685426313	0.0656360685426313	TRUE	0.486527171679601	No
EHI_027550	1433	1958	1550	2745	416	541	1610	1266	1681	1430	769	904	914.9	1519	1034	0.689	-0.537	-1.821	0.0686292993546881	0.250909931130431	0.0490843016997229	0.0968214473746166	0.0650406427146368	0.0650406427146368	TRUE	0.624361116044478	No
EHI_027560	91	279	261	409	134	138	102	180	283	213	248	231	248.65	188	231	1.211	0.276	0.761	0.446572380466433	0.684598064374853	0.0938633483011861	0.102130764482237	0.0972607184753466	0.0972607184753466	TRUE	0.0786425654486637	No
EHI_027570	1380	1366	704	1792	1046	1063	1550	883	763	933	1933	1777	1292.21	1065	1548	1.43	0.516	1.437	0.150730713338924	0.387837388148027	0.102557792264913	0.0962428684644851	0.0998138968611466	0.0998138968611466	TRUE	0.943595140773117	No
EHI_027580	115	179	78	420	60	84	129	116	85	219	111	140	112.34	110	157	1.429	0.515	1.612	0.106902278884465	0.322079791545293	0.0436927743353416	0.110977703914746	0.0699001484731992	0.0699001484731992	TRUE	0.225440416718865	No
EHI_027590	17	43	21	60	24	33	19	28	23	31	44	55	29.24	23	43	1.763	0.818	2020-07-02	0.0384687240418447	0.177108657575777	1e-08	0.156840554085857	0.0890810207525717	0.0890810207525717	TRUE	0.0725830604500192	No
EHI_027600	1963	2589	1480	4925	1143	1876	2205	1674	1605	2565	2112	3136	1743.29	1828	2604	1.414	0.499	1.815	0.0695337329799641	0.252299127019719	0.0374896499137151	0.0958798640850947	0.0565676916601874	0.0565676916601874	TRUE	0.0788787554468614	No
EHI_027610	387	764	422	1305	493	641	435	494	458	680	911	1071	665.63	462	887	1.886	0.915	3.185	0.00144615798611279	0.0197016830140823	0.0405686652918473	0.0975634699433329	0.0607396100018485	0.0607396100018485	TRUE	0.195394915581986	No
EHI_027620	136	178	133	295	81	83	153	115	144	154	150	139	132.47	137	148	1.078	0.108	0.427	0.669722638078066	0.837971465210821	1e-08	0.108524659584467	0.0402032041534106	0.0402032041534106	TRUE	0.116524725912061	No
EHI_027630	13	19	5	37	5	16	15	12	5	19	9	27	14.53	11	18	1.639	0.713	1.376	0.168671620626495	0.413440059787967	0.0688032737712983	0.219639878866809	0.154678789810809	0.154678789810809	TRUE	0.0735079476155769	No
EHI_027640	2408	3496	1704	5113	1594	1498	2705	2260	1848	2663	2945	2504	2478.18	2271	2704	1.187	0.247	1.013	0.310879346569017	0.572036328512659	0.0199260732692771	0.0955714905176406	0.0439487771519564	0.0439487771519564	TRUE	0.153445730698473	No
EHI_027650	71	160	54	68	33	20	80	103	59	35	61	33	106.73	81	43	0.548	-0.869	-2.075	0.0380167781518405	0.175920086480203	0.128809278874823	0.111824931983187	0.120863278803299	0.120863278803299	TRUE	0.238424041590851	No
EHI_027660	203	325	186	516	114	98	228	210	202	269	211	164	243.01	213	215	1.011	0.016	0.054	0.957298079156744	0.984457259809467	0.0456431038892841	0.102299903588961	0.0670989880262231	0.0670989880262231	TRUE	0.407536599533232	No
EHI_027670	206	294	223	501	126	175	231	190	242	261	233	293	180.96	221	262	1.183	0.243	0.889	0.374012182628152	0.630656073415154	0.0182904777890033	0.104857820192898	0.0513951634186188	0.0513951634186188	TRUE	0.306138724304022	No
EHI_027680	38	50	16	142	9	20	43	32	17	74	17	33	34.57	31	41	1.369	0.453	0.958	0.33791315445804	0.596183879932507	0.164104263778651	0.147272753164917	0.155864887376484	0.155864887376484	TRUE	0.254492038028953	No
EHI_027690	704	1007	498	1303	297	305	791	651	540	679	549	510	549	661	579	0.881	-0.183	-0.705	0.481029348849983	0.712825552064733	0.023772765816006	0.0981420600544591	0.0487243640232051	0.0487243640232051	TRUE	0.112169641807436	No
EHI_027700	2352	4586	2295	5989	1118	960	2643	2965	2489	3120	2066	1605	2269.38	2699	2264	0.844	-0.245	-0.785	0.432356011356931	0.67676462323192	0.0602658443202892	0.0956387967525485	0.0742355075068538	0.0742355075068538	TRUE	0.320579162589919	No
EHI_027710	564	903	638	1438	279	461	634	584	692	749	515	771	817.67	637	678	1.066	0.093	0.35	0.72602982371814	0.869313062036645	0.0264130990413584	0.0970570669186208	0.0508737102895277	0.0508737102895277	TRUE	0.104360121026872	No
EHI_027720	1480	2436	1494	2436	510	488	1663	1575	1620	1269	942	816	1432.4	1619	1009	0.63	-0.666	-2.578	0.00993343044207248	0.0740628131410843	0.0271105981887702	0.0961055649189379	0.0491134178750351	0.0491134178750351	TRUE	0.311075697637205	No
EHI_027730	368	536	491	563	225	191	413	347	532	293	416	319	387.84	431	343	0.799	-0.324	-1.096	0.272928695432544	0.533117210197747	0.0423331508505568	0.0995142239686956	0.06338987991921	0.06338987991921	TRUE	0.14774048874499	No
EHI_027740	13	23	20	78	31	32	15	15	22	41	57	53	30.71	17	50	2.691	1.428	2.767	0.00565572148184241	0.050698415365959	0.232108881579908	0.153876595333596	0.188891474094397	0.188891474094397	TRUE	0.462884140763439	No
EHI_027750	316	498	368	828	304	332	355	322	399	431	562	555	367.37	359	516	1.425	0.511	1.939	0.0525438283957476	0.213025197983101	0.0238146897533158	0.0997745759748709	0.0496045701835467	0.0496045701835467	TRUE	0.266416288447251	No
EHI_027760	176	340	219	616	190	201	198	220	238	321	351	336	240.52	219	336	1.522	0.606	2.205	0.0274596998289709	0.144246482110522	0.0237585569428216	0.102377061690299	0.0527955006359658	0.0527955006359658	TRUE	0.245668455464529	No
EHI_027770	465	638	316	957	160	210	522	413	343	498	296	351	378.01	426	382	0.903	-0.147	-0.454	0.64956237872919	0.824628771165738	0.0644514186030106	0.0996357310960595	0.0774081224349497	0.0774081224349497	TRUE	0.264651302586844	No
EHI_027780	76	147	53	325	91	105	85	95	57	169	168	176	149.5	79	171	2.102	1.072	3.687	0.000226973052113526	0.00539973677192921	0.021439053897589	0.10696568238077	0.0544172721697652	0.0544172721697652	TRUE	0.140282155080706	No
EHI_027790	74	129	69	318	49	68	83	83	75	166	91	114	93.46	80	124	1.535	0.618	1.947	0.0515003422037192	0.210897471436806	0.0344640849457399	0.114237334079916	0.0661258913347859	0.0661258913347859	TRUE	0.196881266638604	No
EHI_027800	1419	3941	1880	4965	590	495	1594	2548	2039	2586	1090	827	1658.22	2060	1501	0.739	-0.436	-1.187	0.23515874812911	0.493339340087665	0.120211629846192	0.095933217946401	0.104970914200206	0.104970914200206	TRUE	0.670081727033581	No
EHI_027810	75	151	94	381	43	66	84	98	102	198	79	110	86.34	95	129	1.379	0.464	1.37	0.170636536380063	0.416412582212813	0.0533231235420612	0.115837664653343	0.078370129868546	0.078370129868546	TRUE	0.217041092438184	No
EHI_027910	403	411	619	250	552	596	453	266	671	130	1020	996	546.33	463	715	1.493	0.578	1.178	0.238658707449873	0.497130966331755	0.289057854369891	0.0981582087873269	0.200798858878397	0.200798858878397	TRUE	0.532601243317521	No
EHI_028010	81	286	302	186	145	197	91	185	328	97	268	329	153.44	201	231	1.133	0.18	0.382	0.702632281015492	0.856297271122911	0.243586898653858	0.106654648796874	0.180627605894953	0.180627605894953	TRUE	0.096362414479338	No
EHI_028020	103	136	102	147	27	35	116	88	111	77	50	59	94.15	105	62	0.613	-0.706	-2.345	0.0190462120526105	0.113076975955629	0.0154454933994074	0.114094597308546	0.0544794294994376	0.0544794294994376	TRUE	0.256438711813825	No
EHI_028330	0	4	2	5	4	0	0	3	2	3	7	0	2.21	2	3	1.552	0.634	0.725	0.468746778110342	NA	0.422195122938676	0.913968003275832	0.765772241855994	0.765772241855994	TRUE	0.0820008354746694	No
EHI_028430	1	4	1	2	1	0	1	3	1	1	2	0	2020-08-04	2	1	0.733	-0.448	-0.543	0.587231877471409	NA	1e-08	0.538776754809112	0.328054981253111	0.328054981253111	TRUE	0.198712657642755	No
EHI_028530	98	268	123	291	85	93	110	173	133	152	157	155	136.8	139	155	1.105	0.144	0.481	0.630825956559286	0.813170123841127	0.0321829924017109	0.108091655066788	0.0604556016844369	0.0604556016844369	TRUE	0.123048257324066	No
EHI_028540	47	93	62	196	55	30	53	60	67	102	102	50	96.61	60	85	1.393	0.478	1.18	0.237804852357994	0.495869545969289	0.117069721262675	0.11360368601925	0.115553413460288	0.115553413460288	TRUE	0.328310980411931	No
EHI_028550	187	293	188	487	41	92	210	189	204	254	76	154	156.63	201	161	0.819	-0.288	-0.755	0.450201738397781	0.687838824914358	0.10933872965148	0.106414347144593	0.108062239245372	0.108062239245372	TRUE	0.124978441797541	No
EHI_028560	121	215	99	344	110	92	136	139	107	179	203	154	279.8	127	179	1.389	0.474	1.722	0.0849921608488742	0.282715199349613	0.0225055332778538	0.10131915022271	0.0497232842135746	0.0497232842135746	TRUE	0.38316803253683	No
EHI_028670	93	289	94	487	38	67	104	187	102	254	70	112	113.18	131	145	1.114	0.156	0.366	0.714075865542052	0.863392855467118	0.159029902684989	0.110857501879122	0.137650793095853	0.137650793095853	TRUE	0.385600393768248	No
EHI_028770	0	0	0	0	1	0	0	0	0	0	2	0	0.6	0	1	1.373	0.458	0.53	0.595923101377479	NA	1e-08	3.09878246906325	3.53760488293154	3.53760488293154	TRUE	0.432327236514322	No
EHI_028780	0	0	0	0	0	0	0	0	0	0	0	0	0.34	0	0	1	0	0	1	NA	1e-08	5.45548635331162	5.31475264968568	5.31475264968568	TRUE	0.0606065596055668	No
EHI_028880	11377	23030	13581	33182	5244	3620	12782	14890	14729	17284	9689	6051	12614.42	14134	11008	0.786	-0.348	-1.013	0.31110390475774	0.572133258362945	0.0901279278936334	0.0949836766343766	0.0910926457330294	0.0910926457330294	TRUE	0.359350842386836	No
EHI_028890	64	86	97	118	69	87	72	56	105	61	127	145	128.43	78	111	1.398	0.484	1.182	0.237115788013796	0.495156474091544	0.132111146240468	0.108955585377068	0.122136573432818	0.122136573432818	TRUE	0.127493103425503	No
EHI_028900	266	560	357	708	81	100	299	362	387	369	150	167	247.98	349	229	0.671	-0.575	-1.708	0.0875562752012552	0.287989777391217	0.070687983260851	0.102150410299324	0.0831601417830681	0.0831601417830681	TRUE	1.6961287812795	No
EHI_028910	1651	2691	1818	1382	866	616	1855	1740	1972	720	1600	1030	1680.67	1856	1117	0.608	-0.717	-2.461	0.0138435506619369	0.0922226130154116	0.046772426189335	0.0959186134732283	0.0635529503800978	0.0635529503800978	TRUE	0.500331164389071	No
EHI_028920	48	96	93	151	780	324	54	62	101	79	1441	542	970.28	72	687	4.981	2.316	2.905	0.00367647005566263	0.0379661116606484	0.798646074762741	0.0967083470009556	0.454131190804924	0.798646074762741	TRUE	0.423120784239168	No
EHI_028930	1	3	0	13	3	0	1	2	0	7	6	0	42.03	1	4	2.598	1.377	2020-05-02	0.0404005972972653	0.182751339050948	0.151124316496022	0.137969066685588	0.142749688313855	0.142749688313855	TRUE	0.878990834154475	No
EHI_028940	13	28	13	268	74	28	15	18	14	140	137	47	188.38	16	108	6.063	2020-06-02	6.147	7.89623641889797e-10	2.02184145843885e-07	0.119108426512122	0.104463351473762	0.112431479136249	0.112431479136249	TRUE	0.163390359459518	No
EHI_028950	374	648	355	1154	112	217	420	419	385	601	207	363	367.31	408	390	0.964	-0.053	-0.156	0.876263607706803	0.944760136748017	0.0749977034611018	0.0997753982650005	0.0868875508893492	0.0868875508893492	TRUE	0.15108606962672	No
EHI_028960	110	145	173	129	46	70	124	94	188	67	85	117	85.65	135	90	0.67	-0.579	-1.629	0.103330701025622	0.316133694988316	0.066646770288782	0.116005151704539	0.0872964362863685	0.0872964362863685	TRUE	0.117263543369628	No
EHI_028970	123	191	145	410	74	97	138	123	157	214	137	162	142.77	139	171	1.227	0.295	0.928	0.353328505912264	0.610235094828236	0.0470701646488178	0.107538074402077	0.0704217856184012	0.0704217856184012	TRUE	0.208846721951638	No
EHI_028980	25	63	44	137	23	22	28	41	48	71	42	37	39.51	39	50	1.312	0.392	1.025	0.305249032083469	0.566267292287855	0.0501081773325014	0.140719633924474	0.0908160578457904	0.0908160578457904	TRUE	0.719432212475964	No
EHI_028990	154	337	119	774	217	257	173	218	129	403	401	430	459.29	173	411	2.311	1.209	4.121	3.76570225486579e-05	0.00147467853792509	0.0377701500276166	0.0987870429453944	0.0610147020454661	0.0610147020454661	TRUE	0.272972891108766	No
EHI_029000	216	359	250	291	134	118	243	232	271	152	248	197	173.14	249	199	0.8	-0.322	-1.011	0.31213628410823	0.572871334884173	0.0517380894546904	0.105310284444434	0.0727421975887089	0.0727421975887089	TRUE	0.214977617927858	No
EHI_029010	88	191	84	336	46	64	99	123	91	175	85	107	112.74	104	122	1.175	0.233	0.621	0.53443791012988	0.752735820953029	0.0958446050610449	0.110919361251971	0.100862902059672	0.100862902059672	TRUE	0.785179592369786	No
EHI_029020	1810	3753	1410	4359	1292	1091	2034	2427	1529	2271	2387	1824	2078.96	1997	2161	2020-08-01	0.111	0.42	0.674333564576512	0.840020079502369	0.0295345287885885	0.0957119616596573	0.0521484143257256	0.0521484143257256	TRUE	0.140720064972606	No
EHI_029030	624	849	761	1235	730	1032	701	549	825	643	1349	1725	913.31	692	1239	1.746	0.804	2.146	0.0318683733980272	0.158386444442963	0.117507414517489	0.0968248878901114	0.109034567493094	0.109034567493094	TRUE	0.126651137843108	No
EHI_029040	174	291	218	545	77	77	195	188	236	284	142	129	213.3	206	185	0.909	-0.138	-0.369	0.711941308265558	0.862273608773786	0.100742241890685	0.103339192883475	0.103835041927948	0.103835041927948	TRUE	0.988773082169804	No
EHI_029050	2727	3997	1993	3341	548	630	3064	2584	2161	1740	1013	1053	1788.32	2603	1269	0.496	-1.01	-3.621	0.000293498341357582	0.00645567056563175	0.0400705958902383	0.0958536836833596	0.0580712675497445	0.0580712675497445	TRUE	0.229070889554233	No
EHI_029060	472	1108	420	1921	382	331	530	716	455	1001	706	553	785.93	567	753	1.321	0.402	1.45	0.147114612247878	0.381610635334581	0.0355234281463208	0.097146609272478	0.0562820753862771	0.0562820753862771	TRUE	0.268842710582637	No
EHI_029070	57	105	65	89	6	13	64	68	70	46	11	22	47.73	67	26	0.441	-1.183	-2.598	0.00937438036743608	0.0710262233302099	0.150164367349601	0.132824044392497	0.141534068461005	0.141534068461005	TRUE	0.318715436229483	No
EHI_029080	26	62	14	70	21	23	29	40	15	36	39	38	35.7	28	38	1.301	0.38	0.921	0.357250101292912	0.613969331731861	0.0650938897168859	0.145622849759805	0.103228554565077	0.103228554565077	TRUE	0.193043541454973	No
EHI_029090	734	1287	911	1435	781	425	825	832	988	747	1443	710	773.96	882	967	1.092	0.127	0.411	0.681122723597353	0.844615859660148	0.0610012258502495	0.0971822649534762	0.0721053377859317	0.0721053377859317	TRUE	1.07973244543336	No
EHI_029100	215	239	195	288	66	62	242	155	211	150	122	104	193.36	203	125	0.635	-0.654	-1.784	0.0744361135677762	0.262908522816821	0.0927198354490544	0.104215634449695	0.0979080312388716	0.0979080312388716	TRUE	0.478436981968301	No
EHI_029200	721	1085	727	1620	449	334	810	702	788	844	830	558	577.58	767	744	0.972	-0.041	-0.144	0.885305346519201	0.950097709870042	0.0375065642271594	0.0979786872405121	0.0588153997514819	0.0588153997514819	TRUE	0.420754094165955	No
EHI_029210	1111	2696	1040	3510	829	541	1248	1743	1128	1828	1532	904	1798.35	1373	1421	1.035	0.05	0.17	0.864842015828548	0.939853343134605	0.0436324838036725	0.0958480257142321	0.0637013729210326	0.0637013729210326	TRUE	0.440963190507285	No
EHI_029220	27	78	7	65	10	15	30	50	8	34	18	25	28.77	29	26	0.891	-0.166	-0.314	0.753305964571664	0.886046001255406	0.246208737100658	0.157850468158751	0.20148735955877	0.20148735955877	TRUE	0.100657085428205	No
EHI_029230	122	184	120	339	88	55	137	119	130	177	163	92	159.56	129	144	1.125	0.17	0.584	0.559447068622988	0.766973974089671	0.0236427366275342	0.106201845795432	0.0558851813870706	0.0558851813870706	TRUE	0.452408660190162	No
EHI_029340	60	90	63	124	28	28	67	58	68	65	52	47	108.06	64	55	0.86	-0.217	-0.574	0.566182665244112	0.771240130303008	0.0816402244794475	0.111615811676542	0.0938262716060722	0.0938262716060722	TRUE	0.201032997796977	No
EHI_029350	13592	44063	23097	15688	15726	11358	15271	28489	25049	8172	29056	18984	21783.03	22936	18737	0.824	-0.28	-0.749	0.454048790856152	0.691073193947498	0.103008880830241	0.094923187094198	0.109502486013374	0.109502486013374	TRUE	0.136794523369463	No
EHI_029360	154	278	174	243	74	69	173	180	189	127	137	115	119.83	181	126	0.704	-0.507	-1.878	0.0603975306939172	0.231883791430011	0.00872901013345814	0.109968469545469	0.0469770309375859	0.0469770309375859	TRUE	0.0929623554092871	No
EHI_029370	823	1543	451	2116	614	733	925	998	489	1102	1134	1225	1409.33	804	1154	1.418	0.504	1.536	0.124491145131539	0.349316557843578	0.0726398689794258	0.0961262881196833	0.081588916766333	0.081588916766333	TRUE	0.0742771600836051	No
EHI_029380	11	21	7	42	17	11	12	14	8	22	31	18	19.74	11	24	1.978	0.984	2.143	0.0320941096602058	0.159211017916948	1e-08	0.186676022749102	0.107649655829088	0.107649655829088	TRUE	0.321469239915179	No
EHI_029390	1	2	0	1	4	0	1	1	0	1	7	0	2.21	1	3	1.764	0.819	0.909	0.363436264421816	NA	0.787978339161925	0.915943069557879	0.871494439696963	0.871494439696963	TRUE	0.729578825934129	No
EHI_029500	5	25	6	21	11	13	6	16	7	11	20	22	27.87	10	18	1.631	0.706	1.336	0.181457624382945	0.430616881437283	0.165461285943451	0.159882494751064	0.162408460459988	0.162408460459988	TRUE	0.583144543648483	No
EHI_029510	1	6	2	6	2	2	1	4	2	3	4	3	5.53	2	3	1.242	0.312	0.418	0.675766649284655	NA	1e-08	0.422876477630829	0.306862874809332	0.306862874809332	TRUE	0.415054442416841	No
EHI_029520	23	33	23	65	13	32	26	21	25	34	24	53	37.12	24	37	1.497	0.582	1.205	0.228215925760321	0.48492698550473	0.173299610342544	0.143676099575529	0.158922947215284	0.158922947215284	TRUE	0.228113383602426	No
EHI_029530	21739	33887	25470	11497	16636	17660	24424	21910	27622	5989	30737	29518	23919.81	24652	22081	0.901	-0.151	-0.364	0.716022457015069	0.864804094793478	0.169919354597085	0.0949157527169162	0.137677444020768	0.137677444020768	TRUE	2.48940769784923	No
EHI_029540	445	514	396	1242	239	376	500	332	429	647	442	628	359.75	420	572	1.357	0.44	1.653	0.0982443239375775	0.30815869613304	0.0255707628817932	0.0998792054217148	0.0509974002141728	0.0509974002141728	TRUE	0.121841341349823	No
EHI_029550	183	404	206	784	391	325	206	261	223	408	722	543	337.22	230	558	2.351	1.234	3.852	0.000117119489682238	0.00330382831629047	0.0598403969546412	0.100215853740276	0.0754047748168293	0.0754047748168293	TRUE	0.0944941983130003	No
EHI_029560	2080	3042	1964	13388	3740	3131	2337	1967	2130	6974	6910	5233	2863.66	2145	6372	2.904	1.538	5.734	9.78897028341126e-09	1.77732104091172e-06	0.0318767950822451	0.095473018273644	0.0538186560446219	0.0538186560446219	TRUE	0.40110016879047	No
EHI_029570	662	934	792	1589	1233	715	744	604	859	828	2278	1195	842.07	736	1434	1.901	0.927	2.674	0.00748429799425336	0.0610107753229502	0.0918955880459248	0.0969928142299427	0.0920361072285889	0.0920361072285889	TRUE	0.167569496083812	No
EHI_029580	348	669	371	1227	497	659	391	433	402	639	918	1101	589.15	409	886	2.125	1.088	3.904	9.45303913600576e-05	0.00283844938581027	0.0351900414854258	0.0979170471254455	0.0566920245531514	0.0566920245531514	TRUE	0.075929307378806	No
EHI_029590	89	149	82	321	87	94	100	96	89	167	161	157	118.11	95	162	1.685	0.753	2.875	0.00404252193972063	0.0405307470783636	1e-08	0.110188254380572	0.0424687991006489	0.0424687991006489	TRUE	0.141083237093029	No
EHI_029600	144	343	387	286	894	709	162	222	420	149	1652	1185	1052.97	268	995	2.722	1.445	1.889	0.0588331799389709	0.228513471361557	0.685127335883584	0.0965616222145335	0.389733030538464	0.685127335883584	TRUE	0.895044918346802	No
EHI_029610	969	1819	1100	1708	1189	932	1089	1176	1193	890	2197	1558	1881.94	1153	1548	1.327	0.408	1.153	0.24880192411298	0.508292965260275	0.095135937776801	0.0958032522780779	0.0963985981651717	0.0963985981651717	TRUE	0.154278976556187	No
EHI_029620	4513	9083	6856	4694	1551	1806	5070	5873	7435	2445	2866	3019	11927.82	6126	2777	0.482	-1.053	-2.174	0.0296803597920046	0.151760405982057	0.297962605534461	0.0949919491889181	0.196647517534323	0.196647517534323	TRUE	0.639542013399051	No
EHI_029720	69	150	79	191	66	40	78	97	86	99	122	67	96.16	87	96	1.102	0.14	0.443	0.657405649666594	0.830258355579943	0.0261135674612784	0.113691473937805	0.0637312829641194	0.0637312829641194	TRUE	0.147865938203712	No
EHI_029730	14	48	28	233	16	35	16	31	30	121	30	59	40.88	26	70	2.589	1.372	2.945	0.00322919227457243	0.0346366423779595	0.164771878904857	0.139185401272433	0.152762990181648	0.152762990181648	TRUE	0.102993393193882	No
EHI_029830	43	153	40	175	11	21	48	99	43	91	20	35	61.55	63	49	0.806	-0.31	-0.671	0.502200053705803	0.727211459147821	0.187261333146257	0.124295225579933	0.156763876544386	0.156763876544386	TRUE	1.26699558336452	No
EHI_029930	4	9	1	0	0	0	4	6	1	0	0	0	14.61	4	0	0.214	-2.226	-2.798	0.0051381233343108	0.0482683909844098	0.124521699511274	0.218923235853406	0.198717687293452	0.198717687293452	TRUE	0.403078835719577	No
EHI_029940	0	1	2	2	0	0	0	1	2	1	0	0	1.19	1	0	0.794	-0.334	-0.36	0.71891251134784	NA	1e-08	1.61346584916824	1.30821892665955	1.30821892665955	TRUE	0.537973479077891	No
EHI_029950	0	0	0	0	0	0	0	0	0	0	0	0	0.16	0	0	1	0	0	1	NA	1e-08	11.6105925101191	12	12	TRUE	0.487013230527296	No
EHI_030050	30	69	48	87	21	20	34	45	52	45	39	33	44.19	44	39	0.918	-0.123	-0.352	0.724921970014253	0.868619005587032	1e-08	0.135863957393543	0.0683484654848631	0.0683484654848631	TRUE	0.191839499093828	No
EHI_030060	284	443	417	1075	335	386	319	286	452	560	619	645	522.06	352	608	1.706	0.771	2.97	0.00297559475214367	0.0330942331368258	0.0231582462737605	0.0983124512966085	0.0481204592554692	0.0481204592554692	TRUE	0.347125441852597	No
EHI_030070	3296	7628	3102	9675	3428	4209	3703	4932	3364	5040	6334	7035	6228.87	4000	6136	1.511	0.595	1.745	0.0810516197164909	0.275393492510676	0.0866109838851222	0.0951310043915554	0.0899003649683861	0.0899003649683861	TRUE	1.14950556324221	No
EHI_030080	35	90	50	71	41	30	39	58	54	37	76	50	99.86	50	54	1.046	0.064	0.16	0.873105443306844	0.943596423902829	0.105269729807902	0.112993691743999	0.108712491637753	0.108712491637753	TRUE	0.178201341663256	No
EHI_030090	75	183	146	380	150	175	84	118	158	198	277	293	172.59	120	256	2.063	1.045	3.065	0.00217416137923666	0.0262212264891996	0.0683275303560353	0.105343584499475	0.0833385524611091	0.0833385524611091	TRUE	0.378752042217724	No
EHI_030100	7	23	8	31	12	13	8	15	9	16	22	22	18.28	11	20	1.731	0.792	1.625	0.104137224326702	0.317822225588767	0.0593080037234971	0.194012568925563	0.126276169274137	0.126276169274137	TRUE	0.113627008282198	No
EHI_030110	86	149	136	175	110	113	97	96	147	91	203	189	93.56	113	161	1.387	0.472	1.298	0.194386827550577	0.444707184403221	0.0811569443775052	0.114215976759	0.0948466383027733	0.0948466383027733	TRUE	0.877880999405306	No
EHI_030120	69	118	76	113	23	29	78	76	82	59	42	48	88.91	79	50	0.656	-0.608	-1.727	0.0842442068505441	0.28131750650558	0.0477161439628929	0.115230664401346	0.0782306907176791	0.0782306907176791	TRUE	0.349353117254315	No
EHI_030130	106	221	113	401	47	90	119	143	123	209	87	150	121.37	128	149	1.169	0.225	0.675	0.499368808626724	0.726077012659649	0.0546554875690958	0.109776312338378	0.0772005016210407	0.0772005016210407	TRUE	0.0675778531393137	No
EHI_030140	18	24	22	64	8	10	20	16	24	33	15	17	19.17	20	22	1.141	0.19	0.385	0.700517893411517	0.855813112426017	0.11456622245827	0.189389492667226	0.153951878356792	0.153951878356792	TRUE	0.940250044468583	No
EHI_030150	76	133	87	110	43	61	85	86	94	57	79	102	116.3	88	79	0.901	-0.15	-0.304	0.760949696423432	0.890076371688915	0.264316366197755	0.110427335206868	0.19268201801771	0.19268201801771	TRUE	2.34846333112139	No
EHI_030160	7	19	11	38	12	5	8	12	12	20	22	8	15.83	11	17	1.527	0.61	1.255	0.209367223497993	0.462130066757558	1e-08	0.20936871826128	0.12083622112826	0.12083622112826	TRUE	0.279984198029135	No
EHI_030170	267	608	304	749	113	123	300	393	330	390	209	206	368.03	341	268	0.799	-0.324	-0.997	0.318842350330237	0.578270924518298	0.0639965149846524	0.099765746651619	0.077636322466804	0.077636322466804	TRUE	0.94383172348963	No
EHI_030180	3588	8569	5386	1712	1491	1065	4031	5540	5841	892	2755	1780	5058.96	5137	1809	0.37	-1.435	-3.649	0.000263094679072874	0.00599831841374822	0.138376279804293	0.095198308477737	0.122288778994793	0.122288778994793	TRUE	0.230623350816163	No
EHI_030390	326	759	347	930	157	304	366	491	376	484	290	508	371.83	411	427	2020-04-01	0.056	0.176	0.860428253915762	0.937796676543817	0.0612350370724095	0.0997153975000864	0.0760607281466879	0.0760607281466879	TRUE	0.304935861900578	No
EHI_030400	82	190	70	231	60	94	92	123	76	120	111	157	124.01	97	129	1.313	0.393	1.134	0.256586669158898	0.516587596415475	0.0655737133826146	0.109458245339767	0.0832253661266735	0.0832253661266735	TRUE	0.259793800212437	No
EHI_030410	102	226	70	303	60	59	115	146	76	158	111	99	169.46	112	123	1.096	0.132	0.407	0.684360852389962	0.845900169818809	0.0491656467623364	0.105537603479554	0.071305998458655	0.071305998458655	TRUE	0.216867228904047	No
EHI_030420	307	552	414	437	246	130	345	357	449	228	455	217	552.22	384	300	0.785	-0.349	-1.054	0.291961548702933	0.552177817876338	0.0705208950426206	0.0981227788855527	0.0813462486912871	0.0813462486912871	TRUE	1.01362708989371	No
EHI_030430	670	1078	672	492	184	221	753	697	729	256	340	369	589.36	726	322	0.447	-1.162	-4.888	1.01878326791533e-06	9.58687223957792e-05	0.012859919097993	0.0979159304260628	0.0394307049440954	0.0394307049440954	TRUE	0.195947688015255	No
EHI_030440	276	431	422	627	211	196	310	279	458	327	390	328	239.83	349	348	0.997	-0.004	-0.013	0.98992802455364	0.996326122326868	0.0351941812240478	0.102398795886281	0.0597950864134031	0.0597950864134031	TRUE	0.422926426788879	No
EHI_030450	317	559	429	622	128	165	356	361	465	324	236	276	305.12	394	279	0.716	-0.481	-1.605	0.108471215279739	0.32434284226995	0.0425675101132274	0.100781378151235	0.0648181597619266	0.0648181597619266	TRUE	0.819898300469223	No
EHI_030460	515	324	339	279	165	255	579	209	368	145	305	426	271.21	385	292	0.766	-0.384	-0.942	0.346288101395815	0.603435001422314	0.150670786927398	0.101524294615103	0.129658065606147	0.129658065606147	TRUE	0.0707026102132696	No
EHI_030470	213	291	217	337	102	132	239	188	235	176	188	221	166.64	221	195	0.883	-0.18	-0.69	0.490449799400328	0.719162707777403	0.0130977908609954	0.105718977945699	0.0456497638615026	0.0456497638615026	TRUE	0.0992598377588683	No
EHI_030480	882	1001	616	1593	554	539	991	647	668	830	1024	901	895.83	769	918	1.189	0.25	0.897	0.369959299100115	0.627346242371479	0.0368828608202204	0.0968636094866854	0.0573326154003419	0.0573326154003419	TRUE	0.212678237422559	No
EHI_030490	106	170	139	244	57	68	119	110	151	127	105	114	120.46	127	115	0.922	-0.117	-0.432	0.665580713450901	0.835268340189368	0.0105871045780807	0.10988923438115	0.0462677560567578	0.0462677560567578	TRUE	0.139754426109836	No
EHI_030590	1	5	1	2	2	2	1	3	1	1	4	3	4.59	2	3	1.145	0.196	0.247	0.804560724357301	NA	1e-08	0.489436419349585	0.352733674701425	0.352733674701425	TRUE	0.451177977213373	No
EHI_030600	693	1027	666	2271	633	688	779	664	722	1183	1170	1150	991.73	722	1168	1.602	0.68	2.546	0.0109106329677011	0.0781589532392135	0.030528898051942	0.0966679255135106	0.0524335535895291	0.0524335535895291	TRUE	0.262143702567994	No
EHI_030610	5639	9909	6882	4967	2959	2876	6336	6407	7464	2587	5467	4807	7660.75	6736	4287	0.644	-0.634	-2.075	0.0380010082277893	0.175920086480203	0.0509202110493331	0.0950766056631842	0.071014933399018	0.071014933399018	TRUE	0.737504599338869	No
EHI_030710	95792	168445	87080	216561	73162	95150	107624	108910	94439	112803	135177	159038	110153.5	103658	135673	1.303	0.382	1.632	0.102636810977941	0.3147177226173	0.0175823209278071	0.094856421482821	0.0407763946600018	0.0407763946600018	TRUE	0.0747751805027464	No
EHI_030720	813	1015	447	1697	266	394	913	656	485	884	491	659	621.76	685	678	0.993	-0.01	-0.032	0.974187956504909	0.991059589818462	0.0575361973294725	0.0977556516213729	0.0731140566375318	0.0731140566375318	TRUE	0.133923826952748	No
EHI_030730	171	352	116	548	89	134	192	228	126	285	164	224	174.15	182	224	1.234	0.304	1.013	0.311234234026964	0.572153803511384	0.0373830135305619	0.105249694906982	0.0628255042998484	0.0628255042998484	TRUE	0.0739763849105975	No
EHI_030740	58	141	59	164	31	62	65	91	64	85	57	104	59.01	73	82	1.111	0.153	0.424	0.671544751677652	0.83894091834415	0.0530526662282368	0.125563128572667	0.0864768804909305	0.0864768804909305	TRUE	0.114544142957177	No
EHI_030750	4675	9269	5911	7220	4460	2851	5252	5993	6411	3761	8240	4765	11074.54	5885	5589	0.952	-0.07	-0.164	0.869907192741267	0.942383730387751	0.216893278506875	0.0950036595035215	0.149691326562616	0.149691326562616	TRUE	4.05023765562495	No
EHI_030760	62184	117879	76379	154961	50657	57490	69865	76216	82833	80717	93596	96091	67321.06	76305	90135	1.178	0.236	0.949	0.342464510014529	0.60039511885623	0.0245084688041209	0.0948668924315594	0.0461687304829092	0.0461687304829092	TRUE	0.296482091373736	No
EHI_030770	144	257	182	171	93	69	162	166	197	89	172	115	450.68	175	125	0.733	-0.448	-0.918	0.358870426335418	0.615435355896528	0.273370592495414	0.0988624104570206	0.192974791586224	0.192974791586224	TRUE	0.546675678594032	No
EHI_030780	227	243	149	474	121	156	255	157	162	247	224	261	173.97	191	244	1.271	0.346	1.197	0.231185062808599	0.488388837995911	0.0299334067579574	0.105260305181242	0.0579376369338992	0.0579376369338992	TRUE	0.450698269786767	No
EHI_030790	1630	4252	1683	2776	1778	1423	1831	2749	1825	1446	3285	2378	3444.75	2135	2370	1.103	0.141	0.334	0.738472516357084	0.877485310369091	0.181577239194747	0.0953662285269293	0.143836856054835	0.143836856054835	TRUE	0.405722048018449	No
EHI_030800	35776	28578	15482	41750	21772	25556	40195	18477	16790	21747	40227	42715	27546.49	25154	34896	1.367	0.451	1.167	0.243321659841026	0.502265729441736	0.136014787875482	0.0949057746244804	0.11808350903417	0.11808350903417	TRUE	0.694178545085316	No
EHI_030810	9170	18004	9667	32094	7752	7207	10303	11641	10484	16717	14323	12046	11679.18	10809	14362	1.323	0.404	1.735	0.0827476217321436	0.27878466620013	0.0171536172894644	0.0949951847929271	0.0401841221917056	0.0401841221917056	TRUE	0.0801664239029348	No
EHI_030820	3119	5116	2977	10071	3219	3725	3504	3308	3229	5246	5948	6226	4312-02-01	3347	5807	1.717	0.78	3.076	0.00209666720814901	0.0258804928808109	0.024661712762875	0.0952603649301481	0.047838146619335	0.047838146619335	TRUE	0.19148981416707	No
EHI_030830	2883	3743	2974	3497	1589	1016	3239	2420	3225	1822	2936	1698	2670.47	2961	2152	0.733	-0.449	-1.493	0.135451992090122	0.365376443277137	0.0516524037598421	0.0955188155377301	0.068331190949449	0.068331190949449	TRUE	0.41512161117569	No
EHI_030840	117	250	81	334	119	134	131	162	88	174	220	224	144.19	127	206	1.586	0.665	2.101	0.0356252120258878	0.169406365376436	0.0442942946045221	0.107412645089836	0.0698182531033485	0.0698182531033485	TRUE	0.250840185378003	No
EHI_030850	8	10	5	31	11	15	9	6	5	16	20	25	17.86	7	20	2.608	1.383	2.565	0.0103105389008081	0.0757066481349045	0.127769518427492	0.19632845713609	0.161741950846566	0.161741950846566	TRUE	0.175534616880504	No
EHI_030860	4	8	10	1	3	4	4	5	11	1	6	7	6.61	7	5	0.623	-0.683	-0.915	0.359994807947718	NA	0.476988817098497	0.369095709872991	0.416475025176226	0.416475025176226	TRUE	1.45097611584139	No
EHI_030870	590	990	521	589	145	119	663	640	565	307	268	199	566.64	623	258	0.429	-1.22	-3.464	0.000531638502762385	0.00992325624034613	0.0898071753065433	0.0980392904125717	0.0931198343303002	0.0931198343303002	TRUE	0.18878782473516	No
EHI_030880	196	351	208	490	128	161	220	227	226	255	236	269	217.28	224	253	1.129	0.175	0.76	0.447321521081209	0.685407508787255	0.00170301315719797	0.10318332469145	0.034867091980338	0.034867091980338	TRUE	0.105709114654419	No
EHI_030890	862	1413	890	1104	346	412	968	914	965	575	639	689	910.45	949	634	0.672	-0.574	-2.53	0.0114081948519248	0.0801005839537078	0.011618911021027	0.0968311301212508	0.0367453903183984	0.0367453903183984	TRUE	0.166953448906435	No
EHI_030900	310	585	314	393	116	89	348	378	341	205	214	149	438.18	356	189	0.546	-0.873	-2.487	0.0128851808104907	0.0878303177976521	0.086000253380106	0.0989771522191872	0.0911783964137838	0.0911783964137838	TRUE	1.2670370518301	No
EHI_031100	370	760	533	1694	614	455	416	491	578	882	1134	761	539.26	495	926	1.837	0.877	2.87	0.00411089139817326	0.0409694226568445	0.0525492183455241	0.0982017160861228	0.0696190038325392	0.0696190038325392	TRUE	0.204301383943493	No
EHI_031200	0	1	1	5	0	0	0	1	1	3	0	0	1.88	1	1	1.455	0.541	0.597	0.550596070362917	NA	1e-08	1.05672310109778	0.737207799285799	0.737207799285799	TRUE	0.412688211346417	No
EHI_031210	158	192	145	97	44	25	178	124	157	51	81	42	81.98	153	58	0.389	-1.364	-3.76	0.000169676512855743	0.00428959406931	0.0654524806881239	0.116952053360936	0.0883992905619862	0.0883992905619862	TRUE	0.286406149265262	No
EHI_031220	431	509	472	483	349	230	484	329	512	252	645	384	622.55	442	427	0.965	-0.051	-0.139	0.889504209393181	0.952352207033376	0.11286132859138	0.0977519547640558	0.104787973182281	0.104787973182281	TRUE	0.453234442095325	No
EHI_031230	82	149	55	137	50	75	92	96	60	71	92	125	80.16	83	96	1.145	0.195	0.479	0.631794498328343	0.813643517523756	0.122819590867631	0.117456070607437	0.120285798102172	0.120285798102172	TRUE	0.436084155905948	No
EHI_031240	1196	1291	1203	1684	1005	924	1344	835	1305	877	1857	1544	1199.55	1161	1426	1.216	0.283	0.743	0.457751281330493	0.694063816484407	0.117090648103158	0.0963512397439707	0.113451199578091	0.113451199578091	TRUE	0.316981320135737	No
EHI_031250	3504	6460	3442	6084	1603	2089	3937	4177	3733	3169	2962	3492	3107.18	3949	3208	0.815	-0.295	-1.28	0.200381285153743	0.451185459649443	0.015986466143689	0.095423402751792	0.0392512661465173	0.0392512661465173	TRUE	0.246453855405666	No
EHI_031260	347	624	605	692	476	458	390	403	656	360	879	766	416.48	483	668	1.358	0.441	1.052	0.292859986112306	0.553189164132066	0.171238568967179	0.0991927470633315	0.139603109527303	0.139603109527303	TRUE	0.456998105447991	No
EHI_031270	451	450	338	488	86	113	507	291	367	254	159	189	297.96	388	201	0.533	-0.908	-2.647	0.00811391327263654	0.0645621816259351	0.0771539786342552	0.100924162860094	0.0865712375984355	0.0865712375984355	TRUE	0.37882641182256	No
EHI_031280	62	96	64	115	11	20	70	62	69	60	20	33	45.35	67	38	0.608	-0.718	-1.79	0.0734700156461565	0.261372132612226	0.0791322396713366	0.134811424063859	0.105063087535164	0.105063087535164	TRUE	0.412131057030873	No
EHI_031290	113	206	122	224	21	37	127	133	132	117	39	62	102.82	131	73	0.585	-0.774	-2.088	0.0368408618856419	0.172963256600856	0.082573383517416	0.112470486396382	0.0956257075340518	0.0956257075340518	TRUE	0.723068264479773	No
EHI_031300	36	50	21	63	7	15	40	32	23	33	13	25	29.24	32	24	0.785	-0.35	-0.767	0.44329285496991	0.682823759276699	0.104530125423847	0.156843230189414	0.130846155139143	0.130846155139143	TRUE	0.220522151612647	No
EHI_031310	144	242	151	367	46	38	162	156	164	191	85	64	133.7	161	113	0.731	-0.453	-1.244	0.213352960490079	0.467263001154938	0.084884253174815	0.108399337720399	0.0948196918517721	0.0948196918517721	TRUE	1.82899429150711	No
EHI_031320	48	78	33	107	25	26	54	50	36	56	46	43	50.91	47	48	1.048	0.067	0.197	0.843724830468473	0.928603525543787	0.0183085911479236	0.130448430577974	0.0677037900973074	0.0677037900973074	TRUE	0.235190331500797	No
EHI_031330	1783	2931	1938	3959	692	879	2003	1895	2102	2062	1279	1469	1598.58	2000	1603	0.806	-0.311	-1.223	0.221263186472392	0.47660357638337	0.0246541853761483	0.0959740009504659	0.0476316342527443	0.0476316342527443	TRUE	0.38359477634062	No
EHI_031340	72	148	104	104	40	49	81	96	113	54	74	82	133.19	97	70	0.726	-0.463	-1.317	0.187898755398375	0.437501223793964	0.0641733592879983	0.108450786830966	0.0819358240412701	0.0819358240412701	TRUE	0.195947802192269	No
EHI_031350	1148	2171	1473	2732	985	835	1290	1404	1597	1423	1820	1396	1220.35	1430	1546	1.079	0.11	0.445	0.656344084377646	0.829757187820632	0.021029137010162	0.0963254874707523	0.0445352522563679	0.0445352522563679	TRUE	0.283356289458511	No
EHI_031360	4444	8847	4339	3333	1163	1638	4993	5720	4706	1736	2149	2738	4112.83	5140	2208	0.438	-1.192	-4.254	2.10217503138624e-05	0.000945599993847883	0.0389437585370684	0.0952807436054083	0.0588974541605054	0.0588974541605054	TRUE	0.354074007073827	No
EHI_031370	97	206	143	145	83	96	109	133	155	76	153	160	179.25	132	130	0.973	-0.04	-0.094	0.92550391957522	0.969893876976117	0.161948951254732	0.104953358527638	0.13674773223957	0.13674773223957	TRUE	0.414642613896043	No
EHI_031380	179	382	117	249	53	65	201	247	127	130	98	109	154.31	192	112	0.597	-0.745	-2.396	0.0165832644933994	0.104215366520216	0.0406348995079618	0.106588133296608	0.0656160042786983	0.0656160042786983	TRUE	0.118393393727937	No
EHI_031390	4256	8206	5460	7422	1703	2353	4782	5306	5921	3866	3147	3933	3750.38	5336	3649	0.687	-0.541	-2.583	0.00979017474591774	0.0734520548555482	0.00802899168459804	0.095323342461078	0.0321844035237474	0.0321844035237474	TRUE	0.0871616379703602	No
EHI_031400	30659	45991	31388	41886	21808	21395	34446	29736	34040	21818	40293	35761	30045.03	32741	32624	0.996	-0.005	-0.018	0.985949569562404	0.995721318937112	0.0432511756243827	0.0949003018123807	0.0640641329115694	0.0640641329115694	TRUE	0.443456376063816	No
EHI_031410	15347	31508	17575	27965	5495	6500	17243	20372	19060	14567	10153	10864	15763.26	18892	11861	0.635	-0.656	-2.341	0.0192402932096249	0.113621270249151	0.0372589654153638	0.094954968883751	0.0591868993830646	0.0591868993830646	TRUE	0.595956745973815	No
EHI_031510	71	121	86	174	18	25	80	78	93	91	33	42	73.04	84	55	0.697	-0.52	-1.311	0.189706001940739	0.4401496597073	0.098909450269122	0.119659635790503	0.108226766522302	0.108226766522302	TRUE	0.298235939840926	No
EHI_031520	138	253	117	304	107	68	155	164	127	158	198	114	144.18	149	157	2020-05-01	0.071	0.216	0.829056363846016	0.922960629806724	0.053759894709515	0.10741320055484	0.0758742346536803	0.0758742346536803	TRUE	0.185190325571137	No
EHI_031630	597	881	610	1178	386	355	671	570	662	614	713	593	530.49	634	640	1.009	0.013	0.053	0.958124191918248	0.98480966745729	0.019560483878669	0.0982573103712725	0.0450269079904958	0.0450269079904958	TRUE	0.357155102836514	No
EHI_031640	102	109	87	976	167	337	115	70	94	508	309	563	284.22	93	460	4.75	2.248	7.277	3.40697523667076e-13	1.47921977014757e-10	0.0451709379694955	0.101218216150281	0.0664380506962523	0.0664380506962523	TRUE	0.259231199299133	No
EHI_031740	3	5	2	4	1	0	3	3	2	2	2	0	4.23	3	1	0.626	-0.675	-0.861	0.389297970788692	NA	1e-08	0.52363285567923	0.311276684575012	0.311276684575012	TRUE	0.514806140493671	No
EHI_031950	20	19	14	2	1	6	22	12	15	1	2	10	10.19	16	4	0.278	-1.848	-2.86	0.00423492083648293	NA	0.197930793553634	0.272828523573353	0.242957012390567	0.242957012390567	TRUE	0.389199425744978	No
EHI_031960	223	450	273	739	108	141	251	291	296	385	200	236	226.65	279	274	0.988	-0.018	-0.058	0.953722964726672	0.982098569315357	0.0448967965887889	0.102838541792401	0.066547100683884	0.066547100683884	TRUE	0.647890917353702	No
EHI_032060	4	6	6	4	11	8	4	4	7	2	20	13	9.59	5	12	1.957	0.968	1.441	0.149448770629249	NA	0.337879324554158	0.283838862738823	0.310435212054758	0.310435212054758	TRUE	0.176102992906982	No
EHI_032470	127	215	183	391	37	63	143	139	198	204	68	105	264.02	160	126	0.808	-0.307	-0.641	0.521620801638157	0.74296182073294	0.253900804601496	0.101706286180804	0.183983260514	0.183983260514	TRUE	1.28707153944439	No
EHI_032670	107	165	80	223	93	87	120	107	87	116	172	145	195.28	105	144	1.356	0.44	1.66	0.0969692262455368	0.305765769448029	0.00956866336680852	0.1041232854671	0.0437187264199855	0.0437187264199855	TRUE	0.187104608428523	No
EHI_032780	131	268	136	378	230	221	147	173	147	197	425	369	238.13	156	330	2.051	1.036	3.107	0.00189261275246377	0.0240147788387588	0.0669230235395786	0.102452686384541	0.0807532739284297	0.0807532739284297	TRUE	0.294186926230261	No
EHI_032790	13	15	19	34	3	9	15	10	21	18	6	15	18.21	15	13	0.934	-0.099	-0.204	0.838598986797853	0.927175540540673	1e-08	0.194399940189358	0.122594846062144	0.122594846062144	TRUE	0.239479709677723	No
EHI_032900	5	26	13	50	7	15	6	17	14	26	13	25	14.48	12	21	1.667	0.737	1.353	0.176076251761904	0.423788250203512	0.160950852385417	0.220023988965293	0.193587104566629	0.193587104566629	TRUE	0.154477553746404	No
EHI_033010	2	2	2	10	3	4	2	1	2	5	6	7	28.69	2	6	2.334	1.223	1.836	0.066415489756088	0.246735521095348	1e-08	0.158026162932718	0.18832087777687	0.18832087777687	TRUE	0.114916601390342	No
EHI_033120	6	7	1	10	2	2	7	5	1	5	4	3	2020-09-03	4	4	1.024	0.034	0.045	0.963928572835566	NA	1e-08	0.559495942138267	0.386793711329644	0.386793711329644	TRUE	0.186463209823819	No
EHI_033130	153	242	170	198	39	60	172	156	184	103	72	100	150.55	171	92	0.556	-0.848	-2.237	0.0252700352899475	0.136625106878947	0.100806018523461	0.106881615940594	0.103366390125625	0.103366390125625	TRUE	2.31504860878667	No
EHI_033240	44	89	33	244	82	54	49	58	36	127	152	90	137.09	48	123	2.474	1.307	3.694	0.000220953255149212	0.00534246781094439	0.0646838879139396	0.108064174796142	0.0825750976053517	0.0825750976053517	TRUE	0.0470718971346115	No
EHI_033250	28083	51028	24487	13839	5595	5723	31552	32993	26556	7209	10338	9566	18818	30367	9038	0.309	-1.695	-5.275	1.3257362249534e-07	1.66509419751037e-05	0.0695778885293516	0.0949363000309844	0.0791000862630853	0.0791000862630853	TRUE	0.219811237328136	No
EHI_033350	31	54	32	151	18	18	35	35	35	79	33	30	38.68	35	47	1.389	0.474	1.123	0.261495787997531	0.52215495679731	0.0949264165388147	0.141709997045034	0.116789866915313	0.116789866915313	TRUE	1.68556925276601	No
EHI_033450	0	1	0	3	3	0	0	1	0	2	6	0	1.42	0	3	2.694	1.43	1.551	0.120784429394321	NA	1e-08	1.3726830041466	1.01617572296492	1.01617572296492	TRUE	0.117724967295718	No
EHI_033550	6	20	12	30	9	10	7	13	13	16	17	17	2020-12-18	11	17	1.425	0.511	2020-06-01	0.288999678930669	0.548802126470525	1e-08	0.194909540802928	0.116720354487906	0.116720354487906	TRUE	0.341219342770848	No
EHI_033560	2	6	1	6	2	2	2	4	1	3	4	3	5	2	3	1.239	0.309	0.416	0.677369966743708	NA	1e-08	0.457538134340594	0.296200997422894	0.296200997422894	TRUE	0.399025738271095	No
EHI_033670	206	307	430	450	373	492	231	198	466	234	689	822	433.83	298	582	1.867	0.9	2.011	0.044308434787241	0.19342230902476	0.205618239854383	0.0990186709380975	0.161446180954586	0.161446180954586	TRUE	0.38692799700941	No
EHI_033680	952	1322	2255	1837	1991	2608	1070	855	2446	957	3679	4359	2413-04-01	1457	2998	1.921	0.942	1.729	0.0837392626764934	0.280454186874739	0.376131059735362	0.0955911262876196	0.260391921782198	0.260391921782198	TRUE	1.43068270376023	No
EHI_033690	17	27	25	64	34	40	19	17	27	33	63	67	37.46	21	54	2.392	1.258	2.942	0.00325969676398914	0.0348515330676612	0.0878969917634956	0.143235256869266	0.113927291096663	0.113927291096663	TRUE	0.107190365993738	No
EHI_033700	175	282	204	596	139	139	197	182	221	310	257	232	238.68	200	266	1.316	0.396	0.98	0.32686304099765	0.585493863552367	0.142977039743027	0.102435361503771	0.12568015148804	0.12568015148804	TRUE	0.81633767891733	No
EHI_033710	94340	132996	90677	396919	161776	126112	105993	85990	98340	206749	298904	210789	152224.4	96774	238814	2.422	1.276	4.832	1.35030324059854e-06	0.000115248958637752	0.0318485547830139	0.0948518730524891	0.052411213798581	0.052411213798581	TRUE	0.296706563095267	No
EHI_033720	4	15	20	54	18	18	4	10	22	28	33	30	26.47	12	30	2.384	1.253	2.669	0.00759894571856076	0.061569034017388	0.0752760096566101	0.16333919863014	0.124792414296652	0.124792414296652	TRUE	0.759855282888247	No
EHI_033730	6	10	3	18	5	2	7	6	3	9	9	3	8.33	5	7	1.323	0.404	0.677	0.498474620259545	NA	1e-08	0.312453938095578	0.172984683472778	0.172984683472778	TRUE	0.180734926656441	No
EHI_033740	4401	6723	3861	16806	3469	3707	4945	4347	4187	8754	6409	6196	4855.74	4493	7120	1.573	0.654	2.776	0.0055017373747747	0.0500823604598908	0.0185692596475877	0.0952133063811002	0.041120770978566	0.041120770978566	TRUE	0.247027069546388	No
EHI_033750	176	282	235	405	217	129	198	182	255	211	401	216	246.06	212	276	1.286	0.363	1.015	0.310074304960747	0.571172473541918	0.0898541499404577	0.102207392901708	0.0948856014793936	0.0948856014793936	TRUE	0.450563078711983	No
EHI_033850	699	1336	759	1202	291	368	785	864	823	626	538	615	700.43	824	593	0.724	-0.466	-2.052	0.0402031076184026	0.182071760851414	0.0109930727886326	0.0974281575827384	0.0367023276486142	0.0367023276486142	TRUE	0.186681945308213	No
EHI_033860	17	68	51	147	18	24	19	44	55	77	33	40	34.55	39	50	1.275	0.35	0.767	0.442831632014498	0.682530741981289	0.146086437336047	0.14730922801582	0.146573606225928	0.146573606225928	TRUE	0.274475748033309	No
EHI_033870	1	6	1	17	1	1	1	4	1	9	2	2	2020-08-02	2	4	1.808	0.854	1.057	0.290293425726835	NA	1e-08	0.743241752518004	0.501785821763252	0.501785821763252	TRUE	1.56858428877595	No
EHI_033880	0	6	0	17	2	8	0	4	0	9	4	13	4.68	1	9	3.715	1.894	2.378	0.0174175410488626	NA	0.493811995531811	0.482443624855414	0.485382964528084	0.485382964528084	TRUE	0.297549566810775	No
EHI_033890	49	131	68	305	45	75	55	85	74	159	83	125	92.59	71	122	1.693	0.759	2.052	0.0401724308064533	0.182015378417987	0.0815650633240127	0.114419827486756	0.0955191211526944	0.0955191211526944	TRUE	0.0933452032330302	No
EHI_033910	75	241	148	490	160	141	84	156	161	255	296	236	256.78	134	262	1.92	0.941	3.171	0.00151836444102938	0.0203249159626266	0.0352015371717998	0.101899793363873	0.0609825024779127	0.0609825024779127	TRUE	0.513314669063446	No
EHI_034010	111	296	212	112	174	78	125	191	230	58	321	130	449.96	182	170	0.937	-0.094	-0.165	0.868761853449232	0.941755956203217	0.457424525964484	0.098868907412038	0.282849598397942	0.282849598397942	TRUE	5.73686169382272	No
EHI_034210	8	91	39	86	28	29	9	59	42	45	52	48	62.54	37	48	1.271	0.346	0.743	0.457549482219464	0.694063816484407	0.184433920436221	0.123828076145626	0.153610835776753	0.153610835776753	TRUE	0.652813511755748	No
EHI_034510	4	16	8	10	5	1	4	10	9	5	9	2	9.86	8	5	0.716	-0.482	-0.719	0.472203650603997	NA	0.307808242103502	0.278645757944007	0.292043532280994	0.292043532280994	TRUE	0.237428459249003	No
EHI_034520	0	1	1	2	0	0	0	1	1	1	0	0	0.58	1	0	0.983	-0.025	-0.027	0.978254296090073	NA	1e-08	3.19557381808601	2.01686378507553	2.01686378507553	TRUE	0.0629719237512076	No
EHI_034530	0	1	2	9	5	3	0	1	2	5	9	5	4.48	1	6	3.729	1.899	2.336	0.019482323703703	NA	1e-08	0.499209325479184	0.449099861049268	0.449099861049268	TRUE	0.146850944429498	No
EHI_034540	0	0	0	0	0	0	0	0	0	0	0	0	0.34	0	0	1	0	0	1	NA	1e-08	5.45548635331162	5.31475264968568	5.31475264968568	TRUE	0.0606065596055668	No
EHI_034550	0	0	4	0	0	1	0	0	4	0	0	2	1.75	1	1	0.662	-0.594	-0.642	0.521055316609448	NA	2.20084441806809	1.1290618423598	1.44070879013303	1.44070879013303	TRUE	0.951711118261647	No
EHI_034560	5	15	9	10	3	1	6	10	10	5	6	2	25.66	9	4	0.581	-0.784	-1.364	0.172663193751207	0.418905406413885	0.110241145536916	0.16549668164062	0.139463840214882	0.139463840214882	TRUE	0.111840980524805	No
EHI_034570	12	28	11	5	1	0	13	18	12	3	2	0	12.88	14	2	0.184	-2.443	-3.887	0.000101293853511112	NA	1e-08	0.235538406890439	0.149951904239913	0.149951904239913	TRUE	0.212709306853495	No
EHI_034580	0	3	1	3	0	3	0	2	1	2	0	5	6.91	1	2	1.499	0.584	0.708	0.47891392575401	NA	0.549958958144445	0.357166111833721	0.43457740059507	0.43457740059507	TRUE	0.0285741629271414	No
EHI_034590	13	34	14	19	14	9	15	22	15	10	26	15	32.21	17	17	0.933	-0.1	-0.193	0.847050090736194	0.930119834094251	0.180771123918048	0.151115990003191	0.166674089947537	0.166674089947537	TRUE	0.0564232809607466	No
EHI_034600	2	13	3	9	12	10	2	8	3	5	22	17	24.67	4	15	2.356	1.236	2.118	0.034136292005556	0.164440430278573	0.203275377507642	0.168330637038488	0.183606566688263	0.183606566688263	TRUE	0.0879356039842819	No
EHI_034610	7	31	22	55	35	21	8	20	24	29	65	35	2020-06-21	17	43	2.265	1.18	2.446	0.014456088127185	0.0945992765649211	0.12281909939142	0.178755401210745	0.151973961022274	0.151973961022274	TRUE	0.269002017277733	No
EHI_034710	99	110	109	188	792	337	111	71	118	98	1463	563	936.71	100	708	4.387	2.133	2.793	0.00522302104173232	0.0487905408070523	0.680551578976584	0.0967752945549266	0.400773840215068	0.680551578976584	TRUE	0.258065278874712	No
EHI_034810	3	4	2	27	2	0	3	3	2	14	4	0	5.16	3	6	2.083	1.058	1.415	0.157052231791199	NA	0.321004473864816	0.445929185999765	0.392027000537597	0.392027000537597	TRUE	0.355425900867117	No
EHI_034820	2	1	1	5	1	6	2	1	1	3	2	10	4.25	1	5	2.449	1.292	1.583	0.113522979135123	NA	0.422841127071138	0.521845962636986	0.484698693049286	0.484698693049286	TRUE	0.235936742544485	No
EHI_034830	4	20	18	26	16	10	4	13	20	14	30	17	2020-04-23	12	20	1.494	0.579	1.062	0.288233239031681	0.548351519331371	0.215353786948624	0.172327549123536	0.193159031477764	0.193159031477764	TRUE	0.0529833519989809	No
EHI_034840	0	1	1	3	5	2	0	1	1	2	9	3	7.35	1	5	3.251	1.701	2.063	0.0391351719641108	NA	0.565982478445798	0.341543544768444	0.439880278675671	0.439880278675671	TRUE	0.822515749323079	No
EHI_034960	87	1863	939	1149	795	243	98	1205	1018	598	1469	406	1457.55	774	824	1.058	0.081	0.143	0.886416396698556	0.950881312432246	0.467961361367449	0.0960837284997895	0.286123938045259	0.286123938045259	TRUE	3.44747098271516	No
EHI_035060	560	947	553	784	330	323	629	612	600	408	610	540	471.35	614	519	0.845	-0.243	-1.007	0.314162190997654	0.57479363123902	0.0146363497819636	0.098686073657748	0.0413502661879428	0.0413502661879428	TRUE	0.204542168045918	No
EHI_035070	10	19	7	35	7	4	11	12	8	18	13	7	17.86	10	13	1.248	0.32	0.615	0.538862993189815	0.754996430153397	0.094964859967908	0.196337206040518	0.146380770553738	0.146380770553738	TRUE	0.0868907049801787	No
EHI_035080	4044	6067	3832	9267	3127	2881	4544	3923	4156	4827	5778	4815	3537.21	4208	5140	1.218	0.284	1.192	0.233243333530707	0.49122707091059	0.0181235741660008	0.0953524729274912	0.0420454489164815	0.0420454489164815	TRUE	0.179893127961148	No
EHI_035090	24473	37589	28034	12080	17445	18487	27496	24304	30403	6292	32232	30900	26089.22	27401	23141	0.852	-0.231	-0.559	0.576178705762496	0.777221717494499	0.168892154894413	0.0949094505998926	0.137117173940941	0.137117173940941	TRUE	2.48466556611649	No
EHI_035100	148	406	244	958	320	382	166	263	265	499	591	638	514.21	231	576	2.435	1.284	4.747	2.06748653517751e-06	0.000166499359195828	0.0268672105818449	0.0983654464452953	0.0519226627681471	0.0519226627681471	TRUE	0.323423239182918	No
EHI_035110	151	171	102	215	57	29	170	111	111	112	105	48	101.31	131	88	0.698	-0.518	-1.486	0.137162210981241	0.367620534609553	0.0611373628094957	0.112733923297	0.0833893762626878	0.0833893762626878	TRUE	0.620884848612158	No
EHI_035120	6	9	4	8	1	2	7	6	4	4	2	3	4.54	6	3	0.652	-0.617	-0.849	0.396149806031018	NA	1e-08	0.494262063117317	0.3255777317284	0.3255777317284	TRUE	0.0781086872008738	No
EHI_035130	76	96	56	169	28	43	85	62	61	88	52	72	74.26	69	71	2020-04-01	0.057	0.182	0.855343424232658	0.935025663315525	0.0176066672522361	0.119253417330842	0.0595502868350044	0.0595502868350044	TRUE	0.140067912894477	No
EHI_035140	523	809	576	1821	301	419	588	523	625	949	556	700	578.99	579	735	1.267	0.342	1.188	0.234675149147116	0.492842489880778	0.0400671565003274	0.0979710208931606	0.0608169472991912	0.0608169472991912	TRUE	0.127547979992127	No
EHI_035150	195	458	232	643	82	127	219	296	252	335	152	212	243.58	256	233	0.922	-0.117	-0.38	0.704153535713498	0.856790204415133	0.0464020791883906	0.102282575090809	0.0675420647144885	0.0675420647144885	TRUE	0.294567795985668	No
EHI_035160	213	388	277	235	223	88	239	251	300	122	412	147	396.47	263	227	0.869	-0.202	-0.407	0.684315068745581	0.845900169818809	0.298484880588696	0.0994124520470846	0.205550791557653	0.205550791557653	TRUE	3.88181477623047	No
EHI_035170	372	552	277	868	343	265	418	357	300	452	634	443	421.35	358	510	1.407	0.493	1.714	0.0864370852953155	0.285436750581687	0.036015643942032	0.0991424902687369	0.0599500886131184	0.0599500886131184	TRUE	0.462836517160812	No
EHI_035180	376	571	418	282	124	91	422	369	453	147	229	152	306.31	415	176	0.429	-1.222	-4.637	3.54076373517386e-06	0.000243848735582387	0.0176692134826581	0.100758399357255	0.0473655199611175	0.0473655199611175	TRUE	0.325890513213644	No
EHI_035190	92	208	127	289	182	159	103	134	138	151	336	266	177.37	125	251	1.942	0.957	3.026	0.00248167532458721	0.0288162904550324	0.0492954501835387	0.105060483655553	0.0702636065006906	0.0702636065006906	TRUE	0.0999302128620077	No
EHI_035200	616	963	856	1965	682	593	692	623	928	1024	1260	991	772.27	748	1092	1.446	0.532	1.841	0.0656389039787852	0.244854035723462	0.0421277269022954	0.0971873825949957	0.0621479834342169	0.0621479834342169	TRUE	0.417556677334235	No
EHI_035210	162	321	151	359	59	76	182	208	164	187	109	127	176.66	185	141	0.78	-0.359	-1.221	0.222209746499118	0.477612253237234	0.0311042548018563	0.105102052085722	0.0584904915393803	0.0584904915393803	TRUE	0.481918514440482	No
EHI_035220	69	111	47	143	41	54	78	72	51	74	76	90	135.1	67	80	1.188	0.248	0.694	0.487835425288272	0.71745575212499	0.0689969888210634	0.108258098561415	0.0847466307719528	0.0847466307719528	TRUE	0.0860272842636709	No
EHI_035230	5	13	3	7	4	1	6	8	3	4	7	2	2020-05-06	6	4	0.741	-0.432	-0.619	0.536040664754787	NA	0.16846528322282	0.394623998914182	0.297081611499123	0.297081611499123	TRUE	0.398211430208408	No
EHI_035240	8	24	8	28	5	5	9	16	9	15	9	8	8.55	11	11	0.994	-0.009	-0.016	0.987487052477106	NA	1e-08	0.306913428110892	0.188605080377805	0.188605080377805	TRUE	0.331691620924615	No
EHI_035250	53	116	43	206	34	31	60	75	47	107	63	52	59.36	61	74	1.237	0.307	0.848	0.39629148181341	0.64700246247547	0.0557023987401588	0.125379463668523	0.085699751667275	0.085699751667275	TRUE	0.466312815676361	No
EHI_035260	23	54	31	84	26	11	26	35	34	44	48	18	38.16	32	37	1.165	0.22	0.51	0.609724104937534	0.798309284372128	0.0958840285200697	0.142346892877144	0.119318574497574	0.119318574497574	TRUE	0.190823138056625	No
EHI_035270	354	676	340	999	301	284	398	437	369	520	556	475	376.19	401	517	1.282	0.358	1.468	0.14223203172651	0.374559353592016	0.0137766531065351	0.0996589100497767	0.0420799985475269	0.0420799985475269	TRUE	0.185547841879285	No
EHI_035370	267	319	433	407	258	257	300	206	470	212	477	430	225.45	325	373	1.136	0.184	0.506	0.612656038402082	0.800827671849566	0.0980551585966199	0.102880864237505	0.100009419721704	0.100009419721704	TRUE	0.105245803577214	No
EHI_035380	39	54	31	145	28	25	44	35	34	76	52	42	37.37	38	57	1.513	0.598	1.558	0.119134637415157	0.340979790549657	0.0456498611148714	0.143355594720824	0.0921703257404634	0.0921703257404634	TRUE	0.319963296794491	No
EHI_035390	278	563	455	461	106	136	312	364	493	240	196	227	275.76	390	221	0.578	-0.79	-2.454	0.0141355018147873	0.0934196698361789	0.0614546634839057	0.101414081030474	0.07534218008085	0.07534218008085	TRUE	0.498660020650485	No
EHI_035400	9	21	6	38	10	13	10	14	7	20	18	22	16.35	10	20	1.849	0.886	1.922	0.0545861402299302	0.217777545479857	1e-08	0.205739250955243	0.101193780594144	0.101193780594144	TRUE	0.247192308666088	No
EHI_035410	48	102	71	136	67	47	54	66	77	71	124	79	67.93	66	91	1.353	0.436	1.332	0.182801570623212	0.432112345029095	0.0288711867761847	0.121526606998	0.0678123845311286	0.0678123845311286	TRUE	0.388081796456491	No
EHI_035420	1186	1534	1619	1975	668	1038	1332	992	1756	1029	1234	1735	1096.52	1360	1333	0.98	-0.029	-0.099	0.920827806067433	0.968037316705905	0.0483448084814223	0.0964932390769918	0.0654711220839681	0.0654711220839681	TRUE	0.086697169745324	No
EHI_035430	295	437	270	584	60	93	331	283	293	304	111	155	258.24	302	190	0.649	-0.624	-1.697	0.0896157105444663	0.292070001794073	0.0999433825377025	0.101860108722151	0.100742055461406	0.100742055461406	TRUE	0.572259385908553	No
EHI_035440	129501	278424	199683	138948	115987	75162	145497	180018	216557	72376	214302	125629	167561.77	180691	137436	0.768	-0.381	-1.13	0.258577340905047	0.518181989569851	0.0816513855907029	0.0948507829836103	0.0879968147048109	0.0879968147048109	TRUE	0.284637387585476	No
EHI_035450	33	83	45	87	35	38	37	54	49	45	65	64	42.7	47	58	1.211	0.276	0.657	0.511035887087598	0.734323928267345	0.104636391259273	0.137292850022934	0.119837766913739	0.119837766913739	TRUE	0.489848579679965	No
EHI_035460	31303	60567	26869	82902	30814	26400	35170	39160	29140	43182	56933	44126	43949.71	34490	48080	1.384	0.469	1.726	0.0843593823266353	0.281366997967194	0.0332507974023762	0.094881212307092	0.0555348063036477	0.0555348063036477	TRUE	0.489393197187862	No
EHI_035470	115	269	138	249	32	73	129	174	150	130	59	122	103.78	151	104	0.703	-0.509	-1.465	0.14299854040598	0.37608201856574	0.0634216029680843	0.112308077150843	0.0844427153239878	0.0844427153239878	TRUE	0.369792954658764	No
EHI_035480	101	180	153	305	87	81	113	116	166	159	161	135	122.97	132	152	1.15	0.201	0.698	0.485407866212861	0.715783070289668	0.0212448311115818	0.109581865101044	0.0550335964829329	0.0550335964829329	TRUE	0.254435207560183	No
EHI_035490	362	549	408	584	74	137	407	355	442	304	137	229	314.27	401	223	0.571	-0.808	-2.641	0.00826176954007941	0.0653740337775222	0.0460675359226069	0.100608468270079	0.0672051687281992	0.0672051687281992	TRUE	0.22433452524296	No
EHI_035500	841	1388	591	1621	386	282	945	897	641	844	713	471	771.71	828	676	0.823	-0.281	-0.954	0.340267907362156	0.598043525688449	0.0442860432367207	0.0971890881322705	0.0645534064220921	0.0645534064220921	TRUE	0.285019364461893	No
EHI_035510	1589	2419	1356	3962	1278	1413	1785	1564	1471	2064	2361	2362	1693.44	1607	2262	1.401	0.486	2.228	0.025900096626013	0.138903525728983	0.0100338917804996	0.0959104779841735	0.0347320142641916	0.0347320142641916	TRUE	0.137491614929107	No
EHI_035520	25	30	21	48	6	15	28	19	23	25	11	25	34.03	23	20	0.915	-0.128	-0.297	0.766714507382786	0.892190589186478	0.0626179840688399	0.148116612735784	0.103170047109464	0.103170047109464	TRUE	0.609726667448394	No
EHI_035530	7643	8114	8274	3785	3683	3657	8587	5246	8973	1972	6805	6112	5265-04-01	7602	4963	0.676	-0.564	-1.093	0.274253350245438	0.534355902852891	0.348053492750079	0.0951842830514535	0.228795833098803	0.228795833098803	TRUE	4.23102954686988	No
EHI_035540	1411	1007	893	1013	393	273	1585	651	968	528	726	456	573.54	1068	570	0.544	-0.878	-2.674	0.0074950212878837	0.0610483544704785	0.0701346425672859	0.0980007964421424	0.0813217204070281	0.0813217204070281	TRUE	0.0704165126228705	No
EHI_035550	251	400	211	275	88	71	282	259	229	143	163	119	365.89	257	142	0.573	-0.804	-1.822	0.0684266417486849	0.250909931130431	0.193793616960675	0.0997946557775329	0.15239312499608	0.15239312499608	TRUE	2.89756070156557	No
EHI_035560	16	30	32	54	13	10	18	19	35	28	24	17	32.75	24	23	0.991	-0.014	-0.033	0.973975503066872	0.991046596954987	0.0500599790278688	0.150199949670928	0.097491202563075	0.097491202563075	TRUE	0.125204775817574	No
EHI_035570	32	51	19	85	14	22	36	33	21	44	26	37	41.1	30	36	1.208	0.273	0.693	0.488207425294344	0.717775063452977	0.0492526835856254	0.138951708616022	0.0905703491134335	0.0905703491134335	TRUE	0.129384473224575	No
EHI_035580	253	478	323	642	151	256	284	309	350	334	279	428	276	314	347	1.101	0.138	0.481	0.63048419167108	0.813123484182798	0.0349226411871368	0.101408156845475	0.0592897166386481	0.0592897166386481	TRUE	0.217857245053855	No
EHI_035590	215	164	153	139	66	48	242	106	166	72	122	80	178.84	171	91	0.545	-0.875	-2.417	0.0156619007790899	0.0999998345140609	0.0841572544737317	0.104976539661783	0.0926602931041111	0.0926602931041111	TRUE	0.0829659096521367	No
EHI_035600	23172	41666	23903	50085	23900	25076	26034	26940	25923	26088	44159	41913	28267.51	26299	37387	1.408	0.494	1.642	0.100529382044966	0.312494634502085	0.0477708243064578	0.0949040959835513	0.0687812293739123	0.0687812293739123	TRUE	0.648318872634896	No
EHI_035610	54	97	99	247	60	63	61	63	107	129	111	105	67.93	77	115	1.483	0.568	1.594	0.110968352965765	0.328724406026737	0.0566876278492545	0.121526123066888	0.0871124380592729	0.0871124380592729	TRUE	0.370328296328478	No
EHI_035620	0	0	1	0	0	0	0	0	1	0	0	0	0.89	0	0	0.846	-0.242	-0.264	0.792094290222147	NA	1e-08	2.14241404928123	1.66434639363312	1.66434639363312	TRUE	0.125121056643449	No
EHI_035630	613	942	616	1582	701	755	689	609	668	824	1295	1262	934.55	655	1127	1.688	0.756	2.303	0.0212664921989621	0.121980006374977	0.0720092028709415	0.0967797671108223	0.0815259439520291	0.0815259439520291	TRUE	0.553305785312442	No
EHI_035640	10	19	7	38	11	6	11	12	8	20	20	10	14.52	10	17	1.551	0.633	1.179	0.238387688256074	0.49687736483514	0.121642887837858	0.219713619177363	0.171235247154836	0.171235247154836	TRUE	1.23886858298864	No
EHI_035650	1186	2182	1096	3866	881	1361	1332	1411	1189	2014	1628	2275	1515.42	1311	1972	1.494	0.579	2.334	0.0195712865346893	0.11515516002473	0.020552903604187	0.096036230807924	0.0452547677535991	0.0452547677535991	TRUE	0.163902530918871	No
EHI_035660	924	1547	931	2645	556	498	1038	1000	1010	1378	1027	832	901.98	1016	1079	1.063	0.088	0.32	0.74926795642421	0.883584059146453	0.0325482310099081	0.0968498189126126	0.0555342899630446	0.0555342899630446	TRUE	0.153310744597017	No
EHI_035670	1269	2096	986	2530	1141	995	1426	1355	1069	1318	2108	1663	1406.73	1283	1696	1.312	0.392	1.397	0.162428096617687	0.404460392170454	0.0397611047689	0.0961286666227732	0.0585825948661373	0.0585825948661373	TRUE	0.163977525306448	No
EHI_035680	139	284	138	631	105	114	156	184	150	329	194	191	189.56	163	238	1.448	0.534	1.596	0.110444631956028	0.328032127263083	0.0647256467999876	0.104403609134838	0.0806738511284052	0.0806738511284052	TRUE	0.66407564214323	No
EHI_035690	14912	32690	17053	27463	10486	8712	16754	21136	18494	14305	19374	14562	16991.45	18795	16080	0.858	-0.221	-0.929	0.35308634466843	0.610235094828236	0.020338039689691	0.0949466560042493	0.0423100941759414	0.0423100941759414	TRUE	0.196030167705536	No
EHI_035700	309	741	426	1428	330	312	347	479	462	744	610	521	595.26	429	625	1.44	0.527	1.66	0.0969717796757368	0.305765769448029	0.0613491362712614	0.0978854538723728	0.0749314528430291	0.0749314528430291	TRUE	0.0340051809806475	No
EHI_035710	256	354	216	146	56	50	288	229	234	76	103	84	201.98	250	88	0.37	-1.436	-3.446	0.000569850554445308	0.0104413351131942	0.150470182195425	0.103815216667659	0.130459300066424	0.130459300066424	TRUE	3.69398263322623	No
EHI_035720	149	272	164	303	36	92	167	176	178	158	67	154	149.99	174	126	0.741	-0.432	-1.188	0.234733359453682	0.492861086523227	0.0864338086366707	0.106926686173103	0.0952676393689084	0.0952676393689084	TRUE	1.06393430676488	No
EHI_035730	936	1718	989	1533	230	374	1052	1111	1073	799	425	625	754.01	1079	616	0.583	-0.779	-2.426	0.0152476861735681	0.0983375690598937	0.0686568566811621	0.0972442500523881	0.0775492862942464	0.0775492862942464	TRUE	0.412715218964691	No
EHI_035740	0	0	0	0	0	0	0	0	0	0	0	0	0.59	0	0	1	0	0	1	NA	12	3.14260507432185	5.41063878766862	5.41063878766862	TRUE	0.0171495057820231	No
EHI_035750	392	640	284	1085	133	119	440	414	308	565	246	199	319.32	387	337	0.88	-0.184	-0.504	0.614437846121318	0.802135706003523	0.102198521932419	0.100517236753038	0.101523011208114	0.101523011208114	TRUE	2.06045856094077	No
EHI_035760	2	2	0	3	3	3	2	1	0	2	6	5	2020-11-03	1	4	2.166	1.115	1.345	0.178586300612992	NA	1e-08	0.677310771392652	0.480809303098864	0.480809303098864	TRUE	0.151016214091179	No
EHI_035770	218	356	313	185	115	182	245	230	339	96	212	304	252.46	271	204	0.756	-0.404	-1.075	0.282451892817296	0.5425206004373	0.108925598351884	0.102020627145053	0.106084661615196	0.106084661615196	TRUE	0.206857435866208	No
EHI_035780	0	2	1	3	3	1	0	1	1	2	6	2	2020-01-02	1	3	2.079	1.056	1.212	0.225531307260514	NA	1e-08	0.995657307525046	0.568778326647924	0.568778326647924	TRUE	0.264085965142434	No
EHI_035790	574	807	588	1838	716	697	645	522	638	957	1323	1165	661.56	602	1148	1.857	0.893	2.37	0.0177845585167959	0.108815521975627	0.114829544594006	0.0975802530735967	0.110366307025996	0.110366307025996	TRUE	0.527656889841257	No
EHI_035800	1028	1506	1012	945	576	367	1155	974	1098	492	1064	613	1266.44	1076	723	0.685	-0.546	-1.364	0.172579633000633	0.418905406413885	0.148369131535237	0.0962714165905677	0.126234207539046	0.126234207539046	TRUE	2.86055036656947	No
EHI_035810	239	429	292	453	87	189	269	277	317	236	161	316	222.03	288	238	0.832	-0.266	-0.841	0.400249600048575	0.650022849898614	0.0523815311766627	0.103004697523164	0.0721743471976626	0.0721743471976626	TRUE	0.136858631974302	No
EHI_035820	464	700	474	669	268	295	521	453	514	348	495	493	382.09	496	445	0.897	-0.157	-0.616	0.538168106516875	0.754797349558449	0.0199846374223072	0.0995845828823243	0.0462632944285952	0.0462632944285952	TRUE	0.226467869232767	No
EHI_035920	84	129	99	119	36	39	94	83	107	62	67	65	170.12	95	65	0.69	-0.536	-1.59	0.111883838851503	0.329676014981148	0.0536543220186476	0.105496463951812	0.0732785696656169	0.0732785696656169	TRUE	0.459812585562912	No
EHI_035930	720	878	876	2202	506	503	809	568	950	1147	935	841	635.66	776	974	1.251	0.323	1.111	0.26650737216965	0.526685655746315	0.042790768438352	0.097691876237789	0.0629782150830604	0.0629782150830604	TRUE	0.177717167298301	No
EHI_035940	81	185	140	104	97	67	91	120	152	54	179	112	208.92	121	115	0.95	-0.074	-0.141	0.88788896272912	0.951438907802661	0.336400163895297	0.103517290971646	0.226360988126299	0.226360988126299	TRUE	0.682286198093919	No
EHI_035950	42	55	85	110	39	65	47	36	92	57	72	109	112.2	58	79	1.327	0.409	0.85	0.395483083292129	0.64653335354256	0.2340917302873	0.110997434552416	0.17759672398886	0.17759672398886	TRUE	2.8456390781217	No
EHI_035960	288	585	381	383	116	196	324	378	413	199	214	328	255.32	372	247	0.682	-0.552	-1.189	0.234252412010579	0.492161705520228	0.236893553290962	0.101940287967887	0.174410326868909	0.174410326868909	TRUE	5.25984913667806	No
EHI_035970	333	650	205	1092	215	523	374	420	222	569	397	874	486.46	339	613	1.764	0.819	2.216	0.0266655752457523	0.141714973072955	0.108833571841269	0.0985665612268069	0.104608420644557	0.104608420644557	TRUE	0.131963813961788	No
EHI_035980	529	974	701	733	252	255	594	630	760	382	466	426	682.78	661	425	0.66	-0.599	-1.314	0.188892163113292	0.438688514113997	0.228036344121302	0.0974950792473682	0.168771297586449	0.168771297586449	TRUE	5.69774358807434	No
EHI_035990	212	348	151	746	157	185	238	225	164	389	290	309	318.03	209	329	1.56	0.642	2.129	0.0332893408418155	0.1621479466894	0.0444599257016785	0.100540283029213	0.0649859424212056	0.0649859424212056	TRUE	0.163642423712061	No
EHI_036490	3	3	2	2	3	5	3	2	2	1	6	8	2020-04-29	2	5	1.538	0.622	0.875	0.381407776536819	0.635684651668291	0.427116310080068	0.156497156965374	0.275989150877992	0.275989150877992	TRUE	2.20210406060604	No
EHI_036500	18	29	25	74	38	50	20	19	27	39	70	84	34.17	22	64	2.71	1.438	3.372	0.000745059112032179	0.0126533338312132	0.0874656233434028	0.147887610072328	0.115405367163422	0.115405367163422	TRUE	0.117736020869145	No
EHI_036510	675	356	775	632	223	262	758	230	840	329	412	438	347.28	609	393	0.656	-0.607	-1.615	0.106325364129144	0.321357471608241	0.114745975184139	0.100060176301775	0.108719501971107	0.108719501971107	TRUE	0.652090604467596	No
EHI_036520	503	690	532	1091	169	260	565	446	577	568	312	435	407.9	529	438	0.836	-0.258	-0.851	0.394721529690721	0.645755110663751	0.0488042415157764	0.09928428953129	0.0676188003109834	0.0676188003109834	TRUE	0.0918721802027172	No
EHI_036530	90413	138880	75355	90997	58004	58232	101581	89794	81723	47399	107170	97332	78022.3	91033	83967	0.924	-0.114	-0.38	0.704042577274839	0.856790204415133	0.0452876302275631	0.0948631990270461	0.0679117926279	0.0679117926279	TRUE	0.889101320830703	No
EHI_036540	11	19	13	43	19	17	12	12	14	22	35	28	17.44	13	28	2.061	1.043	2.167	0.0302581041123413	0.153901256309887	0.0685949694429317	0.198764668238083	0.135364002536345	0.135364002536345	TRUE	0.284890131718258	No
EHI_036550	26	37	28	32	5	9	29	24	30	17	9	15	2020-11-16	28	14	0.532	-0.91	-1.979	0.047870379795026	0.20315920638892	1e-08	0.207365570755797	0.114790921080029	0.114790921080029	TRUE	0.368249026837594	No
EHI_036560	55	145	80	151	99	94	62	94	87	79	183	157	103.45	81	140	1.658	0.729	1.713	0.0867148327413947	0.286070141974089	0.1588121038998	0.112363753123476	0.135804564786786	0.135804564786786	TRUE	0.620110383513906	No
EHI_036570	150	206	130	134	48	48	169	133	141	70	89	80	85.06	148	80	0.542	-0.883	-3.069	0.00215126219933234	0.0260710003914232	1e-08	0.116152293980157	0.0514262890693053	0.0514262890693053	TRUE	0.120989692590745	No
EHI_036580	1860	1975	1657	2191	1691	2084	2090	1277	1797	1141	3124	3483	2477.23	1721	2583	1.473	0.559	1.46	0.144246698509689	0.37784781248965	0.128741970629861	0.0955717705385571	0.115023475801301	0.115023475801301	TRUE	0.27878587627216	No
EHI_036590	42	116	54	80	16	25	47	75	59	42	30	42	71.46	60	38	0.64	-0.643	-1.939	0.0525586042621202	0.213025197983101	0.0174894385408365	0.120207467078762	0.0611252538386623	0.0611252538386623	TRUE	0.232436675411044	No
EHI_036600	331	573	601	927	541	664	372	370	652	483	1000	1110	600.38	465	864	1.811	0.857	2.351	0.0187098355215523	0.112249139902774	0.105009632702647	0.09785946313924	0.102114559149575	0.102114559149575	TRUE	0.545987106854082	No
EHI_036610	12	27	14	32	12	12	13	17	15	17	22	20	12.82	15	20	1.222	0.289	0.623	0.533245266822704	NA	1e-08	0.236273816938543	0.113986070689627	0.113986070689627	TRUE	0.0857600114418008	No
EHI_036630	2900	2035	1956	2197	1712	1601	3258	1316	2121	1144	3163	2676	1646.35	2232	2328	1.041	0.057	0.148	0.882413911634266	0.948302579165986	0.134127599494319	0.0959410980934381	0.118254566597053	0.118254566597053	TRUE	0.0997522711130888	No
EHI_036640	465	862	540	750	182	324	522	557	586	391	336	542	405.53	555	423	0.767	-0.383	-1.238	0.21558335427386	0.469659529182482	0.0538491949688406	0.0993103160941364	0.0704646721632889	0.0704646721632889	TRUE	0.337604495936146	No
EHI_036840	47	111	54	57	21	30	53	72	59	30	39	50	49.07	61	40	0.639	-0.646	-1.826	0.067887817770827	0.249497420773545	0.0289741213039353	0.131782669259262	0.0735389672685175	0.0735389672685175	TRUE	0.239096461631441	No
EHI_036850	53	81	77	74	29	41	60	52	84	39	54	69	55.34	65	54	0.815	-0.295	-0.821	0.411674599364003	0.65965702009771	0.0452459228318384	0.127599578365496	0.0812881460020929	0.0812881460020929	TRUE	0.136065679384048	No
EHI_036860	61	122	75	121	30	24	69	79	81	63	55	40	55.23	76	53	0.712	-0.489	-1.169	0.242456772231526	0.501550124761859	0.117862937433733	0.127664878754625	0.122557339263396	0.122557339263396	TRUE	1.392787262398	No
EHI_036870	56	118	47	106	10	16	63	76	51	55	18	27	47.66	63	33	0.572	-0.806	-1.897	0.057843694538853	0.226077156033263	0.109647003368377	0.132874823086876	0.120399895161362	0.120399895161362	TRUE	0.227009166172837	No
EHI_036880	16	17	10	56	17	8	18	11	11	29	31	13	30.13	13	24	1.818	0.862	1.841	0.0655633474891512	0.244845021700323	0.0912871714688582	0.155012560292792	0.123297722769186	0.123297722769186	TRUE	0.306445779708138	No
EHI_036890	60	70	81	31	23	18	67	45	88	16	42	30	87.29	67	29	0.448	-1.16	-2.78	0.00543428589755506	0.049786035755032	0.108642619998614	0.115609251021443	0.111782961089803	0.111782961089803	TRUE	0.426785288052233	No
EHI_036900	10088	14082	11061	5760	3197	2542	11334	9105	11996	3000	5907	4249	7282.99	10812	4385	0.417	-1.262	-3.941	8.12703124536853e-05	0.00256824474734969	0.0680219965824605	0.0950888797403139	0.0785225019672288	0.0785225019672288	TRUE	0.20609893128231	No
EHI_036910	20	20	16	24	1	5	22	13	17	13	2	8	15.57	17	8	0.524	-0.933	-1.7	0.0890930334956152	0.291221941894342	0.124037501422697	0.211257884609404	0.171981396943651	0.171981396943651	TRUE	0.128929662229306	No
EHI_037010	1	23	5	7	4	4	1	15	5	4	7	7	16.31	7	6	0.766	-0.384	-0.614	0.539402034016328	0.75514772349461	0.234677690970937	0.206003825475801	0.217794141810921	0.217794141810921	TRUE	0.0962824709027765	No
EHI_037120	89	141	80	251	31	50	100	91	87	131	57	84	89.4	93	91	1.002	0.003	0.008	0.993768848004614	0.997464641287976	0.0435801167757428	0.115117845044002	0.0728076909581555	0.0728076909581555	TRUE	0.227183882406725	No
EHI_037130	16398	32457	14425	39881	13681	12247	18424	20985	15644	20773	25278	20470	23496.67	18351	22174	1.203	0.267	0.987	0.323769655886691	0.583392959885329	0.0339878369565651	0.0949171175448609	0.0550721662546469	0.0550721662546469	TRUE	0.1188594264972	No
EHI_037140	1828	2350	1867	1885	586	462	2054	1519	2025	982	1083	772	1863.19	1866	946	0.517	-0.951	-3.043	0.00234188193325413	0.0274806498066695	0.0642644453402464	0.0958129472153427	0.0737684452205941	0.0737684452205941	TRUE	1.01701315604498	No
EHI_037150	124	236	153	256	63	96	139	153	166	133	116	160	123.69	153	136	0.898	-0.155	-0.488	0.625379176691753	0.809361904930514	0.0425779198383619	0.109496611976548	0.0687526091330041	0.0687526091330041	TRUE	0.840260188112769	No
EHI_037160	796	1297	547	1902	546	616	894	839	593	991	1009	1030	778.75	775	1010	1.294	0.372	1.378	0.168212521265732	0.412821390356256	0.0306611489529213	0.097167853657465	0.05365899462083	0.05365899462083	TRUE	0.359640544962855	No
EHI_037170	36	124	88	121	58	60	40	80	95	63	107	100	71.63	72	90	1.222	0.289	0.722	0.4704194911943	0.704394817673756	0.1084817662605	0.12014949996521	0.113654059748326	0.113654059748326	TRUE	0.331346072438216	No
EHI_037180	2	4	1	17	1	3	2	3	1	9	2	5	9.78	2	5	2.332	1.221	1.82	0.068787121738797	NA	1e-08	0.280193304317013	0.188863370798127	0.188863370798127	TRUE	0.176192659951087	No
EHI_037190	788	1216	750	837	309	220	885	786	813	436	571	368	984.4	828	458	0.562	-0.832	-2.794	0.00521365524566364	0.0487486528868887	0.0476065100997254	0.0966815451544448	0.0654843469277269	0.0654843469277269	TRUE	0.102646009064128	No
EHI_037200	60	95	34	136	33	40	67	61	37	71	61	67	62.59	55	66	1.192	0.254	0.679	0.496864384172603	0.723594537020215	0.0661411399194885	0.123802285260473	0.0911651518982649	0.0911651518982649	TRUE	0.166536913547069	No
EHI_037210	294	591	344	1321	179	200	330	382	373	688	331	334	330.38	362	451	1.245	0.316	0.965	0.334353591195807	0.592626013787952	0.0664074588258578	0.100327181913373	0.0793913516909459	0.0793913516909459	TRUE	0.911442433609663	No
EHI_037220	132	213	206	534	136	104	148	138	223	278	251	174	191.99	170	234	1.375	0.459	1.446	0.148223345973209	0.384057688865715	0.0512178584887539	0.104282455087674	0.0717062858113424	0.0717062858113424	TRUE	0.401000533178187	No
EHI_037230	711	1225	918	813	713	310	799	792	996	423	1317	518	765.73	862	753	0.877	-0.19	-0.498	0.618281835906324	0.80451499673615	0.124540811195419	0.0972074374023196	0.113210331855458	0.113210331855458	TRUE	2.48023690294404	No
EHI_037240	152	295	143	234	79	82	171	191	155	122	146	137	292.97	172	135	0.791	-0.338	-0.86	0.389851748239997	0.641440659980178	0.124894935830396	0.101027725053581	0.114976129276772	0.114976129276772	TRUE	2.0548838268523	No
EHI_037340	2	6	3	8	0	1	2	4	3	4	0	2	7.39	3	2	0.847	-0.24	-0.333	0.739135403778498	NA	0.122878501703262	0.340245317134946	0.25011622794979	0.25011622794979	TRUE	0.873975104889838	No
EHI_037440	52	78	29	123	25	17	58	50	31	64	46	28	59.52	46	46	1.012	0.018	0.044	0.964538232726219	0.987219429071348	0.0822376085369097	0.125298412569669	0.101886101329204	0.101886101329204	TRUE	0.173756444205608	No
EHI_037540	207	362	167	592	130	149	233	234	181	308	240	249	216.09	216	266	1.231	0.3	1.148	0.250768653184275	0.510327240818864	0.0163713406274623	0.103229400517857	0.0464756344864912	0.0464756344864912	TRUE	0.185857784774017	No
EHI_037550	4	11	11	9	5	9	4	7	12	5	9	15	8.19	8	10	1.131	0.178	0.288	0.773128313441236	NA	0.127931223574546	0.316160396613701	0.229193413935665	0.229193413935665	TRUE	0.13086417481352	No
EHI_037670	6	10	3	4	2	4	7	6	3	2	4	7	9.43	5	4	0.721	-0.471	-0.718	0.47278711509887	NA	1e-08	0.286996822858454	0.206689301997873	0.206689301997873	TRUE	0.536614349800877	No
EHI_037680	1	8	2	3	6	4	1	5	2	2	11	7	14.66	3	7	1.613	0.69	1.036	0.300338819659967	0.562111160200673	0.213778584279598	0.218519452630029	0.216744946312602	0.216744946312602	TRUE	0.129741890877007	No
EHI_037690	3	5	2	3	0	2	3	3	2	2	0	3	2020-02-06	3	2	0.678	-0.561	-0.734	0.462885076996117	NA	1e-08	0.396132956132321	0.289499395598831	0.289499395598831	TRUE	0.10097106226086	No
EHI_037700	13	38	11	15	11	11	15	25	12	8	20	18	30.68	17	15	0.867	-0.207	-0.383	0.702048624103183	0.855897638907873	0.221922437612117	0.153927438433472	0.189314829093711	0.189314829093711	TRUE	0.0681586297015858	No
EHI_037710	0	3	1	1	0	3	0	2	1	1	0	5	7.22	1	2	1.279	0.355	0.417	0.676703810976126	NA	0.880971942289804	0.345968945440416	0.552913113668779	0.552913113668779	TRUE	0.077703193329768	No
EHI_037810	284	595	282	1134	204	301	319	385	306	591	377	503	402.5	337	490	1.447	0.533	1.916	0.0553696275301504	0.220111903071689	0.0321920375368567	0.0993438960668213	0.0557206955119981	0.0557206955119981	TRUE	0.197080689501668	No
EHI_037820	38	68	26	104	28	35	43	44	28	54	52	59	41.91	38	55	1.401	0.486	1.227	0.220006956931539	0.475333074841701	0.069071419726407	0.138097377340215	0.100906602345635	0.100906602345635	TRUE	0.576627158254351	No
EHI_037920	7	39	12	48	7	14	8	25	13	25	13	23	58.19	15	20	1.291	0.369	0.699	0.484451152465791	0.71496873523089	0.25203832128856	0.12599499405838	0.184719824361793	0.184719824361793	TRUE	1.33247254490673	No
EHI_038030	4	0	1	0	0	1	4	0	1	0	0	2	0.99	2	1	0.556	-0.846	-0.918	0.358796778050294	NA	1e-08	1.93010146012199	1.95539481089744	1.95539481089744	TRUE	0.212546375183532	No
EHI_038130	192	256	209	434	120	139	216	166	227	226	222	232	170.36	203	227	1.117	0.16	0.531	0.595196792356385	0.78916521996529	0.0376112480656579	0.105481380639181	0.0639643484331911	0.0639643484331911	TRUE	0.658265523650003	No
EHI_038140	190	354	303	2618	556	573	213	229	329	1364	1027	958	1010.14	257	1116	4.198	2020-07-02	7.262	3.8265002577896e-13	1.59214298226196e-10	0.0378100187473277	0.0966346160499975	0.0590895334351187	0.0590895334351187	TRUE	0.127012746723496	No
EHI_038150	0	1	4	13	2	5	0	1	4	7	4	8	7.61	2	6	2.941	1.556	2.195	0.0281964641341228	NA	0.0431517911880498	0.333039816992186	0.235314421822821	0.235314421822821	TRUE	0.647281665941092	No
EHI_038160	3463	5432	4546	7710	2210	2474	3891	3512	4930	4016	4083	4135	4006-05-01	4111	4078	0.992	-0.011	-0.046	0.963003672635983	0.98690118678902	0.0210761396496128	0.0952924929445485	0.0437415036089779	0.0437415036089779	TRUE	0.192101373034084	No
EHI_038270	14	33	11	60	16	16	16	21	12	31	30	27	25.63	16	29	1.713	0.776	1.876	0.0606954796654799	0.232759239608096	1e-08	0.165566148198831	0.0888200227223196	0.0888200227223196	TRUE	0.213486170255856	No
EHI_038280	330	695	358	791	316	287	371	449	388	412	584	480	667.52	403	492	1.208	0.272	0.698	0.485402102963658	0.715783070289668	0.133398142960665	0.0975557639476402	0.118432461292931	0.118432461292931	TRUE	3.38779640764384	No
EHI_038300	60	135	37	112	34	47	67	87	40	58	63	79	96.34	65	67	1.017	0.024	0.05	0.960305231252536	0.985556557768909	0.221613590258362	0.113656560006371	0.171719587772952	0.171719587772952	TRUE	0.0296781278634144	No
EHI_038330	813	1532	1175	1395	561	942	913	991	1274	727	1037	1575	878.89	1059	1113	1.047	0.066	0.198	0.843226987973189	0.928284059298893	0.0777847368152822	0.096902617344385	0.0860298184762219	0.0860298184762219	TRUE	0.127574524718256	No
EHI_038340	13	25	10	0	4	2	15	16	11	0	7	3	14.31	14	3	0.293	-1.773	-2.538	0.0111507084863135	0.0792107591500398	0.511501618022223	0.221489744228292	0.331978667212846	0.331978667212846	TRUE	2.18952445013611	No
EHI_038440	0	2	2	13	1	2	0	1	2	7	2	3	6.15	1	4	2020-06-02	1.379	1.809	0.0703743918973405	NA	1e-08	0.389438466701792	0.291713574737222	0.291713574737222	TRUE	0.286076186658311	No
EHI_038540	407	725	532	1373	448	403	457	469	577	715	828	674	474.05	501	739	1.457	0.543	1.661	0.0967862185235588	0.305470031029159	0.0683209565474032	0.0986641433416428	0.0802158187201746	0.0802158187201746	TRUE	1.07395647834126	No
EHI_038550	7	30	22	40	11	11	8	19	24	21	20	18	26.76	17	20	1.149	0.2	0.409	0.682826132074577	0.84536347072858	0.128791941411099	0.162595372376729	0.1453810831588	0.1453810831588	TRUE	0.100311811690018	No
EHI_038560	289	545	226	720	153	169	325	352	245	375	283	282	320.98	307	313	1.023	0.032	0.12	0.904233531959146	0.961729262982642	0.0246668801142277	0.100487869800342	0.050707769027697	0.050707769027697	TRUE	0.164796794373054	No
EHI_038570	684	890	627	1243	735	639	768	575	680	647	1358	1068	845.21	674	1024	1.498	0.583	1.884	0.0595951992706184	0.229934172754812	0.053826311397934	0.0969848165837019	0.0718302855007736	0.0718302855007736	TRUE	0.10765026204065	No
EHI_038580	34127	55385	44256	81689	32653	44221	38342	35810	47996	42550	60331	73913	41808.45	40716	58931	1.434	0.52	1.821	0.0686158898473453	0.250909931130431	0.0432685327622896	0.0948833248759735	0.06183127425059	0.06183127425059	TRUE	0.0673156614492755	No
EHI_038590	1449	3323	1103	4926	1111	1088	1628	2149	1196	2566	2053	1819	1810.52	1658	2146	1.286	0.363	1.258	0.208284944581206	0.461080349498542	0.0429537415840322	0.0958412527998466	0.0626009483648108	0.0626009483648108	TRUE	0.142283138261731	No
EHI_038600	192	382	191	358	73	70	216	247	207	186	135	117	163.71	223	146	0.673	-0.572	-1.339	0.180540265988454	0.430044441092371	0.168850720467836	0.105913390776104	0.14075958181538	0.14075958181538	TRUE	3.45778926904273	No
EHI_038610	0	0	0	1	0	1	0	0	0	1	0	2	0.71	0	1	1.66	0.731	0.816	0.414377865120478	NA	1e-08	2.64482356898912	2.49616105197508	2.49616105197508	TRUE	0.391645912759678	No
EHI_038620	25038	37104	13457	39095	11540	9813	28131	23990	14594	20364	21322	16402	18739.77	22238	19363	0.874	-0.195	-0.687	0.492323188861498	0.72040558183947	0.0396590102077015	0.0949367022241753	0.0609595103326484	0.0609595103326484	TRUE	0.222402309664325	No
EHI_038630	51	78	35	62	16	7	57	50	38	32	30	12	34.02	48	25	0.54	-0.89	-1.973	0.0484633905977024	0.204133486877086	0.116772382361229	0.148123280963455	0.132492883771361	0.132492883771361	TRUE	0.505281268765475	No
EHI_038640	11	20	10	34	6	7	12	13	11	18	11	12	14.65	12	14	1.156	0.209	0.424	0.671285172234079	0.838875451123704	1e-08	0.218578327569534	0.123697501254256	0.123697501254256	TRUE	0.281956504220035	No
EHI_038650	25	72	37	102	37	33	28	47	40	53	68	55	41.64	38	59	1.488	0.573	1.456	0.145480941462334	0.379314016042525	0.0686789282784839	0.138374157561009	0.0997215619783447	0.0997215619783447	TRUE	1.13276268856644	No
EHI_038660	45	91	48	132	49	35	51	59	52	69	91	59	47.64	54	73	1.323	0.404	1.086	0.277374847642227	0.537837908457335	0.0499743011539536	0.132892496899651	0.0907049533413928	0.0907049533413928	TRUE	0.295625310616234	No
EHI_038670	115	128	133	380	77	100	129	83	144	198	142	167	102.21	119	169	1.423	0.509	1.555	0.120041977073939	0.342692733865166	0.0486050354372708	0.112576407271881	0.0743376460701218	0.0743376460701218	TRUE	0.169517982256667	No
EHI_038680	179	405	127	518	62	89	201	262	138	270	115	149	155.07	200	178	0.9	-0.153	-0.409	0.682414714682393	0.84536347072858	0.0978784594557867	0.106530667903133	0.103166076944668	0.103166076944668	TRUE	0.165702393253699	No
EHI_038690	100	186	144	203	103	58	112	120	156	106	190	97	438.75	129	131	1.008	0.011	0.023	0.981667236539516	0.994031209458032	0.244800413295072	0.0989718330471782	0.178149467925311	0.178149467925311	TRUE	1.90491757219936	No
EHI_038800	1544	1828	1221	1442	606	391	1735	1182	1324	751	1120	654	1151.78	1414	842	0.602	-0.731	-2.554	0.0106611970890484	0.077140129040953	0.0429245591177038	0.0964139225278122	0.0609728363026431	0.0609728363026431	TRUE	0.48103894827517	No
EHI_038810	27	65	21	26	12	13	30	42	23	14	22	22	26.44	32	19	0.598	-0.742	-1.616	0.105987525514286	0.321028193479606	0.0899898957065378	0.163407425408178	0.126455340401381	0.126455340401381	TRUE	0.156824660826841	No
EHI_038820	1108	1866	1152	2263	763	754	1245	1206	1249	1179	1410	1260	873.57	1233	1283	1.038	0.054	0.169	0.866019344926667	0.940261773951478	0.065038126130588	0.0969151873610853	0.0786519854086373	0.0786519854086373	TRUE	0.96955009280378	No
EHI_038830	53	123	74	183	18	29	60	80	80	95	33	48	62.33	73	59	0.842	-0.249	-0.639	0.522684674269415	0.743734562162209	0.084883611640758	0.123925554412144	0.103024901443086	0.103024901443086	TRUE	0.643939964953696	No
EHI_038840	97	131	103	121	36	34	109	85	112	63	67	57	86.76	102	62	0.622	-0.684	-2.118	0.0341868011958085	0.1646043378695	0.0324380974890324	0.115734450195846	0.0653069842206044	0.0653069842206044	TRUE	0.623530175660631	No
EHI_038850	38	53	34	69	32	42	43	34	37	36	59	70	40.93	38	55	2020-04-01	0.485	1.298	0.194355823016473	0.444707184403221	0.042924252988285	0.139131447597341	0.0852032273161893	0.0852032273161893	TRUE	0.204612404636619	No
EHI_038860	37721	74553	39942	82354	37993	35469	42380	48203	43317	42897	70197	59284	51603.52	44633	57459	1.279	0.354	1.176	0.239782161532677	0.497602798226375	0.0505873680987371	0.0948750943683746	0.0692199247896929	0.0692199247896929	TRUE	0.27502683542544	No
EHI_038870	227	445	243	322	81	116	255	288	264	168	150	194	208.01	269	171	0.643	-0.637	-1.962	0.0497814291663507	0.206873637809063	0.0565577528886648	0.103554991780489	0.0754718648511851	0.0754718648511851	TRUE	1.3835990017094	No
EHI_038880	387	712	359	1235	473	449	435	460	389	643	874	750	542.33	428	756	1.739	0.799	2.881	0.00396571810783251	0.0399371815489883	0.0330482267933314	0.0981827019168679	0.0559975221389535	0.0559975221389535	TRUE	0.296523766635053	No
EHI_038890	335	540	342	360	121	104	376	349	371	188	224	174	351.69	365	195	0.54	-0.889	-3.347	0.00081691928136829	0.0133079216048022	0.0216668242755286	0.0999946352717009	0.0484571597200834	0.0484571597200834	TRUE	0.326364384871167	No
EHI_038900	46	111	48	237	43	47	52	72	52	123	79	79	89.03	59	94	1.569	0.65	1.509	0.131312800371133	0.359454392682602	0.151027464830399	0.115202249800139	0.135353401919967	0.135353401919967	TRUE	1.17507542504869	No
EHI_038910	4	5	7	2	1	1	4	3	8	1	2	2	2020-01-05	5	2	0.399	-1.325	-1.736	0.0825538781955731	NA	1e-08	0.456860367043062	0.311830765285894	0.311830765285894	TRUE	0.456908005481138	No
EHI_038920	250	404	273	434	134	130	281	261	296	226	248	217	349.95	279	230	0.828	-0.272	-0.944	0.345049927086008	0.602573651876335	0.0341540215636275	0.100020260481975	0.0581934140023822	0.0581934140023822	TRUE	0.710110159764399	No
EHI_038930	169	285	251	330	131	140	190	184	272	172	242	234	224.85	215	216	1	0	0	0.99984426074583	0.99984426074583	0.12631823005	0.102902577019573	0.116419546509576	0.116419546509576	TRUE	1.50012786386757	No
EHI_038940	97	163	108	162	22	33	109	105	117	84	41	55	91.46	110	60	0.572	-0.807	-2.221	0.0263593504158805	0.140686516971129	0.0677996047699064	0.114661117656634	0.0884841170482004	0.0884841170482004	TRUE	0.943641176211366	No
EHI_038950	60	98	47	167	31	46	67	63	51	87	57	77	56.98	60	74	1.223	0.291	0.881	0.378331091119557	0.633682367648422	0.0219013571537062	0.126655584272537	0.0675510094286239	0.0675510094286239	TRUE	0.18857806329396	No
EHI_038960	114	163	108	264	33	48	128	105	117	138	61	80	91.08	117	93	0.818	-0.289	-0.763	0.445612053153635	0.683922358237861	0.0950806685228189	0.114743309685196	0.102178142483074	0.102178142483074	TRUE	0.547477998139652	No
EHI_038970	166	283	201	662	104	147	187	183	218	345	192	246	155.49	196	261	1.328	0.409	1.217	0.223780492743608	0.479029367746553	0.0644188638776376	0.106499229564602	0.0824459033639374	0.0824459033639374	TRUE	0.144484879390222	No
EHI_038980	34	84	53	153	54	52	38	54	57	80	100	87	74.01	50	89	1.719	0.782	2.071	0.0383348560474981	0.176765088287367	0.0773834519400857	0.119334386622636	0.0954669418250626	0.0954669418250626	TRUE	0.193635245839955	No
EHI_038990	3	4	2	3	4	5	3	3	2	2	7	8	5.72	3	6	1.654	0.726	1.005	0.314758913424071	NA	1e-08	0.411498901083688	0.2937652785782	0.2937652785782	TRUE	1.22068448410842	No
EHI_039000	78	131	72	293	106	121	88	85	78	153	196	202	107.98	84	184	2.139	1.097	3.551	0.000383738103796221	0.00782042592756952	0.0298760135969135	0.1116288563133	0.0635824664170934	0.0635824664170934	TRUE	0.383068632972299	No
EHI_039010	21886	24872	21368	17296	14498	18769	24589	16081	23174	9009	26787	31371	17060.92	21281	22389	1.049	0.07	0.177	0.859725797338333	0.937455974254269	0.119441891557418	0.0949462215581224	0.123402641669536	0.123402641669536	TRUE	0.454967391374496	No
EHI_039020	6416	13075	5730	14105	7729	8465	7209	8454	6214	7347	14280	14149	8286-02-01	7292	11925	1.61	0.687	2.129	0.0332768108244251	0.1621479466894	0.062634161188779	0.095058748385478	0.0799363560480716	0.0799363560480716	TRUE	0.355297557380607	No
EHI_039030	5	15	7	23	2	7	6	10	8	12	4	12	13.25	8	9	1.208	0.273	0.473	0.636088979839765	NA	0.126049920418658	0.231699156954545	0.182687905425851	0.182687905425851	TRUE	0.0980253025138142	No
EHI_039040	1054	1149	1026	820	309	273	1184	743	1113	427	571	456	868.4	1013	485	0.49	-1.03	-3.154	0.00160974697146897	0.0212913023272703	0.0729151402072885	0.0969275434601635	0.0802605739341854	0.0802605739341854	TRUE	1.13270084215825	No
EHI_039050	27	62	27	100	25	37	30	40	29	52	46	62	37.14	33	53	1.559	0.641	1.648	0.0994327877126978	0.310495309467865	0.0417355279861721	0.143654025718017	0.0935700747083504	0.0935700747083504	TRUE	0.387005771624967	No
EHI_039060	900	1495	983	1366	548	447	1011	967	1066	712	1013	747	932.49	1015	824	0.821	-0.285	-0.673	0.50093637281217	0.726541850112899	0.180966021323461	0.0967840633554906	0.143387859351969	0.143387859351969	TRUE	0.36967042882411	No
EHI_039070	719	1480	659	1968	630	429	808	957	715	1025	1164	717	879.43	827	969	1.168	0.224	0.814	0.415678569539671	0.663517614357922	0.0323229469752161	0.0969013501093081	0.0556203493847474	0.0556203493847474	TRUE	0.243152055616107	No
EHI_039080	357	515	194	920	130	154	401	333	210	479	240	257	275.44	315	325	2020-04-01	0.056	0.167	0.867465268906905	0.941109752216833	0.0736425775574048	0.101421654379484	0.0840481912399673	0.0840481912399673	TRUE	0.345038605259949	No
EHI_039180	977	1874	1115	1620	1184	929	1098	1212	1209	844	2188	1553	1917-02-01	1173	1528	1.288	0.365	1.017	0.30929266410955	0.570694113783808	0.0996026600026504	0.0957856245370186	0.099630090301566	0.099630090301566	TRUE	0.169468408478207	No
EHI_039190	4337	8790	6622	4548	1505	1705	4873	5683	7182	2369	2781	2850	11607.55	5913	2667	0.48	-1.059	-2.187	0.028745361531	0.148731181475941	0.298474202449758	0.0949961426307929	0.196769693059299	0.196769693059299	TRUE	0.656135272750146	No
EHI_039200	241	531	219	333	71	113	271	343	238	173	131	189	203.21	284	164	0.588	-0.766	-2.628	0.00858005906358251	0.0670426211337519	0.0321132306206245	0.103760921207279	0.0587529196555464	0.0587529196555464	TRUE	0.142959152289735	No
EHI_039210	494	740	483	493	163	247	555	478	524	257	301	413	323.73	519	324	0.628	-0.672	-2.409	0.0160175307528608	0.101491790671363	0.0310233884104229	0.100439895974005	0.0557304838010218	0.0557304838010218	TRUE	0.316183303480378	No
EHI_039320	14	23	12	65	11	4	16	15	13	34	20	7	16.34	15	20	1.425	0.511	0.978	0.327855482084513	0.586343954224698	0.139426404086826	0.205753688926616	0.173940310269532	0.173940310269532	TRUE	0.0657104715837833	No
EHI_039330	1663	3053	3578	1443	3177	2059	1868	1974	3880	752	5870	3442	4359-09-01	2574	3355	1.266	0.34	0.597	0.550803413696372	0.762664646286367	0.465443930988888	0.0952558427413518	0.292057107968108	0.292057107968108	TRUE	0.42816197777469	No
EHI_039340	5	20	8	20	6	6	6	13	9	10	11	10	16.21	9	10	1.114	0.156	0.281	0.778707291768737	0.896825571116469	0.129494350098462	0.206655191229158	0.169301991931235	0.169301991931235	TRUE	0.572861950353127	No
EHI_039350	1955	2081	1547	1967	705	484	2196	1345	1678	1025	1303	809	1399.03	1740	1046	0.608	-0.718	-2.6	0.00932598400623384	0.0709559597047962	0.036151252682995	0.0961357596213284	0.0566809981869784	0.0566809981869784	TRUE	0.112309030965528	No
EHI_039360	162	289	99	648	41	74	182	187	107	338	76	124	167.49	159	179	1.134	0.182	0.427	0.669340487783275	0.837703234866999	0.16940822797442	0.10566385819702	0.139301062952464	0.139301062952464	TRUE	0.898903826117623	No
EHI_039470	15	20	14	65	8	8	17	13	15	34	15	13	2020-08-17	15	21	1.444	0.53	1.102	0.270355210810459	0.530510342926556	0.0712704774917666	0.201000547546941	0.133198358368058	0.133198358368058	TRUE	0.444652862206395	No
EHI_039480	732	1258	658	759	169	164	822	813	714	395	312	274	670.27	783	327	0.427	-1.229	-5.169	2.35749265993382e-07	2.67521837523854e-05	0.013215636105231	0.0975446201979674	0.0395751127156054	0.0395751127156054	TRUE	0.204915951062896	No
EHI_039490	23	49	17	63	22	21	26	32	18	33	41	35	51.88	25	36	1.376	0.461	1.124	0.261035788059935	0.521444964906283	0.0745644327683142	0.129782530264677	0.0994339614344272	0.0994339614344272	TRUE	0.702381211531193	No
EHI_039590	1609	2492	1548	2614	709	903	1808	1611	1679	1362	1310	1509	1105.24	1699	1394	0.824	-0.279	-0.954	0.340284729918062	0.598043525688449	0.0434581463681357	0.0964802039712128	0.0641579217916799	0.0641579217916799	TRUE	0.721099181075677	No
EHI_039600	274	510	405	785	131	216	308	330	439	409	242	361	251.56	359	337	0.946	-0.08	-0.294	0.768420016259939	0.89257209286632	0.0249983186202354	0.102046457473892	0.0519966058888951	0.0519966058888951	TRUE	0.193282651400718	No
EHI_039610	31230	51780	37113	64580	12349	17540	35088	33479	40249	33639	22816	29317	29276.16	36272	28591	0.792	-0.337	-1.308	0.190736183216655	0.441367249295502	0.0281001807534401	0.0949018864481535	0.049557835335416	0.049557835335416	TRUE	0.223368249571801	No
EHI_039710	0	6	3	4	11	17	0	4	3	2	20	28	2020-07-10	2	17	2.922	1.547	1.703	0.0885617279865133	NA	1.49483734238199	0.264308101414505	0.75134642421101	1.49483734238199	TRUE	0.499026383412474	No
EHI_039720	0	2	2	6	1	1	0	1	2	3	2	2	2020-05-03	1	2	1.604	0.682	0.814	0.415707716443963	NA	1e-08	0.688330681345406	0.456510229309105	0.456510229309105	TRUE	0.474010903269134	No
EHI_039820	751	1419	1043	1840	668	649	844	917	1131	958	1234	1085	866.32	964	1092	1.129	0.175	0.6	0.548695358579487	0.762644154033998	0.0476319010656898	0.0969325465931056	0.0633016696038389	0.0633016696038389	TRUE	0.727767396788544	No
EHI_039830	1044	2065	827	2231	358	334	1173	1335	897	1162	661	558	834.11	1135	794	0.71	-0.495	-1.481	0.138636985171998	0.369772685343903	0.0773310344567453	0.0970133736423612	0.0849450557420014	0.0849450557420014	TRUE	0.529970000355375	No
EHI_039840	50	75	41	91	26	44	56	48	44	47	48	74	56.28	49	56	1.116	0.159	0.48	0.631341296500751	0.813499255866796	0.0147672012855395	0.127053808505319	0.063711183319095	0.063711183319095	TRUE	0.237422065340309	No
EHI_039850	144	258	208	120	31	45	162	167	226	63	57	75	213.72	185	65	0.367	-1.448	-4.122	3.75292347765115e-05	0.00147467853792509	0.0687465396936411	0.103322258509437	0.0837300740969101	0.0837300740969101	TRUE	0.942210253613188	No
EHI_039860	1242	2243	1617	2705	260	347	1395	1450	1754	1409	480	580	918.27	1533	823	0.553	-0.853	-2.223	0.0262451355967326	0.140301886546559	0.128600949135016	0.0968141630799523	0.115326655641121	0.115326655641121	TRUE	1.76644606567987	No
EHI_039960	0	0	0	0	2	0	0	0	0	0	4	0	3.25	0	1	2.101	1.071	1.162	0.245226244389065	NA	1.32742509382966	0.652223222869898	0.738672945614154	0.738672945614154	TRUE	0.331526017086945	No
EHI_040060	1	4	6	3	3	5	1	3	7	2	6	8	9.51	4	5	1.274	0.349	0.502	0.61567955810226	NA	0.212382802624721	0.285514346842952	0.26141600641262	0.26141600641262	TRUE	0.899520043514318	No
EHI_040260	195	306	262	352	140	119	219	198	284	183	259	199	391.15	234	214	0.917	-0.125	-0.324	0.746136982964184	0.881974894872199	0.123679159073149	0.0994745972216902	0.113607156827025	0.113607156827025	TRUE	2.91222732660398	No
EHI_040270	253	467	353	235	115	156	284	302	383	122	212	261	211.55	323	198	0.616	-0.698	-2.283	0.0224100758139778	0.125998792980781	0.0444078820601189	0.103409171852632	0.0664092792717353	0.0664092792717353	TRUE	0.287373112650942	No
EHI_040280	1398	3623	1418	4501	1205	1208	1571	2342	1538	2344	2226	2019	2061-02-01	1817	2196	1.204	0.267	0.972	0.331032531753522	0.589423310862635	0.0353107817552369	0.0957194765362864	0.0564600252076836	0.0564600252076836	TRUE	0.18114727362046	No
EHI_040290	221	498	177	1007	200	205	248	322	192	525	370	343	498.67	254	413	1.601	0.679	2.136	0.0327025548700852	0.160317973948292	0.0611246865883493	0.0984753434088479	0.0739917237931045	0.0739917237931045	TRUE	0.586009407503703	No
EHI_040300	787	1124	669	575	315	233	884	727	726	300	582	389	884.07	779	424	0.555	-0.851	-2.462	0.0138020853691559	0.0920622519782194	0.09109970721185	0.096890535903305	0.0903560245236167	0.0903560245236167	TRUE	0.533995751983208	No
EHI_040310	10069	14979	8710	17510	6580	8048	11313	9685	9446	9121	12157	13452	13730.74	10148	11577	1.137	0.186	0.67	0.503035092691585	0.727488549691262	0.0400852187233536	0.0949719927366199	0.0578142899786807	0.0578142899786807	TRUE	0.488412764823752	No
EHI_040320	1074	1552	1075	1729	980	580	1207	1003	1166	901	1811	969	1056.52	1125	1227	1.086	0.119	0.379	0.704822365343165	0.857290638284634	0.0656291948388683	0.0965558333121616	0.0749340441237918	0.0749340441237918	TRUE	0.791863444652562	No
EHI_040330	22	37	11	68	26	14	25	24	12	35	48	23	42.98	20	35	1.69	0.757	1.848	0.0645631916804009	0.241924214679356	0.0489086595961471	0.137017221779264	0.0943279906153022	0.0943279906153022	TRUE	0.17406103997885	No
EHI_040340	652	1249	970	944	1162	1084	733	808	1052	492	2147	1812	1607.63	864	1484	1.659	0.73	1.649	0.0990546648988453	0.30997593750461	0.209516839169065	0.0959676179842424	0.159181652312014	0.159181652312014	TRUE	0.117330308714566	No
EHI_040350	106	230	133	155	30	34	119	149	144	81	55	57	107.24	137	64	0.488	-1.035	-3.299	0.000969064715174986	0.0151204378839647	0.0294588168877819	0.111744709189498	0.0621732774319363	0.0621732774319363	TRUE	0.389965918391161	No
EHI_040360	662	1111	705	527	403	187	744	718	765	275	745	313	720.11	742	444	0.607	-0.719	-2.033	0.0420115059197111	0.186622285638005	0.0937348431830326	0.0973574144562262	0.0952056595776254	0.0952056595776254	TRUE	1.94400193333407	No
EHI_040370	504	890	429	746	389	383	566	575	465	389	719	640	455.68	535	583	1.081	0.112	0.383	0.701464219151033	0.855897638907873	0.0427710404152684	0.0988183190934421	0.0627696865810724	0.0627696865810724	TRUE	0.360353604510344	No
EHI_040380	408	757	380	1261	64	119	458	489	412	657	118	199	328.42	453	325	0.736	-0.441	-0.978	0.327948291404205	0.586372719420303	0.217199725742634	0.1003598797354	0.163958144688908	0.163958144688908	TRUE	1.61292566500967	No
EHI_040390	19	40	37	103	50	40	21	26	40	54	92	67	48.43	29	71	2.306	1.206	2.942	0.00326560167650647	0.0348773244295118	0.0886584353644247	0.132274046978792	0.10926106320201	0.10926106320201	TRUE	0.28381925591635	No
EHI_040400	3937	6814	4031	6383	1991	1304	4423	4406	4372	3325	3679	2180	4263-07-01	4400	3061	0.701	-0.513	-2.036	0.041720512897721	0.185991536516358	0.0234518028923276	0.0952652099569512	0.0472731065350318	0.0472731065350318	TRUE	0.382018436023872	No
EHI_040410	306	573	372	713	158	165	344	370	403	371	292	276	396.87	372	313	0.847	-0.239	-0.819	0.412670727410719	0.660307084152203	0.0411773111153318	0.0994078000463934	0.061456657371124	0.061456657371124	TRUE	0.528653591358024	No
EHI_040420	4763	7241	6167	1967	2769	1673	5351	4682	6688	1025	5116	2796	4692.47	5574	2979	0.552	-0.857	-2.078	0.0377218200638844	0.17540237954452	0.144951022777721	0.095226296218154	0.136272393474718	0.136272393474718	TRUE	0.331666695703465	No
EHI_040430	373	725	565	589	132	203	419	469	613	307	244	339	373.56	500	297	0.602	-0.732	-2.495	0.0126091700819472	0.0865027241429989	0.03925948292403	0.0996928845757985	0.0622628566430064	0.0622628566430064	TRUE	0.109254812987658	No
EHI_040440	1218	1694	1071	748	356	246	1368	1095	1162	390	658	411	1219.98	1208	486	0.411	-1.282	-4.325	1.52293504018822e-05	0.000731155255351902	0.0471874115629743	0.0963259318158543	0.0650426952305634	0.0650426952305634	TRUE	0.528719252010631	No
EHI_040450	1012	1776	1103	1796	594	662	1137	1148	1196	936	1097	1106	934.61	1160	1046	0.902	-0.148	-0.646	0.518474970012166	0.74006820291853	0.0126752284443438	0.0967796555743188	0.0382206554949067	0.0382206554949067	TRUE	0.226318179559048	No
EHI_040460	2177	3893	2174	4326	1586	1637	2446	2517	2358	2253	2930	2736	2357.67	2440	2640	2020-08-01	0.111	0.474	0.635628887523079	0.816132085286595	0.0155681691858574	0.0956088814516682	0.0402353479382151	0.0402353479382151	TRUE	0.207945450527768	No
EHI_040470	78	167	73	192	31	56	88	108	79	100	57	94	76.25	92	84	0.923	-0.116	-0.32	0.748681806947814	0.883310080834224	0.0651779300289675	0.118613574205343	0.0887452024568185	0.0887452024568185	TRUE	0.18418624520579	No
EHI_040480	341	603	370	749	147	91	383	390	401	390	272	152	260.94	391	271	0.707	-0.499	-1.343	0.179162830542659	0.428436828978879	0.107119676078215	0.101787316919243	0.104841588126722	0.104841588126722	TRUE	0.108408343879371	No
EHI_040580	84	119	82	201	51	65	94	77	89	105	94	109	113.77	87	103	1.185	0.245	0.931	0.351670172971801	0.608726792034918	1e-08	0.110773890428991	0.0404922396536799	0.0404922396536799	TRUE	0.0782265075382534	No
EHI_040590	227	399	350	630	299	222	255	258	380	328	552	371	318.46	298	417	1.385	0.47	1.521	0.128148036941737	0.35556718446796	0.0506647039448625	0.100532443295671	0.0697513414254689	0.0697513414254689	TRUE	0.440517019027573	No
EHI_040600	286	535	274	348	65	79	321	346	297	181	120	132	164.85	321	144	0.464	-1.109	-3.514	0.000441879342915271	0.00877257876411909	0.0440262279392111	0.105837048116994	0.0702140305757497	0.0702140305757497	TRUE	0.667601690424178	No
EHI_040610	13	36	11	62	23	18	15	23	12	32	42	30	37.57	17	35	1.954	0.967	2.241	0.0250357392389802	0.135799506811763	0.070795790745111	0.143092962334316	0.106200842448093	0.106200842448093	TRUE	0.227884947628139	No
EHI_040620	63	108	53	171	43	70	71	70	57	89	79	117	86.58	66	95	1.42	0.506	1.593	0.111106631446811	0.328841381632439	0.0255342769455977	0.115778834874631	0.0633578589510597	0.0633578589510597	TRUE	0.379907917807067	No
EHI_040630	145	621	317	882	153	154	163	402	344	459	283	257	343.04	303	333	1.098	0.135	0.345	0.72981598620172	0.871659184094053	0.130368279838959	0.100124562790823	0.117599710195247	0.117599710195247	TRUE	1.07568642915707	No
EHI_040640	6	12	7	16	13	10	7	8	8	8	24	17	37.07	8	16	1.903	0.928	1.845	0.0649996641783566	0.243103612915756	0.0997303336329882	0.143743261606805	0.120890633843654	0.120890633843654	TRUE	0.416013549659364	No
EHI_040650	512	866	508	895	183	170	575	560	551	466	338	284	531.59	562	363	0.659	-0.602	-1.681	0.0927131005536631	0.297217663604777	0.096908039699133	0.0982501866161649	0.0974662544427555	0.0974662544427555	TRUE	0.357802307285441	No
EHI_040660	50205	65297	43378	55619	25704	31236	56406	42219	47044	28971	47492	52209	38146.43	48556	42891	0.886	-0.175	-0.637	0.524240727335595	0.74505717044918	0.0353705991990611	0.0948874874821245	0.0569630984884357	0.0569630984884357	TRUE	0.493782591038904	No
EHI_040670	26	65	30	24	16	14	29	42	33	13	30	23	31.37	35	22	0.614	-0.705	-1.586	0.112659722991702	0.330596530647996	0.0881432794255808	0.152621522385476	0.118298778566686	0.118298778566686	TRUE	0.216045911626834	No
EHI_040680	290	564	478	1024	185	196	326	365	518	533	342	328	340.77	403	401	1.001	0.001	0.003	0.997573478410858	0.998969188322438	0.0397644734695138	0.100159894864609	0.0613609776769667	0.0613609776769667	TRUE	0.506269910837693	No
EHI_040690	49	93	65	53	12	12	55	60	70	28	22	20	57.41	62	23	0.406	-1.301	-3.175	0.00150073220346664	0.0201700024008316	0.0823933313062849	0.126417339253693	0.10200067356972	0.10200067356972	TRUE	0.101729594045953	No
EHI_040700	598	1001	496	731	261	219	672	647	538	381	482	366	637.39	619	410	0.668	-0.581	-1.928	0.0538366339850166	0.215995430684763	0.0495641147006237	0.0976841492078721	0.0667589612216607	0.0667589612216607	TRUE	0.0937785400966826	No
EHI_040800	119612	169019	137499	84225	63154	76199	134387	109281	149118	43871	116686	127362	109967.63	130929	95973	0.742	-0.431	-1.219	0.222786940354109	0.478029734932559	0.0695741035779113	0.0948564493005291	0.097360526914565	0.097360526914565	TRUE	0.766614096229682	No
EHI_040810	65	102	43	115	33	34	73	66	47	60	61	57	57.81	62	59	0.958	-0.062	-0.189	0.849765422753991	0.93177428135988	0.0164179873099495	0.126198578687501	0.0648383721030249	0.0648383721030249	TRUE	0.317256110547515	No
EHI_040820	569	1148	495	1298	454	450	639	742	537	676	839	752	897.08	639	756	1.175	0.233	0.863	0.388332903301902	0.639494124731661	0.0295605719437	0.0968608040931592	0.0534059879941275	0.0534059879941275	TRUE	0.364902396546005	No
EHI_040830	25799	25587	25559	30069	16028	17581	28986	16544	27719	15662	29614	29386	21748.97	24416	24887	1.019	0.027	0.083	0.934018301210169	0.972715229165681	0.0622184862432828	0.0949233174544408	0.0795285735522592	0.0795285735522592	TRUE	0.644062668397824	No
EHI_040840	51	119	48	190	49	47	57	77	52	99	91	79	93.41	62	90	1.423	0.509	1.684	0.0921621388563252	0.296689593365333	0.0173628189011116	0.11424717365996	0.0548650523861504	0.0548650523861504	TRUE	0.224558381426845	No
EHI_040850	52	84	36	46	12	13	58	54	39	24	22	22	83.03	50	23	0.469	-1.091	-2.947	0.003210590445448	0.0345396084671513	0.0363804429137855	0.116672361684706	0.0730472281017746	0.0730472281017746	TRUE	0.503373379065511	No
EHI_040950	1	4	2	4	0	1	1	3	2	2	0	2	5.26	2	1	0.828	-0.272	-0.333	0.739480587758798	NA	1e-08	0.439740991781262	0.395226701835683	0.395226701835683	TRUE	2.12030525138858	No
EHI_041050	427	1027	486	996	329	404	480	664	527	519	608	675	501.77	557	601	1.074	0.103	0.347	0.728605818967233	0.870792196075781	0.0458751289153694	0.0984528784634291	0.0650953604910123	0.0650953604910123	TRUE	0.609975670797844	No
EHI_041060	4	10	5	9	0	3	4	6	5	5	0	5	8.31	5	3	0.711	-0.492	-0.761	0.446632497495627	NA	1e-08	0.313067978690082	0.188954964312892	0.188954964312892	TRUE	0.324927574222364	No
EHI_041070	148	180	158	118	73	51	166	116	171	61	135	85	158.15	151	94	0.635	-0.655	-1.444	0.148604603086186	0.384546661419707	0.202140885263282	0.10630257241348	0.158934981675474	0.158934981675474	TRUE	3.85189550547174	No
EHI_041170	0	0	0	2	2	0	0	0	0	1	4	0	1.35	0	2	2.682	1.423	1.538	0.123935452001898	NA	1e-08	1.43378875403225	1.01844763147403	1.01844763147403	TRUE	0.203225511330393	No
EHI_041270	1	4	1	3	1	1	1	3	1	2	2	2	5.76	2	2	0.999	-0.001	-0.001	0.999066341639815	NA	1e-08	0.409743171981938	0.253127620429354	0.253127620429354	TRUE	0.279221966237218	No
EHI_041465	145	244	134	10	11	8	163	158	145	5	20	13	221.37	155	13	0.094	-3.413	-7.248	4.22543268038754e-13	1.687806829854e-10	0.172512163583639	0.103029352404845	0.138443565740779	0.138443565740779	TRUE	0.0831604395715184	No
EHI_041470	1	6	1	10	2	2	1	4	1	5	4	3	2020-06-02	2	4	1.645	0.718	0.871	0.383954177766062	NA	1e-08	0.7931821671743	0.551726631462621	0.551726631462621	TRUE	0.553379191222727	No
EHI_041480	46	153	120	108	58	109	52	99	130	56	107	182	130.37	94	115	1.202	0.266	0.624	0.532597510102553	0.751840364134026	0.157045392437923	0.108745117091516	0.135586926838267	0.135586926838267	TRUE	0.204047203347211	No
EHI_041580	5	37	55	48	75	78	6	24	60	25	139	130	77.41	30	98	2.815	1.493	2.463	0.0137898336218607	0.0920622519782194	0.538830806812518	0.118258704166345	0.32188676655099	0.32188676655099	TRUE	0.35377593935454	No
EHI_041680	86	216	201	172	104	212	97	140	218	90	192	354	164.03	152	212	1.362	0.446	0.97	0.331864835048883	0.589878124104122	0.219971934474964	0.105891692422091	0.168203365306922	0.168203365306922	TRUE	0.106904183286048	No
EHI_041780	2	3	2	10	6	4	2	2	2	5	11	7	2020-08-10	2	8	2.729	1.448	2.203	0.0276213989500142	NA	1e-08	0.262703515319815	0.17044065827716	0.17044065827716	TRUE	0.163988781387302	No
EHI_041880	48	90	27	59	10	12	54	58	29	31	18	20	35.02	47	23	0.526	-0.927	-2.075	0.0379825170834506	0.175920086480203	0.109948566816606	0.146600835809094	0.127481287589964	0.127481287589964	TRUE	0.667295098123449	No
EHI_041890	47	65	49	95	66	56	53	42	53	49	122	94	69.32	49	88	1.719	0.781	2.165	0.0303812253016429	0.154003510589952	0.0590162386538486	0.120992200735923	0.0845886234497064	0.0845886234497064	TRUE	0.125111130937291	No
EHI_041900	439	645	384	815	197	155	493	417	416	425	364	259	328.4	442	349	0.797	-0.327	-1.173	0.240873789785222	0.499349317997763	0.0313034530001038	0.10036014639788	0.0557373752750622	0.0557373752750622	TRUE	0.212042128924525	No
EHI_041910	344	627	456	535	364	274	386	405	495	279	673	458	323.6	429	470	1.087	0.121	0.308	0.758379133394069	0.888140497956277	0.1350919785962	0.100442063887834	0.120230702031929	0.120230702031929	TRUE	0.0946679798416067	No
EHI_041920	19	39	24	65	6	20	21	25	26	34	11	33	2020-03-27	24	26	1.107	0.147	0.333	0.739374637608723	0.877723392937135	0.0680972380501648	0.161911335823189	0.117051889978482	0.117051889978482	TRUE	0.474472202842349	No
EHI_041930	9	20	11	30	9	7	10	13	12	16	17	12	16.24	12	15	1.236	0.306	0.633	0.526574213922593	0.746609413634958	1e-08	0.206456361755792	0.115912007050209	0.115912007050209	TRUE	0.402746703292714	No
EHI_041940	15	44	9	63	18	9	17	28	10	33	33	15	22.74	18	27	1.423	0.509	1.071	0.284347916352192	0.543882972772738	0.103656325932849	0.174570233688121	0.140245609826217	0.140245609826217	TRUE	0.312644925344388	No
EHI_041950	749	1253	692	1234	238	205	842	810	750	643	440	343	684.17	801	475	0.603	-0.729	-2.598	0.0093687736326858	0.0710262233302099	0.0357480019980379	0.0974896835911599	0.0574370514334149	0.0574370514334149	TRUE	0.580269000078404	No
EHI_041960	318	710	289	586	242	232	357	459	313	305	447	388	449.75	376	380	1.003	0.004	0.016	0.987205522140378	0.996098273196071	0.0220999549741894	0.0988707882061532	0.0474733715101331	0.0474733715101331	TRUE	0.218407277446817	No
EHI_041980	382	751	569	648	314	322	429	486	617	338	580	538	700.88	511	485	0.951	-0.072	-0.182	0.855948758551158	0.935188465499425	0.143147639555062	0.0974265042697498	0.124142358028673	0.124142358028673	TRUE	1.94869286629195	No
EHI_042090	1164	1540	1232	904	523	651	1308	996	1336	471	966	1088	1096.9	1213	842	0.7	-0.514	-1.574	0.115445098808755	0.334823077009736	0.0710419599830067	0.0964926724431467	0.0806865381329768	0.0806865381329768	TRUE	0.586938189183791	No
EHI_042100	55	89	82	118	49	63	62	58	89	61	91	105	60.56	70	86	1.213	0.279	0.683	0.494777720383227	0.722135386692035	0.112627500979139	0.124776728269659	0.118528648752485	0.118528648752485	TRUE	0.566020613460734	No
EHI_042110	55	71	71	107	18	48	62	46	77	56	33	80	47.73	62	56	0.927	-0.11	-0.296	0.766977590212181	0.892190589186478	0.0506643010899952	0.132817793407257	0.0891265425664492	0.0891265425664492	TRUE	0.0635878668740048	No
EHI_042120	51	95	47	282	54	42	57	61	51	147	100	70	81.68	56	106	1.862	0.897	2.811	0.00494544352324523	0.046988771668056	0.0294104634714485	0.117034352588496	0.0638023887723997	0.0638023887723997	TRUE	0.117640982825853	No
EHI_042130	42	73	38	68	15	34	47	47	41	35	28	57	43.78	45	40	0.883	-0.18	-0.471	0.637851045377269	0.817845241057842	0.0462139336886395	0.136249417680502	0.0889967123628551	0.0889967123628551	TRUE	0.361409874769196	No
EHI_042140	227	357	180	132	100	97	255	231	195	69	185	162	219.01	227	139	0.617	-0.698	-1.811	0.0700969799731213	0.253364809788439	0.115678906141086	0.103117568906086	0.110400759746969	0.110400759746969	TRUE	0.17362984047801	No
EHI_042150	818	1069	595	1239	161	182	919	691	645	645	297	304	560.5	752	415	0.567	-0.818	-2.532	0.0113462266776301	0.0798555992440644	0.0656632454460942	0.0980743395415048	0.0780359407579348	0.0780359407579348	TRUE	1.40293180086451	No
EHI_042160	11	16	7	37	6	12	12	10	8	19	11	20	2020-04-16	10	17	1.628	0.703	1.406	0.159852650925325	0.400473801339763	0.0460961988048545	0.207838876807564	0.132042274866406	0.132042274866406	TRUE	0.125805462276787	No
EHI_042170	21150	29415	26998	46201	10798	8855	23763	19019	29279	24065	19951	14801	21005.07	24020	19606	0.82	-0.286	-1.012	0.311485423956	0.572307901310877	0.0425579594590099	0.0949262694464409	0.06028343671593	0.06028343671593	TRUE	0.135991222841497	No
EHI_042180	365	658	399	891	295	233	410	425	433	464	545	389	429.03	423	466	2020-01-01	0.138	0.536	0.591812777258452	0.78734910654182	0.0207633569035176	0.0990654469671906	0.0468194566273045	0.0468194566273045	TRUE	0.138868345292045	No
EHI_042190	115	196	144	419	189	179	129	127	156	218	349	299	195.18	137	289	2.049	1.035	3.273	0.00106420474627086	0.0160613799848726	0.0479906690217752	0.104127934372358	0.0708008521478506	0.0708008521478506	TRUE	0.225870377052838	No
EHI_042200	78	148	48	274	35	61	88	96	52	143	65	102	78.19	79	103	1.309	0.389	0.97	0.332213264321095	0.59008923114736	0.111939208978625	0.118025121948252	0.115557250736712	0.115557250736712	TRUE	0.141431087304509	No
EHI_042210	374	355	319	514	216	149	420	230	346	268	399	249	363.77	332	305	0.922	-0.117	-0.328	0.74285836840896	0.879909658447521	0.0946763031887231	0.0998234220622277	0.0950194004135836	0.0950194004135836	TRUE	0.476841639133534	No
EHI_042220	4	14	1	9	2	8	4	9	1	5	4	13	8.37	5	7	1.289	0.367	0.548	0.583468085048778	NA	0.232341399917618	0.311515493397088	0.2784597170243	0.2784597170243	TRUE	0.288960133308511	No
EHI_042230	52	99	49	141	16	42	58	64	53	73	30	70	48.29	58	58	1.005	0.007	0.02	0.984122261995155	0.994781345104122	0.0418617512569639	0.132381210685615	0.0847836939113804	0.0847836939113804	TRUE	0.554688074981574	No
EHI_042240	66	151	47	138	28	32	74	98	51	72	52	53	51.55	74	59	0.808	-0.307	-0.783	0.433438086710414	0.677089739834954	0.0830334200034335	0.130004902245183	0.104588769121187	0.104588769121187	TRUE	0.108010503266831	No
EHI_042250	2048	2785	2426	4432	2018	2043	2301	1801	2631	2309	3729	3415	2169.33	2244	3151	1.391	0.476	1.604	0.108706349795142	0.324429650046113	0.0489714863827794	0.0956756374593951	0.0665492512176504	0.0665492512176504	TRUE	0.217659396253549	No
EHI_042260	616	360	598	492	343	439	692	233	649	256	634	734	361.52	525	541	1.029	0.041	0.095	0.92392775704036	0.969668810335495	0.178085568619982	0.0998545252732883	0.143992224217307	0.143992224217307	TRUE	0.377432965401969	No
EHI_042370	12612	30242	20864	24645	12232	8511	14170	19553	22627	12837	22600	14226	22569.09	18783	16554	0.887	-0.174	-0.445	0.656208722557517	0.829691099450414	0.156021826416279	0.0949202885273391	0.120749042823452	0.120749042823452	TRUE	2.41898781971976	No
EHI_042470	0	1	4	1	4	0	0	1	4	1	7	0	2.51	2	3	1.249	0.321	0.362	0.717140531471135	NA	0.816076178907112	0.817517144463928	0.816954596226421	0.816954596226421	TRUE	0.787983710764803	No
EHI_042570	4	60	27	134	27	25	4	39	29	70	50	42	38.63	24	54	2.085	2020-06-01	2.201	0.0277451273981877	0.14536350587529	0.18997199603765	0.1417652158501	0.163537873665347	0.163537873665347	TRUE	0.815488595354709	No
EHI_042580	280	712	266	871	96	111	315	460	288	454	177	186	275.47	354	272	0.782	-0.354	-0.963	0.335420512225619	0.593568888017904	0.102699615940331	0.101420961840728	0.102187465101934	0.102187465101934	TRUE	2.00769924324315	No
EHI_042680	455	978	381	1406	244	245	511	632	413	732	451	410	562.03	519	531	1.026	0.037	0.132	0.894906383550288	0.956232431020271	0.0387007168979907	0.0980655024552662	0.0586496582429643	0.0586496582429643	TRUE	0.448141023868088	No
EHI_042690	862	1279	1153	3505	1209	918	968	827	1250	1826	2234	1534	1100.25	1015	1865	1.801	0.849	2.563	0.0103668181073885	0.07589666101201	0.075615504455082	0.0964876407174595	0.0836331298762359	0.0836331298762359	TRUE	0.237236716172013	No
EHI_042700	74	191	102	222	25	36	83	123	111	116	46	60	88.76	106	74	0.729	-0.457	-1.266	0.205401676478267	0.457129739539108	0.068817042223766	0.115264382449238	0.0886411633315861	0.0886411633315861	TRUE	1.31783683315058	No
EHI_042710	34	44	27	132	50	37	38	28	29	69	92	62	56.47	32	74	2.251	1.171	3.367	0.00075900633321033	0.0127599953593238	0.0265949750412772	0.126941722357173	0.0705645618613289	0.0705645618613289	TRUE	0.360183680879726	No
EHI_042720	51133	95305	55522	135098	43457	48187	57449	61621	60214	70370	80293	80542	60347.06	59761	77068	1.285	0.362	1.68	0.092964981623627	0.297642932508349	0.0113614370098567	0.0948700044119574	0.0343611409738377	0.0343611409738377	TRUE	0.148546738429515	No
EHI_042730	8	17	11	17	3	7	9	11	12	9	6	12	11.64	11	9	0.841	-0.25	-0.455	0.648939685863809	NA	1e-08	0.250636986051734	0.156672991311698	0.156672991311698	TRUE	0.165801959434979	No
EHI_042740	36	76	45	159	33	17	40	49	49	83	61	28	69.18	46	57	1.266	0.34	0.939	0.347926987311519	0.605216724173868	0.0477796193541289	0.121045850602808	0.0814835238804456	0.0814835238804456	TRUE	0.206312591875236	No
EHI_042840	0	0	0	2	0	0	0	0	0	1	0	0	0.51	0	0	1.458	0.544	0.624	0.532784321877945	NA	1e-08	3.62257788070349	3.25554501577325	3.25554501577325	TRUE	0.0512279612661591	No
EHI_042860	105	122	119	197	866	366	118	79	129	103	1600	612	1038.19	109	772	4.373	2.129	2.776	0.00550884161892182	0.0501013592045112	0.690566409932946	0.0965861220115278	0.404320226163878	0.690566409932946	TRUE	0.333696138790976	No
EHI_042870	1883	2434	1555	2027	732	848	2116	1574	1686	1056	1352	1417	1478.69	1792	1275	0.715	-0.484	-2.088	0.0368112957225282	0.172905738045704	0.0146413540211622	0.0960659520396422	0.0392793377485425	0.0392793377485425	TRUE	0.150418089552623	No
EHI_042880	258	341	298	346	83	125	290	220	323	180	153	209	263.71	278	181	0.662	-0.596	-1.783	0.0745376111198532	0.262940178959424	0.0667957947923699	0.101714300750859	0.0808409651293223	0.0808409651293223	TRUE	0.365398160163852	No
EHI_042890	450	698	352	551	120	144	506	451	382	287	222	241	440.89	446	250	0.569	-0.812	-3.084	0.00203979542883975	0.0253666216094567	0.0231541702011118	0.0989518058971199	0.0484625645091869	0.0484625645091869	TRUE	0.201677134198354	No
EHI_042900	728	1213	446	976	441	585	818	784	484	508	815	978	858.75	695	767	1.097	0.134	0.417	0.676698739776037	0.84153345148238	0.0655803180577293	0.0969509973116801	0.0773667683202278	0.0773667683202278	TRUE	0.153460407311557	No
EHI_042910	177	282	90	368	111	136	199	182	98	192	205	227	179.76	160	208	1.29	0.367	1.24	0.215008250668636	0.468845060880878	0.0328741879126736	0.104924929447025	0.060368522859568	0.060368522859568	TRUE	0.592550449885684	No
EHI_042920	40786	45771	50105	28630	63461	67682	45824	29594	54339	14913	117253	113127	44740.62	43252	81764	1.795	0.844	1.64	0.101035103741757	0.312654647029807	0.243945284305935	0.0948804831260066	0.227629835993611	0.227629835993611	TRUE	1.69674052605907	No
EHI_042930	56429	55167	81943	47043	64522	79261	63399	35669	88868	24504	119213	132480	56496.88	62645	92066	1.435	0.521	1.145	0.252387643178591	0.51230806034799	0.165298987700454	0.0948720516271264	0.17022761324827	0.17022761324827	TRUE	0.243600612476514	No
EHI_042940	5	9	2	6	1	0	6	6	2	3	2	0	3.83	5	2	0.53	-0.915	-1.201	0.229864497209822	NA	1e-08	0.568417209617519	0.338902669179632	0.338902669179632	TRUE	0.5184153583285	No
EHI_042950	3	6	3	9	3	0	3	4	3	5	6	0	30.88	3	4	1.033	0.046	0.065	0.948118481814509	0.979730792066818	0.491667672100526	0.153542887600055	0.29499431110526	0.29499431110526	TRUE	0.0156818180553075	No
EHI_042960	34	49	42	52	22	25	38	32	46	27	41	42	31.32	39	37	0.933	-0.101	-0.257	0.797372569300905	0.906278451745827	0.0362166189798353	0.15272976810917	0.0912848585003532	0.0912848585003532	TRUE	0.425629159860119	No
EHI_042970	55	86	60	204	72	84	62	56	65	106	133	140	95.68	61	126	2.027	1.019	3.261	0.00110983618067583	0.016525066937012	0.0273851168960193	0.113787935988869	0.0618270117188128	0.0618270117188128	TRUE	0.188470173800492	No
EHI_042980	375	626	540	998	271	251	421	405	586	520	501	420	430.84	471	480	1.021	0.03	0.099	0.920797254618553	0.968037316705905	0.0461236368756239	0.0990476350928338	0.0668012169071839	0.0668012169071839	TRUE	0.498608464821628	No
EHI_042990	70	120	56	209	23	29	79	78	61	109	42	48	63.42	73	66	0.953	-0.069	-0.181	0.856312063970739	0.935188465499425	0.0805762243887941	0.123426189292358	0.0991178829938797	0.0991178829938797	TRUE	0.68082332084533	No
EHI_043000	32	58	56	90	23	34	36	38	61	47	42	57	54.59	45	49	1.088	0.121	0.301	0.763352749341547	0.890463098310053	0.0878223031395647	0.128048469578165	0.105481717567661	0.105481717567661	TRUE	0.0436513264959546	No
EHI_043010	3019	3444	2708	1477	1348	1621	3392	2227	2937	769	2491	2709	2881.55	2852	1990	0.713	-0.489	-1.109	0.267389355705966	0.527697649422881	0.207476913285282	0.0954690884077165	0.157894535732991	0.157894535732991	TRUE	0.958749513820341	No
EHI_043020	48	107	64	173	26	29	54	69	69	90	48	48	59.36	64	62	0.999	-0.001	-0.003	0.997220005344204	0.998969188322438	0.0345138737350967	0.125378050789884	0.0718802062687275	0.0718802062687275	TRUE	0.843503869531717	No
EHI_043030	8	14	8	29	5	9	9	9	9	15	9	15	16.83	9	13	1.466	0.552	1.132	0.25770022306521	0.517577318489378	1e-08	0.202555215937413	0.106424307769235	0.106424307769235	TRUE	0.061383625534029	No
EHI_043130	25	34	28	11	5	2	28	22	30	6	9	3	16.53	27	6	0.257	-1.958	-3.767	0.000165030530548228	0.00420588498394337	0.0427430387703858	0.204528880248785	0.129110616033497	0.129110616033497	TRUE	0.479464283085122	No
EHI_043140	166	259	156	213	109	73	187	167	169	111	201	122	196.37	174	145	0.826	-0.275	-0.899	0.368802095643193	0.625904063948471	0.0393685669231157	0.10407166695133	0.0641399464918389	0.0641399464918389	TRUE	0.31824885934027	No
EHI_043240	4421	6470	4668	7436	2082	1894	4967	4183	5062	3873	3847	3166	4888.59	4737	3629	0.77	-0.378	-1.577	0.114702891202308	0.333650763631298	0.0184400267084839	0.0952107973224946	0.0425093752721882	0.0425093752721882	TRUE	0.219800830136067	No
EHI_043340	16	31	11	35	6	10	18	20	12	18	11	17	2020-01-16	17	15	0.942	-0.086	-0.174	0.862179605375333	0.938185195519023	1e-08	0.207442368834572	0.140315372633908	0.140315372633908	TRUE	0.257815723146728	No
EHI_043540	40	64	19	77	31	22	45	41	21	40	57	37	39.49	36	45	1.222	0.29	0.78	0.43548438542942	0.67813908684941	0.0247964290299804	0.140750982755824	0.0806959073140268	0.0806959073140268	TRUE	0.448013157572884	No
EHI_043640	104860	212415	144892	95677	283100	139364	117813	137339	157136	49837	523067	232939	243030.39	137429	268614	1.839	0.879	1.653	0.0983973875223778	0.308337386364332	0.306073779537516	0.094847423339296	0.246102464084091	0.246102464084091	TRUE	0.145298345661568	No
EHI_043740	36	62	39	116	8	34	40	40	42	60	15	57	44.75	41	44	2020-09-01	0.124	0.253	0.800116931797447	0.907715818966312	0.213466154510065	0.135352792485498	0.175108971761779	0.175108971761779	TRUE	0.119258624383436	No
EHI_043950	31	66	40	108	17	13	35	43	43	56	31	22	2020-07-29	40	36	0.942	-0.086	-0.202	0.840042316256688	0.927641553703338	0.082886983047665	0.157194299359812	0.119487923847798	0.119487923847798	TRUE	0.287353832731815	No
EHI_044160	8	10	4	21	4	4	9	6	4	11	7	7	5.96	6	8	1.277	0.353	0.561	0.575041172764484	NA	1e-08	0.399074130069844	0.232228372220599	0.232228372220599	TRUE	0.17362770830797	No
EHI_044170	2	5	2	4	0	4	2	3	2	2	0	7	2020-02-04	2	3	1.065	0.09	0.117	0.90720101257971	NA	0.0837119463531385	0.526498797146247	0.364805476006128	0.364805476006128	TRUE	0.353387034476617	No
EHI_044180	110	193	87	352	79	96	124	125	94	183	146	160	183.62	114	163	1.413	0.499	1.411	0.158315611003524	0.398321917732727	0.0803287400841971	0.1047128727569	0.0891197059968264	0.0891197059968264	TRUE	1.77902507909215	No
EHI_044190	432	593	362	579	96	156	485	383	393	302	177	261	344.63	420	247	0.599	-0.739	-2.346	0.018989598915372	0.113009615476105	0.0569320449513585	0.100100319902935	0.0721506253293175	0.0721506253293175	TRUE	0.853058161243717	No
EHI_044200	176	250	184	200	88	88	198	162	200	104	163	147	172.91	187	138	0.743	-0.428	-1.258	0.208352295477294	0.461127221328958	0.0670523701262504	0.10532445514231	0.0823414801848172	0.0823414801848172	TRUE	0.416888898378672	No
EHI_044210	1507	1565	1288	3133	694	1136	1693	1012	1397	1632	1282	1899	1176.96	1367	1604	1.17	0.226	0.792	0.42838326518143	0.673887096109288	0.0391902095212465	0.0963802506752872	0.0608805752325355	0.0608805752325355	TRUE	0.098713953370311	No
EHI_044220	355	743	312	634	222	187	399	480	338	330	410	313	314.73	406	351	0.867	-0.206	-0.632	0.527413127002693	0.747374412693187	0.0669246445028232	0.100599982039578	0.0784991616990798	0.0784991616990798	TRUE	0.440496629293415	No
EHI_044230	177	234	184	258	56	68	199	151	200	134	103	114	255.79	183	117	0.655	-0.611	-1.803	0.0714171111717042	0.256167842011723	0.0674179297060512	0.101927228322149	0.0806616557601776	0.0806616557601776	TRUE	0.466068172477243	No
EHI_044240	31	50	38	83	16	15	35	32	41	43	30	25	26.95	36	33	0.935	-0.097	-0.234	0.81524635653813	0.915856689885225	0.0484903938112798	0.162105864011378	0.104753415534944	0.104753415534944	TRUE	0.116835035013594	No
EHI_044350	8	5	2	7	0	3	9	3	2	4	0	5	4.19	5	3	0.72	-0.473	-0.608	0.542982104170524	NA	0.326977879405652	0.527128562133685	0.447469956936642	0.447469956936642	TRUE	0.306688061649434	No
EHI_044360	19	42	21	65	14	16	21	27	23	34	26	27	29.59	24	29	1.215	0.281	0.682	0.495299376473093	0.722368858399344	0.0403723712454229	0.156109246000343	0.0954812138083615	0.0954812138083615	TRUE	0.142643277235375	No
EHI_044370	3612	5382	2941	7706	1399	1523	4058	3480	3190	4014	2585	2546	3133.61	3576	3048	0.856	-0.224	-0.816	0.414738811621101	0.662335162777598	0.0348042312908071	0.0954184834415451	0.0565828831234007	0.0565828831234007	TRUE	0.470126904869475	No
EHI_044380	554	959	591	661	88	197	622	620	641	344	163	329	439.4	628	279	0.456	-1.132	-3.831	0.000127424347112994	0.00350000223988028	0.039054837880799	0.0989657404217065	0.0632679012825572	0.0632679012825572	TRUE	0.673715425560466	No
EHI_044470	297	437	359	602	190	214	334	283	389	314	351	358	349.15	335	341	1.016	0.023	0.097	0.922689732426687	0.968872730600726	0.00852405316542922	0.100032121257406	0.0366940636520939	0.0366940636520939	TRUE	0.111362750679034	No
EHI_044480	1244	2128	1202	2321	345	533	1398	1376	1304	1209	637	891	1685.94	1359	912	0.683	-0.549	-1.508	0.131556259570057	0.359638455948898	0.110720751319963	0.0959152394495879	0.102711772069906	0.102711772069906	TRUE	0.222185355235976	No
EHI_044490	1027	1270	947	1538	610	564	1154	821	1027	801	1127	943	1090.1	1001	957	0.956	-0.064	-0.246	0.805875170371151	0.910862416675304	0.0273157389216087	0.096502971907443	0.0504449069236599	0.0504449069236599	TRUE	0.287014804697122	No
EHI_044500	13	22	13	12	3	7	15	14	14	6	6	12	2020-07-16	14	8	0.568	-0.816	-1.506	0.132105049761978	0.360043948396047	0.0711165930453122	0.207668685714295	0.152251303030411	0.152251303030411	TRUE	0.169527703559942	No
EHI_044510	93	229	112	336	90	88	104	148	121	175	166	147	114.89	124	163	1.296	0.374	1.31	0.190160426956054	0.440487595356798	0.018415377201556	0.110619013692958	0.0539006303220842	0.0539006303220842	TRUE	0.19605767904464	No
EHI_044520	55	145	69	54	20	19	62	94	75	28	37	32	86.62	77	32	0.422	-1.246	-3.917	8.97959533857278e-05	0.0027506208297849	1e-08	0.115769216877393	0.0528417248198258	0.0528417248198258	TRUE	0.197703802149467	No
EHI_044530	249	656	249	1289	197	228	280	424	270	671	364	381	513.56	325	472	1.443	0.529	1.696	0.0898215039505189	0.292082863767744	0.0589187587344885	0.0983699557943857	0.0714770102426482	0.0714770102426482	TRUE	0.468926316944984	No
EHI_044540	220	208	306	74	112	75	247	134	332	39	207	125	221.06	238	124	0.536	-0.899	-1.975	0.048311143140543	0.204029394971517	0.214054621577423	0.103040764762348	0.163409090743607	0.163409090743607	TRUE	0.316942441575813	No
EHI_044550	14647	28772	20217	30096	16563	17984	16456	18603	21925	15677	30602	30059	20709.54	18995	25446	1.327	0.408	1.253	0.210261272081168	0.463369596571967	0.0680931251541095	0.0949275010461553	0.081619390284753	0.081619390284753	TRUE	0.51798448918217	No
EHI_044560	100	151	112	384	137	211	112	98	121	200	253	353	157.13	110	269	2.368	1.244	4.178	2.93926146276302e-05	0.00122809476850006	0.034122971926404	0.106377247829423	0.0605752768583449	0.0605752768583449	TRUE	0.0794583408409745	No
EHI_044570	44	118	77	322	94	91	49	76	84	168	174	152	112.17	70	165	2.295	1.198	3.862	0.000112599845254518	0.00322183969831409	0.0305989546668928	0.111002127411	0.0628722621902966	0.0628722621902966	TRUE	0.182408746772723	No
EHI_044580	50	79	26	168	61	56	56	51	28	88	113	94	72.82	45	98	2.093	1.066	3.275	0.00105573738733247	0.016046565524965	0.0197027187074445	0.119735693445628	0.0644488686913901	0.0644488686913901	TRUE	0.390147022190852	No
EHI_044590	24324	94857	49696	97157	30125	36408	27329	61331	53896	50608	55660	60854	55516.8	47519	55707	1.167	0.223	0.719	0.472136826527888	0.706026736889862	0.0539080621511211	0.0948726180896073	0.0732979322037675	0.0732979322037675	TRUE	0.845663178658172	No
[truncated: 6,421 more rows]

## Sheet: AttCultr vs NorCultr AntiSense
Mornico et al., 2020. Genomic determinants for initiation and length of natural antisense transcripts in Entamoeba histolytica
[truncated: 8,203 more rows]

[truncated: 4 more sheets: VirColon vs NorCultr Sense, VirColon vs NorCultr AntiSense, VirCultr vs NorCultr Sense, VirCultr vs NorCultr AntiSense]
