# Supplementary material for: Genomic determinants for initiation and length of natural antisense transcripts in Entamoeba histolytica
Source: Sci Rep. 2020 Nov 19;10:20190. doi: 10.1038/s41598-020-77010-4 (PMC7677554; doi:10.1038/s41598-020-77010-4)
Supplement: Supplementary file 14 — Supplementary Table 13. [file 41598_2020_77010_MOESM14_ESM.xlsx]

## Sheet: Feuille 1
Mornico et al., 2020. Genomic determinants for initiation and length of natural antisense transcripts in Entamoeba histolytica
Table S13. Infection and temperature experiments core genes
GENE ID	Protein name	Protein Family	Protein class
Ctoskeleton related
EHI_152990	Actin-binding protein, cofilin/tropomyosin family;EHI_152990;ortholog	GLIA MATURATION FACTOR, BETA (PTHR11249:SF2)
EHI_168340	Actin-binding protein, cofilin/tropomyosin family;EHI_168340;ortholog	SUBFAMILY NOT NAMED (PTHR10829:SF20)	non-motor actin binding protein(PC00165)
EHI_186770	Actin-binding protein, cofilin/tropomyosin family;EHI_186770;ortholog	TWINFILIN (PTHR13759:SF1)
EHI_094120	Actin-related protein 2/3 complex subunit;EHI_094120;ortholog	ACTIN-RELATED PROTEIN 2/3 COMPLEX SUBUNIT (PTHR10709:SF2)	actin family cytoskeletal protein(PC00041)
EHI_107290,EHI_140120	Actin, putative;EHI_107290;ortholog	ACTIN-42A-RELATED (PTHR11937:SF155)
EHI_091250	Arp2/3 complex 34 kDa subunit;EHI_091250;ortholog	ACTIN-RELATED PROTEIN 2/3 COMPLEX SUBUNIT 2 (PTHR12058:SF0)
EHI_010020	Calcium binding protein 2;EHI_010020;ortholog	CALCIUM-BINDING EF-HAND DOMAIN-CONTAINING PROTEIN-RELATED (PTHR10891:SF822)
EHI_030830	Calcium-transporting ATPase;EHI_030830;ortholog	CALCIUM-TRANSPORTING ATPASE (PTHR24093:SF369)	cation transporter(PC00068);hydrolase(PC00121);ion channel(PC00133)
EHI_044820	Calmodulin, putative;EHI_044820;ortholog	CALMODULIN (PTHR23050:SF245)	calmodulin(PC00061)
EHI_192460	Diaphanous protein, homolog 1, putative;EHI_192460;ortholog	DISHEVELED-ASSOCIATED ACTIVATOR OF MORPHOGENESIS 1 (PTHR45725:SF1)
EHI_130990	Nuclear movement protein, putative;EHI_130990;ortholog	NUCLEAR MIGRATION PROTEIN NUDC (PTHR12356:SF3)	microtubule family cytoskeletal protein(PC00157)
EHI_049310	PH domain containing protein;EHI_049310;ortholog	SODIUM/POTASSIUM/CALCIUM EXCHANGER CG1090-RELATED (PTHR10846:SF8)	transporter(PC00227)
EHI_110810	Unconventional myosin IB;EHI_110810;ortholog	UNCONVENTIONAL MYOSIN-IF (PTHR13140:SF663)	G-protein modulator(PC00022);actin binding motor protein(PC00040);cell junction protein(PC00070)
EHI_078250	Vacuolar sorting protein 26, putative;EHI_078250;ortholog	VACUOLAR PROTEIN SORTING-ASSOCIATED PROTEIN 26 (PTHR12233:SF1)	membrane traffic protein(PC00150)
EHI_127180	Vacuolar sorting protein 26, putative;EHI_127180;ortholog	VACUOLAR PROTEIN SORTING-ASSOCIATED PROTEIN 26 (PTHR12233:SF1)	membrane traffic protein(PC00150)
EHI_163530	Vesicle transport protein;EHI_163530;ortholog	VESICLE TRANSPORT PROTEIN SFT2C (PTHR23137:SF6)
EHI_023080	WD domain containing protein;EHI_023080;ortholog	MITOCHONDRIAL DIVISION PROTEIN 1-RELATED (PTHR19857:SF8)
Traffic, Signaling and Stress
EHI_044850	70 kDa peptidyl-prolyl isomerase, putative;EHI_044850;ortholog	OUTER ENVELOPE PROTEIN 61-RELATED (PTHR43811:SF15)	calcium-binding protein(PC00060);chaperone(PC00072);isomerase(PC00135)
EHI_176590	AIG1 family protein, putative;EHI_176590;ortholog	GTP-BINDING PROTEIN A (PTHR10903:SF65)
EHI_004990	Ankyrin, putative;EHI_004990;ortholog	NO MECHANORECEPTOR POTENTIAL C, ISOFORM H (PTHR24121:SF2)
EHI_153240	AP-2 complex subunit alpha;EHI_153240;ortholog	AP-2 COMPLEX SUBUNIT ALPHA (PTHR22780:SF4)	transmembrane receptor regulatory/adaptor protein(PC00226)
EHI_189140	ARF GTPase activating protein, putative;EHI_189140;ortholog	ADP-RIBOSYLATION FACTOR GTPASE ACTIVATING PROTEIN 3, ISOFORM H (PTHR45686:SF4)
EHI_064700	Autophagy protein apg7, putative;EHI_064700;ortholog	UBIQUITIN-LIKE MODIFIER-ACTIVATING ENZYME ATG7 (PTHR10953:SF3)	ligase(PC00142);transfer/carrier protein(PC00219)
EHI_048980	Auxin efflux carrier family protein, putative;EHI_048980;ortholog	PROTEIN PIN-LIKES 1 (PTHR31651:SF5)
EHI_049790	Bromodomain protein, putative;EHI_049790;ortholog	SUBFAMILY NOT NAMED (PTHR46136:SF1)
EHI_189950	Co-chaperone protein, putative;EHI_189950;ortholog	TETRATRICOPEPTIDE REPEAT PROTEIN 4 (PTHR46035:SF1)
EHI_040440	Cysteine protease binding protein family 7;cpbf7;ortholog
EHI_029540	Dolichyl-diphosphooligosaccharide--protein glycosyltransferase subunit 1;EHI_029540;ortholog	DOLICHYL-DIPHOSPHOOLIGOSACCHARIDE--PROTEIN GLYCOSYLTRANSFERASE SUBUNIT 1 (PTHR21049:SF0)	glycosyltransferase(PC00111)
EHI_073420	Dopey domain protein, putative;EHI_073420;ortholog	PROTEIN DOPEY-1 HOMOLOG (PTHR14042:SF24)
EHI_016120	EF-hand calcium-binding domain containing protein;EHI_016120;ortholog	SUBFAMILY NOT NAMED (PTHR23064:SF18)	actin family cytoskeletal protein(PC00041);calmodulin(PC00061)
EHI_152680	EH-domain containing protein, putative;EHI_152680;ortholog	AT21416P (PTHR11216:SF31)	G-protein modulator(PC00022);calcium-binding protein(PC00060);membrane traffic protein(PC00150)
EHI_148630	EhSec24B;EHI_148630;ortholog	SECRETORY 24CD, ISOFORM C (PTHR13803:SF13)	vesicle coat protein(PC00235)
EHI_103410	EhSec31;EHI_103410;ortholog	SEC31 ORTHOLOG, ISOFORM D (PTHR13923:SF11)	vesicle coat protein(PC00235)
EHI_148060	ER membrane protein complex subunit 3;EHI_148060;ortholog	ER MEMBRANE PROTEIN COMPLEX SUBUNIT 3 (PTHR13116:SF5)
EHI_068330	GPI mannosyltransferase 2;EHI_068330;ortholog	GPI MANNOSYLTRANSFERASE 2 (PTHR12468:SF2)
EHI_110300	GTP-binding protein EhRabX36, putative (Fragment);EhRabX36;ortholog	RAB-LIKE PROTEIN 3 (PTHR24073:SF128)
EHI_140140	Gtpase activating protein, putative;EHI_140140;ortholog	ADP-RIBOSYLATION FACTOR GTPASE-ACTIVATING PROTEIN EFFECTOR PROTEIN 2 (PTHR45705:SF1)
EHI_004230	Guanine nucleotide regulatory protein, putative;EHI_004230;ortholog	G1 TO S PHASE TRANSITION 1-RELATED (PTHR23115:SF36)	G-protein(PC00020);hydrolase(PC00121);translation elongation factor(PC00222);translation initiation factor(PC00224);translation release factor(PC00225)
EHI_124870	HEAT repeat domain containing protein;EHI_124870;ortholog	PROTEIN PHOSPHATASE 2 (FORMERLY 2A), REGULATORY SUBUNIT A, BETA ISOFORM-RELATED (PTHR10648:SF4)	protein phosphatase(PC00195)
EHI_052860	Heat shock protein 70, putative;EHI_052860;ortholog	HEAT SHOCK 70 KDA PROTEIN COGNATE 1-RELATED (PTHR19375:SF395)
EHI_133950	Heat shock protein 70, putative;EHI_133950;ortholog	HEAT SHOCK 70 KDA PROTEIN COGNATE 1-RELATED (PTHR19375:SF395)
EHI_137000	Heat shock transcription factor, putative;EHI_137000;ortholog	HEAT SHOCK FACTOR PROTEIN (PTHR10015:SF206)	winged helix/forkhead transcription factor(PC00246)
EHI_025380	Hypothetical membrane-spanning protein;EHI_025380;ortholog	RE59932P (PTHR21229:SF2)	G-protein coupled receptor(PC00021)
EHI_046590	Inositol polyphosphate-5-phosphatase, putative;EHI_046590;ortholog	EG:86E4.5 PROTEIN (PTHR11200:SF185)	phosphatase(PC00181)
EHI_095150	Mitochondrial carrier protein, putative;EHI_095150;ortholog	MITOCHONDRIAL SUBSTRATE CARRIER FAMILY PROTEIN B (PTHR24089:SF92)	amino acid transporter(PC00046);calmodulin(PC00061);mitochondrial carrier protein(PC00158);transfer/carrier protein(PC00219)
EHI_056100	Rab family GTPase (Fragment);EhRab11D;ortholog	RAS-RELATED PROTEIN RAB-11B (PTHR24073:SF87)
EHI_199820	Rab family GTPase;rab8;ortholog	IP08727P-RELATED (PTHR24073:SF380)
EHI_035140	Rab GTPase activating protein, putative;EHI_035140;ortholog	TBC (TRE-2/BUB2/CDC16) DOMAIN FAMILY (PTHR22957:SF26)	G-protein modulator(PC00022);cysteine protease(PC00081)
EHI_038840	Rab GTPase activating protein, putative;EHI_038840;ortholog	SUBFAMILY NOT NAMED (PTHR22957:SF517)	G-protein modulator(PC00022);cysteine protease(PC00081)
EHI_001400	RAD23 protein, putative;EHI_001400;ortholog	AT15685P-RELATED (PTHR10621:SF0)	damaged DNA-binding protein(PC00086)
EHI_159890	Ran-binding protein, putative;EHI_159890;ortholog	EXPORTIN 7 (PTHR12596:SF2)	transfer/carrier protein(PC00219)
EHI_101260	Ras family GTPase;EHI_101260;ortholog	RAS-LIKE PROTEIN 1 (PTHR24070:SF416)	small GTPase(PC00208)
EHI_124610	Ras family GTPase;EHI_124610;ortholog	RAS-LIKE PROTEIN 1 (PTHR24070:SF416)	small GTPase(PC00208)
EHI_045600	Ras family protein;EHI_045600;ortholog	RABX5 (PTHR24073:SF876)
EHI_010720	Ras GTPase-activating protein, putative;EHI_010720;ortholog	NEUROFIBROMIN (PTHR10194:SF60)	G-protein modulator(PC00022)
EHI_020210	Ras guanine nucleotide exchange factor, putative;EHI_020210;ortholog	SUBFAMILY NOT NAMED (PTHR23113:SF332)	guanyl-nucleotide exchange factor(PC00113)
EHI_030740	Ras guanine nucleotide exchange factor, putative;EHI_030740;ortholog	PROTEIN SON OF SEVENLESS (PTHR23113:SF99)
EHI_129840	Ras guanine nucleotide exchange factor, putative;EHI_129840;ortholog	PROTEIN SON OF SEVENLESS (PTHR23113:SF99)
EHI_167170	Ras guanine nucleotide exchange factor, putative;EHI_167170;ortholog	X-LINKED RETINITIS PIGMENTOSA GTPASE REGULATOR HOMOLOG (PTHR45622:SF2)
EHI_134000	Regulator of nonsense transcripts, putative;EHI_134000;ortholog	REGULATOR OF NONSENSE TRANSCRIPTS 1 HOMOLOG (PTHR10887:SF364)	DNA helicase(PC00011);RNA helicase(PC00032);endoribonuclease(PC00094);hydrolase(PC00121)
EHI_092650	Rho GTPase activating protein, putative;EHI_092650;ortholog	RHO GTPASE ACTIVATING PROTEIN 23 (PTHR23176:SF0)	G-protein modulator(PC00022)
EHI_011390	Rho guanine nucleotide exchange factor, putative;EHI_011390;ortholog
EHI_039850	Rho guanine nucleotide exchange factor, putative;EHI_039850;ortholog	SI:DKEY-91I10.2 (PTHR12673:SF159)	guanyl-nucleotide exchange factor(PC00113)
EHI_044760	Rho guanine nucleotide exchange factor, putative;EHI_044760;ortholog	YBAK/AMINOACYL-TRNA SYNTHETASE-ASSOCIATED DOMAIN-CONTAINING PROTEIN (PTHR30411:SF4)
EHI_078740	Rho guanine nucleotide exchange factor, putative;EHI_078740;ortholog	SI:DKEY-91I10.2 (PTHR12673:SF159)	guanyl-nucleotide exchange factor(PC00113)
EHI_110980	Rho guanine nucleotide exchange factor, putative;EHI_110980;ortholog	SI:DKEY-91I10.2 (PTHR12673:SF159)	guanyl-nucleotide exchange factor(PC00113)
EHI_013050	RhoGAP domain containing protein;EHI_013050;ortholog
EHI_014190	RhoGAP domain containing protein;EHI_014190;ortholog	FI04035P (PTHR45876:SF8)
EHI_098270	RhoGAP domain containing protein;EHI_098270;ortholog	FI04035P (PTHR45876:SF8)
EHI_164500	Sec61 alpha subunit, putative;EHI_164500;ortholog	DSEC61ALPHA (PTHR10906:SF1)	membrane traffic protein(PC00150);transporter(PC00227)
EHI_197530	Sodium/hydrogen exchanger;EHI_197530;ortholog	SODIUM/HYDROGEN EXCHANGER 8 (PTHR10110:SF88)
EHI_147510	Sodium/sulfate symporter, putative;EHI_147510;ortholog	SUBFAMILY NOT NAMED (PTHR43652:SF2)	cation transporter(PC00068)
EHI_099200	START domain containing protein;EHI_099200;ortholog	SUBFAMILY NOT NAMED (PTHR19308:SF14)
EHI_023300	TPR repeat protein;EHI_023300;ortholog	STRESS-INDUCED-PHOSPHOPROTEIN 1 (PTHR22904:SF394)
EHI_125920	Ubiquitin fusion degradation protein 1 homolog, putative;EHI_125920;ortholog	UBIQUITIN RECOGNITION FACTOR IN ER-ASSOCIATED DEGRADATION PROTEIN 1 (PTHR12555:SF13)
EHI_048700	Ubiquitin-conjugating enzyme family protein;EHI_048700;ortholog	UBIQUITIN-CONJUGATING ENZYME E2 G1 (PTHR24067:SF3)
EHI_124480	Ubiquitin-conjugating enzyme family protein;EHI_124480;ortholog	UBIQUITIN-CONJUGATING ENZYME E2 G2 (PTHR24067:SF154)
EHI_059840	V-type proton ATPase proteolipid subunit;EHI_059840;ortholog	V-TYPE PROTON ATPASE 16 KDA PROTEOLIPID SUBUNIT (PTHR10263:SF5)	ATP synthase(PC00002);hydrolase(PC00121)
EHI_107280	V-type proton ATPase subunit a;EHI_107280;ortholog	V-TYPE PROTON ATPASE SUBUNIT A (PTHR11629:SF63)	ATP synthase(PC00002)
Pathogenesis
EHI_056490	20 kDa antigen, putative;EHI_056490;ortholog
EHI_057670	20 kDa antigen;EHI_057670;ortholog
EHI_055660	Cysteine protease;EHI_055660;ortholog	CYSTEINE PROTEASE (PTHR22624:SF49)
EHI_006980	Gal/GalNAc lectin Igl1;igl1;ortholog	SUBFAMILY NOT NAMED (PTHR23275:SF92)
EHI_148790	Gal/GalNAc lectin light subunit;EHI_148790;ortholog
EHI_065330	Gal/GalNAc lectin subunit Igl2;EHI_065330;ortholog	SUBFAMILY NOT NAMED (PTHR23275:SF92)
EHI_058330	Galactose-inhibitable lectin, putative;EHI_058330;ortholog
EHI_158630	Leucine rich repeat / protein phosphatase 2C domain containing protein;EHI_158630;ortholog	GH06740P-RELATED (PTHR45752:SF17)
EHI_178020	Leucine rich repeat / protein phosphatase 2C domain containing protein;EHI_178020;ortholog	PROTEIN PHOSPHATASE 1L (PTHR13832:SF571)	kinase inhibitor(PC00139);protein phosphatase(PC00195)
EHI_048660	Leucine rich repeat protein, BspA family;EHI_048660;ortholog	SUBFAMILY NOT NAMED (PTHR45661:SF7)
EHI_054160	Leucine rich repeat protein, BspA family;EHI_054160;ortholog	SUBFAMILY NOT NAMED (PTHR45661:SF3)
EHI_069190	Leucine rich repeat protein, BspA family;EHI_069190;ortholog	SUBFAMILY NOT NAMED (PTHR45661:SF3)
EHI_072070	Leucine rich repeat protein, BspA family;EHI_072070;ortholog	SUBFAMILY NOT NAMED (PTHR45661:SF3)
EHI_131490	Leucine rich repeat protein, BspA family;EHI_131490;ortholog	SUBFAMILY NOT NAMED (PTHR45661:SF7)
EHI_148460	Leucine rich repeat protein, BspA family;EHI_148460;ortholog	SUBFAMILY NOT NAMED (PTHR45661:SF3)
EHI_023340	Leucine-rich repeat containing protein;EHI_023340;ortholog
EHI_024640	Leucine-rich repeat containing protein;EHI_024640;ortholog	GH06740P-RELATED (PTHR45752:SF17)
EHI_175020	Peptidase, putative;EHI_175020;ortholog	PROLIFERATION-ASSOCIATED PROTEIN 2G4 (PTHR10804:SF11)
EHI_194540	Pore-forming peptide ameobapore B, putative;EHI_194540;ortholog
EHI_113890	Serine-rich protein C30B4.01c, putative;EHI_113890;ortholog
Enzymes, oxidoreductases, metabolism
EHI_199080	2-phosphosulfolactate phosphatase, putative;EHI_199080;ortholog	SUBFAMILY NOT NAMED (PTHR37311:SF1)
EHI_111000	3-ketoacyl-CoA synthase;EHI_111000;ortholog	3-KETOACYL-COA SYNTHASE (PTHR31561:SF23)
EHI_112870	3-ketoacyl-CoA synthase;EHI_112870;ortholog	3-KETOACYL-COA SYNTHASE (PTHR31561:SF23)
EHI_045050	AAA family ATPase, putative;EHI_045050;ortholog	ATPASE WRNIP1 (PTHR13779:SF7)	DNA helicase(PC00011)
EHI_082530	Acetyl-coA carboxylase, putative;EHI_082530;ortholog	BIOTIN CARBOXYLASE (PTHR42761:SF2)	ligase(PC00142)
EHI_134640	Acetyltransferase, putative;EHI_134640;ortholog	LIPOPOLYSACCHARIDE BIOSYNTHESIS O-ACETYL TRANSFERASE WBBJ-RELATED (PTHR23416:SF23)	acetyltransferase(PC00038);lyase(PC00144)
EHI_125660	Acid sphingomyelinase-like phosphodiesterase, putative;EHI_125660;ortholog	SPHINGOMYELINASE PHOSPHODIESTERASE C (PTHR10340:SF13)	phosphodiesterase(PC00185)
EHI_046600	Acyl-CoA hydrolase, putative;EHI_046600;ortholog
EHI_010560	Acyl-CoA synthetase, putative;EHI_010560;ortholog	ACYL-COA SYNTHETASE FAMILY MEMBER 2, MITOCHONDRIAL (PTHR43201:SF9)	dehydrogenase(PC00092);ligase(PC00142)
EHI_014320	Adenosine deaminase, putative;EHI_014320;ortholog	ADENOSINE DEAMINASE (PTHR11409:SF43)	deaminase(PC00088)
EHI_068250	Adenosylhomocysteinase;EHI_068250;ortholog	ADENOSYLHOMOCYSTEINASE-RELATED (PTHR23420:SF0)	hydrolase(PC00121)
EHI_125950	Alcohol dehydrogenase, putative;EHI_125950;ortholog	ALCOHOL DEHYDROGENASE YQHD (PTHR43633:SF1)	dehydrogenase(PC00092)
EHI_192470	Alcohol dehydrogenase, putative;EHI_192470;ortholog	ALCOHOL DEHYDROGENASE YQHD (PTHR43633:SF1)	dehydrogenase(PC00092)
EHI_080720	Aminoalcoholphosphotransferase, putative;EHI_080720;ortholog	FI05338P (PTHR10414:SF37)
EHI_148470	Aspartate--ammonia ligase, putative;EHI_148470;ortholog	ASPARTATE--AMMONIA LIGASE (PTHR30073:SF5)
EHI_183560	CAAX amino terminal protease family;EHI_183560;ortholog
EHI_073380	Carbonic anhydrase;EHI_073380;ortholog	SUBFAMILY NOT NAMED (PTHR11002:SF13)
EHI_069630	CDP-diacylglycerol--inositol 3-phosphatidyltransferase;EHI_069630;ortholog	CDP-DIACYLGLYCEROL--INOSITOL 3-PHOSPHATIDYLTRANSFERASE (PTHR15362:SF4)
EHI_156240	Competence protein ComEC, putative;EHI_156240;ortholog	SUBFAMILY NOT NAMED (PTHR30619:SF1)
EHI_169340	Competence protein ComEC, putative;EHI_169340;ortholog	SUBFAMILY NOT NAMED (PTHR30619:SF1)
EHI_129320	Diacylglycerol kinase;EHI_129320;ortholog	DIACYLGLYCEROL KINASE ETA (PTHR11255:SF80)	kinase(PC00137)
EHI_130700	Enolase, putative;EHI_130700;ortholog	ENOLASE (PTHR11902:SF1)
EHI_073390	Fe-hydrogenase, putative;EHI_073390;ortholog	NUCLEAR PRELAMIN A RECOGNITION FACTOR (PTHR11615:SF124)	dehydrogenase(PC00092);reductase(PC00198)
EHI_094100	Galactokinase, putative;EHI_094100;ortholog	GALACTOKINASE (PTHR10457:SF6)	carbohydrate kinase(PC00065)
EHI_110520	Glutamate synthase beta subunit, putative;EhNO1;ortholog	SUBFAMILY NOT NAMED (PTHR11938:SF112)	cysteine protease(PC00081);dehydrogenase(PC00092);reductase(PC00198)
EHI_155520	Glutamine synthetase, putative;EHI_155520;ortholog	TYPE-3 GLUTAMINE SYNTHETASE (PTHR42974:SF1)	ligase(PC00142)
EHI_073460	Glycyl-tRNA synthetase, putative;EHI_073460;ortholog	GLYCINE--TRNA LIGASE (PTHR10745:SF0)	aminoacyl-tRNA synthetase(PC00047)
EHI_118910	Guanylate kinase, putative;EHI_118910;ortholog	GUANYLATE KINASE (PTHR23117:SF13)
EHI_050300	Hydrolase TatD family protein;EHI_050300;ortholog	SUBFAMILY NOT NAMED (PTHR46124:SF2)
EHI_086370	Hydrolase, alpha/beta fold family domain containing protein;EHI_086370;ortholog	MONOGLYCERIDE LIPASE (PTHR11614:SF87)	phospholipase(PC00186)
EHI_157120	Kinase, PfkB family;EHI_157120;ortholog	SUBFAMILY NOT NAMED (PTHR43320:SF1)	carbohydrate kinase(PC00065);nucleotide kinase(PC00172)
EHI_099800	Lipase, putative;EHI_099800;ortholog	SN1-SPECIFIC DIACYLGLYCEROL LIPASE BETA (PTHR45792:SF2)
EHI_124450	Lipid phosphate phosphatase, putative;EHI_124450;ortholog	RE23632P (PTHR10165:SF35)	phosphatase(PC00181);pyrophosphatase(PC00196)
EHI_165320	Lipid phosphate phosphatase, putative;EHI_165320;ortholog	RE23632P (PTHR10165:SF35)	phosphatase(PC00181);pyrophosphatase(PC00196)
EHI_029050	Long-chain-fatty-acid--CoA ligase, putative;EHI_029050;ortholog	FATTY ACYL-COA SYNTHETASE A (PTHR43272:SF51)	ligase(PC00142)
EHI_096570	Lysozyme, putative;EHI_096570;ortholog	LYSOZYME-RELATED (PTHR23208:SF36)	hydrolase(PC00121)
EHI_138340	Major facilitator superfamily protein;EHI_138340;ortholog	SUBFAMILY NOT NAMED (PTHR23532:SF11)
EHI_125880	Metallo-beta-lactamase domain-containing protein;EHI_125880;ortholog	ZINC PHOSPHODIESTERASE ELAC PROTEIN 1 (PTHR46018:SF2)
EHI_045410	Metallo-beta-lactamase family protein;EHI_045410;ortholog	INTEGRATOR COMPLEX SUBUNIT 11 (PTHR11203:SF37)	endoribonuclease(PC00094);mRNA polyadenylation factor(PC00146)
EHI_126880	Methionine aminopeptidase 2;EHI_126880;ortholog	METHIONINE AMINOPEPTIDASE 2 (PTHR45777:SF2)
EHI_004790	Non-specific serine/threonine protein kinase;EHI_004790;ortholog	SERINE/THREONINE-PROTEIN KINASE YPK2/YKR2 (PTHR24351:SF169)
EHI_125740	Oxidoreductase, putative;EHI_125740;ortholog	BILIVERDIN REDUCTASE A (PTHR43377:SF1)	dehydrogenase(PC00092)
EHI_146380	Oxidoreductase, short chain dehydrogenase/reductase family;EHI_146380;ortholog	SUBFAMILY NOT NAMED (PTHR24320:SF177)	dehydrogenase(PC00092);reductase(PC00198)
EHI_004980	Palmitoyltransferase;EHI_004980;ortholog	PALMITOYLTRANSFERASE (PTHR22883:SF23)
EHI_110120	Phosphoglucomutase, putative;PGM;ortholog	PHOSPHOGLUCOMUTASE (PTHR22573:SF2)
EHI_165800	Phosphoglycerate mutase family protein;EHI_165800;ortholog	UBIQUITIN-ASSOCIATED AND SH3 DOMAIN-CONTAINING BA-RELATED (PTHR16469:SF27)
EHI_170010	Probable acetate kinase;EHI_170010;ortholog	SUBFAMILY NOT NAMED (PTHR21060:SF15)
EHI_023050	Protein kinase domain containing protein;EHI_023050;ortholog	SUBFAMILY NOT NAMED (PTHR45756:SF1)
EHI_030400	Protein kinase domain containing protein;EHI_030400;ortholog	NUMB-ASSOCIATED KINASE, ISOFORM A (PTHR22967:SF57)	non-receptor serine/threonine protein kinase(PC00167)
EHI_048710	Protein kinase domain containing protein;EHI_048710;ortholog	CYCLIN-DEPENDENT KINASE 11A-RELATED (PTHR24056:SF107)	non-receptor serine/threonine protein kinase(PC00167);non-receptor tyrosine protein kinase(PC00168)
EHI_103290	Protein kinase domain containing protein;EHI_103290;ortholog	NUMB-ASSOCIATED KINASE, ISOFORM A (PTHR22967:SF57)	non-receptor serine/threonine protein kinase(PC00167)
EHI_111230	Protein kinase domain containing protein;EHI_111230;ortholog	NIMA-RELATED KINASE 1 (PTHR43671:SF13)	protein kinase(PC00193)
EHI_127410	Protein kinase domain containing protein;EHI_127410;ortholog	NUMB-ASSOCIATED KINASE, ISOFORM A (PTHR22967:SF57)	non-receptor serine/threonine protein kinase(PC00167)
EHI_180660	Protein kinase domain containing protein;EHI_180660;ortholog	SUBFAMILY NOT NAMED (PTHR24349:SF259)	non-motor microtubule binding protein(PC00166);non-receptor serine/threonine protein kinase(PC00167)
EHI_103610	Protein kinase, putative;EHI_103610;ortholog
EHI_118080	Protein kinase, putative;EHI_118080;ortholog	CYCLIN-DEPENDENT-LIKE KINASE 5 (PTHR24056:SF46)	non-receptor serine/threonine protein kinase(PC00167);non-receptor tyrosine protein kinase(PC00168)
EHI_128070	Protein kinase, putative;EHI_128070;ortholog	SUBFAMILY NOT NAMED (PTHR45756:SF1)
EHI_141820	Protein kinase, putative;EHI_141820;ortholog	LIM DOMAIN-CONTAINING SERINE/THREONINE-PROTEIN KINASE DDB_G0286997-RELATED (PTHR23257:SF728)
EHI_168060	Protein kinase, putative;EHI_168060;ortholog	OVARIAN-SPECIFIC SERINE/THREONINE-PROTEIN KINASE LOK (PTHR44167:SF1)
EHI_087900	Protein phosphatase family protein;EHI_087900;ortholog	ALPHABET, ISOFORM E (PTHR13832:SF590)	kinase inhibitor(PC00139);protein phosphatase(PC00195)
EHI_056420	Protein phosphatase, putative;EHI_056420;ortholog	PROTEIN PHOSPHATASE 1G (PTHR13832:SF733)	kinase inhibitor(PC00139);protein phosphatase(PC00195)
EHI_110570	Protein tyrosine phosphatase, putative;EHI_110570;ortholog	VERY-LONG-CHAIN (3R)-3-HYDROXYACYL-COA DEHYDRATASE (PTHR11035:SF3)
EHI_118860	Putative methyltransferase NSUN5;EHI_118860;ortholog	28S RRNA (CYTOSINE-C(5))-METHYLTRANSFERASE-RELATED (PTHR22807:SF4)
EHI_126090	Pyridoxal kinase, putative;EHI_126090;ortholog	PYRIDOXAL KINASE (PTHR10534:SF2)	kinase(PC00137)
EHI_000730	Pyrophosphate--fructose 6-phosphate 1-phosphotransferase;EHI_000730;ortholog	PYROPHOSPHATE--FRUCTOSE 6-PHOSPHATE 1-PHOSPHOTRANSFERASE SUBUNIT BETA 2 (PTHR43650:SF1)	carbohydrate kinase(PC00065)
EHI_134960	S-phase kinase-associated protein 1A, putative;EHI_134960;ortholog	S-PHASE KINASE-ASSOCIATED PROTEIN 1 (PTHR11165:SF24)
EHI_161000	Ser/thr protein phosphatase family protein;EHI_161000;ortholog	SUBFAMILY NOT NAMED (PTHR37844:SF1)
EHI_153430	Serine O-acetyltransferase;SAT 3;ortholog	SERINE ACETYLTRANSFERASE 5 (PTHR42811:SF5)	acetyltransferase(PC00038);lyase(PC00144)
EHI_126930	Serine/threonine protein phosphatase type 5, putative;EHI_126930;ortholog	SERINE/THREONINE-PROTEIN PHOSPHATASE (PTHR11668:SF300)	calcium-binding protein(PC00060);protein phosphatase(PC00195)
EHI_169320	Serine/threonine-protein kinase TOR;EHI_169320;ortholog	SERINE/THREONINE-PROTEIN KINASE MTOR (PTHR11139:SF9)	non-receptor serine/threonine protein kinase(PC00167);nucleic acid binding(PC00171);nucleotide kinase(PC00172)
EHI_006050	Serine/threonine-protein phosphatase;EHI_006050;ortholog	SERINE/THREONINE-PROTEIN PHOSPHATASE 6 CATALYTIC SUBUNIT (PTHR45619:SF10)
EHI_117570	Serine/threonine-protein phosphatase;EHI_117570;ortholog	SERINE/THREONINE-PROTEIN PHOSPHATASE 5 (PTHR45668:SF5)
EHI_147720	Serine/threonine-protein phosphatase;EHI_147720;ortholog	SERINE/THREONINE-PROTEIN PHOSPHATASE 4 CATALYTIC SUBUNIT (PTHR45619:SF8)
EHI_197020	Signal peptidase I;EHI_197020;ortholog	SIGNAL PEPTIDASE COMPLEX CATALYTIC SUBUNIT SEC11 (PTHR10806:SF6)	serine protease(PC00203)
EHI_004490	Thioredoxin;EHI_004490;ortholog	THIOREDOXIN-3-RELATED (PTHR10438:SF405)
EHI_096200	Thioredoxin;EHI_096200;ortholog	THIOREDOXIN-3-RELATED (PTHR10438:SF405)
EHI_177540	Thymidine kinase;EHI_177540;ortholog	THYMIDINE KINASE, CYTOSOLIC (PTHR11441:SF0)	nucleotide kinase(PC00172)
EHI_056480	Triosephosphate isomerase;EHI_056480;ortholog	TRIOSEPHOSPHATE ISOMERASE (PTHR21139:SF2)
EHI_114420	Tyrosine kinase, putative;EHI_114420;ortholog	SUBFAMILY NOT NAMED (PTHR45756:SF1)
Nucleic acids interactors
EHI_111980	40S ribosomal protein S15, putative;EHI_111980;ortholog	40S RIBOSOMAL PROTEIN S15 (PTHR11880:SF2)	ribosomal protein(PC00202)
EHI_198740	40S ribosomal protein S19, putative;EHI_198740;ortholog	40S RIBOSOMAL PROTEIN S19 (PTHR11710:SF0)	ribosomal protein(PC00202)
EHI_152230	40S ribosomal protein S27;EHI_152230;ortholog	40S RIBOSOMAL PROTEIN S27 (PTHR11594:SF0)	ribosomal protein(PC00202)
EHI_080270	5'-3' exonuclease domain containing protein;EHI_080270;ortholog	5'-3' EXORIBONUCLEASE 2 (PTHR12341:SF41)
EHI_093360	5'-3' exonuclease domain containing protein;EHI_093360;ortholog	5'-3' EXORIBONUCLEASE 1 (PTHR12341:SF7)
EHI_042930	60S acidic ribosomal protein P1, putative;EHI_042930;ortholog	60S ACIDIC RIBOSOMAL PROTEIN P1 (PTHR45696:SF10)
EHI_138770	60S acidic ribosomal protein P2, putative;EHI_138770;ortholog	60S ACIDIC RIBOSOMAL PROTEIN P2 (PTHR21141:SF5)
EHI_186830	60S acidic ribosomal protein P2, putative;EHI_186830;ortholog	60S ACIDIC RIBOSOMAL PROTEIN P2 (PTHR21141:SF5)
EHI_040660,EHI_038580	60S ribosomal protein L11, putative;EHI_038580;ortholog	RIBOSOMAL PROTEIN L11 (PTHR11994:SF8)	ribosomal protein(PC00202)
EHI_199970,EHI_124300	60S ribosomal protein L11, putative;EHI_124300;ortholog	RIBOSOMAL PROTEIN L11 (PTHR11994:SF8)	ribosomal protein(PC00202)
EHI_184470	60S ribosomal protein L14, putative;EHI_184470;ortholog	60S RIBOSOMAL PROTEIN L14 (PTHR11127:SF2)
EHI_008620	60S ribosomal protein L17, putative;EHI_008620;ortholog	RIBOSOMAL PROTEIN L17 (PTHR11593:SF10)
EHI_127200	60S ribosomal protein L2/L8, putative;EHI_127200;ortholog	60S RIBOSOMAL PROTEIN L8 (PTHR13691:SF16)	ribosomal protein(PC00202)
EHI_023220	60S ribosomal protein L29;EHI_023220;ortholog	60S RIBOSOMAL PROTEIN L29 (PTHR12884:SF0)	ribosomal protein(PC00202)
EHI_044770	60S ribosomal protein L32, putative;EHI_044770;ortholog	60S RIBOSOMAL PROTEIN L32-RELATED (PTHR23413:SF1)	ribosomal protein(PC00202)
EHI_099790	60S ribosomal protein L38, putative;EHI_099790;ortholog	RIBOSOMAL PROTEIN L38 (PTHR10965:SF0)
EHI_092120	60S ribosomal protein L44, putative;EHI_092120;ortholog	60S RIBOSOMAL PROTEIN L36A (PTHR10369:SF3)	ribosomal protein(PC00202)
EHI_169360	60S ribosomal protein L7a, putative;EHI_029530;ortholog	60S RIBOSOMAL PROTEIN L7A (PTHR23105:SF1)	ribosomal protein(PC00202)
EHI_159710	Alanine aminotransferase, putative;EHI_159710;ortholog	AT04676P (PTHR11751:SF29)	transaminase(PC00216)
EHI_151940	Amino acid transporter, putative;EHI_151940;ortholog	SUBFAMILY NOT NAMED (PTHR16189:SF13)
EHI_127360	Anti-silencing protein, putative;EHI_127360;ortholog	HISTONE CHAPERONE ASF1 (PTHR12040:SF0)	chromatin/chromatin-binding protein(PC00077)
EHI_175050	Aspartyl-tRNA synthetase, putative;EHI_175050;ortholog	ASPARTATE--TRNA LIGASE, CYTOPLASMIC (PTHR43450:SF1)	RNA binding protein(PC00031);aminoacyl-tRNA synthetase(PC00047)
EHI_109860	Chromatin-specific transcription elongation factor, putative;EHI_109860;ortholog	FACT COMPLEX SUBUNIT SPT16 (PTHR13980:SF15)	nucleic acid binding(PC00171);transcription cofactor(PC00217)
EHI_093900	DEAD/DEAH box helicase, putative;EHI_093900;ortholog	EUKARYOTIC INITIATION FACTOR 4A (PTHR24031:SF84)
EHI_125170	DEAD/DEAH box helicase, putative;EHI_125170;ortholog	HELICASE SKI2W (PTHR12131:SF8)
EHI_065830	Density-regulated protein, putative;EHI_065830;ortholog	DENSITY-REGULATED PROTEIN (PTHR12789:SF0)	nuclease(PC00170);translation initiation factor(PC00224)
EHI_054240	DNA repair helicase, putative;EHI_054240;ortholog	FANCONI ANEMIA GROUP J PROTEIN (PTHR11472:SF47)	DNA helicase(PC00011)
EHI_103600	DNA replication licensing factor MCM3;EHI_103600;ortholog	DNA REPLICATION LICENSING FACTOR MCM3 (PTHR11630:SF46)	DNA helicase(PC00011);hydrolase(PC00121)
EHI_194510	DNA topoisomerase, putative;EHI_194510;ortholog	MEIOTIC RECOMBINATION PROTEIN SPO11 (PTHR10848:SF0)	DNA binding protein(PC00009)
EHI_073640	DNA-directed DNA polymerase, putative;EHI_073640;ortholog	DNA POLYMERASE THETA (PTHR10133:SF27)
EHI_121760	DNA-directed RNA polymerase subunit;RPB1;ortholog	DNA-DIRECTED RNA POLYMERASE II SUBUNIT RPB1 (PTHR19376:SF37)	DNA-directed RNA polymerase(PC00019);nucleotidyltransferase(PC00174)
EHI_088230	DNA-directed RNA polymerases I, II, and III 23 kDa, putative;EHI_088230;ortholog	DNA-DIRECTED RNA POLYMERASES I, II, AND III SUBUNIT RPABC2 (PTHR10773:SF12)	DNA-directed RNA polymerase(PC00019)
EHI_131980	DnaJ domain containing protein;EHI_131980;ortholog	DNAJ DOMAIN (PROKARYOTIC HEAT SHOCK PROTEIN) (PTHR24074:SF29)
EHI_182520	DNAJ homolog subfamily A member 1, putative;EHI_182520;ortholog	DNAJ PROTEIN ERDJ3B (PTHR43888:SF14)
EHI_052400	Elongation factor 1-alpha;EHI_052400;ortholog	ELONGATION FACTOR 1-ALPHA (PTHR23115:SF170)	G-protein(PC00020);hydrolase(PC00121);translation elongation factor(PC00222);translation initiation factor(PC00224)
EHI_155660	Elongation factor 2, putative;EHI_155660;ortholog	ELONGATION FACTOR-LIKE GTPASE 1 (PTHR42908:SF3)	G-protein(PC00020);hydrolase(PC00121);translation elongation factor(PC00222);translation initiation factor(PC00224)
EHI_127170	Elongation factor-2 kinase, putative;EHI_127170;ortholog	SUBFAMILY NOT NAMED (PTHR45992:SF6)
EHI_013220	Eukaryotic translation initiation factor 4E, putative;EHI_013220;ortholog	AT15894P-RELATED (PTHR11960:SF8)	translation initiation factor(PC00224)
EHI_006170	Eukaryotic translation initiation factor 6;EIF6;ortholog	EUKARYOTIC TRANSLATION INITIATION FACTOR 6 (PTHR10784:SF0)	translation initiation factor(PC00224)
EHI_187710	F-box domain containing membrane protein, putative;EHI_187710;ortholog
EHI_184530	Helicase, putative;EHI_184530;ortholog	ATP-DEPENDENT RNA HELICASE DHX8 (PTHR18934:SF85)	RNA helicase(PC00032)
EHI_039060	High mobility group (HMG) box domain containing protein;EHI_039060;ortholog
EHI_126210	Histone H2A;EHI_126210;ortholog	HISTONE H2A (PTHR23430:SF50)
EHI_188960	Histone H2A;EHI_188960;ortholog	HISTONE H2A (PTHR23430:SF50)
EHI_051840	Histone H3, putative;EHI_051840;ortholog	HISTONE H3.1 (PTHR11426:SF101)
EHI_178590	Histone RNA hairpin-binding protein, putative;EHI_178590;ortholog	HISTONE RNA HAIRPIN-BINDING PROTEIN (PTHR17408:SF0)	RNA binding protein(PC00031)
EHI_161970	Leucyl-tRNA synthetase, putative;EHI_161970;ortholog	LEUCINE--TRNA LIGASE, CYTOPLASMIC (PTHR45794:SF1)
EHI_022960	LIM zinc finger domain containing protein;EHI_022960;ortholog	PAXILLIN, ISOFORM F (PTHR24216:SF8)
EHI_030800	LIM zinc finger domain containing protein;EHI_030800;ortholog	PAXILLIN, ISOFORM F (PTHR24216:SF8)
EHI_069060	LIM zinc finger domain containing protein;EHI_069060;ortholog	PAXILLIN, ISOFORM F (PTHR24216:SF8)
EHI_110280	LIM zinc finger domain containing protein;EHI_110280;ortholog	PAXILLIN, ISOFORM F (PTHR24216:SF8)
EHI_158150	LIM zinc finger domain containing protein;EHI_158150;ortholog	PAXILLIN, ISOFORM F (PTHR24216:SF8)
EHI_194520	LIM zinc finger domain containing protein;EHI_194520;ortholog
EHI_000720	MTA/SAH nucleosidase, putative;EHI_000720;ortholog	5'-METHYLTHIOADENOSINE/S-ADENOSYLHOMOCYSTEINE NUCLEOSIDASE (PTHR46832:SF1)
EHI_134830	NAD synthetase, putative;EHI_134830;ortholog	GLUTAMINE-DEPENDENT NAD(+) SYNTHETASE (PTHR23090:SF9)
EHI_151300	NAD-dependent protein deacetylase;EHI_151300;ortholog	NAD-DEPENDENT PROTEIN DEACETYLASE SIRTUIN-2 (PTHR11085:SF3)	chromatin/chromatin-binding protein(PC00077);deacetylase(PC00087)
EHI_000610	Nucleotide binding protein 2, putative;EHI_000610;ortholog	CYTOSOLIC FE-S CLUSTER ASSEMBLY FACTOR NUBP2 (PTHR23264:SF32)
EHI_033250	Polyadenylate-binding protein, putative;EHI_033250;ortholog	SUBFAMILY NOT NAMED (PTHR24012:SF764)
EHI_115370	RNA 3'-terminal phosphate cyclase, putative;EHI_115370;ortholog	RNA 3'-TERMINAL PHOSPHATE CYCLASE-LIKE PROTEIN (PTHR11096:SF1)	RNA binding protein(PC00031);cyclase(PC00079)
EHI_151990	RNA-binding protein, putative;EHI_151990;ortholog
EHI_158060	RNA-binding protein, putative;EHI_158060;ortholog	HIV TAT-SPECIFIC FACTOR 1 (PTHR15608:SF0)	mRNA splicing factor(PC00148)
EHI_048210	Splicing factor, arginine/serine-rich, putative;EHI_048210;ortholog	SERINE-ARGININE PROTEIN 55 (PTHR23147:SF75)	mRNA splicing factor(PC00148)
EHI_020610	TATA-box-binding protein 1;TBP;ortholog	TATA BOX-BINDING PROTEIN-LIKE PROTEIN 2-RELATED (PTHR10126:SF6)	TATA-binding transcription factor(PC00255);nucleic acid binding(PC00171)
EHI_112050	TATA-box-binding protein 2;EHI_112050;ortholog	TATA BOX-BINDING PROTEIN-LIKE PROTEIN 2-RELATED (PTHR10126:SF6)	TATA-binding transcription factor(PC00255);nucleic acid binding(PC00171)
EHI_152910	TBC domain containing protein;EHI_152910;ortholog	TBC1 DOMAIN FAMILY MEMBER 29-RELATED (PTHR22957:SF337)	G-protein modulator(PC00022);cysteine protease(PC00081)
EHI_137090	TFIID subunit, putative;EHI_137090;ortholog	TATA-BOX BINDING PROTEIN ASSOCIATED FACTOR 7 (PTHR12228:SF0)	transcription factor(PC00218)
EHI_019170	Translation initiation factor eIF-2B beta subunit, putative;EHI_019170;ortholog	TRANSLATION INITIATION FACTOR EIF-2B SUBUNIT BETA (PTHR45859:SF1)
EHI_103830	tRNA (Cytosine-5-)-methyltransferase, putative;EHI_103830;ortholog	TRNA (CYTOSINE(34)-C(5))-METHYLTRANSFERASE (PTHR22808:SF1)	methyltransferase(PC00155);nucleic acid binding(PC00171)
EHI_148760	tRNA (guanine(26)-N(2))-dimethyltransferase;EHI_148760;ortholog	TRNA (GUANINE(26)-N(2))-DIMETHYLTRANSFERASE (PTHR10631:SF3)
EHI_167070	tRNA nucleotidyltransferase, putative;EHI_167070;ortholog	CCA TRNA NUCLEOTIDYLTRANSFERASE, MITOCHONDRIAL (PTHR13734:SF5)	mRNA polyadenylation factor(PC00146);nucleotidyltransferase(PC00174)
EHI_073180	Zinc finger domain containing protein;EHI_073180;ortholog
EHI_098040	Zinc finger domain containing protein;EHI_098040;ortholog	RING/FYVE/PHD ZINC FINGER SUPERFAMILY PROTEIN (PTHR46347:SF1)
EHI_008770	Zinc finger protein, putative;EHI_008770;ortholog	PROTEIN TIS11 (PTHR12547:SF18)	RNA binding protein(PC00031)
EHI_055700	Zinc finger protein, putative;EHI_055700;ortholog	PROTEIN TIS11 (PTHR12547:SF18)	RNA binding protein(PC00031)
Uncharacterized
EHI_000250	Uncharacterized protein;EHI_000250;ortholog
EHI_000670	Uncharacterized protein;EHI_000670;ortholog	SIGNAL RECOGNITION PARTICLE RECEPTOR SUBUNIT BETA (PTHR11485:SF34)
EHI_001410	Uncharacterized protein;EHI_001410;ortholog	EXPANSIN-LIKE PROTEIN 2 (PTHR31836:SF21)
EHI_001800	Uncharacterized protein;EHI_001800;ortholog
EHI_001840	Uncharacterized protein;EHI_001840;ortholog	TRANSMEMBRANE PROTEIN 19 (PTHR13353:SF5)
EHI_002780	Uncharacterized protein;EHI_002780;ortholog
EHI_004880	Uncharacterized protein;EHI_004880;ortholog	RIBONUCLEASE T2 (PTHR11240:SF22)
EHI_004940	Uncharacterized protein;EHI_004940;ortholog
EHI_005080	Uncharacterized protein;EHI_005080;ortholog
EHI_006020	Uncharacterized protein;EHI_006020;ortholog
EHI_006070	Uncharacterized protein;EHI_006070;ortholog	SUBFAMILY NOT NAMED (PTHR13516:SF4)
EHI_006090	Uncharacterized protein;EHI_006090;ortholog
EHI_006110	Uncharacterized protein;EHI_006110;ortholog	TRANSMEMBRANE PROTEIN 245 (PTHR21716:SF4)
EHI_007350	Uncharacterized protein;EHI_007350;ortholog	ADAPTIN EAR-BINDING COAT-ASSOCIATED PROTEIN 1 (PTHR12847:SF3)	ATP-binding cassette (ABC) transporter(PC00003)
EHI_007770	Uncharacterized protein;EHI_007770;ortholog
EHI_008080	Uncharacterized protein;EHI_008080;ortholog
EHI_008120	Uncharacterized protein;EHI_008120;ortholog
EHI_008450	Uncharacterized protein;EHI_008450;ortholog	RE12101P (PTHR23202:SF34)	actin family cytoskeletal protein(PC00041)
EHI_008740	Uncharacterized protein;EHI_008740;ortholog	SUBFAMILY NOT NAMED (PTHR14241:SF21)
EHI_009990	Uncharacterized protein;EHI_009990;ortholog	VERPROLIN 1, ISOFORM G (PTHR23202:SF27)
EHI_010040	Uncharacterized protein;EHI_010040;ortholog	VACUOLAR PROTEIN SORTING-ASSOCIATED PROTEIN VTA1 HOMOLOG (PTHR46009:SF1)
EHI_010740	Uncharacterized protein;EHI_010740;ortholog	E3 UBIQUITIN-PROTEIN LIGASE SU(DX) (PTHR11254:SF67)	ubiquitin-protein ligase(PC00234)
EHI_013030	Uncharacterized protein;EHI_013030;ortholog	MITOTIC SPINDLE-ASSOCIATED MMXD COMPLEX SUBUNIT MIP18 (PTHR12377:SF0)
EHI_013160	Uncharacterized protein;EHI_013160;ortholog
EHI_013210	Uncharacterized protein;EHI_013210;ortholog
EHI_014340	Uncharacterized protein;EHI_014340;ortholog	SUBFAMILY NOT NAMED (PTHR39081:SF1)
EHI_014400	Uncharacterized protein;EHI_014400;ortholog	LYSOZYME-RELATED (PTHR23208:SF36)	hydrolase(PC00121)
EHI_017020	Uncharacterized protein;EHI_017020;ortholog
EHI_021360	Uncharacterized protein;EHI_021360;ortholog	TRANSLATIONALLY-CONTROLLED TUMOR PROTEIN (PTHR11991:SF0)	non-motor microtubule binding protein(PC00166)
EHI_025460	Uncharacterized protein;EHI_025460;ortholog
EHI_025470	Uncharacterized protein;EHI_025470;ortholog
EHI_026430	Uncharacterized protein;EHI_026430;ortholog
EHI_030730	Uncharacterized protein;EHI_030730;ortholog
EHI_030790	Uncharacterized protein;EHI_030790;ortholog
EHI_035400	Uncharacterized protein;EHI_035400;ortholog
EHI_035430	Uncharacterized protein;EHI_035430;ortholog
EHI_035490	Uncharacterized protein;EHI_035490;ortholog	NUCLEAR RNA EXPORT FACTOR 1-RELATED (PTHR10662:SF22)	RNA binding protein(PC00031)
EHI_035630	Uncharacterized protein;EHI_035630;ortholog	SUBFAMILY NOT NAMED (PTHR10829:SF20)	non-motor actin binding protein(PC00165)
EHI_036570	Uncharacterized protein;EHI_036570;ortholog	SUBFAMILY NOT NAMED (PTHR14241:SF21)
EHI_036580	Uncharacterized protein;EHI_036580;ortholog	DNA TOPOISOMERASE 2-BINDING PROTEIN 1 (PTHR13561:SF20)
EHI_037200	Uncharacterized protein;EHI_037200;ortholog	PP2C-LIKE DOMAIN-CONTAINING PROTEIN CG9801 (PTHR21586:SF0)
EHI_038280	Uncharacterized protein;EHI_038280;ortholog
EHI_040620	Uncharacterized protein;EHI_040620;ortholog
EHI_041060	Uncharacterized protein;EHI_041060;ortholog
EHI_045370	Uncharacterized protein;EHI_045370;ortholog
EHI_045560	Uncharacterized protein;EHI_045560;ortholog	SUBFAMILY NOT NAMED (PTHR36513:SF1)
EHI_048190	Uncharacterized protein;EHI_048190;ortholog	PP2C-LIKE DOMAIN-CONTAINING PROTEIN CG9801 (PTHR21586:SF0)
EHI_049060	Uncharacterized protein;EHI_049060;ortholog	SUBFAMILY NOT NAMED (PTHR36460:SF1)
EHI_049320	Uncharacterized protein;EHI_049320;ortholog
EHI_049340	Uncharacterized protein;EHI_049340;ortholog
EHI_049350	Uncharacterized protein;EHI_049350;ortholog	TRANSMEMBRANE PROTEIN 181 (PTHR31918:SF1)
EHI_049630	Uncharacterized protein;EHI_049630;ortholog
EHI_049720	Uncharacterized protein;EHI_049720;ortholog
EHI_049880	Uncharacterized protein;EHI_049880;ortholog
EHI_056460	Uncharacterized protein;EHI_056460;ortholog	FCF1, RRNA-PROCESSING PROTEIN (PTHR12416:SF2)
EHI_058510	Uncharacterized protein;EHI_058510;ortholog
EHI_060390	Uncharacterized protein;EHI_060390;ortholog
EHI_060440	Uncharacterized protein;EHI_060440;ortholog	SUBFAMILY NOT NAMED (PTHR14241:SF21)
EHI_063040	Uncharacterized protein;EHI_063040;ortholog	EUKARYOTIC TRANSLATION INITIATION FACTOR 4G, ISOFORM B-RELATED (PTHR23253:SF9)	translation initiation factor(PC00224)
EHI_066760	Uncharacterized protein;EHI_066760;ortholog
EHI_067260	Uncharacterized protein;EHI_067260;ortholog	SUBFAMILY NOT NAMED (PTHR14241:SF21)
EHI_068100	Uncharacterized protein;EHI_068100;ortholog	PP2C-LIKE DOMAIN-CONTAINING PROTEIN CG9801 (PTHR21586:SF0)
EHI_068220	Uncharacterized protein;EHI_068220;ortholog
EHI_068440	Uncharacterized protein;EHI_068440;ortholog
EHI_069070	Uncharacterized protein;EHI_069070;ortholog
EHI_069590	Uncharacterized protein;EHI_069590;ortholog
EHI_069600	Uncharacterized protein;EHI_069600;ortholog
EHI_070680	Uncharacterized protein;EHI_070680;ortholog
EHI_070690	Uncharacterized protein;EHI_070690;ortholog
EHI_070790	Uncharacterized protein;EHI_070790;ortholog	SUBFAMILY NOT NAMED (PTHR37049:SF4)
EHI_075970	Uncharacterized protein;EHI_075970;ortholog
EHI_076020	Uncharacterized protein;EHI_076020;ortholog
EHI_080260	Uncharacterized protein;EHI_080260;ortholog	SUBFAMILY NOT NAMED (PTHR19308:SF14)
EHI_081690	Uncharacterized protein;EHI_081690;ortholog
EHI_084980	Uncharacterized protein;EHI_084980;ortholog
EHI_085020	Uncharacterized protein;EHI_085020;ortholog
EHI_087550	Uncharacterized protein;EHI_087550;ortholog	DENN (AEX-3) DOMAIN-CONTAINING PROTEIN (PTHR15288:SF0)
EHI_087580	Uncharacterized protein;EHI_087580;ortholog
EHI_087740	Uncharacterized protein;EHI_087740;ortholog	GTPASE-ACTIVATING RAP/RAN-GAP DOMAIN-LIKE PROTEIN 3 (PTHR15711:SF22)
EHI_088030	Uncharacterized protein;EHI_088030;ortholog	RECEPTOR MEDIATED ENDOCYTOSIS (PTHR13196:SF14)
EHI_091490	Uncharacterized protein;EHI_091490;ortholog
EHI_092200	Uncharacterized protein;EHI_092200;ortholog
EHI_092620	Uncharacterized protein;EHI_092620;ortholog	METHYLTRANSFERASE-LIKE PROTEIN 13 (PTHR12176:SF18)
EHI_095170	Uncharacterized protein;EHI_095170;ortholog
EHI_095830	Uncharacterized protein;EHI_095830;ortholog	BIOGENESIS OF LYSOSOME-RELATED ORGANELLES COMPLEX 1 SUBUNIT 1 (PTHR13073:SF0)	transcription factor(PC00218)
EHI_096260	Uncharacterized protein;EHI_096260;ortholog	NEUROFIBROMIN (PTHR10194:SF60)	G-protein modulator(PC00022)
EHI_099320	Uncharacterized protein;EHI_099320;ortholog
EHI_100390	Uncharacterized protein;EHI_100390;ortholog
EHI_103400	Uncharacterized protein;EHI_103400;ortholog
EHI_104380	Uncharacterized protein;EHI_104380;ortholog
EHI_104520	Uncharacterized protein;EHI_104520;ortholog
EHI_104740	Uncharacterized protein;EHI_104740;ortholog
EHI_105220	Uncharacterized protein;EHI_105220;ortholog	SUBFAMILY NOT NAMED (PTHR47201:SF1)
EHI_107180	Uncharacterized protein;EHI_107180;ortholog
EHI_109850	Uncharacterized protein;EHI_109850;ortholog
EHI_109920	Uncharacterized protein;EHI_109920;ortholog
EHI_110230	Uncharacterized protein;EHI_110230;ortholog
EHI_110290	Uncharacterized protein;EHI_110290;ortholog
EHI_110510	Uncharacterized protein;EHI_110510;ortholog	DEOXYNUCLEOSIDE TRIPHOSPHATE TRIPHOSPHOHYDROLASE SAMHD1 (PTHR11373:SF4)
EHI_113590	Uncharacterized protein;EHI_113590;ortholog	O-ACYLTRANSFERASE (WSD1-LIKE) FAMILY PROTEIN (PTHR31650:SF1)
EHI_113980	Uncharacterized protein;EHI_113980;ortholog
EHI_114770	Uncharacterized protein;EHI_114770;ortholog
EHI_115360	Uncharacterized protein;EHI_115360;ortholog
EHI_116470	Uncharacterized protein;EHI_116470;ortholog
EHI_117600	Uncharacterized protein;EHI_117600;ortholog
EHI_118190	Uncharacterized protein;EHI_118190;ortholog	BCDNA.GH08312 (PTHR11480:SF3)
EHI_122880	Uncharacterized protein;EHI_122880;ortholog	SMR DOMAIN-CONTAINING PROTEIN YPL199C (PTHR47417:SF1)
EHI_124620	Uncharacterized protein;EHI_124620;ortholog
EHI_125340	Uncharacterized protein;EHI_125340;ortholog	SUBFAMILY NOT NAMED (PTHR36838:SF1)
EHI_125600	Uncharacterized protein;EHI_125600;ortholog
EHI_125900	Uncharacterized protein;EHI_125900;ortholog	RAL GTPASE-ACTIVATING PROTEIN SUBUNIT BETA (PTHR21344:SF1)
EHI_125970	Uncharacterized protein;EHI_125970;ortholog	SPHINGOMYELIN SYNTHASE-RELATED PROTEIN 1 (PTHR21290:SF25)
EHI_126890	Uncharacterized protein;EHI_126890;ortholog
EHI_127030	Uncharacterized protein;EHI_127030;ortholog	SUBFAMILY NOT NAMED (PTHR35899:SF1)
EHI_129370	Uncharacterized protein;EHI_129370;ortholog
EHI_129850	Uncharacterized protein;EHI_129850;ortholog
EHI_130720	Uncharacterized protein;EHI_130720;ortholog
EHI_130920	Uncharacterized protein;EHI_130920;ortholog	PIEZO-TYPE MECHANOSENSITIVE ION CHANNEL COMPONENT (PTHR13167:SF25)
EHI_130940	Uncharacterized protein;EHI_130940;ortholog	PROTEIN MEI2-LIKE 5 (PTHR23147:SF118)	mRNA splicing factor(PC00148)
EHI_130970	Uncharacterized protein;EHI_130970;ortholog
EHI_131480	Uncharacterized protein;EHI_131480;ortholog
EHI_134780	Uncharacterized protein;EHI_134780;ortholog
EHI_135710	Uncharacterized protein;EHI_135710;ortholog
EHI_137690	Uncharacterized protein;EHI_137690;ortholog	GTPASE-ACTIVATING RAP/RAN-GAP DOMAIN-LIKE PROTEIN 3 (PTHR15711:SF22)
EHI_137740	Uncharacterized protein;EHI_137740;ortholog	SUBFAMILY NOT NAMED (PTHR14241:SF21)
EHI_137790	Uncharacterized protein;EHI_137790;ortholog	NIMA-RELATED KINASE 1 (PTHR43671:SF13)	protein kinase(PC00193)
EHI_137940	Uncharacterized protein;EHI_137940;ortholog
EHI_138440	Uncharacterized protein;EHI_138440;ortholog
EHI_138950	Uncharacterized protein;EHI_138950;ortholog	SUBFAMILY NOT NAMED (PTHR34078:SF3)
EHI_140250	Uncharacterized protein;EHI_140250;ortholog
EHI_140290	Uncharacterized protein;EHI_140290;ortholog
EHI_141810	Uncharacterized protein;EHI_141810;ortholog
EHI_141920	Uncharacterized protein;EHI_141920;ortholog
EHI_143070	Uncharacterized protein;EHI_143070;ortholog
EHI_143090	Uncharacterized protein;EHI_143090;ortholog	VON WILLEBRAND FACTOR A DOMAIN-CONTAINING PROTEIN 5A (PTHR45737:SF6)
EHI_148050	Uncharacterized protein;EHI_148050;ortholog	GROWTH ARREST-SPECIFIC PROTEIN 7 (PTHR23065:SF7)
EHI_148150	Uncharacterized protein;EHI_148150;ortholog
EHI_148680	Uncharacterized protein;EHI_148680;ortholog	SUBFAMILY NOT NAMED (PTHR32522:SF5)
EHI_150140	Uncharacterized protein;EHI_150140;ortholog
EHI_151380	Uncharacterized protein;EHI_151380;ortholog	ZGC:162297 (PTHR21381:SF3)
EHI_151740	Uncharacterized protein;EHI_151740;ortholog	SUBFAMILY NOT NAMED (PTHR37049:SF4)
EHI_152190	Uncharacterized protein;EHI_152190;ortholog
EHI_152320	Uncharacterized protein;EHI_152320;ortholog
EHI_152560	Uncharacterized protein;EHI_152560;ortholog
EHI_152740	Uncharacterized protein;EHI_152740;ortholog	SUBFAMILY NOT NAMED (PTHR14241:SF21)
EHI_152860	Uncharacterized protein;EHI_152860;ortholog
EHI_152920	Uncharacterized protein;EHI_152920;ortholog
EHI_153050	Uncharacterized protein;EHI_153050;ortholog	PROTEIN ROD1-RELATED (PTHR11188:SF17)
EHI_153090	Uncharacterized protein;EHI_153090;ortholog
EHI_155650	Uncharacterized protein;EHI_155650;ortholog
EHI_158220	Uncharacterized protein;EHI_158220;ortholog
EHI_158310	Uncharacterized protein;EHI_158310;ortholog	RE17220P (PTHR24320:SF197)	dehydrogenase(PC00092);reductase(PC00198)
EHI_160880	Uncharacterized protein;EHI_160880;ortholog
EHI_161070	Uncharacterized protein;EHI_161070;ortholog	SUBFAMILY NOT NAMED (PTHR19308:SF14)
EHI_163570	Uncharacterized protein;EHI_163570;ortholog	LYSOPHOSPHATIDYLCHOLINE ACYLTRANSFERASE (PTHR23063:SF1)	acyltransferase(PC00042);annexin(PC00050);calmodulin(PC00061)
EHI_163590	Uncharacterized protein;EHI_163590;ortholog
EHI_163690	Uncharacterized protein;EHI_163690;ortholog
EHI_164070	Uncharacterized protein;EHI_164070;ortholog
EHI_165260	Uncharacterized protein;EHI_165260;ortholog
EHI_167090	Uncharacterized protein;EHI_167090;ortholog
EHI_167630	Uncharacterized protein;EHI_167630;ortholog	SUBFAMILY NOT NAMED (PTHR15976:SF16)
EHI_170000	Uncharacterized protein;EHI_170000;ortholog	SUPEROXIDE-GENERATING NADPH OXIDASE HEAVY CHAIN SUBUNIT B (PTHR11972:SF69)
EHI_170350	Uncharacterized protein;EHI_170350;ortholog	POLY(A) RNA POLYMERASE GLD2 (PTHR12271:SF40)
EHI_172170	Uncharacterized protein;EHI_172170;ortholog
EHI_173400	Uncharacterized protein;EHI_173400;ortholog	CWF19-LIKE PROTEIN 1 (PTHR12072:SF4)
EHI_173440	Uncharacterized protein;EHI_173440;ortholog
EHI_174220	Uncharacterized protein;EHI_174220;ortholog
EHI_175470	Uncharacterized protein;EHI_175470;ortholog	EXPORTIN-1 (PTHR11223:SF2)	receptor(PC00197)
EHI_177490	Uncharacterized protein;EHI_177490;ortholog	SUBFAMILY NOT NAMED (PTHR14241:SF21)
EHI_177640	Uncharacterized protein;EHI_177640;ortholog
EHI_178970	Uncharacterized protein;EHI_178970;ortholog
EHI_180180	Uncharacterized protein;EHI_180180;ortholog
EHI_181210	Uncharacterized protein;EHI_181210;ortholog	TESTIS-EXPRESSED SEQUENCE 2-LIKE PROTEIN (DUF2404) (PTHR13466:SF0)
EHI_181570	Uncharacterized protein;EHI_181570;ortholog
EHI_182570	Uncharacterized protein;EHI_182570;ortholog
EHI_182790	Uncharacterized protein;EHI_182790;ortholog
EHI_183470	Uncharacterized protein;EHI_183470;ortholog	SUBFAMILY NOT NAMED (PTHR36460:SF1)
EHI_183890	Uncharacterized protein;EHI_183890;ortholog	RNA POLYMERASE II-ASSOCIATED PROTEIN 1 (PTHR21483:SF18)
EHI_185450	Uncharacterized protein;EHI_185450;ortholog	SUBFAMILY NOT NAMED (PTHR14168:SF4)
EHI_187290	Uncharacterized protein;EHI_187290;ortholog
EHI_188120	Uncharacterized protein;EHI_188120;ortholog
EHI_188780	Uncharacterized protein;EHI_188780;ortholog
EHI_188820	Uncharacterized protein;EHI_188820;ortholog	RE12101P (PTHR23202:SF34)	actin family cytoskeletal protein(PC00041)
EHI_188910	Uncharacterized protein;EHI_188910;ortholog	DNAJ HOMOLOG SUBFAMILY C MEMBER 13 (PTHR36983:SF2)
EHI_188990	Uncharacterized protein;EHI_188990;ortholog
EHI_189890	Uncharacterized protein;EHI_189890;ortholog	GH06923P (PTHR11216:SF61)	G-protein modulator(PC00022);calcium-binding protein(PC00060);membrane traffic protein(PC00150)
EHI_189930	Uncharacterized protein;EHI_189930;ortholog	CALCIUM-REGULATED ACTIN-BUNDLING PROTEIN (PTHR37009:SF1)
EHI_190870	Uncharacterized protein;EHI_190870;ortholog
EHI_192270	Uncharacterized protein;EHI_192270;ortholog
EHI_194230	Uncharacterized protein;EHI_194230;ortholog
EHI_194340	Uncharacterized protein;EHI_194340;ortholog	TRANSMEMBRANE PROTEIN 144 (PTHR16119:SF17)
EHI_194370	Uncharacterized protein;EHI_194370;ortholog
EHI_196950	Uncharacterized protein;EHI_196950;ortholog	PROTEIN TGIF2-C20ORF24 (PTHR12906:SF0)
EHI_198590	Uncharacterized protein;EHI_198590;ortholog
EHI_198600	Uncharacterized protein;EHI_198600;ortholog	TRANSMEMBRANE PROTEIN 144 (PTHR16119:SF17)
EHI_200070	Uncharacterized protein;EHI_200070;ortholog	EUKARYOTIC TRANSLATION INITIATION FACTOR 2A (PTHR13227:SF0)	nuclease(PC00170);translation initiation factor(PC00224)
EHI_200810	Uncharacterized protein;EHI_200810;ortholog	CCR4-NOT TRANSCRIPTION COMPLEX SUBUNIT 1 (PTHR13162:SF8)	transcription factor(PC00218)
EHI_200830	Uncharacterized protein;EHI_200830;ortholog
EHI_201190	Uncharacterized protein;EHI_201190;ortholog
EHI_201280	Uncharacterized protein;EHI_201280;ortholog	SUBFAMILY NOT NAMED (PTHR14241:SF21)

## Sheet: Feuille 2
Table S13. Sheet 2. Proteins encoded by genes presenting a full coverage of NATs during growth of E. histolytica
GENE ID	MAPPED ID	GENE PRODUCT	PANTHER FAMILY/SUBFAMILY
RNA transcription or translation
ENTHI|EnsemblGenome=EHI_111980|UniProtKB=C4M7H3	EHI_111980	40S ribosomal protein S15, putative;CL6EHI_111980;ortholog	40S RIBOSOMAL PROTEIN S15 (PTHR11880:SF2)
ENTHI|EnsemblGenome=EHI_198740|UniProtKB=C4LWS0	EHI_198740	40S ribosomal protein S19, putative;CL6EHI_198740;ortholog	40S RIBOSOMAL PROTEIN S19 (PTHR11710:SF0)
ENTHI|EnsemblGenome=EHI_038580|UniProtKB=C4LZP2	EHI_040660,EHI_038580	60S ribosomal protein L11, putative;CL6EHI_038580;ortholog	60S RIBOSOMAL PROTEIN L11 (PTHR11994:SF8)
ENTHI|EnsemblGenome=EHI_124300|UniProtKB=C4LZG9	EHI_124300	60S ribosomal protein L11, putative;CL6EHI_124300;ortholog	60S RIBOSOMAL PROTEIN L11 (PTHR11994:SF8)
ENTHI|EnsemblGenome=EHI_184470|UniProtKB=C4M6S2	EHI_184470	60S ribosomal protein L14 putative;CL6EHI_184470;ortholog	60S RIBOSOMAL PROTEIN L14 (PTHR11127:SF2)
ENTHI|EnsemblGenome=EHI_023220|UniProtKB=C4LUN3	EHI_023220	60S ribosomal protein L29;CL6EHI_023220;ortholog	60S RIBOSOMAL PROTEIN L29 (PTHR12884:SF0)
ENTHI|EnsemblGenome=EHI_044770|UniProtKB=C4LT96	EHI_044770	60S ribosomal protein L32 putative;CL6EHI_044770;ortholog	60S RIBOSOMAL PROTEIN L32-RELATED (PTHR23413:SF1)
ENTHI|EnsemblGenome=EHI_127200|UniProtKB=C4LWZ3	EHI_127200	60S ribosomal protein L2 l8 putative;CL6EHI_127200;ortholog	60S RIBOSOMAL PROTEIN L8 (PTHR13691:SF16)
ENTHI|EnsemblGenome=EHI_065830|UniProtKB=C4LZZ9	EHI_065830	Density-regulated protein putative;CL6EHI_065830;ortholog	DENSITY-REGULATED PROTEIN (PTHR12789:SF0)
ENTHI|EnsemblGenome=EHI_052400|UniProtKB=C4MAC9	EHI_052400	Elongation factor 1-alpha;CL6EHI_052400;ortholog	ELONGATION FACTOR 1-ALPHA 2 (PTHR23115:SF170)
ENTHI|EnsemblGenome=EHI_093900|UniProtKB=C4LYI1	EHI_093900	DEAD/DEAH box helicase, putative;CL6EHI_093900;ortholog	EUKARYOTIC INITIATION FACTOR 4A-II (PTHR24031:SF84)
ENTHI|EnsemblGenome=EHI_006070|UniProtKB=C4M2P1	EHI_006070	Uncharacterized protein;CL6EHI_006070;ortholog	FI09323P (PTHR13516:SF4)
ENTHI|EnsemblGenome=EHI_178590|UniProtKB=C4LUS4	EHI_178590	Histone RNA hairpin-binding protein putative;CL6EHI_178590;ortholog	HISTONE RNA HAIRPIN-BINDING PROTEIN (PTHR17408:SF0)
ENTHI|EnsemblGenome=EHI_127170|UniProtKB=C4LWZ0	EHI_127170	Elongation factor 2 kinase putative;CL6EHI_127170;ortholog	KINASE PUTATIVE-RELATED (PTHR45992:SF6)
ENTHI|EnsemblGenome=EHI_008770|UniProtKB=C4M0P1	EHI_008770	Zinc finger protein putative;CL6EHI_008770;ortholog	PROTEIN TIS11 (PTHR12547:SF140)
ENTHI|EnsemblGenome=EHI_008620|UniProtKB=C4M0M6	EHI_008620	60S ribosomal protein L17, putative;CL6EHI_008620;ortholog	RIBOSOMAL PROTEIN L17 (PTHR11593:SF10)
ENTHI|EnsemblGenome=EHI_092120|UniProtKB=C4LS99	EHI_092120	60S ribosomal protein L44 putative;CL6EHI_092120;ortholog	RIBOSOMAL PROTEIN L36A LIKE (PTHR10369:SF3)
ENTHI|EnsemblGenome=EHI_004790|UniProtKB=Q8WQH7	EHI_004790	Non-specific serine/threonine protein kinase;CL6EHI_004790;ortholog	RIBOSOMAL PROTEIN S6 KINASE (PTHR24351:SF169)
ENTHI|EnsemblGenome=EHI_052860|UniProtKB=C4M3S5	EHI_052860	Heat shock protein 70 putative;CL6EHI_052860;ortholog	RIBOSOME-ASSOCIATED MOLECULAR CHAPERONE SSB1-RELATED (PTHR19375:SF395)
ENTHI|EnsemblGenome=EHI_137090|UniProtKB=C4M5Y7	EHI_137090	TFIID subunit, putative;CL6EHI_137090;ortholog	TAF7 RNA POLYMERASE II, TATA BOX-BINDING PROTEIN (TBP)-ASSOCIATED FACTOR (PTHR12228:SF0)
Metabolism - oxidoreduction
ENTHI|EnsemblGenome=EHI_134640|UniProtKB=C4M013	EHI_134640	Acetyltransferase putative;CL6EHI_134640;ortholog	ACETYLTRANSFERASE C18B11.09C-RELATED (PTHR23416:SF23)
ENTHI|EnsemblGenome=EHI_068250|UniProtKB=C4LU18	EHI_068250	Adenosylhomocysteinase;CL6EHI_068250;ortholog	ADENOSYLHOMOCYSTEINASE (PTHR23420:SF0)
ENTHI|EnsemblGenome=EHI_125950|UniProtKB=C4LVY0	EHI_125950	Alcohol dehydrogenase putative;CL6EHI_125950;ortholog	ALCOHOL DEHYDROGENASE YQHD (PTHR43633:SF1)
ENTHI|EnsemblGenome=EHI_125740|UniProtKB=C4LVW1	EHI_125740	Oxidoreductase putative;CL6EHI_125740;ortholog	BILIVERDIN REDUCTASE A (PTHR43377:SF1)
ENTHI|EnsemblGenome=EHI_157120|UniProtKB=C4MAP6	EHI_157120	Kinase pfkb family;CL6EHI_157120;ortholog	CARBOHYDRATE KINASE-LIKE (PTHR43320:SF1)
ENTHI|EnsemblGenome=EHI_035400|UniProtKB=C4LXX1	EHI_035400	Uncharacterized protein;CL6EHI_035400;ortholog	CARDIOLIPIN SYNTHASE (CMP-FORMING) (PTHR14269:SF11)
ENTHI|EnsemblGenome=EHI_069630|UniProtKB=C4LWQ0	EHI_069630	CDP-diacylglycerol--inositol 3-phosphatidyltransferase;CL6EHI_069630;ortholog	CDP-DIACYLGLYCEROL--INOSITOL 3-PHOSPHATIDYLTRANSFERASE (PTHR15362:SF4)
ENTHI|EnsemblGenome=EHI_029540|UniProtKB=C4M7V5	EHI_029540	Dolichyl-diphosphooligosaccharide--protein glycosyltransferase subunit 1;CL6EHI_029540;ortholog	DOLICHYL-DIPHOSPHOOLIGOSACCHARIDE--PROTEIN GLYCOSYLTRANSFERASE SUBUNIT 1 (PTHR21049:SF0)
ENTHI|EnsemblGenome=EHI_134830|UniProtKB=C4M032	EHI_134830	NAD synthetase, putative;CL6EHI_134830;ortholog	GLUTAMINE-DEPENDENT NAD(+) SYNTHETASE (PTHR23090:SF9)
ENTHI|EnsemblGenome=EHI_099800|UniProtKB=C4M6G0	EHI_099800	Lipase putative;CL6EHI_099800;ortholog	LIPASE FAMILY PROTEIN (PTHR45792:SF6)
ENTHI|EnsemblGenome=EHI_086370|UniProtKB=C4M8Y5	EHI_086370	Hydrolase alpha beta fold family domain containing;CL6EHI_086370;ortholog	MONOGLYCERIDE LIPASE (PTHR11614:SF87)
ENTHI|EnsemblGenome=EHI_151300|UniProtKB=C4LSH3	EHI_151300	NAD-dependent protein deacetylase;CL6EHI_151300;ortholog	NAD-DEPENDENT PROTEIN DEACETYLASE SIRTUIN-2 (PTHR11085:SF3)
ENTHI|EnsemblGenome=EHI_000730|UniProtKB=C4LZC2	EHI_000730	Pyrophosphate--fructose 6-phosphate 1-phosphotransferase;EHI_000730;ortholog	PYROPHOSPHATE--FRUCTOSE 6-PHOSPHATE 1-PHOSPHOTRANSFERASE SUBUNIT ALPHA 1 (PTHR43650:SF17)
ENTHI|EnsemblGenome=EHI_004490|UniProtKB=C4LYR0	EHI_004490	Thioredoxin;CL6EHI_004490;ortholog	THIOREDOXIN (PTHR10438:SF423)
ENTHI|EnsemblGenome=EHI_056480|UniProtKB=C4M6Z7	EHI_056480	Triosephosphate isomerase;CL6EHI_056480;ortholog	TRIOSEPHOSPHATE ISOMERASE (PTHR21139:SF2)
ENTHI|EnsemblGenome=EHI_059840|UniProtKB=C4M343	EHI_059840	V-type proton ATPase proteolipid subunit;CL6EHI_059840;ortholog	V-TYPE PROTON ATPASE 16 KDA PROTEOLIPID SUBUNIT (PTHR10263:SF5)
ENTHI|EnsemblGenome=EHI_046600|UniProtKB=C4M796	EHI_046600	Acyl-CoA hydrolase, putative;CL6EHI_046600;ortholog
Pathogenicity
ENTHI|EnsemblGenome=EHI_006980|UniProtKB=Q964D2	EHI_006980	Gal galnac lectin subunit igl1;igl1;ortholog	HYPOTHETICAL TRANSMEMBRANE PROTEIN (PTHR23275:SF93)
ENTHI|EnsemblGenome=EHI_065330|UniProtKB=C4M6L0	EHI_065330	Gal galnac lectin subunit igl2;CL6EHI_065330;ortholog	HYPOTHETICAL TRANSMEMBRANE PROTEIN (PTHR23275:SF93)
ENTHI|EnsemblGenome=EHI_057670|UniProtKB=C4M6Z9	EHI_057670	20 kDa antigen;CL6EHI_057670;ortholog
ENTHI|EnsemblGenome=EHI_148790|UniProtKB=C4LT47	EHI_148790	Gal galnac lectin light subunit;CL6EHI_148790;ortholog
ENTHI|EnsemblGenome=EHI_058330|UniProtKB=C4M5G9	EHI_058330	Galactose-inhibitable lectin putative;CL6EHI_058330;ortholog
Cytoskeleton
ENTHI|EnsemblGenome=EHI_107290|UniProtKB=B1N2P0	EHI_107290,EHI_140120	Actin;CL6EHI_107290;ortholog	ACTIN-5C-RELATED (PTHR11937:SF387)
ENTHI|EnsemblGenome=EHI_189930|UniProtKB=C4M711	EHI_189930	Uncharacterized protein;CL6EHI_189930;ortholog	CALCIUM-REGULATED ACTIN-BUNDLING PROTEIN (PTHR37009:SF1)
ENTHI|EnsemblGenome=EHI_168340|UniProtKB=C4M4P4	EHI_168340	Actin-binding protein cofilin tropomyosin family;CL6EHI_168340;ortholog	COACTOSIN (PTHR10829:SF49)
ENTHI|EnsemblGenome=EHI_140140|UniProtKB=C4M463	EHI_140140	GTPase activating protein putative;CL6EHI_140140;ortholog	FI20236P1 (PTHR45705:SF1)
ENTHI|EnsemblGenome=EHI_035140|UniProtKB=C4M4Z4	EHI_035140	Rab GTPase activating protein putative;CL6EHI_035140;ortholog	LD44506P (PTHR22957:SF26)
ENTHI|EnsemblGenome=EHI_088030|UniProtKB=C4M6R2	EHI_088030	Uncharacterized protein;CL6EHI_088030;ortholog	RECEPTOR MEDIATED ENDOCYTOSIS (PTHR13196:SF14)
ENTHI|EnsemblGenome=EHI_035630|UniProtKB=C4LXZ3	EHI_035630	Uncharacterized protein;CL6EHI_035630;ortholog	SUBFAMILY NOT NAMED (PTHR10829:SF20)
ENTHI|EnsemblGenome=EHI_186770|UniProtKB=C4LVP4	EHI_186770	Actin-binding protein cofilin tropomyosin family;CL6EHI_186770;ortholog	TWINFILIN (PTHR13759:SF1)
DNA interactors
ENTHI|EnsemblGenome=EHI_033250|UniProtKB=C4M6Y2	EHI_033250	Polyadenylate-binding protein putative;CL6EHI_033250;ortholog	EG:132E8.1 PROTEIN-RELATED (PTHR24012:SF491)
ENTHI|EnsemblGenome=EHI_188960|UniProtKB=C4M2W3	EHI_188960	Histone H2A;CL6EHI_188960;ortholog	F-BOX AND LEUCINE-RICH REPEAT PROTEIN 6-RELATED (PTHR23430:SF50)
ENTHI|EnsemblGenome=EHI_131980|UniProtKB=C4M5E3	EHI_131980	DnaJ domain containing protein;CL6EHI_131980;ortholog	LD30543P (PTHR24074:SF29)
ENTHI|EnsemblGenome=EHI_069060|UniProtKB=C4LWJ6	EHI_069060	LIM Zinc finger domain containing protein;CL6EHI_069060;ortholog	LIM ZINC FINGER DOMAIN CONTAINING PROTEIN (PTHR24216:SF48)
ENTHI|EnsemblGenome=EHI_169340|UniProtKB=C4M250	EHI_169340	Competence protein ComEC, putative;CL6EHI_169340;ortholog	RECOMBINATION PROTEIN 2 (PTHR30619:SF1)
ENTHI|EnsemblGenome=EHI_177540|UniProtKB=Q6S4W2	EHI_177540	Thymidine kinase;CL6EHI_177540;ortholog	THYMIDINE KINASE, CYTOSOLIC (PTHR11441:SF0)
ENTHI|EnsemblGenome=EHI_055700|UniProtKB=C4M7B2	EHI_055700	Zinc finger protein putative;CL6EHI_055700;ortholog	ZINC FINGER PROTEIN MEX-5-RELATED (PTHR12547:SF18)
Other categories
ENTHI|EnsemblGenome=EHI_118190|UniProtKB=C4LZ02	EHI_118190	Uncharacterized protein;CL6EHI_118190;ortholog	BCDNA.GH08312 (PTHR11480:SF84)
ENTHI|EnsemblGenome=EHI_105220|UniProtKB=C4M127	EHI_105220	Uncharacterized protein;CL6EHI_105220;ortholog	BNAC09G30780D PROTEIN (PTHR47201:SF1)
ENTHI|EnsemblGenome=EHI_013030|UniProtKB=C4LX74	EHI_013030	Uncharacterized protein;CL6EHI_013030;ortholog	CYTOSOLIC IRON-SULFUR ASSEMBLY COMPONENT 2B (PTHR12377:SF0)
ENTHI|EnsemblGenome=EHI_087550|UniProtKB=C4LXT7	EHI_087550	Uncharacterized protein;CL6EHI_087550;ortholog	DENN (AEX-3) DOMAIN-CONTAINING PROTEIN (PTHR15288:SF0)
ENTHI|EnsemblGenome=EHI_096570|UniProtKB=C4LWG9	EHI_096570	Lysozyme putative;CL6EHI_096570;ortholog	LYSOZYME-LIKE PROTEIN 1 (PTHR23208:SF36)
ENTHI|EnsemblGenome=EHI_014400|UniProtKB=C4LXS4	EHI_014400	Uncharacterized protein;CL6EHI_014400;ortholog	LYSOZYME-LIKE PROTEIN 1 (PTHR23208:SF36)
ENTHI|EnsemblGenome=EHI_095150|UniProtKB=C4M4S8	EHI_095150	Mitochondrial carrier protein;CL6EHI_095150;ortholog	MITOCHONDRIAL SUBSTRATE CARRIER FAMILY PROTEIN A (PTHR24089:SF92)
ENTHI|EnsemblGenome=EHI_030400|UniProtKB=C4M453	EHI_030400	Protein kinase domain containing protein;CL6EHI_030400;ortholog	NUMB-ASSOCIATED KINASE, ISOFORM A (PTHR22967:SF57)
ENTHI|EnsemblGenome=EHI_103290|UniProtKB=C4LVH4	EHI_103290	Protein kinase domain containing protein;CL6EHI_103290;ortholog	NUMB-ASSOCIATED KINASE, ISOFORM A (PTHR22967:SF57)
ENTHI|EnsemblGenome=EHI_098040|UniProtKB=C4M4A1	EHI_098040	Zinc finger domain containing protein;CL6EHI_098040;ortholog	RING/FYVE/PHD ZINC FINGER SUPERFAMILY PROTEIN (PTHR46347:SF1)
ENTHI|EnsemblGenome=EHI_049060|UniProtKB=C4MAS3	EHI_049060	Uncharacterized protein;CL6EHI_049060;ortholog	UPF0132 DOMAIN PROTEIN (AFU_ORTHOLOGUE AFUA_3G10255) (PTHR36460:SF1)
ENTHI|EnsemblGenome=EHI_151380|UniProtKB=C4LSI0	EHI_151380	Uncharacterized protein;CL6EHI_151380;ortholog	ZGC:162297 (PTHR21381:SF3)
Uncharacterized
ENTHI|EnsemblGenome=EHI_002780|UniProtKB=C4MBB1	EHI_002780	Uncharacterized protein;CL6EHI_002780;ortholog
ENTHI|EnsemblGenome=EHI_007770|UniProtKB=B1N313	EHI_007770	Uncharacterized protein;CL6EHI_007770;ortholog
ENTHI|EnsemblGenome=EHI_049720|UniProtKB=C4LUH1	EHI_049720	Uncharacterized protein;CL6EHI_049720;ortholog
ENTHI|EnsemblGenome=EHI_068440|UniProtKB=C4LU36	EHI_068440	Uncharacterized protein;CL6EHI_068440;ortholog
ENTHI|EnsemblGenome=EHI_070680|UniProtKB=C4M5S0	EHI_070680	Uncharacterized protein;CL6EHI_070680;ortholog
ENTHI|EnsemblGenome=EHI_076020|UniProtKB=C4M893	EHI_076020	Uncharacterized protein;CL6EHI_076020;ortholog
ENTHI|EnsemblGenome=EHI_081690|UniProtKB=C4M689	EHI_081690	Uncharacterized protein;CL6EHI_081690;ortholog
ENTHI|EnsemblGenome=EHI_087580|UniProtKB=C4LXU0	EHI_087580	Uncharacterized protein;CL6EHI_087580;ortholog
ENTHI|EnsemblGenome=EHI_095170|UniProtKB=C4M4S9	EHI_095170	Uncharacterized protein;CL6EHI_095170;ortholog
ENTHI|EnsemblGenome=EHI_104520|UniProtKB=C4LZ62	EHI_104520	Uncharacterized protein;CL6EHI_104520;ortholog
ENTHI|EnsemblGenome=EHI_109920|UniProtKB=C4M3L1	EHI_109920	Uncharacterized protein;CL6EHI_109920;ortholog
ENTHI|EnsemblGenome=EHI_150140|UniProtKB=C4M217	EHI_150140	Uncharacterized protein;CL6EHI_150140;ortholog
ENTHI|EnsemblGenome=EHI_160880|UniProtKB=C4M2Q6	EHI_160880	Uncharacterized protein;CL6EHI_160880;ortholog
ENTHI|EnsemblGenome=EHI_167090|UniProtKB=B1N310	EHI_167090	Uncharacterized protein;CL6EHI_167090;ortholog
ENTHI|EnsemblGenome=EHI_174220|UniProtKB=C4M269	EHI_174220	Uncharacterized protein;CL6EHI_174220;ortholog
ENTHI|EnsemblGenome=EHI_182790|UniProtKB=C4LV60	EHI_182790	Uncharacterized protein;CL6EHI_182790;ortholog
ENTHI|EnsemblGenome=EHI_188120|UniProtKB=C4M186	EHI_188120	Uncharacterized protein;CL6EHI_188120;ortholog
ENTHI|EnsemblGenome=EHI_201190|UniProtKB=C4M6P8	EHI_201190	Uncharacterized protein;CL6EHI_201190;ortholog
ENTHI|Gene=EHI_026430|UniProtKB=C4M5W3	EHI_026430	Uncharacterized protein;EHI_026430;ortholog
ENTHI|EnsemblGenome=EHI_049630|UniProtKB=C4LUG4	EHI_049630	Uncharacterized protein;EHI_049630;ortholog
ENTHI|EnsemblGenome=EHI_152560|UniProtKB=C4LSU2	EHI_152560	Uncharacterized protein;EHI_152560;ortholog
